# Supplementary material for: First-line durvalumab and tremelimumab with chemotherapy in RAS-mutated metastatic colorectal cancer: a phase 1b/2 trial
Source: Nat Med. 2023 Aug 10;29(8):2087–98. doi: 10.1038/s41591-023-02497-z (PMC10427431; doi:10.1038/s41591-023-02497-z)
Supplement: Supplementary file 3 — Statistical source data. [file 41591_2023_2497_MOESM3_ESM.xlsx]

## Sheet: Fig. 1a
Time (months)	Status_PFS_24
24	0
8.5092	1
4.501	1
14.0287	1
0.9199	1
24	0
8.4435	1
9.5277	1
5.4209	1
21.5195	1
18.8583	1
8.2793	1
24	0
5.7823	1
13.0431	1
11.5975	1
13.6016	1
8.0821	1
8.6078	1
16.2628	1
14.1273	1
5.8152	1
3.6797	1
11.3018	0
2.7269	1
3.8439	1
18.4312	1
5.6838	1
9.1006	1
8.2464	1
5.2238	1
5.9795	1
11.1047	1
7.9179	1
7.9836	1
8.2793	1
5.4538	1
4.6324	1
5.848	1
8.4435	1
5.6509	1
5.8809	1
5.3881	1
6.1766	1
7.6222	1
3.6797	1
13.3717	1
5.9466	1

## Sheet: Fig. 1b
Time (months)	Status_OS_24
24	0
14.3901	1
11.0062	1
24	0
1.3799	1
24	0
18.5626	1
24	0
20.7967	1
24	0
24	0
24	0
24	0
24	0
24	0
24	0
24	0
20.1068	1
24	0
24	0
24	0
22.9979	1
11.4004	1
11.3018	0
6.5708	1
24	0
24	0
14.3244	1
11.9589	1
23.6879	1
24	0
22.1766	1
20.6653	1
24	0
11.8604	1
24	0
11.1047	1
5.2895	1
24	0
24	0
24	0
24	0
16.4928	1
24	0
24	0
6.6694	1
18.4969	1
24	0

## Sheet: Fig. 1c
RECIST	Sample	Change
RC - Rép. complète	01-001	-100
RC - Rép. complète	01-004	-100
RC - Rép. complète	01-011	-100
RC - Rép. complète	01-031	-100
RP - Rép. partielle	01-048	-100
RC - Rép. complète	02-012	-100
RC - Rép. complète	03-008	-100
RP - Rép. partielle	02-026	-84
RP - Rép. partielle	02-037	-80
RP - Rép. partielle	05-036	-76
RP - Rép. partielle	03-027	-69
RP - Rép. partielle	02-014	-66
RP - Rép. partielle	08-017	-64
RP - Rép. partielle	03-045	-63
RP - Rép. partielle	02-019	-62
RP - Rép. partielle	09-047	-61
RP - Rép. partielle	07-033	-56
RP - Rép. partielle	05-018	-53
RP - Rép. partielle	08-025	-51
RP - Rép. partielle	08-035	-48
RP - Rép. partielle	02-016	-48
RP - Rép. partielle	02-044	-47
RP - Rép. partielle	01-003	-47
RP - Rép. partielle	03-015	-46
RP - Rép. partielle	09-042	-43
RP - Rép. partielle	08-034	-41
P - Progression	01-028	-35
RP - Rép. partielle	01-021	-33
RP - Rép. partielle	08-041	-30
RP - Rép. partielle	07-050	-30
S - Stabilisation	01-020	-29
RP - Rép. partielle	04-043	-26
S - Stabilisation	05-006	-26
RP - Rép. partielle	02-030	-25
S - Stabilisation	08-052	-18
P - Progression	03-009	-13
S - Stabilisation	04-056	-10
S - Stabilisation	03-038	-10
S - Stabilisation	08-040	-9
S - Stabilisation	04-049	-6
S - Stabilisation	01-005	-5
S - Stabilisation	01-032	-1
S - Stabilisation	01-002	0
P - Progression	01-007	26
P - Progression	07-051	32
P - Progression	01-024	35
P - Progression	09-046	36
P - Progression	08-054	37
P - Progression	03-010	105

## Sheet: Fig. 1d
time	statut
24	0
8.5092	1
4.501	1
24	0
14.0287	1
24	0
8.4435	1
24	0
5.4209	1
21.5195	1
24	0
8.2793	1
24	0
5.7823	1
13.0431	1
24	0
13.6016	1
20.1068	1
11.5647	1
8.6078	1
5.5195	1
5.8152	1
3.6797	1
11.3018	0
2.7269	1
24	0
18.4312	1
5.6838	1
9.1006	1
23.6879	1
5.2238	1
22.1766	1
24	0
11.1047	1
7.9179	1
7.9836	1
24	0
8.2793	1
5.4538	1
10.0862	1
4.6324	1
5.848	1
8.4435	1
5.6509	1
5.8809	1
5.3881	1
6.1766	1
7.6222	1
3.6797	1
13.3717	1
5.9466	1

## Sheet: Fig. 1e
Response status	PR	CR	CR	CR	PR	PR	CR	SD	PR	CR	NE	PR	SD	PR	PR	PR	PR	PR	PR	PR	PR	SD	PR	SD	SD	SD	SD	PR	PR	PR	PR	CR	PR	PR	PR	SD	SD	PR	PR	SD	PR	SD	SD	PR	SD	PR	PR	PR	PR
PFS	51.384	46.5544	43.2033	35.6468	34.4969	32.9856	21.5195	18.8583	18.4312	16.2628	14.1273	14.0287	13.6016	13.3717	13.0431	11.5975	11.5647	11.3018	11.1047	10.0862	9.5277	9.1006	8.6078	8.5092	8.4435	8.4435	8.2793	8.2793	8.2464	8.0821	7.9836	7.9179	7.6222	6.1766	5.9795	5.9466	5.8809	5.848	5.8152	5.7823	5.6838	5.6509	5.5195	5.4538	5.4209	5.3881	5.2238	4.6324	4.501
[truncated: 8 more columns]

## Sheet: Fig. 1f
	week	CR	PR	SD	PD
01-004	1	0
01-004	2	-60.3306
01-004	3	-88.4298
01-004	4
01-004	5
01-004	6
01-004	7
01-004	8
01-004	9
01-004	10
01-004	11
01-004	12
01-011	1	0
01-011	2	-42.9649
01-011	3
01-011	4
01-011	5
01-011	6
01-011	7
01-011	8
01-011	9
01-011	10
01-011	11
01-011	12
01-031	1	0
01-031	2	-50.6266
01-031	3	-72.3595
01-031	4	-57.0354
01-031	5
01-031	6
01-031	7
01-031	8
01-031	9
01-031	10
01-031	11
01-031	12
01-048	1	0
01-048	2	-12.6699
01-048	3	-16.0942
01-048	4	-70.3538
01-048	5
01-048	6
01-048	7
01-048	8
01-048	9	-87.548
01-048	10	-84.435
01-048	11	-37.74
01-048	12	-12.8359
02-012	1	0
02-012	2	-39.5833
02-012	3
02-012	4
02-012	5
02-012	6
02-012	7
02-012	8
02-012	9
02-012	10
02-012	11
02-012	12
03-008	1	0
03-008	2	-72.7273
03-008	3
03-008	4
03-008	5
03-008	6
03-008	7
03-008	8
03-008	9
03-008	10
03-008	11
03-008	12
08-017	1	0
08-017	2	-33.4862
08-017	3	-54.1284
08-017	4
08-017	5
08-017	6
08-017	7
08-017	8
08-017	9
08-017	10
08-017	11
08-017	12
09-042	1	0
09-042	2	-42.1965
09-042	3	-52.0231
09-042	4	-31.7919
09-042	5
09-042	6
09-042	7
09-042	8
09-042	9
09-042	10
09-042	11
09-042	12
01-001	1		0
01-001	2		-50.0542
01-001	3		-44.5668
01-001	4		-54.2599
01-001	5		-58.8809
01-001	6		-60.2527
01-001	7		-63.7184
01-001	8		-67.6173
01-001	9		-67.7798
01-001	10		-91.9134
01-001	11
01-001	12
01-003	1		0
01-003	2		-37.0181
01-003	3		-10.2184
01-003	4
01-003	5
01-003	6
01-003	7
01-003	8
01-003	9
01-003	10
01-003	11
01-003	12
01-021	1		0
01-021	2		-35.0212
01-021	3
01-021	4
01-021	5
01-021	6
01-021	7
01-021	8
01-021	9
01-021	10
01-021	11
01-021	12
01-028	1		0
01-028	2		-32.607
01-028	3		-22.2439
01-028	4		-12.4011
01-028	5
01-028	6
01-028	7
01-028	8
01-028	9
01-028	10
01-028	11
01-028	12
02-014	1		0
02-014	2		-61.6541
02-014	3		-42.1053
02-014	4
02-014	5
02-014	6
02-014	7
02-014	8
02-014	9
02-014	10
02-014	11
02-014	12
02-016	1		0
02-016	2		-35.7616
02-016	3		-47.6821
02-016	4		-46.3576
02-016	5		-47.0199
02-016	6		-32.4503
02-016	7
02-016	8
02-016	9
02-016	10
02-016	11
02-016	12
02-019	1		0
02-019	2		-41.8301
02-019	3		-60.7843
02-019	4
02-019	5
02-019	6
02-019	7
02-019	8
02-019	9
02-019	10
02-019	11
02-019	12
02-026	1		0
02-026	2		-32
02-026	3		-84
02-026	4		-84
02-026	5		-84
02-026	6		-36
02-026	7		-12
02-026	8
02-026	9
02-026	10
02-026	11
02-026	12
02-030	1		0
02-030	2		-28.1915
02-030	3
02-030	4
02-030	5
02-030	6
02-030	7
02-030	8
02-030	9
02-030	10
02-030	11
02-030	12
02-037	1		0
02-037	2		-61.5385
02-037	3		-69.2308
02-037	4		-74.0385
02-037	5		-61.5385
02-037	6
02-037	7
02-037	8
02-037	9
02-037	10
02-037	11
02-037	12
02-044	1		0
02-044	2		-25
02-044	3		-37.5
02-044	4		-2.27273
02-044	5
02-044	6
02-044	7
02-044	8
02-044	9
02-044	10
02-044	11
02-044	12
03-015	1		0
03-015	2		-47.0588
03-015	3		-15.6863
03-015	4
03-015	5
03-015	6
03-015	7
03-015	8
03-015	9
03-015	10
03-015	11
03-015	12
03-027	1		0
03-027	2		-50.5435
03-027	3		-58.1522
03-027	4		-60.8696
03-027	5		-65.2174
03-027	6		-69.5652
03-027	7		-69.5652
03-027	8
03-027	9
03-027	10		-72.8261
03-027	11		-73.3696
03-027	12		-74.4565
03-045	1		0
03-045	2		-51.3514
03-045	3
03-045	4
03-045	5
03-045	6
03-045	7
03-045	8
03-045	9
03-045	10
03-045	11
03-045	12
04-043	1		0
04-043	2		-37.8378
04-043	3		-39.1892
04-043	4		-40.5405
04-043	5		-35.8108
04-043	6		-42.5676
04-043	7		-33.7838
04-043	8		-43.2432
04-043	9		-43.2432
04-043	10
04-043	11
04-043	12
05-018	1		0
05-018	2		-63.1579
05-018	3		-22.5564
05-018	4
05-018	5
05-018	6
05-018	7
05-018	8
05-018	9
05-018	10
05-018	11
05-018	12
05-022	1		0
05-022	2		-60
05-022	3		-60
05-022	4
05-022	5
05-022	6
05-022	7
05-022	8
05-022	9
05-022	10
05-022	11
05-022	12
05-036	1		0
05-036	2		-66.6667
05-036	3		-53.0303
05-036	4		-78.7879
05-036	5		-80.303
05-036	6
05-036	7
05-036	8
05-036	9
05-036	10
05-036	11
05-036	12
07-033	1		0
07-033	2		-38.3562
07-033	3		-61.6438
07-033	4		-73.9726
07-033	5		-69.863
07-033	6
07-033	7
07-033	8
07-033	9
07-033	10
07-033	11
07-033	12
07-050	1		0
07-050	2		-32.9545
07-050	3		-50
07-050	4		-42.0455
07-050	5
07-050	6
07-050	7
07-050	8
07-050	9
07-050	10
07-050	11
07-050	12
07-051	1		0
07-051	2		-37.0968
07-051	3		-29.0323
07-051	4		59.6774
07-051	5
07-051	6
07-051	7
07-051	8
07-051	9
07-051	10
07-051	11
07-051	12
08-025	1		0
08-025	2		-60.251
08-025	3		-76.9874
08-025	4		2.51046
08-025	5		-51.8828
08-025	6
08-025	7
08-025	8
08-025	9
08-025	10
08-025	11
08-025	12
08-034	1		0
08-034	2		-33.6364
08-034	3		-40
08-034	4		-56.3636
08-034	5
08-034	6		18.9091
08-034	7
08-034	8
08-034	9
08-034	10
08-034	11
08-034	12
08-035	1		0
08-035	2		-47.3684
08-035	3		44.7368
08-035	4
08-035	5
08-035	6
08-035	7
08-035	8
08-035	9
08-035	10
08-035	11
08-035	12
08-041	1		0
08-041	2		-40.4762
08-041	3		2.38095
08-041	4
08-041	5
08-041	6
08-041	7
08-041	8
08-041	9
08-041	10
08-041	11
08-041	12
08-055	1		0
08-055	2		-55.1724
08-055	3		-68.9655
08-055	4
08-055	5
08-055	6
08-055	7
08-055	8
08-055	9
08-055	10
08-055	11
08-055	12
09-047	1		0
09-047	2		-45.7143
09-047	3		-42.8571
09-047	4		-40
09-047	5		-48.5714
09-047	6
09-047	7
09-047	8
09-047	9
09-047	10
09-047	11
09-047	12
09-053	1		0
09-053	2		-38.8889
09-053	3		-2.77778
09-053	4		-25
09-053	5
09-053	6
09-053	7
09-053	8
09-053	9
09-053	10
09-053	11
09-053	12
01-002	1			0
01-002	2			1.56674
01-002	3			-20.3375
01-002	4			86.2007
01-002	5
01-002	6
01-002	7
01-002	8
01-002	9
01-002	10
01-002	11
01-002	12
01-005	1			0
01-005	2			-2.42038
01-005	3			-5.41401
01-005	4			2.48408
01-005	5			-0.700637
01-005	6			17.5796
01-005	7
01-005	8
01-005	9
01-005	10
01-005	11
01-005	12
01-020	1			0
01-020	2			-29.7575
01-020	3			-27.9724
01-020	4			-5.9616
01-020	5
01-020	6
01-020	7
01-020	8
01-020	9
01-020	10
01-020	11
01-020	12
01-032	1			0
01-032	2			-11.6192
01-032	3
01-032	4
01-032	5
01-032	6
01-032	7
01-032	8
01-032	9
01-032	10
01-032	11
01-032	12
03-009	1			0
03-009	2			0
03-009	3			-13.3333
03-009	4
03-009	5
03-009	6
03-009	7
03-009	8
03-009	9
03-009	10
03-009	11
03-009	12
03-023	1			0
03-023	2			-7.14286
03-023	3			0
03-023	4
03-023	5
03-023	6
03-023	7
03-023	8
03-023	9
03-023	10
03-023	11
03-023	12
04-049	1			0
04-049	2			-5.17241
04-049	3			248.276
04-049	4			89.6552
04-049	5			96.5517
04-049	6
04-049	7
04-049	8
04-049	9
04-049	10
04-049	11
04-049	12
04-056	1			0
04-056	2			-6.41026
04-056	3
04-056	4			-1.28205
04-056	5
04-056	6			107.692
04-056	7
04-056	8
04-056	9
04-056	10
04-056	11
04-056	12
05-006	1			0
05-006	2			-24.1667
05-006	3			-19.1667
05-006	4			-19.1667
05-006	5
05-006	6
05-006	7
05-006	8
05-006	9
05-006	10
05-006	11
05-006	12
08-029	1			0
08-029	2			-19.6429
08-029	3			60.7143
08-029	4
08-029	5
08-029	6
08-029	7
08-029	8
08-029	9
08-029	10
08-029	11
08-029	12
08-039	1			0
08-039	2			-21.9697
08-039	3			-6.81818
08-039	4
08-039	5
08-039	6
08-039	7
08-039	8
08-039	9
08-039	10
08-039	11
08-039	12
08-040	1			0
08-040	2			-15.1515
08-040	3			-13.3333
08-040	4			-16.9697
08-040	5
08-040	6
08-040	7
08-040	8
08-040	9
08-040	10
08-040	11
08-040	12
08-052	1			0
08-052	2			-23.0769
08-052	3			-10.2564
08-052	4
08-052	5
08-052	6
08-052	7
08-052	8
08-052	9
08-052	10
08-052	11
08-052	12
08-054	1			0
08-054	2			-16.4706
08-054	3			8.62745
08-054	4
08-054	5
08-054	6
08-054	7
08-054	8
08-054	9
08-054	10
08-054	11
08-054	12
09-046	1			0
09-046	2			7.14286
09-046	3			41.6667
09-046	4
09-046	5
09-046	6
09-046	7
09-046	8
09-046	9
09-046	10
09-046	11
09-046	12
01-007	1				0
01-007	2				23.9386
01-007	3
01-007	4
01-007	5
01-007	6
01-007	7
01-007	8
01-007	9
01-007	10
01-007	11
01-007	12
01-024	1				0
01-024	2				27.7804
01-024	3				40.3837
01-024	4
01-024	5
01-024	6
01-024	7
01-024	8
01-024	9
01-024	10
01-024	11
01-024	12
03-010	1				0
03-010	2				93.1034
03-010	3				131.034
03-010	4
03-010	5
03-010	6
03-010	7
03-010	8
03-010	9
03-010	10
03-010	11
03-010	12
03-038	1				0
03-038	2				-17.3077
03-038	3
03-038	4
03-038	5
03-038	6
03-038	7
03-038	8
03-038	9
03-038	10
03-038	11
03-038	12
03-057	1				0
03-057	2				27.1605
03-057	3
03-057	4
03-057	5
03-057	6
03-057	7
03-057	8
03-057	9
03-057	10
03-057	11
03-057	12

## Sheet: Fig. 1g
Subject Identifier	Sex	Age at inclusion	MMR status	Metastases	Primary site	Sidedness	Hepatic metastasis	Previous chemotherapy	Alkaline phosphatase (U/L)	Dehydrogenase lactate	Albuminaemia	Lymphocytes	Leukocytes	Best RECIST	Status_OS_24	Time (months)	Status_PFS_24	Time (months)
01-001	Male	68.9309	pMMR	Synchronous	Colon	Left	Yes	No	64	464	35.0345	1.38	11.5	PR	0	24	0	24
01-002	Male	74.3682	pMMR	Synchronous	Rectum		Yes	Yes	66	153	38	0.66	4.1	SD	1	14.3901	1	8.5092
01-003	Female	66.1164	pMMR	Synchronous	Colon	Left	Yes	No	89	330	37	0.88	6.8	PR	1	11.0062	1	4.501
01-004	Female	71.7043	dMMR	Metachronous	Colon	Left	No	Yes	131	191	34	1.05	6.2	CR	0	24	0	24
01-005	Female	54.3463	pMMR	Metachronous	Colon	Left	Yes	Yes	186	188	39	1.92	7.1	SD	0	24	1	14.0287
01-007	Female	61.1718	pMMR	Synchronous	Colon	Left	Yes	Yes	590	2023	30	1.39	12.6	PR	1	1.3799	1	0.9199
01-011	Male	34.6064	pMMR	Synchronous	Rectum		Yes	No	72	238	37	1.9	11.9	CR	0	24	0	24
01-020	Female	79.603	pMMR	Synchronous	Colon	Right	No	No	111	195	32	1.46	9.7	SD	1	18.5626	1	8.4435
01-021	Female	66.9049	pMMR	Synchronous	Colon	Right	No	Yes	219	193	39	1.63	6.5	PR	0	24	0	24
01-024	Female	63.3018	NA	Synchronous	Colon	Left	Yes	No	191	NA	35	1.21	7.1	PR	1	11.3018	1	2.2669
01-028	Female	54.6968	pMMR	Synchronous	Colon	Left	Yes	No	149	230	35	2.57	14.3	PR	1	20.7967	1	5.4209
01-031	Female	67.7563	pMMR	Synchronous	Rectum		Yes	No	130	179	30	2.9	12.1	CR	0	24	1	21.5195
01-032	Male	51.5127	pMMR	Metachronous	Colon	Left	No	No	109	176	39	2.03	7.8	SD	0	24	0	24
01-048	Female	73.4538	pMMR	Synchronous	Rectum		Yes	No	55	223	31	2.68	10.7	CR	0	24	1	8.2793
02-012	Female	65.9302	pMMR	Synchronous	Colon	Right	Yes	No	63	308	31	2.33	14.86	CR	0	24	0	24
02-014	Female	73.7769	pMMR	Synchronous	Colon	Left	Yes	No	180	932	35	1.17	7.6	PR	0	24	1	5.7823
02-016	Male	79.5784	pMMR	Synchronous	Colon	Left	Yes	No	185	2248	37	0.21	7.73	PR	0	24	1	13.0431
02-019	Male	73.3224	pMMR	Synchronous	Colon	Left	Yes	No	125	395	35	1.15	7.91	PR	0	24	0	24
02-026	Male	63.6523	pMMR	Synchronous	Rectum		No	No	72	214	38	3.78	10.42	PR	0	24	1	13.6016
02-030	Female	80.7091	pMMR	Synchronous	Colon	Left	Yes	No	106	448	34	1.12	4.19	PR	1	20.1068	1	20.1068
02-037	Male	48.6735	dMMR	Metachronous	Colon	Left	No	No	87	320	30	2.22	9.26	PR	0	24	1	11.5647
02-044	Female	54.3956	pMMR	Synchronous	Colon	Right	Yes	No	79	215	39	1.29	7.77	PR	0	24	1	8.6078
03-008	Female	56.345	pMMR	Metachronous	Rectum		No	Yes	67	205	44	0.74	4.06	CR	0	24	1	16.2628
03-009	Male	74.4476	K	Metachronous	Colon	Right	No	Yes	103.7	198	45	1.53	6.73	SD	0	24	1	5.5195
03-010	Male	47.989	K	Synchronous	Rectum		Yes	No	63.1	207	43	1.79	7.78	PR	1	17.4456	1	1.4127
03-013	Female	49.0349	pMMR	Synchronous	NA	NA	Yes	No	97.6	217	38	1.53	8.49	NA	0	24	0	24
03-015	Male	61.4045	pMMR	Metachronous	Colon	Left	No	No	68.1	208	44	1.58	8.03	PR	1	22.9979	1	5.8152
03-023	Female	28.0493	pMMR	Synchronous	NA	NA	No	No	88.6	209	39	1.22	4.86	SD	1	11.4004	1	3.6797
03-027	Male	60.1095	pMMR	Synchronous	NA	NA	Yes	No	101.4	324	38	1.75	7.43	PR	0	11.3018	0	11.3018
03-038	Male	65.8672	pMMR	Synchronous	Colon	Left	Yes	No	80.7	169	41	1.79	6.62	PR	1	6.5708	1	2.7269
03-045	Female	56.7502	pMMR	Metachronous	Colon	Left	Yes	Yes	101.7	NA	43	1.54	6.6	PR	0	24	0	24
03-057	Male	59.7892	NA	Synchronous	Colon	Left	Yes	No	409	312	36	0.85	8.35	PR	1	6.4394	1	2.9569
04-043	Male	49.2211	pMMR	Synchronous	Colon	Left	Yes	No	113	233	36	1.49	11.8	PR	0	24	1	18.4312
04-049	Male	57.7714	pMMR	Synchronous	NA	NA	Yes	No	120	154	35	2.48	15.2	SD	1	14.3244	1	5.6838
04-056	Male	78.5435	pMMR	Synchronous	Colon	Left	Yes	No	131	290	39	1.79	8.9	SD	1	11.9589	1	9.1006
05-006	Female	69.3689	pMMR	Synchronous	Rectum		Yes	No	418	573	33.5	0.94	10.02	SD	1	23.6879	1	23.6879
05-018	Male	74.0342	pMMR	Synchronous	Colon	Left	Yes	No	122	1673	43	1	6.92	PR	0	24	1	5.2238
05-022	Male	53.9932	pMMR	Metachronous	Colon	Left	Yes	Yes	84	298	41	2.75	8.04	PR	1	22.1766	1	22.1766
05-036	Female	62.2587	dMMR	Synchronous	Colon	Right	Yes	No	130	246	43	2.46	6.34	PR	0	24	0	24
07-033	Male	76.0986	pMMR	Synchronous	Colon	Left	Yes	No	68	127	45	1.42	7.5	PR	1	20.6653	1	11.1047
07-050	Female	74.5763	pMMR	Synchronous	Colon	Right	Yes	No	84	213	42	2.59	11.5	PR	0	24	1	7.9179
07-051	Female	54.9925	pMMR	Synchronous	Colon	Left	Yes	No	500	456	38	1.78	10.4	PR	1	11.8604	1	7.9836
08-017	Female	69.8344	K	Synchronous	Colon	Right	Yes	No	92	186	39	1.419	6.54	CR	0	24	0	24
08-025	Female	49.7303	pMMR	Synchronous	Rectum		Yes	No	305	815	38	1.6	11.2	PR	0	24	1	8.2793
08-029	Female	71.5455	pMMR	Synchronous	Rectum		Yes	Yes	112	228	51	1.018	5.3	SD	1	11.1047	1	5.4538
08-034	Female	53.9795	NA	Synchronous	Colon	Left	Yes	No	68	197	39.8	1.599	7.8	PR	0	24	1	10.0862
08-035	Female	65.1718	pMMR	Synchronous	Colon	Left	Yes	No	170	365	37	2.3	11.4	PR	1	5.2895	1	4.6324
08-039	Male	63.5729	pMMR	Synchronous	Rectum		Yes	No	205	518	34.3	1.69	8.61	SD	0	24	1	5.848
08-040	Female	70.4175	pMMR	Synchronous	Colon	Left	Yes	No	84	246	43	2.551	6.33	SD	0	24	1	8.4435
08-041	Female	52.4791	pMMR	Synchronous	Colon	Left	Yes	No	57	163	41	1.4	4.4	PR	0	24	1	5.6509
08-052	Female	55.937	pMMR	Synchronous	Colon	Left	Yes	No	94	160	40	1.328	3.6	SD	0	24	1	5.8809
08-054	Male	56.8789	pMMR	Synchronous	Colon	Right	No	No	69	169	34	0.792	7.01	SD	1	16.4928	1	5.3881
08-055	Female	55.9097	pMMR	Synchronous	Rectum		Yes	No	83	263	39	2.2	6.2	PR	0	24	1	6.1766
09-042	Male	71.2772	pMMR	Synchronous	Colon	Left	Yes	No	419	652	38.3	1.345	8.3	CR	0	24	1	7.6222
09-046	Female	55.1622	pMMR	Synchronous	Colon	Left	Yes	No	572	1206	30.6	1.284	12	SD	1	6.6694	1	3.6797
09-047	Male	77.8672	pMMR	Metachronous	Colon	Right	No	Yes	104	192	37.8	1.95	6.74	PR	1	18.4969	1	13.3717
09-053	Female	68.616	pMMR	Synchronous	Rectum		Yes	No	96	228	34.6	1.218	8.23	PR	0	24	1	5.9466
