# Supplementary material for: First-line durvalumab and tremelimumab with chemotherapy in RAS-mutated metastatic colorectal cancer: a phase 1b/2 trial
Source: Nat Med. 2023 Aug 10;29(8):2087–98. doi: 10.1038/s41591-023-02497-z (PMC10427431; doi:10.1038/s41591-023-02497-z)
Supplement: Supplementary file 5 — Statistical source data. [file 41591_2023_2497_MOESM5_ESM.xlsx]

## Sheet: Fig. 3a
IL6_JAK_STAT3	CXCL9	CXCL10	CXCL11	CTLA4	EMT	iCAF	myCAF	EIG_sign	T_score
0.199898	3.25078	5.9045	8.83123	6.90842	0.287155	-0.14521	0.429838	38.3282	11.1167
0.200656	1.00441	0	0	3.63998	0.548823	0.0939805	0.730651	16.7739	8.18132
0.187238	0	6.16225	0	4.23495	0.526538	-0.0189089	0.709784	18.4401	3.70837
0.239234	3.39462	11.0107	1.65239	4.4391	0.801256	0.0964288	0.758779	19.4792	10.0158
0.375915	8.27105	5.13973	2.62356	18.0674	0.821709	0.580896	0.766509	24.0888	14.557
0.252587	1.78658	2.90043	0.255019	2.08156	0.659426	0.153665	0.744283	25.195	10.0882
0.313274	7.74982	4.77906	1.01722	2.4057	0.741757	0.450435	0.77875	21.8763	10.819
0.198622	2.56409	1.70366	0	3.91	0.599603	0.0863712	0.745061	13.7099	11.8164
0.225715	1.5323	0	2.73235	5.40855	0.470659	0.0051446	0.613443	14.5745	15.0314
0.204608	2.2081	14.9174	70.4629	2.71227	0.349165	-0.0833519	0.4866	22.4936	6.93609
0.312958	8.89517	13.6996	4.08498	2.61273	0.854722	0.325017	0.825732	16.334	6.41445
0.269119	6.85091	15.9952	0	6.45304	0.526294	0.0122497	0.578461	35.3945	10.4696
0.229028	2.35734	1.50277	1.67362	3.12013	0.82313	0.141868	0.805231	12.6493	6.48772
0.376882	3.1873	0	1.87103	4.32738	0.711664	0.660227	0.793223	20.132	7.49909
0.283397	4.02793	3.92786	0	17.0441	0.458108	0.116088	0.555253	37.052	33.1769
0.294704	0.68655	0.870311	0	4.7675	0.559267	0.193761	0.649157	19.5833	14.6789
0.192082	0.0894353	0	0	7.67089	0.363472	0.00297154	0.473254	15.0858	13.7248
0.163127	1.52274	1.53157	0	2.99309	0.605758	-0.0229341	0.649875	6.97704	10.6499
0.222696	2.87556	2.101	0	1.87326	0.554834	0.0197156	0.700129	13.7384	10.97
0.318813	2.19168	0.597944	0	3.81654	0.608509	0.249958	0.684146	15.7259	8.45036
0.212004	0.517416	1.57029	0.551942	2.28733	0.595261	0.0624791	0.670602	12.9729	8.9761
0.205141	0.527888	1.89851	2.03691	0.806177	0.50581	0.0685909	0.606223	13.4503	9.08033
0.160164	0.519974	0	0	1.92271	0.6317	0.128396	0.684754	7.54455	6.59614
0.255428	1.55468	2.74909	2.73912	4.1869	0.596736	0.169025	0.657695	18.8853	13.7945
0.27504	2.71633	6.28915	0.85725	3.61865	0.85479	0.226739	0.853009	17.6802	16.5095
0.208047	0.600119	0.513961	0.179251	0.86846	0.424677	0.0698664	0.59863	10.8134	4.67676
0.244657	15.5039	5.0195	4.0685	11.256	0.537242	0.0531199	0.606745	30.9134	32.8049
0.337447	24.0796	41.6575	17.9497	8.25851	0.648421	0.312447	0.641473	37.2041	10.0088
0.22279	0.24114	1.91292	0	0.180997	0.587431	0.0776183	0.6176	11.2787	3.47457
0.177959	1.50275	0	2.53825	3.11555	0.384751	-0.00728877	0.508245	11.7693	7.13819
0.297366	6.7311	0	0	2.07395	0.852363	0.265848	0.727044	24.0475	6.82642
0.197235	0.830733	0.419839	0.196841	0.759168	0.550729	0.0780065	0.672017	12.4084	8.2386
0.224375	0.609148	1.74506	0	1.50399	0.631356	0.0351896	0.69391	10.138	7.11781

## Sheet: Fig. 3b
	log2FC	log10P	g	h
ZNF354B	2.16624	5.81806
FPGT-TNNI3K	1.99399	5.71493
SLC6A4	2.65724	4.4266
CX3CL1	1.70492	4.35669
BPIFB1	1.78051	4.17496
MSH4	2.39181	4.03869
SYCP2	2.07408	4.01823
IL5RA	2.67831	3.81825
CXCL10	2.7531	3.72438
VWA3A	4.52765	3.71852
C7orf57	3.2147	3.15861
COL6A6	2.26522	3.04082
CXCL11	3.78756	2.97499
CCDC37	2.0446	2.95519
WDR74	1.57011	2.95515
MAP3K19	2.55844	2.90486
COL6A5	2.96134	2.84873
SVOPL	3.40143	2.80791
FAM189A2	2.14423	2.7703
SLC9C1	1.75121	2.54008
PGC	2.92913	2.50111
PLET1	2.08818	2.49102
CYP2C8	2.45004	2.43672
MTRNR2L1	1.82689	2.43573
HORMAD1	2.83935	2.43224
BTBD16	2.45365	2.43085
SLC22A31	2.79762	2.41011
AC104809.3	1.83275	2.34053
WDR96	2.14006	2.33008
ZDHHC22	2.5971	2.32911
FRMPD2	2.39674	2.31987
FAM72B	1.58554	2.22511
FAM162B	2.45745	2.22202
KRTAP5-4	2.02594	2.21537
KL	1.61066	2.20748
SLC8A3	1.56916	2.0868
SPEF1	2.53018	2.06309
SLC22A6	3.3311	1.97397
PHF21B	3.73318	1.94835
ROPN1L	2.68883	1.93773
LRGUK	1.54148	1.9291
VIP	2.52626	1.9132
TMEM190	1.58093	1.90423
ICAM5	2.22276	1.89492
DNAI1	1.8483	1.88022
NEFH	1.84353	1.87556
MTRNR2L2	2.2666	1.86429
EPGN	2.0688	1.85081
KRT4	4.254	1.83865
RBM24	1.67974	1.83058
CXCL9	1.63492	1.80885
SLC22A8	2.60751	1.78538
GJA5	1.58826	1.72593
CCDC110	1.93097	1.68479
NEDD8-MDP1	2.48528	1.65784
GPR65	1.57531	1.60419
LRRC70	1.50643	1.58916
PTGDR	1.61732	1.57362
FCER1A	2.79501	1.57335
OTOGL	1.83851	1.57274
AQP4	4.26525	1.56602
KLRC2	2.65796	1.5478
AL049829.1	-22.4798		7.13957
TTR	-20.9235		6.26709
DDX3Y	-6.3911		5.10886
UTY	-3.75319		4.57371
ZFY	-4.74395		3.91506
RPS4Y1	-8.36096		3.9071
PADI1	-3.60311		3.62663
TWIST1	-2.39626		3.07085
KDM5D	-2.27376		3.02981
NLGN4Y	-1.8372		2.8735
IGF2	-3.34204		2.7587
EIF1AY	-1.89127		2.70539
MUC17	-2.26376		2.63606
RP1-4G17.5	-2.377		2.61416
USP9Y	-2.19047		2.59938
TF	-3.62984		2.58578
AL590708.2	-2.44042		2.55481
HLA-C	-3.25594		2.53604
LCN15	-2.53917		2.52195
SALL1	-2.61241		2.49189
SELENBP1	-1.76884		2.40069
KLK12	-2.88957		2.37909
CIDEC	-4.06374		2.35879
GPRIN1	-1.84687		2.32622
ABCG4	-3.34009		2.31533
ADTRP	-1.5407		2.29795
SLC7A4	-3.72062		2.28491
SMN2	-1.69041		2.21814
hsa-mir-1199	-1.59893		2.12883
LBP	-7.06031		2.09745
OPCML	-3.84276		2.07603
AC016559.1	-3.06195		2.01799
KRT6A	-3.54565		1.97334
CEL	-2.4251		1.96897
LY6G6E	-2.23253		1.96619
PPBP	-3.10423		1.94851
NELL1	-1.68323		1.94094
CDHR1	-1.63354		1.93695
GJB4	-1.51308		1.9202
RP11-872D17.8	-3.36071		1.91881
CHST4	-2.02555		1.91353
FIBCD1	-2.15696		1.89883
SRMS	-2.05001		1.89691
TMSB4Y	-4.61562		1.88792
ISM2	-3.7704		1.87717
CLECL1	-2.81031		1.86427
PPP1R18	-1.5878		1.83018
TRABD2B	-1.56175		1.82725
PLIN4	-2.42847		1.82375
ABCA12	-2.72994		1.79922
KLK4	-2.04226		1.79328
SHD	-2.95164		1.78873
MFAP3L	-1.57993		1.78571
APOC4	-2.34707		1.78449
GPAT2	-1.57086		1.7792
ESPN	-1.57317		1.76814
ALB	-6.9922		1.76775
TBC1D3	-4.78656		1.74667
NOXO1	-1.50941		1.74303
CSRNP3	-1.68166		1.73919
AGT	-2.02674		1.72935
JSRP1	-2.68036		1.71449
AC131097.4	-1.93951		1.65967
ZFP91-CNTF	-1.95073		1.65195
LHX2	-3.62182		1.61669
SOX8	-1.93312		1.61526
OVCH1	-2.4336		1.60889
PIK3C2G	-2.13278		1.59296
BAAT	-2.54268		1.5877
HSPA12A	-1.70155		1.58736
APOC2	-1.65131		1.58095
NPC1L1	-1.8663		1.57158
MADCAM1	-1.55298		1.55769
SLC38A11	-1.61212		1.5538
TMEM200C	-1.84001		1.55016
HOXA1	-1.65318		1.54822
AC142381.1	-2.46881		1.53921
NEU4	-1.61444		1.53886
AL391152.1	-3.16304		1.53132
KIF5A	-1.64613		1.52804
CEACAM18	-3.8076		1.52176
C4orf48	-1.68949		1.51582
SERPINA3	-2.71068		1.51481
ITIH2	-3.94942		1.5146
TMEM211	-2.5353		1.50644
NPIPA8	-1.69338		1.50106
A2M	1.0719
ESCO2	0.762489			4.97042
CERK	-0.970532			4.85776
DDX60	1.41207			3.85561
PTPRQ	1.05497			3.33796
sept-02	-0.429834			3.30765
SPSB3	-1.20424			3.16715
PLCD4	0.757899			2.94737
TNIP1	-0.538414			2.93881
NAGPA	-0.736825			2.86662
GBP5	0.954625			2.84999
POLN	0.961587			2.79741
ZNF790	-1.01809			2.72946
ASB4	1.27228			2.72625
ATP7B	-1.20987			2.72081
C4orf46	1.10693			2.71626
ARHGEF4	-1.36392			2.70915
NME4	-0.847195			2.70861
IRF9	0.697525			2.67761
LAMP3	0.953173			2.67143
IFIH1	0.867088			2.61679
STAT1	0.977596			2.59863
ART3	1.05587			2.56497
CWC25	-0.5761			2.54804
HIST4H4	-0.791659			2.54397
ARHGEF2	-0.671077			2.50674
TMEM109	0.58039			2.47006
LINS	0.757821			2.4383
ESYT3	0.891169			2.42386
SLC5A4	1.45583			2.40098
MRPL52	0.82637			2.39392
CARM1	-0.479915			2.38618
NDUFB1	-0.621373			2.38188
SLC44A5	0.94971			2.37968
TMEM107	0.947791			2.37013
ADAMTSL3	0.406405			2.36636
FBXW8	-0.652588			2.35532
WFDC3	-1.18825			2.34391
C22orf29	0.717647			2.30067
WARS	0.775917			2.28946
PTCD2	0.777538			2.2705
THSD1	1.43223			2.26243
IL17RD	-1.43972			2.23903
DCDC2	-1.46362			2.23127
CEP44	0.685088			2.22591
TMED10	0.51376			2.21965
EFHB	0.835181			2.20413
CABIN1	-0.54497			2.20039
ST6GALNAC4	-1.25772			2.19431
FOXL1	-1.04835			2.17461
ROBO4	1.34851			2.15089
STAT6	-0.525195			2.15046
EPS8L2	-0.896802			2.14493
ECT2L	0.86481			2.14111
B3GNT1	0.831765			2.12757
RIMS1	1.29687			2.11718
CLEC14A	1.54442			2.09884
MRPL24	-0.749068			2.08572
SDK2	-1.01138			2.08434
ZNF432	0.615535			2.06489
LCMT2	0.958534			2.05985
ELL2	-1.41589			2.05933
LIMCH1	1.21549			2.04921
SPRY3	0.778318			2.04637
OR7A5	0.997953			2.02105
PCDHGB1	1.27098			2.01925
TMEM185B	0.697306			2.01383
TMEM62	0.62042			1.99889
WBP4	-0.630227			1.99845
ENGASE	-1.16573			1.99352
AP1B1	-0.609197			1.98915
ZC3H12B	0.678535			1.98866
MCCC1	-0.564024			1.98624
SEMA3G	1.1868			1.98215
TCF3	-0.751142			1.97874
TUBB3	-1.03015			1.97772
ZNF606	-0.650345			1.97696
WDR81	-0.874835			1.96442
GTF2E2	0.676839			1.95975
GLTPD1	-0.816134			1.95349
CLIC2	0.659974			1.95327
ACOXL	0.698399			1.94916
CYYR1	1.26241			1.93543
FAM102A	-0.771868			1.93346
DLG1	-0.43263			1.92187
SOCS6	0.754311			1.90753
SEC16B	-1.14195			1.89385
NUS1	0.619477			1.89306
BAG2	0.970217			1.89272
FAM21C	-0.468845			1.88749
DSG3	-1.41484			1.88558
MNS1	0.816816			1.88061
UBXN10	1.35425			1.87923
DLEC1	0.962143			1.87889
IDI1	-0.770629			1.87782
TIGD6	-0.873476			1.87761
DSTYK	0.359027			1.87506
ASCC1	-0.442586			1.87406
FAM110C	-1.05178			1.87115
TSPAN5	0.744749			1.87097
MINPP1	0.700876			1.86469
ZNF280C	0.772478			1.86398
UPF3A	-0.760994			1.85967
LCORL	0.816067			1.8544
HOXA2	-1.29913			1.85205
KCTD17	-0.75948			1.85048
C2orf43	0.968657			1.84771
NDC1	1.07023			1.84664
GATM	-1.32834			1.84003
LYRM1	-0.690562			1.8262
SRPX2	1.14997			1.82407
RTN3	0.460832			1.81662
MAPK8IP3	-0.735714			1.813
WNT7B	1.31085			1.8048
CDAN1	0.61894			1.80164
PRDM10	0.815714			1.79139
KMT2C	-0.401374			1.78986
LTBR	-0.606114			1.78625
GRAMD1B	1.22415			1.78451
CD63	-0.70136			1.78232
GLYR1	-0.496385			1.7805
GALNT6	-1.01371			1.77918
ZNF576	-0.622007			1.77654
TTC39A	-0.977127			1.77286
PNRC2	-1.01039			1.76769
VPS41	-0.581431			1.76759
AFF3	-0.986708			1.76628
ACAD10	-0.519945			1.76598
CYBA	-0.746979			1.76092
FGD5	0.795726			1.76032
SCML2	0.934964			1.76004
POLD4	-0.734726			1.75873
ATHL1	-0.916792			1.75843
PPCDC	0.45192			1.75643
H1F0	-1.05315			1.75596
NDNF	0.9297			1.75566
RBM25	-0.508433			1.75168
KCTD5	-0.578788			1.75104
C21orf90	-1.35226			1.7504
C10orf12	0.571501			1.74903
CDC34	-0.809891			1.74521
IFIT3	0.850229			1.74297
SAFB2	-0.337452			1.74217
KCNMB3	1.06862			1.7316
NWD1	0.620281			1.72977
TMEM187	-1.20853			1.7289
CLK2	-0.47217			1.72882
CHD3	-0.668538			1.72811
COL9A1	-1.30319			1.72244
VPS53	-0.440144			1.71597
NPAS3	1.29239			1.71281
LACTB	-0.682257			1.71029
ASXL3	1.31202			1.70709
GBP1	1.01104			1.70574
FKBP5	-1.38314			1.70572
LCN12	-0.831189			1.70276
TMBIM1	-0.375112			1.70218
LMLN	-0.545067			1.69945
DCDC1	0.656659			1.69943
L3MBTL2	-0.453057			1.69636
ZNF23	-0.501762			1.69401
LPIN1	-0.576606			1.69337
WAC	-0.381138			1.6927
NDNL2	0.756657			1.69206
AL161784.1	-1.37947			1.69072
KIAA0754	0.400194			1.69062
TNKS1BP1	-0.615556			1.69016
MGA	0.53728			1.68742
KIAA0408	1.20376			1.68636
SRRM2	-0.495669			1.68512
TNRC6C	0.659961			1.68457
ZNF425	-0.663894			1.68407
CDH26	1.11651			1.6835
IDO1	1.29505			1.68115
C15orf41	0.54933			1.67949
MZT2B	-0.823701			1.67895
SRPK3	-1.05646			1.67853
WASF3	-1.43632			1.67529
OAF	-0.708379			1.67373
TMEM176B	-1.12426			1.67243
WNT10A	-0.881503			1.67237
IHH	-1.28639			1.6714
C6orf223	-1.32119			1.67071
IZUMO4	-1.34109			1.66888
NFE2L1	-0.677013			1.66665
PHF23	-0.571441			1.66569
CTD-3105H18.18	0.471654			1.66424
KANK3	1.01551			1.6582
CHRNB1	-0.616286			1.65654
BLM	1.11081			1.65636
PPP1R26	-0.672597			1.6553
FGF1	0.832563			1.64956
PTGER2	-1.12979			1.64928
BRD2	-0.899524			1.64892
TNFAIP8L2	-1.07748			1.647
PNKD	-0.748206			1.64679
POGLUT1	0.506737			1.64507
CC2D2B	1.26725			1.64472
MKNK2	-0.74881			1.64445
PLIN3	-0.37716			1.64406
PCDH17	1.19351			1.64386
FAM222A	-1.10733			1.64338
HYDIN	0.696608			1.64331
ALDH1A2	-1.21594			1.64152
PLEKHG4	0.903371			1.62976
VAMP5	1.02642			1.6271
IAPP	-0.637205			1.62643
LRP2	0.977601			1.62615
SYTL4	0.779182			1.62597
GIMAP8	0.945025			1.62577
APCDD1L	1.04382			1.6256
SLC37A2	1.07399			1.62183
FBXW4	-0.5811			1.62163
SCN4B	1.22903			1.62117
DTX3L	0.464087			1.61941
ACTRT3	1.23781			1.61409
HERC5	0.998454			1.61321
ZFAND2B	-0.648372			1.61199
CPA4	-0.738291			1.60922
FAM228B	0.30733			1.60712
DDIT4	-1.28139			1.60452
USP13	0.692546			1.60318
TMCO2	0.702756			1.59886
IFIT2	1.01119			1.59867
INSIG1	-0.890296			1.5981
PLEKHA5	-0.336458			1.59686
PRDM11	0.618406			1.59422
DHPS	-0.387453			1.59293
STPG1	-0.437836			1.59151
POU2F2	-1.01531			1.58827
FASTKD2	0.723933			1.58803
CDH5	0.848303			1.58749
CST3	-0.670138			1.58385
S100B	-1.00232			1.58149
RP11-127H5.1	-0.786661			1.58041
CPSF3	-0.647084			1.57972
ASAH2	1.16425			1.57752
ARL10	-0.769798			1.57636
PACRGL	0.474531			1.576
HILPDA	-0.782971			1.5748
RAET1E	0.676931			1.57469
TAF6	-0.530884			1.57421
IPO8	-0.312746			1.57342
COPS4	0.541218			1.57249
GNAQ	-0.498345			1.57135
FZD6	0.526921			1.57079
MYO1E	-0.43691			1.56853
XPO7	0.620571			1.56626
SDSL	-0.931789			1.56437
SYCE2	-0.963456			1.56192
SUV420H2	-0.749913			1.56153
C6orf120	0.484092			1.55801
WDR46	-1.15101			1.55585
MFAP4	1.09373			1.55585
CTNNA1	-0.294506			1.55569
GABARAPL2	0.630237			1.55546
PARP14	0.737305			1.55194
WISP2	0.856671			1.55004
PIGQ	-0.94656			1.54954
GBP4	0.608259			1.54916
PSMA1	0.546715			1.545
SLC25A23	-0.706718			1.54217
FAM115A	0.483169			1.54136
RBP5	-0.551476			1.5391
MCM4	0.716993			1.53733
ABCA3	1.33867			1.53331
SLC22A11	-0.63181			1.53193
SCAI	0.435939			1.53146
ZC3H4	-0.647704			1.53045
SLC2A10	-0.92596			1.53037
UBE2L6	0.788618			1.52969
CHRD	-1.22688			1.52875
TEK	1.12929			1.5269
MPZ	-1.09376			1.52555
LYG1	1.09395			1.52502
RTKN2	0.522392			1.52449
ATG4B	-0.360961			1.52365
ZNF345	-0.562232			1.52216
NPHS1	-1.37889			1.52098
GCN1L1	-0.641157			1.52067
TRAF5	-0.588644			1.52032
ATAD5	0.570939			1.51879
SERPIND1	-1.06074			1.51677
MESDC2	0.391461			1.51365
NOXA1	-1.22555			1.51092
TNIK	-0.696033			1.50886
CTDP1	-0.664715			1.50836
MFSD2A	-0.936772			1.50453
PTPRH	-0.943186			1.50398
CASS4	0.958997			1.50386
CCDC183	-1.30428			1.50244
ACY1	-0.827561			1.50081
KLK7	-1.39506			1.50032
IFIT5	0.750635			1.5002
CAMK4	-1.12641			1.49866
DNM3	0.860364			1.49776
B3GALNT2	-0.429936			1.49616
FAM203A	-1.26453			1.49604
CASC10	-0.604288			1.49553
BCR	-0.836533			1.49538
TBXAS1	-0.612883			1.49506
WNT11	-2.01663			1.49337
DPCD	-0.613097			1.49326
INHA	2.15758			1.49156
PIWIL1	1.39108			1.49139
ARHGEF15	0.786815			1.49114
HOXA7	-1.25644			1.49027
CRIP2	1.08223			1.48969
R3HDM4	-0.592252			1.48955
PPP2R2C	-1.73991			1.48918
ZNF799	-0.548279			1.48875
ULBP2	1.97702			1.48873
ACTL8	2.22072
SYNGAP1	-0.578918			1.48847
TMEM176A	-1.02965			1.4884
PAIP2	-0.578862			1.48758
SAV1	0.559378			1.48756
PDE5A	0.733566			1.48413
WDR13	-0.471817			1.48371
CYP4B1	0.874745			1.48229
CDHR5	-0.7886			1.48122
FBXO4	0.677495			1.47968
TSPYL4	0.481794			1.4791
SLC22A16	-1.34665			1.47825
ASPDH	-1.06768			1.47759
DHX8	-0.472231			1.47722
HIST2H4B	-1.18071			1.47681
SMPD1	-1.17016			1.47594
RALY	-0.508862			1.47419
PLIN1	-1.64893			1.4708
PLEKHG3	-0.530627			1.46932
GNLY	0.665209			1.46899
ZMYND8	-0.891111			1.46802
RRAD	1.55964			1.46752
MBD1	-0.618333			1.46696
DEPDC1	1.31351			1.46631
EXO1	0.780261			1.46568
ZUFSP	0.634606			1.46531
RBMS2	0.512893			1.46494
CTD-2370N5.3	1.52686			1.46491
CLDN18	0.809835			1.46409
YAF2	-0.501429			1.4635
IFI44	1.00313			1.46282
BMP7	-1.53796			1.46242
SLC30A5	0.369096			1.46186
CCDC73	1.6766			1.45944
LIN54	0.475354			1.45926
SMARCD2	0.433093			1.45583
PGBD3	-1.28879			1.45522
NPHP3	-0.456313			1.45256
HIBADH	-0.60866			1.45195
GALNT18	0.971631			1.45057
OPHN1	0.510144			1.44994
LTBP2	1.24557			1.44934
HRCT1	-1.39252			1.4471
CCDC90B	0.284948			1.4466
SLCO4C1	0.719212			1.44654
FAIM	0.597152			1.44437
CCL24	-1.42068			1.44425
TPGS2	0.560639			1.444
MDN1	0.497088			1.44378
GTF2H2C	-0.616747			1.44231
CDK9	-0.608941			1.4422
NEK11	0.704903			1.4405
FOXJ1	2.16667			1.44046
NUDT2	0.639666			1.43976
ADAR	0.356615			1.43939
ENPP2	1.04185			1.43571
TMEM92	-0.808085			1.43504
CHD1L	0.695793			1.434
FAM76A	-0.328768			1.43307
MARS	-0.490731			1.43301
ERLIN2	0.538467			1.43221
SEMA3C	-0.61935			1.43209
ALDH4A1	-1.5926			1.43199
CTD-2528L19.4	-1.72471			1.43189
ADAMTS8	2.18434
AP000350.4	-0.841726			1.43124
RP4-583P15.15	-1.19774			1.4311
ARHGEF18	-0.665733			1.43024
SAA1	-2.55409			1.42937
RSPH4A	1.17439			1.42667
GSTCD	0.445163			1.42582
ZMYM6NB	0.696451			1.42492
CCDC126	-0.616602			1.42428
GNA11	-0.541267			1.42388
SPATA3	1.01775			1.42372
C10orf25	1.31941			1.42303
AKR1D1	-0.967586			1.42274
GRHL3	-1.53085			1.42265
KIAA1468	0.627356			1.4219
HIPK1	0.521082			1.42136
ZNF346	-0.56557			1.42086
AC002451.1	0.914198			1.41963
RP11-347C12.3	-0.458598			1.41945
RP11-81K2.1	-1.30895			1.41917
C12orf77	-0.769011			1.41884
TMEM245	0.522743			1.41834
FNDC4	-1.41797			1.41804
ACTN2	2.32712			1.41656
KRT23	-1.70766			1.41587
MAP3K7	0.522846			1.41475
RAB11FIP5	-0.629191			1.41316
ATP6V1F	-0.546381			1.41286
REC8	0.636271			1.41226
OGFOD2	-0.472731			1.41139
MYOG	-1.84685			1.4108
H2AFY	-0.435852			1.41051
AXIN2	-1.05223			1.41031
PGLYRP2	-2.73711			1.40801
SYTL5	-1.4825			1.40675
AC020922.1	-0.808575			1.40643
BAG4	0.433308			1.40631
DCTN2	-0.452758			1.4053
C11orf16	1.55781			1.40495
ADH1B	0.38291
MGAT5B	1.14245			1.40271
ABR	-0.593144			1.40239
RAB39A	0.550457			1.40238
SCNN1A	-0.918475			1.40035
LONP1	-0.628645			1.40033
TPI1	-0.516958			1.40022
TSG101	-0.469631			1.39788
QTRTD1	0.399677			1.39669
C19orf45	-0.594223			1.39626
SGK2	-1.09725			1.39596
NIPAL4	-1.13349			1.39492
SCXA	-1.13503			1.39487
STX1A	-0.862558			1.39402
DCP1A	-1.057			1.39336
IGSF1	1.21155			1.39201
SLC17A9	-1.0718			1.39199
ZNF510	0.722067			1.39176
CYSLTR1	0.463169			1.39149
SLC22A18AS	-0.999885			1.39088
FAM57A	-1.03616			1.38887
EEFSEC	0.71707			1.38885
CCDC11	1.62648			1.38819
AMACR	-0.636506			1.38576
RP11-156P1.2	1.93553			1.38571
ANKRD9	-0.936182			1.3855
SCN1A	1.41987			1.38546
PAX5	-1.85001			1.38119
METTL1	-0.655203			1.37999
LGALS9	0.457659			1.37951
TM4SF4	-3.53933			1.3794
NKG7	1.51453			1.3793
ZNF251	-0.535925			1.37861
ADRB1	1.43297
VRK3	0.362201			1.37815
MTRNR2L8	0.868021			1.37735
MMACHC	0.555531			1.37668
MBD3	-0.865391			1.3758
DKK2	1.68197			1.37558
DEDD	-0.512936			1.37502
VCPIP1	0.431623			1.37395
RSRC2	-0.341977			1.37223
SPACA5	-2.27641			1.37206
GRM4	-0.97414			1.37158
CD109	0.846202			1.36911
FGF5	0.455228			1.36849
GPR116	0.836796			1.3683
ATP11B	-0.486645			1.36764
TXNRD3	0.662086			1.36546
SEZ6	0.749725			1.36444
C3AR1	1.02226			1.36382
AC068533.7	-1.53232			1.36292
ANAPC7	-0.372696			1.3619
ALKBH4	-0.574447			1.36135
EXTL1	1.61726			1.35964
DCBLD2	0.661459			1.35958
AK8	1.49602			1.35958
OBSCN	0.737722			1.35957
RGS20	1.26939			1.35921
MTMR12	0.425125			1.35891
SETD1A	-0.603976			1.3588
GIPC1	-0.634067			1.35876
DNAJC22	-0.797132			1.35873
TSPAN33	-0.7797			1.35721
MCF2L	-0.702612			1.35582
FAM118B	0.718344			1.35551
ANKAR	0.883588			1.35539
PCK1	-1.64843			1.35527
AP000758.1	-3.82429			1.35498
MPND	-0.694229			1.3539
JAK2	0.528556			1.3533
BUD13	0.392196			1.35265
YJEFN3	-0.738966			1.34934
FAM50A	-0.693162			1.34917
DENND5B	0.748382			1.34874
AC006967.1	-0.557981			1.34817
AC002985.3	-1.66128			1.3463
ZNF234	-0.527343			1.34503
NR1H4	-3.0883			1.34423
GOLGA7B	-1.1518			1.34408
DISP2	-1.39865			1.34392
TM4SF20	-1.22927			1.34375
DDX43	1.17599			1.34351
PRCD	-0.934885			1.34109
DBNL	-0.463103			1.34107
COBL	-0.817325			1.34074
MEI1	-0.5117			1.34074
ETNK2	-0.770543			1.34016
LRRC57	0.430188			1.33956
ZNF274	-0.418707			1.33635
CCDC181	1.24129			1.33626
EVI5	-0.344282			1.33615
SHC2	-1.07127			1.33583
ECEL1	-3.35067			1.33541
ARL6IP4	-0.731533			1.33262
SH2D3C	0.871957			1.33116
TTC40	2.19025			1.32945
GPM6B	0.685145			1.3293
FSBP	1.08149			1.32839
MSC	-0.955097			1.32789
ALK	-1.88324			1.32701
TMEM144	-0.708154			1.32673
IFRD1	-0.648825			1.32667
TADA3	-0.427328			1.32651
FZD1	0.723631			1.32585
PTK6	-0.921542			1.32562
HERC4	-0.2876			1.32556
EIF3G	-0.43317			1.32533
SLC17A5	0.507448			1.32427
GMIP	-0.591358			1.32326
TTI2	0.592264			1.32317
RP11-362K2.2	0.493241			1.32279
RP11-126K1.2	-2.83363			1.32253
RPS6KL1	-0.510792			1.32196
C5orf60	0.468534			1.32186
C21orf2	-0.65342			1.32165
DCLK1	-0.724023			1.32042
CCDC30	0.326706			1.32019
NPB	-1.34386			1.31974
RGPD3	-1.38205			1.31966
AJUBA	0.627963			1.31877
SEC24C	0.394701			1.31851
AADAT	0.750642			1.31814
ACVR1C	-1.06947			1.31797
RSF1	-0.477399			1.31737
MKI67	0.986288			1.31737
STIL	0.637027			1.31659
TMEM82	-2.62015			1.31355
PODNL1	-0.46737			1.31354
CCDC153	0.554534			1.31348
ALOX15	1.48269			1.31332
FCRL4	2.89628			1.31326
C1QL3	1.18609			1.31315
BTN3A3	0.55259			1.31299
C4orf32	0.330361			1.31064
ABHD11	-0.658252			1.30836
BLCAP	-0.473959			1.30815
ARMC7	0.472888			1.30746
FAHD1	-0.578683			1.3069
CCDC169	-3.26698			1.30564
CRCP	-0.393538			1.3052
PCDHGA8	0.912223			1.30518
PGP	-0.542392			1.30407
CTD-2368P22.1	-0.350449			1.3037
FOXI2	2.41064			1.30358
UHRF1BP1	0.390665			1.30301
ETFDH	-0.586064			1.30247
SCHIP1	0.629096			1.30211
TLK1	-0.360716			1.3015
RNF10	-0.369377			1.30051
KCND3	-1.03527			1.30017
CCL15-CCL14	-3.15586			1.29997
GIGYF2	-0.322778			1.29898
EDA2R	1.01287			1.29898
ETV7	0.912334			1.29863
FAM180B	-0.890918			1.29849
GAMT	-0.590993			1.29748
SLITRK5	-2.26766			1.29721
ENTPD2	-1.32264			1.29685
CENPH	0.608666			1.29534
NAE1	0.391282			1.29443
KIAA1614	0.619827			1.29432
CCDC12	-0.404815			1.29398
WFDC13	-1.36841			1.2933
TSTD1	-0.717702			1.29272
S100A5	-1.5921			1.29232
MORN1	-0.658312			1.29134
FAM131B	-1.21401			1.29121
CCDC33	2.20433			1.2907
ZNF148	-0.316903			1.29062
TEX10	0.513444			1.29016
CDC37L1	-0.74895			1.28912
FAM196A	0.564754			1.28747
LRRC8A	-0.52712			1.28742
NCR3LG1	0.904968			1.28646
CT55	1.64828			1.28632
PDCD11	-0.652258			1.28566
PCSK4	-1.18728			1.28478
TMEM19	0.350431			1.28416
SART3	-0.418109			1.28177
SLC2A14	-0.826608			1.2812
GUSB	-0.589287			1.28105
KIF23	0.537955			1.28085
SLC35B1	0.388339			1.28037
C20orf85	3.91188			1.27978
FAM192A	-0.500158			1.27915
NAT1	1.02723			1.27902
MLXIPL	-1.05895			1.27847
VWA2	-1.38048			1.27778
AL117190.2	-1.46939			1.27746
IMPG1	1.46235			1.27738
LRRN4	1.1338			1.27698
SLC18A2	0.730557			1.27687
TMEM63C	-1.64186			1.27613
CCDC42B	1.50746			1.27455
AL590822.2	0.614603			1.27295
CDKL2	1.73971			1.27193
RICTOR	0.41187			1.27187
SLPI	1.27587			1.27183
ORC4	0.33514			1.26934
FCER2	-2.62041			1.26866
GPR156	1.17876			1.26856
PPP1R3F	-0.78734			1.26814
RPL22L1	0.670984			1.26783
C15orf52	-0.830828			1.26645
ZNF711	0.735702			1.26475
CHMP2A	-0.458346			1.26346
NADK	-0.509468			1.26324
SAR1B	-0.400749			1.26322
EPHX4	0.466152			1.26317
CA5B	0.424319			1.26304
SARNP	-0.465628			1.26237
AMBP	-3.11433			1.26103
STAP2	-0.423148			1.2606
GGT1	-0.788188			1.26044
ATP13A4	1.57585			1.2589
FLOT1	-1.08083			1.25722
FASTK	-0.755726			1.25693
BRICD5	-0.774448			1.25647
ICAM1	0.95786			1.25561
RP11-1085N6.3	-0.787162			1.25549
CCDC114	0.905337			1.2534
TSGA10	-0.589267			1.25335
CLTB	-0.805551			1.25327
UTS2R	2.65877			1.25083
CCDC64B	-0.893894			1.25054
REXO4	-1.15447			1.24886
NTNG1	0.689431			1.24769
GNA15	-0.914935			1.2476
DNAJB13	0.49902			1.24618
ERBB2IP	-0.36806			1.24573
SH2D5	-2.10724			1.24549
EDN1	0.93464			1.2453
MICAL3	-0.465642			1.24502
FAM72C	2.4672			1.24461
VN1R2	-0.583233			1.24445
CPNE5	-0.93681			1.24439
ADGB	-0.755688			1.24412
TACR1	0.827492			1.24323
ACADVL	-0.616055			1.24255
CAMSAP3	-0.914922			1.24251
ZNF214	1.04811			1.24116
TADA1	0.639299			1.24078
ZBTB44	0.409558			1.24061
TYRP1	1.68564			1.24054
ARMC1	0.667266			1.24026
CAMKV	-2.44292			1.24013
SMIM17	-2.10078			1.23926
GPD1	-1.14213			1.2386
RNPEP	-0.436533			1.23806
STXBP2	-0.449956			1.23761
NTMT1	-0.382899			1.23715
RIMBP3C	0.533912			1.23709
RHPN1	-0.978652			1.23687
PET100	-0.537548			1.23675
FAM43B	-3.2436			1.2363
TMEM125	0.936276			1.23622
POU2F1	0.585312			1.2336
GSTM1	1.71143			1.23342
C3orf49	-0.900959			1.23323
ACVR2A	0.43692			1.23305
FBRS	-0.642473			1.23284
RPS2	-0.856405			1.23251
DAOA	-1.20185			1.23229
ERN1	-0.474559			1.23225
ZNF529	-0.32146			1.2316
PEPD	-0.673602			1.23135
FABP5	0.927656			1.22974
FRG1	-0.556922			1.22922
DACT2	1.78424			1.2268
TMEM259	-0.657562			1.22659
P2RX5	-1.43096			1.22617
RP11-468E2.4	0.485883			1.22609
STOX2	1.02829			1.22593
ICK	0.534427			1.22542
SIL1	-0.417791			1.22501
SP5	-1.49375			1.22377
PVRL4	-0.868577			1.22375
AL603965.1	3.37117
UTP23	0.486735			1.22281
GBP3	0.510359			1.22257
SLC25A35	-0.540012			1.22227
HSD17B4	-0.638299			1.22215
SCO2	0.580621			1.22212
AGPS	0.44701			1.22134
TIMM17A	-0.394279			1.21974
HIST1H2BE	-1.18105			1.21882
CIC	-0.612489			1.21753
ARHGEF10	0.447315			1.2174
RNF169	0.437372			1.21718
SULT1E1	1.07237			1.21664
THRSP	-2.27916			1.21662
TSPAN6	0.575481			1.21592
CNDP1	-0.591815			1.21565
MDK	-1.14557			1.21538
ARL8B	-0.325874			1.21537
NAF1	0.411011			1.21502
DDIT3	-0.656304			1.21492
CEP70	0.67374			1.21492
FCRLA	-1.52667			1.21459
EDA	0.736616			1.21457
NLRP9	1.39212			1.21422
DNAJC14	-0.383256			1.2138
TMPRSS13	-0.959565			1.21268
CRHBP	-2.90174			1.21257
CAV1	0.968098			1.21246
SUPT5H	-0.424373			1.21182
TLE2	-0.758017			1.21158
C7orf49	-0.65549			1.21118
ERCC6-PGBD3	-1.4971			1.21112
ZNF598	-0.685301			1.21065
AC002472.1	-1.06487			1.2105
BMP4	-0.765376			1.21041
EPS8L1	-0.825015			1.20932
SLC9A3	-1.04497			1.20919
DCAF10	0.456442			1.20882
KLF15	1.20704			1.20879
RRBP1	-0.493018			1.20872
MARCH9	-0.462455			1.20821
PPIL2	-1.21393			1.20798
FNIP1	0.300084			1.20796
HIST2H2AC	0.631387			1.20788
NUP160	0.258423			1.20688
BEST3	0.507753			1.20661
NDRG4	0.726524			1.20562
C1QTNF1	-0.83688			1.20546
NKX3-1	0.926591			1.20439
CHCHD3	-0.412412			1.20405
TMEM155	2.33965			1.2038
TXNRD1	-0.494601			1.2037
ACRV1	1.21288			1.20246
SLC25A45	-0.400492			1.20136
EEF2	-0.536497			1.20107
SNX27	0.280799			1.20094
TRMT10B	-0.218221			1.20044
C6orf48	-0.744586			1.20038
H2AFJ	-0.604648			1.20012
GATSL2	-1.10393			1.20011
NABP1	0.809501			1.19977
TBC1D9B	-0.493159			1.19956
XDH	-0.945767			1.19855
CDR2	-0.411631			1.19842
CBY3	-2.19858			1.19801
HOOK2	-0.765891			1.19797
CCDC175	1.45154			1.19672
ZNF17	-0.642381			1.19624
ATP2A3	-0.826106			1.19589
PARP9	0.605187			1.19577
CLCA2	2.06985			1.19467
AMER3	-0.616913			1.19336
CYP4Z1	1.69187			1.19329
ZNF142	0.506381			1.19254
KCNA1	1.73834			1.19238
FAM215A	-1.18497			1.19144
MIIP	-0.616549			1.19141
ZNF596	-0.701713			1.19014
PLCD3	-0.996315			1.18969
NSMCE1	-0.547951			1.18945
ASL	-0.713183			1.18879
ZNF782	-0.589316			1.18865
CSTB	-0.627467			1.18852
UTS2	-2.84789			1.18842
BLOC1S6	0.384729			1.18796
ADCY1	-1.30687			1.18783
KCNA2	1.49773			1.18731
FPGS	-0.52069			1.18654
LPCAT3	-0.466851			1.18569
ABCF1	-0.631941			1.1845
CSTF2	0.65164			1.18403
STMN4	1.0171			1.18385
C9orf78	-0.426952			1.18353
RP11-404L6.2	-1.28109			1.18329
MAG	3.44374			1.18326
FAM171A2	-1.21089			1.18325
NRD1	-0.269175			1.18225
KCTD16	1.64579			1.18217
XIRP2	4.39393			1.18208
UBXN7	0.619145			1.18064
POMZP3	-0.354438			1.17973
SLC26A9	2.12621			1.17932
GPHN	0.662369			1.17873
KCNK3	0.504489			1.17866
WDR18	-0.674812			1.17794
AC008394.1	0.280825			1.17622
CHMP1B	-0.382676			1.17594
WDR63	1.95506			1.17578
CC2D1A	-0.479752			1.17567
MCM3AP	-0.333734			1.17535
IL2RB	0.650277			1.17488
C15orf37	-0.833141			1.17465
HCN4	1.99586			1.17451
CPNE4	2.38761			1.17382
ELOVL4	-1.77254			1.17302
ZNF513	-0.575437			1.17242
AMY1C	4.94559
TADA2A	-0.343094			1.17211
ASMTL	-0.586543			1.17195
AGPAT5	0.574717			1.17163
INSL4	0.983724			1.17129
NSMCE4A	0.491302			1.17078
EVX1	-1.75096			1.17036
NRAP	-3.45902			1.17029
CASP14	-0.469711			1.17014
TBC1D8B	0.414768			1.16991
PREB	-0.461817			1.16987
HIST1H4A	-0.942038			1.16939
RTBDN	-0.839672			1.16921
GAS2	-1.36746			1.16835
NAT8L	-1.76392			1.16746
KLHL8	-0.456168			1.167
UHRF1BP1L	-0.447698			1.16674
UGT1A5	-1.8793			1.16664
KRT8	-0.638034			1.16613
GPR62	-2.26458			1.1658
TRIM7	0.948753			1.16455
TCTEX1D1	1.69562			1.16436
C16orf87	-0.452403			1.16371
GHR	-0.508272			1.16359
FAM193B	-0.428341			1.16306
PEX7	0.382568			1.16276
DYNLRB2	2.81748			1.16174
BRD4	-0.324374			1.16167
RBM33	-0.314081			1.16138
FGB	-3.2689			1.16115
CCNDBP1	0.311349			1.16086
DNA2	0.660716			1.16082
PRSS22	-1.24674			1.16074
NDUFA13	-0.431169			1.16074
MTERF	-0.597003			1.16006
CACNA2D2	0.903982			1.15992
GCSH	0.708432			1.15972
PDXDC1	-0.366027			1.15892
CYP2R1	0.394557			1.15838
ZNF324B	-0.473049			1.15815
CHN2	-0.469715			1.15759
BLNK	1.00556			1.15727
IP6K3	-2.29724			1.15715
GRPR	-2.16829			1.15678
SLC24A5	-2.36225			1.15461
JAKMIP2	0.497194			1.15424
MTRR	-0.392158			1.15345
ANKRD1	1.72435
ACP2	-0.532605			1.15341
Z97053.1	-0.94879			1.15213
GATSL1	4.13184			1.15142
KIAA1524	0.636428			1.15135
STAB2	-0.942454			1.151
NT5DC4	-1.96535			1.15098
PCGF1	-0.446539			1.15092
TMCC1	-0.434903			1.15073
VPRBP	-0.433896			1.14867
TAP1	0.725807			1.14769
GOLPH3	-0.884886			1.14746
ACKR4	0.822165			1.1473
LARP4B	-0.329547			1.14704
RASD1	-1.32399			1.14643
NBPF11	0.456421			1.14575
MCPH1	0.466487			1.14527
ZNF570	-1.04202			1.14504
TMEM45A	0.433007			1.14479
VRTN	-0.80969			1.14456
DECR2	-0.625191			1.14429
PRSS3	-0.838116			1.14429
FDCSP	-3.49993			1.14355
CSMD3	-0.532005			1.14341
IRX3	1.47858			1.14222
NT5C	-0.551309			1.14151
BMP3	0.908957			1.14116
TNFSF11	1.3509			1.14072
ZNF618	0.69424			1.14071
LPHN2	0.798847			1.13975
PRPH	1.95462			1.13969
FTCD	-1.76182			1.13923
IQSEC2	0.522119			1.13921
VIPR2	-0.899378			1.13875
PXMP4	0.417642			1.13854
ZNF197	-0.303378			1.13785
P2RX6	-1.14213			1.13704
HIVEP3	0.739175			1.13691
TMC4	-0.667426			1.13658
CARD16	-0.896684			1.13645
NANOS3	-1.71455			1.13625
RUFY1	-0.310239			1.13574
NEK1	0.399436			1.13556
PDE6C	0.781478			1.13555
KRT19	-0.750894			1.13526
MAPRE2	-0.53562			1.13469
TOPBP1	0.649051			1.13431
ARGLU1	-0.686159			1.1339
CCDC173	1.26583			1.13378
ASPG	-1.30374			1.13311
UBQLN2	0.476061			1.13249
STK31	0.491575			1.13204
SLC9A4	0.377057			1.13199
TUFM	-0.526982			1.13192
BTN3A2	0.47606			1.13188
GP5	-1.09115			1.13028
MB21D1	0.540336			1.13016
UGT1A10	-1.4746			1.13011
FAM156A	-0.763083			1.12956
SKA1	-0.540017			1.12932
BAX	-0.678159			1.129
LCLAT1	0.340311			1.12839
PROSC	0.481529			1.12805
MFN2	-0.43364			1.12781
GLMN	0.674906			1.12753
ZNF350	-0.513823			1.12722
KIAA0125	-1.22136			1.12717
GLRX3	-0.363143			1.1269
PLAC9	0.829463			1.12681
RELL2	-0.992663			1.12674
RBP1	-1.05654			1.12673
AL162431.1	-0.977292			1.12664
DDX24	-0.355071			1.12647
INTS7	0.522683			1.12629
ARID4B	-0.471302			1.12617
ABRACL	-0.56885			1.12599
NODAL	1.5378			1.12591
PPP4R2	-0.513992			1.12573
TNFRSF4	1.00929			1.12463
TNFSF13	0.517579			1.12428
FRMPD1	-0.511227			1.12383
ABCA10	0.843238			1.12341
SH3YL1	-0.490284			1.12309
UBD	1.58185			1.12293
ZSCAN18	0.452097			1.12224
CAPN15	-0.639409			1.12151
TMPRSS11A	1.97042			1.12137
C17orf99	-0.57612			1.12097
GRIK4	1.60737			1.12095
ZCCHC9	0.472461			1.12076
LSM11	0.319675			1.12065
PKD1L1	1.13557			1.12043
ZBTB16	-1.6144			1.1204
LSM1	0.522829			1.12011
MAT1A	-2.60935			1.12011
SHB	-0.696405			1.12002
PTRH1	-0.453507			1.11997
MALL	-0.6208			1.1198
MCM9	0.52694			1.1196
FMO1	0.81018			1.11959
VSIG1	-0.652883			1.1192
SWSAP1	0.413232			1.11858
EFCAB4A	-0.856773			1.11852
TRPM2	-0.722551			1.11745
LCA5L	0.470326			1.1174
PAPD7	0.349884			1.11731
UEVLD	-0.245931			1.11729
SLC43A3	-0.844656			1.11718
PRPSAP1	0.326114			1.11715
MFSD5	0.653309			1.11693
ICAM4	0.518389			1.1156
MYO18A	-0.533381			1.11525
SOWAHB	-0.739048			1.11474
SCARB1	-0.676051			1.11442
RNF157	0.648697			1.11434
INO80	0.362832			1.11392
CELSR1	-0.727016			1.11389
RNF126	-0.593662			1.11375
UPRT	-0.63108			1.11259
FST	-1.21037			1.1121
LSM3	0.346652			1.1113
PPEF2	-0.670788			1.11129
ZC3H8	-0.447023			1.1111
DOCK1	0.499521			1.11066
FGFR1OP	0.376676			1.11033
FAM135B	-0.762994			1.10938
B2M	0.572762			1.10847
PROX1	-1.11234			1.10833
PTOV1	-0.382332			1.10829
BLOC1S5	0.363781			1.10745
PEX14	-0.638194			1.10745
IBA57	0.32062			1.10697
TAT	-1.33993			1.10673
ZBTB40	0.334022			1.106
BEND4	-1.78139			1.10575
AIM1L	-0.761846			1.10556
BAALC	0.860801			1.10517
LRRC71	1.3071			1.10421
FAM214B	-0.700331			1.10366
LINC00696	1.36373			1.10358
CAMTA2	-0.407695			1.10341
MKRN1	-0.328949			1.10339
MORC4	0.372701			1.10296
NOL6	-0.334825			1.10296
GRAPL	-0.74928			1.10275
ZBTB33	0.527806			1.10221
DNMT3L	1.45722			1.10165
FBXO34	0.471349			1.10128
CCDC135	0.839685			1.10099
LINC01124	-1.67747			1.10081
UPP2	1.08258			1.10076
MSRB1	-0.80943			1.10046
TLR3	0.432628			1.10046
LGALS12	-2.30463			1.09945
PKNOX2	1.17702			1.09907
GTPBP2	-0.389509			1.09883
ABI3	0.65029			1.09789
NRAS	0.481708			1.09773
TMED6	1.21094			1.09724
SCEL	1.6628			1.09706
PCLO	1.14674			1.09675
CRIPAK	0.375472			1.09621
Z98049.1	-0.503328			1.09618
DNAH12	0.817207			1.09601
ADIPOQ	-1.07999			1.09574
KIF21B	-0.578071			1.09542
HAAO	-0.826239			1.09542
UGP2	-0.636542			1.09516
KCNH2	-1.21752			1.09457
CTSA	-0.494203			1.09374
C19orf43	-0.918834			1.09351
MAP7D1	-0.566214			1.09342
CHRDL2	-1.57271			1.09341
METTL25	0.332598			1.09334
PCGF5	0.473696			1.09248
ZNF398	-0.337944			1.09238
ZNF578	-0.522395			1.09233
LILRA3	2.24944			1.09212
PPP2R3B	-0.985358			1.09206
ZIC1	-1.2808			1.09198
LACC1	-0.64684			1.09174
PITPNM1	-0.696118			1.09129
C1orf85	-0.498497			1.09103
CNIH4	-0.466727			1.09058
TRPC3	1.54858			1.09049
DKK1	-1.96568			1.08958
TXNDC17	-0.708433			1.08957
SLC52A2	-0.909334			1.08952
FAM73A	-0.469734			1.08942
ABCA13	0.399383			1.08917
GLS	-0.393191			1.08908
MAD2L1	0.679924			1.08877
APOA1	-3.94805
HIST1H2BH	0.806453			1.08846
CD2BP2	-0.37267			1.08846
APOA4	2.25517
LSS	-0.529045			1.08799
APOB	-1.44161
SNTN	0.503241			1.08757
EHMT1	-0.389581			1.08742
B3GALT5	-0.948831			1.08712
USP5	-0.461844			1.08708
PDCD1LG2	0.929603			1.08633
NFATC1	1.12947			1.08555
ACOX1	-0.569369			1.08551
RHOBTB2	0.575958			1.08522
ADSSL1	-0.771275			1.08428
PRSS48	0.638656			1.08422
LRRC58	0.342661			1.08422
APOC1	-0.639191
CDK1	0.828931			1.08396
EIF2B5	-0.3232			1.08286
FPR3	0.711594			1.08099
XPO6	-0.275584			1.08096
METAP2	-0.481942			1.08076
PPARG	-0.450311			1.08076
DMTF1	-0.405616			1.08039
NUDT4	-0.52261			1.07975
CD6	-0.592708			1.07934
MTF2	-0.365043			1.07914
WDPCP	0.355621			1.07912
ZNF502	-0.730165			1.07894
GATAD1	0.28042			1.07883
P2RY14	0.970745			1.07881
RAB6A	-0.295722			1.0781
KRI1	-0.663733			1.07785
UCK1	-0.63176			1.07773
FLJ20306	-0.716832			1.07746
VWF	0.862673			1.07688
KERA	5.60811			1.07644
REP15	-1.2595			1.07584
OAS2	0.875458			1.07579
RBM4	0.3152			1.07562
FSD2	0.355501			1.07519
PLAC8L1	0.955636			1.07503
SBSN	-2.2921			1.07452
DPYSL4	0.997438			1.07444
ACVR1B	-0.525047			1.07442
HECW1	-0.52751			1.07247
STX2	-0.463522			1.07245
LDB3	0.696197			1.07239
DIRAS3	-1.31471			1.07231
FAM214A	-0.513857			1.07067
AQP5	4.5641
B4GALT2	-0.686182			1.07056
HIST1H2AI	0.794737			1.06999
CCT6B	0.397352			1.06997
KCNQ1	-0.706399			1.06905
AL355490.1	-0.934228			1.06841
GMPR	-0.878462			1.06797
CEP57L1	0.324807			1.06745
WNT8B	0.81589			1.06731
ZNF580	-0.521841			1.06726
ACAD8	-0.386225			1.06725
PPP1R12C	-0.740832			1.06688
ARC	0.437352
DKFZP761J1410	0.568173			1.06674
ASMT	-0.926558			1.0665
SLC13A5	-1.26712			1.06646
THTPA	-0.420823			1.06638
SPON2	-0.732848			1.0662
LYSMD1	-0.596335			1.06523
E2F8	0.835308			1.06397
KLLN	0.677431			1.06392
TIE1	0.626047			1.06325
POLR2E	-0.453139			1.06323
PARP8	-0.481104			1.06296
AC079354.1	0.273578			1.06191
EFCAB6	0.56432			1.06153
ERVMER34-1	0.632669			1.06152
GSTM2	0.306337			1.06129
LUC7L	-0.333058			1.0611
GRB14	-1.91433			1.06063
PSTK	0.375904			1.0603
EHBP1L1	-0.543278			1.06013
IER5	-0.700932			1.05985
PDHB	-0.41564			1.05968
AC226150.4	1.76231			1.05955
sept-09	-0.416197			1.05934
NUB1	-0.270854			1.05918
TDRP	-0.99472			1.05914
LRP6	-0.496874			1.05894
SON	-0.375393			1.0582
ATAD3A	-0.65793			1.05786
PSG11	-0.956535			1.05739
SEC62	-0.572201			1.05687
F2RL1	0.497468			1.05675
PIN1	-0.374839			1.05576
ZCCHC6	-0.356688			1.0556
CDC42EP2	0.636761			1.05543
PRKCG	1.25855			1.05531
NDUFAF7	0.458583			1.05465
NT5C1B	-0.927583			1.05416
EML5	0.50135			1.05398
PDPR	0.474619			1.05378
RP11-77K12.1	-2.09258			1.05334
PIH1D1	-0.4267			1.05273
SMC3	0.476954			1.05263
C1RL	-0.549966			1.05244
DIO3	-1.71116			1.05136
TRIM10	-2.18739			1.05128
ZMAT1	-0.650397			1.05077
B4GALNT4	-1.37738			1.05042
IFT46	0.428432			1.05019
PRKAA2	0.734283			1.04966
SS18L2	0.617783			1.04932
RNF133	0.917195			1.04876
FAM194A	-1.4266			1.04871
G6PC	-0.673642			1.04863
RGS22	0.841548			1.04829
THNSL2	-0.674346			1.04819
VTCN1	1.47754			1.04818
GAB2	0.510556			1.04776
RNF170	-0.54726			1.04738
AES	-0.422511			1.04717
NUP62	0.356275			1.04691
ADPRHL2	0.370207			1.0464
B3GALNT1	0.828032			1.04618
UMODL1	1.55741			1.04601
PRR22	-1.31257			1.04581
CXorf24	-0.733336			1.04544
C20orf26	0.849124			1.04542
ZNF263	-0.347612			1.04537
AKR1C1	-1.09956			1.0446
PIK3R4	0.41026			1.04457
ALX4	0.995075			1.04433
NPTX2	1.75553			1.04368
DPYSL2	0.523241			1.04297
SLC2A11	-0.295025			1.04272
ZNRD1	-0.913756			1.04258
C6orf25	1.54225			1.04255
ZBTB7A	-0.474657			1.04196
CD3D	-1.19177			1.04175
CDC14A	0.749186			1.0415
BRF2	0.412407			1.0415
PIFO	1.6902			1.04016
C7orf69	0.620603			1.03948
EXOSC10	-0.233323			1.03921
CNTROB	-0.522868			1.039
PRADC1	-0.540144			1.03897
IL17RA	0.353702			1.03894
PRKCD	-0.489934			1.03864
PCF11	-0.33725			1.03863
NEK5	0.396988			1.03831
INTU	0.362445			1.03829
LRRC46	0.801131			1.03818
LGR4	0.644376			1.03807
PLSCR1	0.442026			1.03756
UBXN11	-0.478068			1.03752
USHBP1	0.423803			1.03745
CAPN13	-1.15661			1.03706
IL23R	-0.495075			1.03636
ATP5J	-0.526287			1.03534
LRIT2	-1.67993			1.03525
DGKG	0.973778			1.0352
ONECUT1	-1.56682			1.03471
TBCK	0.331504			1.03416
IL20RA	-0.807815			1.03384
CNOT6	-0.547171			1.03344
UBE2T	0.908214			1.03308
NEK3	-0.640718			1.03287
TEKT2	0.840738			1.03284
FBXL12	-0.370204			1.03246
BUB3	0.428813			1.03234
KRTAP5-1	-0.698205			1.03232
TSPEAR	-1.53946			1.03205
TCTE1	1.15648			1.03145
TMEM201	-0.472182			1.03127
NPDC1	-1.02084			1.03105
DXO	-0.641391			1.03101
AQP1	0.925307			1.0309
HPX	-1.72661			1.03048
DTX1	-1.15108			1.03032
KIF18A	0.501496			1.03022
VIL1	-0.764028			1.03021
EIF4E2	-0.374677			1.03017
RP2	0.419969			1.02967
PRKACG	1.69615			1.02921
NINJ2	-0.813246			1.02863
FAM110D	1.19149			1.0285
ZNF541	2.25225			1.02824
PLCXD2	-0.869372			1.02816
DNAJA3	-0.34117			1.02808
PRDM13	3.02695			1.02806
TMEM210	0.703785			1.0278
DRC1	2.39645			1.02769
GORASP1	-0.304125			1.02758
MFSD11	0.320691			1.02751
KIAA1024L	-0.472808			1.02749
AMDHD1	-0.585099			1.02747
DEPDC1B	0.729607			1.02737
PTPRB	0.620675			1.0268
TRDMT1	0.537904			1.02635
TRIM15	-1.89698			1.02599
USP17L2	1.16515			1.02591
METTL21B	0.272287			1.02548
INPP5B	-0.375145			1.02536
USP1	0.549723			1.02519
ANKRD11	-0.338074			1.02503
KRBOX4	0.312626			1.02498
SNCAIP	-0.742332			1.02486
SPIB	-0.510747			1.02452
NCOR2	-0.528272			1.0244
RRP7A	-0.476301			1.02395
ZNF347	-0.331371			1.02372
KRBA1	1.06369			1.02372
SEMA3F	-0.704728			1.02366
ACOX2	-0.683866			1.02365
BTBD11	-0.645801			1.02341
FOSL1	-0.913392			1.02336
GLIPR2	0.605885			1.02296
TBC1D30	-0.475305			1.02253
ST8SIA5	-2.38643			1.02211
ADAMTS7	0.767017			1.02142
ZFHX4	-1.06854			1.0214
CHDC2	2.88895			1.02107
TLX1NB	1.56636			1.02107
CHN1	0.808416			1.02094
PROB1	-1.01018			1.02089
TRMT2B	0.32647			1.02085
CATSPER1	1.99157			1.02078
EFHD1	-0.752736			1.0206
SLC14A1	0.553317			1.02035
MNT	-0.430408			1.02028
SEL1L	-0.367548			1.02019
KRT18	-0.636917			1.02015
CST2	1.52109			1.01951
ARPC1B	-0.307051			1.01928
PLIN2	-0.716887			1.01902
IL6ST	-0.988329			1.01892
ANGPT1	0.740208			1.01891
CCDC88B	-0.557702			1.01887
GATAD2A	-0.276873			1.01846
RP1-102H19.8	0.404068			1.01845
TNXB	0.902533			1.01828
TRAPPC10	-0.273901			1.01824
AP3B1	0.272522			1.01803
IWS1	-0.340412			1.01796
C19orf66	-0.520268			1.0178
P2RY1	0.83273			1.01759
NRG1	-1.22509			1.01729
SP140L	-0.342098			1.01699
STUB1	-0.588957			1.01636
RFC3	0.775762			1.01621
FABP1	-1.36943			1.01529
RGL4	-0.461002			1.01427
TMEM258	0.467953			1.01401
AP003068.23	-0.430044			1.0131
MRPL20	-0.335979			1.01271
AC090186.1	0.59442			1.01249
RTKN	-0.507901			1.01239
PI15	-1.87082			1.01221
TLE3	-0.784299			1.01211
CEP192	0.480692			1.01154
CYTH1	-0.361329			1.01134
ZNF428	-0.580739			1.0113
HAS1	-2.17537			1.01126
YIPF2	-0.621183			1.01098
FIS1	-0.416335			1.01047
KXD1	-0.247247			1.01035
PROP1	2.26914			1.00998
LAMB3	-0.56441			1.00949
STX16	-0.374428			1.00857
CHCHD10	-0.780174			1.00804
HMGCS1	-0.624911			1.00794
SSTR1	0.925413			1.00785
EIF4G1	-0.485068			1.0076
TFF3	-0.943827			1.00653
TRIM62	-0.693857			1.00632
MBD6	-0.357474			1.00587
UBE2G1	-0.341577			1.00523
SAMD5	0.727473			1.00503
SNRNP40	0.403979			1.00495
NEURL1B	0.39433			1.00481
CTC-487M23.8	-0.961559			1.0047
NPC2	0.507991			1.00468
WDR16	0.732963			1.00398
SNRNP200	0.271261			1.00377
EPHB6	0.944489			1.00335
CDHR2	-1.06793			1.00314
SDHD	0.399438			1.00287
SMIM12	-0.414373			1.00269
HS6ST2	1.29861			1.00261
DLL3	-2.69575			1.00257
HBB	1.63061			1.00246
RBBP8NL	-0.877903			1.0023
CXCR6	0.563152			1.00179
RPH3A	-0.543939			1.00175
AKT1	-0.606384			1.00136
CXXC5	-0.493386			1.00134
CTNNA3	-2.18349			1.00121
UBALD1	-0.653631			1.00117
ST18	-0.801454			1.00084
AC002398.9	-3.0687			1.0007
ZNF419	-0.401082			1.00058
GOLGA8A	-0.606451			1.00027
OSBPL7	-0.48803			0.999946
BUB1	0.890025			0.999762
STPG2	1.02216			0.999446
UPP1	-0.496781			0.998544
CGB	-2.36821			0.998043
TMEM87A	0.364562			0.997957
CD164L2	1.51128			0.996687
GTPBP4	-0.441492			0.996442
HIGD1A	-0.508529			0.995861
GPC3	1.55631			0.99577
SLC4A10	-0.912476			0.995615
PLA2G2F	-1.8967			0.995489
FLOT2	-0.436871			0.995483
USP22	-0.451397			0.995213
DHX16	-0.518693			0.994732
GC	-6.84106			0.994466
RAVER2	0.520468			0.99409
IGFL4	0.417272			0.993914
NHEJ1	0.615526			0.993576
RNASET2	-0.399623			0.993429
LIN7A	-1.15552			0.993387
MOB4	0.528551			0.993162
SLC25A27	-0.471417			0.993044
EOGT	0.556747			0.992727
TMEM145	-0.659674			0.992463
HIST1H1A	1.42685			0.992105
AWAT2	3.35346			0.992086
UQCRC1	-0.430281			0.991237
NMUR2	-2.36976			0.991051
ADCK4	-0.615252			0.990374
KAT8	-0.243108			0.990306
ITGA7	-0.799243			0.98995
TMEM183A	-0.394457			0.989693
TRIM67	-1.16659			0.989608
CYP17A1	-0.449063			0.988905
ST6GALNAC6	-0.687296			0.988692
PTPRD	0.842839			0.988389
ADM	-0.950195			0.988336
CNTNAP3	-0.46653			0.987798
CDKN3	1.06098			0.987399
RRM2B	0.506148			0.987348
CACNB1	0.557273			0.987203
CRB1	-0.543331			0.986773
ZNF79	-0.462633			0.986437
CDRT1	1.03218			0.98621
ACSS2	-0.527303			0.986133
DDX23	-0.388365			0.985977
LRIT3	1.15726			0.9859
SFT2D2	0.300167			0.985772
DKK4	-2.65767			0.985383
RAB26	-0.668788			0.985008
UBAP2	0.363442			0.984323
DLG5	-0.536245			0.984282
KEAP1	-0.351			0.983989
CHFR	-0.294981			0.983829
NUTM2A	-0.820692			0.983207
HLTF	-0.36857			0.983063
GALE	-0.46777			0.982798
ZNF519	0.330167			0.982312
LNX1	0.740989			0.981836
ASTN1	-2.63063			0.981536
CHMP4B	-0.32278			0.981103
WDSUB1	0.514565			0.980996
TSSK2	4.47578			0.980927
MYH9	-0.41492			0.980658
IL11	-1.05311			0.980243
ATP12A	2.18483
PNPLA3	-1.2605			0.979
LYRM9	-0.537799			0.978762
XPNPEP2	-1.37121			0.97797
EPHA10	-0.716646			0.977561
OLFM3	-2.55949			0.977541
AAK1	-0.364853			0.976967
TCF25	-0.482968			0.976896
IL4R	-0.459004			0.976819
SPINK1	-1.05621			0.976115
GRAMD4	-0.781501			0.975725
QTRT1	-0.424253			0.975649
THYN1	-0.51623			0.974617
EHMT2	-0.775051			0.974581
TULP1	-0.607637			0.974538
RP11-195B21.3	-2.82082			0.97446
GOLGA6L9	1.14816			0.973786
STX4	-0.443396			0.973379
SP6	-1.06336			0.973269
ETHE1	-0.98559			0.973207
MCAT	-0.677421			0.973136
FARSA	-0.520676			0.97307
IQUB	1.02117			0.97278
TPSAB1	0.957143			0.972324
ASNA1	-0.526714			0.971988
ODF3L1	1.30984			0.971964
RP11-676J12.7	0.779461			0.971915
LEKR1	0.794557			0.97176
SLMO1	-0.408138			0.971737
PPFIA3	-0.801873			0.971714
TTLL9	0.975659			0.971702
C19orf67	-1.28095			0.971663
AC024940.1	-0.534171			0.97074
CBWD5	-0.390577			0.96972
RBM5	-0.224803			0.969502
LCOR	0.451996			0.968769
IDUA	-0.80041			0.968711
FAM178A	0.432553			0.968706
ST6GAL2	-0.558981			0.968622
ELF5	-0.665841			0.968449
USP30	0.421448			0.968127
ZNF25	0.52488			0.968052
RANGAP1	-0.648188			0.967718
AL626787.1	1.09056			0.967625
TNKS	0.248928			0.96742
PCDP1	0.333811			0.96733
SHH	-0.730424			0.967008
SLC7A11	0.751259			0.966795
PSME3	0.358709			0.966552
IRAK1	-0.587908			0.966534
SYT5	-0.419853			0.966504
DCST1	-0.600493			0.966459
ZFAND5	-0.573184			0.966257
ACY3	-1.13818			0.965759
RHCG	-1.83082			0.965669
KCNIP4	0.721646			0.965547
NFIL3	-0.870981			0.965143
UBXN2A	0.271995			0.965108
ARHGAP19	0.291215			0.964826
PRKCSH	-0.517924			0.964655
UBE2W	0.326591			0.964567
EOMES	1.25882			0.964211
SMAP2	-0.664847			0.96402
FBXL13	0.515936			0.9639
PPARD	-0.39521			0.963798
PHF10	0.420223			0.963522
FAM205A	0.901319			0.9631
TPRN	-0.71562			0.962919
GLE1	0.35193			0.962426
PFDN5	-0.421968			0.96184
APOBEC3H	0.850064			0.96102
TEAD3	-0.39764			0.960848
LCAT	-0.516603			0.960531
MRAP	1.17877			0.960212
RP11-343C2.12	6.55554			0.960142
HLA-DRB5	-2.0676			0.960073
PRAME	2.77159			0.959357
FAM92B	0.648965			0.959293
TNFRSF13B	-1.04312			0.959054
COBLL1	-0.483078			0.958913
PPIF	-0.565981			0.958629
FAM122C	-0.336146			0.958335
RPLP0	-0.381668			0.957849
RAB3GAP2	-0.234943			0.957533
PRKCI	-0.47864			0.956231
GNG11	0.835766			0.956065
MCM6	0.567509			0.955705
MAMDC2	1.09019			0.955488
AGGF1	0.451692			0.954331
GAS2L3	0.603556			0.953235
ZNF684	-0.433909			0.95292
ITSN1	-0.423032			0.952415
ZNF134	-0.622291			0.951955
DCLRE1B	0.576383			0.951669
ALDOA	-0.37199			0.951016
MPRIP	-0.332204			0.950845
SLC16A14	0.744614			0.95059
BLOC1S1	-0.377451			0.950096
GOLIM4	-0.563323			0.949736
TMED8	0.304511			0.948739
ACSL1	-0.806985			0.948685
AKAP8	-0.303722			0.948181
CYP2D6	-0.848404			0.947336
NUTM1	1.12688			0.947329
NRDE2	0.451267			0.946989
CEP19	-0.481322			0.946927
SLFN13	0.634099			0.94671
SLBP	0.454143			0.946202
ATXN2	-0.24973			0.945949
MAPK8IP2	0.635812			0.945836
GDPD2	-1.05309			0.945794
MSI1	-1.02215			0.945345
SPIN4	0.60511			0.945318
PHF20	-0.358405			0.9452
PEX5L	0.699486			0.94487
CALML6	-1.44513			0.94469
SNRNP35	-0.235262			0.944666
GLUD1	-0.719975			0.944488
VAMP8	-0.465999			0.944168
CHD2	0.295672			0.943235
FAM96A	0.410619			0.943226
BCL10	0.449428			0.943212
HINT3	0.347521			0.943172
PRR5	-0.416707			0.943083
NCOA3	-0.417086			0.942751
MACROD1	-0.636308			0.94267
CLASP1	0.300319			0.942611
STYX	0.378799			0.942259
CHI3L1	-1.08302			0.94214
ARPC1A	-0.50461			0.942
RNF220	-0.31876			0.941687
NTRK2	-1.66479			0.941559
HAGH	-0.563769			0.940837
PRRC2A	-0.886069			0.940756
NOC2L	-0.463918			0.940475
CCZ1B	-0.364329			0.940342
CHTF18	-0.719585			0.939979
NBEAL2	-0.40121			0.939805
SCG2	1.27566			0.93881
AC008443.1	-0.917073			0.938551
TERF2IP	-0.32872			0.938345
TMEM161B	0.381067			0.937793
IP6K2	-0.255732			0.937311
PRUNE	0.403385			0.937154
EVI5L	-0.508203			0.937097
SEMA3D	0.461661			0.937002
SH2B1	-0.416246			0.936656
CAMK1G	1.05227			0.936148
MAP2K6	-0.566547			0.935937
ABCB1	-0.778619			0.935905
AZGP1	-1.0174			0.935847
DMRT1	0.561268			0.935819
C17orf51	0.523445			0.935671
ACPL2	0.376786			0.935534
DLGAP5	0.75044			0.935317
TCHH	1.15451			0.935175
ADAMTSL5	-0.617449			0.934995
ZNF554	-0.219058			0.934898
SPATC1	-1.18833			0.934784
KIAA1462	0.601693			0.934396
LYPD3	-1.32896			0.93437
KLHL14	-1.72546			0.934012
SMUG1	-0.337367			0.933981
FANCB	1.03528			0.933981
C16orf52	0.35687			0.933483
CCDC124	-0.32541			0.933457
CLIC5	0.604449			0.933419
SLC11A2	-0.29819			0.932863
CISD2	0.301009			0.93266
WNT3A	1.90807			0.932569
PRKRIP1	-0.663207			0.932501
ALPPL2	-2.6446			0.932337
AL117190.3	0.468283			0.932182
WARS2	0.414857			0.932094
LUC7L3	-0.423761			0.9318
MC1R	-0.596127			0.931565
ARRB1	0.406159			0.93133
FGGY	0.70216			0.930687
RSPO1	1.11017			0.93015
APOC3	-6.5365			0.930114
ARNT	-0.291452			0.92948
ARMCX6	-0.549681			0.929372
REEP6	-1.19682			0.929133
TBC1D13	0.469887			0.929064
SLC2A12	0.897506			0.929053
RNASEH2C	-0.450196			0.929053
SMPDL3B	0.527102			0.927554
FER1L6	-1.18045			0.927397
SIAH1	-0.307167			0.926833
MVP	-0.361769			0.92676
COL14A1	-0.945778			0.926666
ACBD4	-0.557709			0.925832
PHLDA2	-0.994191			0.925591
SH3RF1	0.44908			0.925118
ATP6V1C2	-0.67105			0.925075
PRSS33	-1.82491			0.925074
RGPD6	-0.447198			0.924654
DND1	3.99456			0.924546
FAM134A	-0.781435			0.924489
CCDC91	-0.303365			0.924242
GPR143	1.36668			0.924092
CD22	-0.957152			0.924081
RAB35	-0.349917			0.923634
SLC33A1	0.408234			0.923568
POMC	-2.35399			0.92311
FAM208A	-0.270585			0.922962
OS9	-0.520898			0.922651
EXOC3	-0.392707			0.922618
DDRGK1	-0.499053			0.922507
CLEC19A	1.37549			0.922217
C12orf75	-0.58677			0.92188
CTDSPL2	0.301738			0.921418
CREG2	-0.432073			0.920993
CD300LD	0.374288			0.920957
GSTT1	-0.511039			0.920851
TOP2A	0.691971			0.920821
SPACA5B	2.9063			0.920607
FAHD2A	-0.436659			0.920414
GFAP	-0.478754			0.920409
TECR	-0.351725			0.920068
HS3ST1	0.594122			0.919947
INSC	-1.25037			0.919248
PLK4	0.759441			0.918901
PYCRL	-0.577539			0.918744
C9orf40	0.596336			0.918726
AK4	-0.792846			0.917939
EMR3	1.1279			0.917889
NLRC5	0.383524			0.917865
TMED3	0.394746			0.91769
MED19	0.517412			0.917479
HSCB	-0.5053			0.917454
C20orf173	2.16399			0.917192
AKR1C2	-0.707659			0.917076
IMP3	0.295568			0.916989
CCND1	-0.649799			0.916331
TCTN3	0.403605			0.916215
C12orf66	0.486837			0.916207
sept-07	-0.48572			0.916047
C1orf86	-0.555232			0.91582
PDAP1	-0.349681			0.915667
AKR1CL1	-2.1568			0.915631
TIGIT	0.670426			0.915025
ACTR3B	-0.367471			0.914783
MTFR1	0.400515			0.914771
ZNF384	-0.325553			0.914764
POMK	0.398176			0.914469
HIST1H3E	-1.35592			0.914443
C17orf62	-0.323415			0.914176
MICAL2	-0.306061			0.913602
DTWD2	0.238983			0.913437
PLXNB2	-0.548487			0.913434
CACNB2	0.595989			0.913357
MXRA8	-0.584838			0.912828
KY	0.752911			0.912756
PHLDB3	-0.583301			0.912735
KAL1	0.958842			0.912708
C2CD4C	-1.12406			0.912682
GPR135	0.52365			0.912388
IL15	0.314722			0.912287
TNNI1	-0.541851			0.911819
AGPAT2	-0.645941			0.911659
RNF112	-1.01851			0.911489
VPS33A	-0.324494			0.911355
RP11-706O15.1	0.33749			0.910849
MLKL	-0.341725			0.910786
SPRYD7	-0.478257			0.910594
CREB3L4	-0.343252			0.910511
FGD4	-0.296933			0.910104
C14orf23	-0.467535			0.909862
NPPA	-0.933128			0.909676
PPP2R4	-0.330826			0.909559
SLC4A2	-0.511928			0.909316
CHRNA3	-0.884842			0.90929
LENG9	-0.898298			0.909266
FBXO39	1.76464			0.909106
KIAA1328	0.259944			0.908862
CSPP1	0.419857			0.908757
LEMD3	-0.403075			0.90862
HSPA6	0.844877			0.908208
IL24	-1.14828			0.908019
FAM166B	0.777863			0.907372
AGBL4	0.477228			0.907092
FLNC	-1.04975			0.906832
TXNDC16	0.633528			0.906791
WDTC1	0.481355			0.906743
AMN	-1.32446			0.906272
LPAR2	-0.485872			0.906135
MFSD9	-0.432836			0.905794
PPP1R3G	-0.968162			0.905374
C19orf80	-0.757317			0.905283
IFI44L	1.11461			0.905153
EFCAB13	-0.518383			0.905131
HOXB3	-0.708404			0.904871
TEX22	-1.00088			0.904634
C1R	-0.984686			0.904504
LRCH3	-0.239714			0.904271
KIAA1024	0.782779			0.904253
MICAL1	-0.403737			0.904127
SQSTM1	-0.501335			0.904088
SGSH	-0.425022			0.903897
DLC1	0.675559			0.90379
KIAA0100	-0.327384			0.902952
PLG	0.428703			0.902852
MYLK2	1.21888			0.902538
TMEM54	-0.74238			0.902534
HEATR2	-0.470484			0.901675
HHAT	0.652257			0.901593
TMEM158	-0.908526			0.901495
HSD11B2	-0.831458			0.901293
FBN3	-2.71053			0.900801
PCDHGB4	0.795729			0.900591
PSMC6	0.285592			0.900545
HMOX1	-0.94417			0.900438
MGAT4B	-0.389194			0.900281
PPIL6	-0.442208			0.900059
CCDC120	-0.312523			0.899892
EYA1	0.539522			0.899855
SVIL	-0.508766			0.899793
PLVAP	-0.578281			0.899555
RNASEH1	-0.26592			0.899409
RASGRP2	-0.842494			0.899168
TMEM217	-0.750571			0.898882
NBPF3	-0.228227			0.89882
GPN1	0.360576			0.898535
PTPRF	-0.593079			0.898518
ZNF8	0.49767			0.898498
NUBP2	-0.5022			0.898394
TMPRSS3	0.665067			0.89805
SLC39A5	-0.868803			0.89801
KDM4B	-0.381169			0.897228
C1orf210	0.653528			0.897191
PMF1	0.262046			0.89695
AC000003.2	0.500036			0.896935
MANEA	0.579634			0.896721
OGFOD1	-0.428451			0.896685
CCNI	-0.316066			0.896576
TRAM1	0.413518			0.896285
PEX11B	0.358842			0.895934
ADAT3	-0.711418			0.895562
TRIM11	-0.567171			0.895516
AL162407.1	2.11277			0.895075
GTF2I	-0.279435			0.8948
ODF2	-0.369012			0.894548
HOXB4	-0.576403			0.894521
KCNJ12	1.16535			0.894309
COL18A1	-0.825344			0.894277
LRRC4	-0.580022			0.894114
MEF2B	-1.14447			0.893686
ZC3H10	0.385443			0.893453
NRGN	0.790715			0.893416
GRIK1-AS2	1.78008			0.893235
CD72	-0.995895			0.89311
OGDH	-0.27762			0.892409
BAI1	0.854998			0.891822
ZNF678	0.569112			0.891749
PTPRT	1.57223			0.891505
CRAT	-0.665736			0.891331
FANCM	0.586148			0.890987
MED22	-0.43485			0.890804
CHPF2	-0.252231			0.889611
RNF183	-1.27732			0.889423
CDH6	0.424203			0.889411
NTN5	0.458454			0.889258
SMARCA4	-0.5884			0.888985
FSIP2	0.381658			0.888381
WDR60	-0.418745			0.888368
RALGPS2	-0.51648			0.888322
GLB1L	0.270839			0.888112
AREGB	-1.31534			0.887987
IDH1	-0.471878			0.887593
KDELC2	0.310027			0.887048
MTPN	-0.400799			0.886781
BPIFA1	5.09589
CSNK1G2	-0.457766			0.886682
TULP3	0.42531			0.886625
RPL10L	1.85138			0.886621
AKAP8L	-0.434135			0.886242
NUCKS1	-0.691867			0.88586
PCDHGC3	0.743285			0.885807
MTCP1	-1.05492			0.885671
DNM2	-0.2625			0.885497
C1orf111	-0.844482			0.885272
GP9	-1.72103			0.885001
PATL1	0.360781			0.884972
HAUS2	0.255705			0.884919
TTC27	0.502565			0.88489
BTN3A1	0.471874			0.884764
GYS2	-2.54784			0.884623
TDRD9	-0.705686			0.884569
UROD	-0.425947			0.884393
C11orf31	-0.390262			0.884376
PCDHB4	0.987034			0.884259
VEGFB	-0.547421			0.884017
ZNF765	0.347551			0.883981
VHLL	-0.749974			0.883655
BTBD1	0.389406			0.883607
TMEM35	0.895034			0.883362
B4GALT6	-0.674228			0.883317
TMEM237	0.559959			0.883126
PCDHGA9	0.626839			0.883057
GOLGB1	-0.335167			0.882953
IMP4	-0.504699			0.882904
PPP6R1	-0.479647			0.882673
SDR42E2	1.25125			0.882612
FAM3C	-0.389802			0.882205
KRT40	-1.60947			0.882085
TICRR	0.648877			0.881488
FBRSL1	-0.541745			0.880936
PTGES3L	-0.35422			0.880744
PACSIN1	-1.41762			0.880009
TAS2R13	0.619977			0.87998
S100A3	1.30826			0.87987
COPG1	-0.278218			0.879437
GTPBP6	-0.499793			0.879201
NKRF	0.443466			0.879022
PPP1R3D	0.390046			0.879013
ELOF1	-0.458789			0.878956
ACVR1	-0.438999			0.878954
CTC1	-0.356247			0.878951
PIGG	0.259988			0.878277
C10orf71	-1.93374			0.877852
LPCAT2	0.564791			0.877751
KLHDC4	-0.438526			0.877717
COMMD9	0.476102			0.877318
SFSWAP	-0.212818			0.877295
ACE	0.574531			0.877291
RAB20	-0.449772			0.87722
IRAK1BP1	0.546156			0.876608
ZFC3H1	-0.283527			0.875677
PPP1R12B	-0.515543			0.875628
MRO	-1.12436			0.875484
CMIP	-0.436633			0.875437
RSPO2	1.52885			0.875159
[truncated: 16,783 more rows]

## Sheet: Fig. 3c
T cells	CD8 T cells	Cytotoxic lymphocytes	B lineage	NK cells	Monocytic lineage	Myeloid dendritic cells	Neutrophils	Endothelial cells	Fibroblasts
3.48794	2.29782	2.68331	6.06732	0.813105	3.74278	1.71561	3.14224	2.85834	5.13741
2.68377	0	1.56113	2.27092	0.818799	3.60087	1.16514	3.31406	2.59699	7.45242
2.18369	0	1.66849	2.28053	0.457306	4.22875	0.537692	2.74477	3.12555	6.26265
3.07561	0.508383	2.14109	2.42444	1.03874	3.68807	1.26619	3.03885	3.28722	8.10442
3.99884	1.54347	1.86688	4.24114	1.04605	4.45967	1.8289	4.19931	3.90542	8.61037
3.02442	1.48861	2.50777	2.59353	0.871787	3.92884	1.58514	3.73697	4.76033	7.96452
3.01013	0.996986	2.18517	2.91283	0.805828	3.27655	1.10632	3.07239	2.94778	7.46183
3.39619	0	1.53101	3.12974	0.789115	3.70217	1.33858	3.00596	3.60288	6.27482
2.38366	1.7691	1.84855	2.57175	1.16269	2.87218	0.876191	3.65289	2.97459	5.50724
2.55551	0.483678	1.51819	1.77767	0.629953	4.53784	1.15611	4.03071	4.11021	9.10049
2.93643	0	2.34015	4.2555	0.959704	3.98911	1.30369	3.32275	3.52772	7.0906
2.50862	2.00953	1.42368	2.08057	0.635949	3.1778	0.871375	3.23117	3.37586	8.54807
2.66771	1.42351	2.12283	3.89696	0.853995	3.45551	1.35877	3.71258	3.93339	8.77874
4.33481	1.35034	2.42333	5.78805	0.81447	4.0486	1.77279	3.18063	3.50359	6.88824
3.13747	1.63561	1.56515	3.28949	0.945701	3.87207	0.899939	3.38822	3.8572	7.3778
2.99504	0.937948	1.69601	3.03225	0.998612	2.54101	1.20622	3.23548	2.82234	5.86704
2.86929	0	1.28536	1.88659	0.465253	2.48526	0.641022	2.60649	2.54271	6.93364
2.64898	1.15454	1.7599	3.13129	0.572471	3.37659	1.48579	3.34192	3.32525	7.41413
2.95142	0.309858	1.5098	2.59912	0.70942	3.71116	0.993844	4.20182	3.48672	7.41281
2.73263	0.276659	1.56587	2.84725	0.822021	3.21333	1.60623	3.29346	3.5047	7.66836
2.62486	1.06375	1.95832	2.42347	1.12797	2.66527	1.209	3.25346	3.39907	6.93457
2.46877	2.00012	1.618	2.18592	0.493001	2.25142	0.68539	2.68443	2.71421	7.88488
3.06978	0.279727	1.50679	2.77473	0.689312	3.24073	1.51775	3.06846	3.03277	6.63986
3.22687	1.09994	2.06723	3.42166	0.95575	3.4853	2.00262	3.58316	3.36839	9.31985
2.18846	1.13354	1.53563	2.00799	0.553166	2.49265	0.9695	3.48836	3.30497	6.41542
3.86855	2.57646	2.55156	5.16645	1.04444	4.13268	1.73795	2.71766	3.2736	6.8979
3.05586	2.16296	2.47584	3.11196	0.906744	4.33213	1.7488	3.7259	3.61747	7.46812
1.9188	1.01101	1.24897	1.84244	0.768677	2.68154	0.596836	3.7038	3.45492	6.99723
2.67711	1.20407	1.46392	2.23488	0.664186	3.17583	0.894799	2.60412	2.41267	6.18131
2.2372	2.64378	2.25112	3.38846	1.43741	4.51863	2.01774	2.84461	4.01983	8.85093
2.83536	2.40095	1.63569	2.54079	0.972093	2.75401	2.08688	3.16999	2.8057	7.78068
2.52118	1.51723	1.42839	2.40977	0.762291	3.28878	1.40338	3.16092	2.67698	7.55669

## Sheet: Fig. 3d
DC	Bcell	Monocyte	Macrophage	NK	Neutrophil	CD4_T	CD8_T	NKT	Gamma_delta	CD4_naive	Tr1	nTreg	iTreg	Th1	Th2	Th17	Tfh	CD8_naive	Cytotoxic	Exhausted	MAIT	Central_memory	Effector_memory	InfiltrationScore
0.025	0.279	0.046	0.011	0.103	0.016	0.131	0.091	0.208	0.091	0	0.012	0.008	0.008	0.006	0.008	0	0.005	0.004	0.01	0.005	0.01	0.002	0	0.738
0.068	0.112	0.098	0.032	0.139	0.161	0.066	0.043	0.177	0.104	0	0.008	0.005	0.003	0.002	0.008	0.007	0.002	0.002	0.003	0.001	0	0.003	0	0.79
0.159	0.076	0	0.136	0	0.247	0.158	0.07	0.039	0.115	0.003	0.006	0.013	0.009	0.018	0.024	0.015	0.003	0.003	0	0.002	0	0.001	0.008	0.415
0.058	0.156	0.154	0.072	0.114	0.073	0.101	0.093	0.075	0.104	0.002	0.008	0.007	0.004	0.005	0.011	0.006	0.005	0.003	0.006	0.003	0.007	0.002	0	0.607
0.065	0.141	0.137	0.035	0.184	0.125	0.101	0.052	0.131	0.028	0.001	0.012	0.006	0.007	0.003	0.007	0.004	0	0.002	0.004	0.003	0.006	0.002	0	0.749
0.078	0.093	0.178	0.083	0.205	0.036	0.09	0.065	0.069	0.103	0	0.008	0.004	0.003	0.004	0.007	0.007	0.001	0.003	0.007	0.002	0.007	0.001	0	0.687
0.04	0.058	0.103	0.099	0.137	0.091	0.069	0.086	0.211	0.106	0.001	0.007	0.005	0.002	0	0.006	0.004	0.001	0.004	0.007	0.005	0.007	0.004	0	0.866
0.062	0.14	0.103	0.048	0.09	0.076	0.101	0.056	0.289	0.036	0	0.008	0.007	0.003	0.003	0.007	0.004	0.005	0.003	0.004	0.003	0.005	0.003	0	0.717
0.016	0.101	0.07	0.057	0.087	0.168	0.065	0.092	0.293	0.051	0.002	0.007	0.005	0.004	0.002	0.002	0.004	0.003	0.003	0.005	0.002	0.009	0.005	0.001	0.739
0.072	0.065	0.054	0.035	0.064	0.228	0.047	0.101	0.18	0.153	0	0.002	0.002	0.002	0.002	0.003	0.003	0.001	0.009	0.012	0.008	0.008	0	0	0.643
0.076	0.06	0.083	0.132	0.088	0.192	0.058	0.001	0.21	0.101	0.001	0.005	0.004	0.002	0.004	0.007	0.005	0.001	0	0	0	0	0	0.001	0.749
0.136	0.17	0.05	0.024	0.193	0.187	0.181	0	0.033	0.026	0	0.022	0.006	0.016	0.009	0.019	0.011	0.006	0	0	0	0	0.002	0	0.575
0.086	0.133	0.028	0.062	0.086	0.157	0.071	0.044	0.265	0.068	0.001	0.005	0.003	0.002	0.003	0.005	0.004	0.003	0.003	0.005	0.002	0.005	0	0.002	0.721
0.016	0.074	0.155	0.029	0.117	0.159	0.093	0.055	0.229	0.073	0	0.01	0.005	0.005	0.004	0.003	0.005	0.002	0.001	0.006	0.003	0.006	0.001	0	0.9
0.018	0.129	0.126	0.029	0.118	0.133	0.126	0.045	0.249	0.028	0.002	0.013	0.006	0.008	0.005	0.005	0.004	0.007	0.003	0.004	0.002	0.004	0.001	0	0.8
0.058	0.091	0.131	0	0.067	0.149	0.06	0.096	0.308	0.04	0	0.006	0.004	0.003	0.002	0.004	0.004	0.004	0.005	0.005	0.004	0.005	0.002	0	0.679
0.06	0.114	0.09	0.034	0.049	0.141	0.088	0.055	0.245	0.124	0.001	0.009	0.005	0.005	0.003	0.006	0.004	0.006	0.005	0.003	0.001	0.004	0.004	0.001	0.7
0.166	0.031	0.094	0.059	0.125	0.007	0.084	0.119	0.107	0.208	0	0.009	0.011	0.005	0.001	0.008	0.003	0.007	0	0.004	0.008	0.004	0.004	0	0.518
0.043	0.135	0.11	0.03	0.088	0.176	0.09	0.036	0.291	0	0.001	0.006	0.004	0.002	0.004	0.008	0.004	0.004	0.003	0.003	0.001	0.004	0.001	0.001	0.743
0.05	0.045	0.095	0.043	0.097	0.251	0.087	0.048	0.193	0.092	0	0.011	0.006	0.006	0.004	0.01	0.007	0.002	0.003	0.002	0.001	0.001	0.004	0	0.69
0.028	0.156	0.108	0.011	0.11	0.152	0.065	0.052	0.279	0.038	0.001	0.007	0.004	0.004	0.004	0.007	0.004	0.002	0.003	0.002	0	0.004	0.002	0	0.746
0.047	0.126	0.072	0.002	0.115	0.232	0.069	0.056	0.225	0.056	0	0.004	0.001	0.002	0.002	0.008	0.005	0.004	0.004	0.005	0.001	0.006	0.002	0.002	0.631
0.09	0.084	0.083	0.05	0.123	0.071	0	0.091	0.33	0.079	0	0	0	0	0	0	0	0	0.004	0.008	0.007	0.012	0.001	0.001	0.755
0.025	0.106	0.052	0.071	0.104	0.172	0.086	0.028	0.22	0.136	0.001	0.007	0.005	0.005	0.006	0.008	0.008	0.005	0	0.001	0.001	0.002	0.001	0.001	0.711
0.039	0.174	0.109	0.09	0.098	0.118	0.07	0.031	0.24	0.031	0	0.005	0.005	0.002	0.003	0.006	0.003	0.001	0.002	0.003	0.002	0.003	0.001	0	0.77
0.03	0.103	0.094	0.043	0.038	0.308	0	0.048	0.279	0.058	0	0	0	0	0	0	0	0	0.004	0.005	0.003	0.005	0	0.001	0.589
0.043	0.205	0.068	0.085	0.14	0	0.14	0.099	0.176	0.044	0.002	0.012	0.009	0.008	0.005	0.009	0.006	0.005	0.002	0.007	0.005	0.012	0.005	0.002	0.739
0.089	0.084	0.054	0.045	0.151	0.185	0.089	0.05	0.103	0.149	0	0.007	0.006	0.005	0.005	0.005	0.003	0.002	0.002	0.005	0.002	0.006	0	0.001	0.736
0	0.059	0.072	0.032	0.104	0.327	0.053	0	0.17	0.183	0	0	0	0.001	0	0.01	0.004	0	0	0	0	0	0	0.002	0.582
0.04	0.152	0.132	0.032	0.088	0.09	0.044	0.069	0.222	0.132	0	0.004	0.002	0.001	0.003	0.004	0.001	0.001	0.003	0.005	0.005	0.007	0.003	0.002	0.752
0.153	0.068	0.034	0.107	0.258	0.084	0.024	0.127	0.109	0.036	0	0.001	0.001	0.001	0	0.003	0.002	0.001	0.003	0.013	0.004	0.015	0	0.001	0.613
0.12	0.054	0.118	0.007	0.249	0.068	0.023	0.074	0.146	0.141	0	0.001	0.001	0	0.001	0	0.001	0.001	0.006	0.011	0.005	0.013	0.001	0.001	0.718
0.072	0.097	0.092	0.082	0.124	0.164	0.03	0.067	0.168	0.102	0	0.002	0.001	0.001	0.001	0.003	0.001	0.001	0.004	0.005	0.006	0.008	0.001	0.001	0.684

## Sheet: Fig. 3e
B_cells	CD4_T_cells	CD8_T_cells	CD8_T_cells_PD1_high	CD8_T_cells_PD1_low	Endothelium	Fibroblasts	Lymphocytes	Macrophages	Macrophages_M1	Macrophages_M2	Monocytes	NK_cells	Neutrophils	Non_plasma_B_cells	Other	Plasma_B_cells	T_cells	T_helpers	Tregs	Monocytic_cells	Stromal_cells
48.76	9.13	6.56	3.4	3.16	1.01	2.08	66.08	1.04	0.39	0.65	0.99	1.63	4.25	47.86	24.54	0.9	15.69	2.15	6.98	2.03	3.09
4.96	12.21	2.02	0.86	1.15	1.41	13.18	21.38	3.27	0.2	3.06	2.19	2.19	12.38	2.16	46.19	2.81	14.23	4.47	7.74	5.46	14.59
0.8	3.69	1.46	0.6	0.86	2.65	10.24	10.88	2.02	0.55	1.46	1.01	4.94	5.63	0.57	67.58	0.23	5.15	0.36	3.33	3.03	12.89
2.96	17.03	3.26	1.75	1.5	3.43	14.73	27.28	3.55	0.38	3.17	2.16	4.03	3.23	1.38	45.62	1.58	20.29	6.16	10.87	5.71	18.16
14.96	23.05	4.51	1.9	2.61	3.99	15.38	44.88	4.11	0.29	3.82	1.12	2.36	20.67	14.15	9.85	0.82	27.55	11.09	11.95	5.23	19.37
3.32	17.92	2.24	1.13	1.11	15.06	14.36	30.46	6.47	0.67	5.8	2.21	6.97	8.56	1.67	22.88	1.65	20.16	7.15	10.78	8.68	29.42
9.53	14.24	4.49	3.26	1.23	2.23	12.58	31.84	2.51	0.38	2.13	1.37	3.57	3.9	2.96	45.58	6.58	18.73	4.75	9.49	3.88	14.81
5.43	25.14	2.15	1.13	1.02	3.46	5.14	37.14	2.46	0.4	2.05	1.24	4.42	1.52	2.16	49.03	3.27	27.29	12.42	12.71	3.7	8.6
1.65	5.95	2.31	1.14	1.17	2.1	4.16	14.88	1.77	0.63	1.14	0.94	4.98	15.85	0.84	60.3	0.81	8.26	0.44	5.5	2.71	6.26
1.1	8.89	1.25	0.58	0.67	8.1	20.49	14.7	5.62	0.5	5.13	1.71	3.47	19.5	0.7	29.87	0.4	10.13	2.78	6.1	7.33	28.59
21.22	17.62	6.28	2.58	3.7	2.07	8.19	46.87	0.83	0.2	0.62	1.84	1.76	1.38	15.99	38.82	5.22	23.9	3.9	13.71	2.67	10.26
1.11	8.54	2.79	1.59	1.2	3.95	20.74	15.63	2.51	0.48	2.03	1.48	3.19	8.9	0.93	46.78	0.18	11.33	2.23	6.32	3.99	24.69
9.52	15.9	4.37	2.23	2.14	6.87	13.86	32.13	4.43	0.57	3.85	2	2.34	10.26	7.6	30.45	1.92	20.27	6.6	9.3	6.43	20.73
38.52	27.52	4.65	2.53	2.12	1.68	2.97	73.66	1.53	0.11	1.43	1.9	2.96	1.58	34.79	16.68	3.73	32.17	17.29	10.23	3.43	4.65
7.3	21.82	3.22	1.75	1.48	4.05	7.86	34.77	2.65	0.76	1.89	2.37	2.43	6.04	4.92	42.25	2.38	25.04	6.1	15.71	5.02	11.91
10.26	16.03	2.31	1.07	1.24	2.09	4.39	32.43	1.31	0.45	0.86	1.79	3.83	3.75	6.34	54.24	3.93	18.34	4.11	11.92	3.1	6.48
8.82	6.24	1.45	1.02	0.42	2.19	9.56	20.45	2.42	0.3	2.12	3.22	3.95	2.85	7.99	59.31	0.83	7.68	0.3	5.93	5.64	11.75
6.24	9.97	3.48	1.69	1.79	3.38	11.02	23.56	2.91	0.71	2.2	2.45	3.87	5.05	2.79	51.63	3.45	13.44	3.03	6.94	5.36	14.4
2.66	10.04	1.31	0.66	0.64	3.06	7.68	18.23	2.57	0.75	1.82	1.91	4.22	22.72	1.35	43.82	1.31	11.35	2.25	7.79	4.48	10.74
3.46	17.71	1.94	0.98	0.96	3.88	12.4	26.22	2	0.47	1.53	2.43	3.11	6.55	2.02	46.51	1.44	19.65	5.13	12.57	4.43	16.28
5.11	13.27	2.97	1.33	1.63	3.46	7.05	26.91	1.56	0.25	1.31	1.46	5.57	5.15	1.28	54.41	3.83	16.24	7.7	5.57	3.02	10.51
2.16	5.35	2.82	1.44	1.38	2.24	14.07	15.08	1.98	0.19	1.79	2.48	4.75	1.88	1.51	62.26	0.64	8.17	0.89	4.46	4.46	16.31
4.01	18.74	1.9	1.15	0.75	2.41	6.03	27.77	2.17	0.55	1.63	1	3.12	6.35	1.06	54.27	2.95	20.64	6.44	12.3	3.17	8.44
5.87	17.31	3.23	1.79	1.44	3.38	24.22	30.87	4.38	0.36	4.02	1.05	4.47	9.61	3.62	26.49	2.26	20.53	5.55	11.76	5.43	27.6
1.73	4.92	2.32	1.09	1.23	3.68	8.96	13.14	1.59	0.25	1.34	1.73	4.16	6.6	0.8	64.3	0.94	7.24	1.41	3.51	3.32	12.64
30.4	20.21	6.09	3.06	3.03	1.87	8.69	59.3	3.23	0.13	3.1	0.75	2.61	2.61	28.74	23.55	1.66	26.3	10.7	9.51	3.98	10.56
4.31	21.01	4.35	2.6	1.75	3.82	10.34	31.88	4.52	0.61	3.91	1.19	2.22	16.76	1.13	31.49	3.18	25.35	5.96	15.05	5.71	14.16
0.93	2.04	0.99	0.49	0.5	3.75	9.51	7.13	1.31	0.56	0.75	2.75	3.17	13.74	0.5	61.8	0.44	3.03	0.85	1.19	4.06	13.26
3.89	9.8	4.42	2.63	1.79	1.65	5.52	21.95	2.36	0.49	1.87	1.61	3.84	2.75	1.7	64.17	2.19	14.22	5.15	4.65	3.97	7.17
20.1	10.61	6.38	2.59	3.79	4.77	24.87	41.2	7.98	0.08	7.9	2.31	4.1	0.72	8.36	18.15	11.74	16.99	8.41	2.2	10.29	29.64
6.57	12.94	4.22	2.22	2	2.85	8.03	27.73	3.04	0.55	2.48	5.74	4	5.23	2.39	47.39	4.18	17.16	2.97	9.97	8.78	10.88
6.16	9.18	3.43	1.65	1.78	2.09	11.85	21.63	4.31	0.64	3.67	3.57	2.86	9.53	2.12	47.02	4.04	12.6	3.58	5.6	7.88	13.94

## Sheet: Fig. 3f
PFS	low	high
44.9446		0
8.5092		1
4.501		1
40.345		0
14.0287		1
0.9199	1
13.3717		0
5.5195		1
1.4127		1
23.5565		0
13.0431		1
16.1643		0
11.5975		1
9.5277		1
3.6797		1
2.2669		1
13.6016		1
11.3018		0
5.4538	1
8.0821		1
24.115		0
10.0862	1
2.7269	1
8.4435		1
8.6078		1
3.8439	1
3.6797	1
13.3717		1
21		1
5.6838	1
5.8809		1
5.3881	1
9.1006	1
2.9569	1

## Sheet: Fig. 3h
PFS	GROUP1	GROUP2	GROUP3
2.9569	1
5.7823	1
40.345	0
44.9446	0
9.5277	1
8.6078	1
29.4045	0
11.3018	0
24.115	0
10.0862	1
13.6016	1
14.0287		1
1.4127		1
5.8809		1
5.9466		1
11.5647		1
9.1006		1
13.3717		0
16.1643		0
23.5565		0
13.3717		1
11.5975			1
6.1766			1
5.4538			1
2.7269			1
8.4435			1
5.3881			1
13.0431			1
4.501			1
5.6509			1
8.0821			1
3.6797			1
8.4435			1
2.2669			1
3.6797			1
5.5195			1
5.4209			1
8.2793			1
7.9836			1
5.6838			1
5.848			1
11.1047			1
7.6222			1
8.5092			1
0.9199			1
3.8439			1
