# Supplementary material for: First-line durvalumab and tremelimumab with chemotherapy in RAS-mutated metastatic colorectal cancer: a phase 1b/2 trial
Source: Nat Med. 2023 Aug 10;29(8):2087–98. doi: 10.1038/s41591-023-02497-z (PMC10427431; doi:10.1038/s41591-023-02497-z)
Supplement: Supplementary file 6 — Statistical source data. [file 41591_2023_2497_MOESM6_ESM.xlsx]

## Sheet: Fig. 4b upper
PFS	CD8 TC
44.9446	22.2998
8.5092	72.7888
4.501	33.1575
40.345	562.61
14.0287	436.507
0.9199	111.397
29.4045	198.147
8.4435	5.813
9.5277	66.9733
2.2669	57.288
5.4209	53.075
24.115	102.775
13.0431	54.23
8.6078	4.8958
11.5975	28.4347
23.5565	462.96
13.6016	136.42
5.7823	8.86333
8.0821	99.2075
11.5647	181.083
11.1047	41.05
7.9179	407.05
7.9836	103.105
8.2793	119.92
5.4538	136.184
10.0862	71.11
5.848	148.62
8.4435	48.86
5.6509	147.14
16.1643	232.573
5.8809	295.608
5.3881	124.34
3.6797	125.01
3.8439	82.365
2.9569	48.0533
5.5195	104.163
1.4127	161.26
2.7269	8.14933
13.3717	152.26
11.3018	74.5625
9.1006	365.317
5.6838	83.7
6.1766	6.37967
5.9466	241.265
3.6797	13.6
13.3717	288.437
7.6222	128.465

## Sheet: Fig. 4b middle
PFS	TC CD8 low	TC CD8 high
8.6078	1
8.4435	1
6.1766	1
2.7269	1
5.7823	1
3.6797	1
11.5975	1
4.501	1
8.4435	1
5.4209	1
13.0431	1
2.2669	1
9.5277	1
10.0862	1
8.5092	1
11.3018	0
3.8439	1
5.6838	1
8.0821		1
24.115		0
3.9199		1
8.2793		1
5.3881		1
3.6797		1
7.6222		1
5.4538		1
13.6016		1
5.848		1
13.3717		0
1.4127		1
29.4045		0
16.1643		0
5.9466		1
13.3717		1
9.1006		1
14.0287		1
23.5565		0

## Sheet: Fig. 4b lower
	CR+PR	SD+PD
TC CD8 < 91	63	37
TC CD8 > 91	58	42

## Sheet: Fig. 4c upper
PFS	CD8 IF
44.9446	49.55
8.5092	532
4.501	60.3833
40.345	43.835
14.0287	55
0.9199	547.21
29.4045	109.285
8.4435	43.2535
9.5277	82.485
2.2669	100
5.4209	178.27
24.115	159.65
13.0431	58.04
8.6078	95.0193
11.5975	3.465
23.5565	641.143
13.6016	215.757
5.7823	39.61
8.0821	74.91
11.5647	258.533
11.1047	253.74
7.9179
7.9836	202.975
8.2793	192.83
5.4538	9.082
10.0862	175.633
5.848	231.075
8.4435	80.8233
5.6509	71.8233
16.1643	367.64
5.8809	182.37
5.3881	45.77
3.6797	155.195
3.8439	879.56
2.9569	2.105
5.5195	165.82
1.4127	129.935
2.7269	33.605
13.3717	365.44
11.3018	145.35
9.1006	318.285
5.6838	210.841
6.1766	6.219
5.9466	205.845
3.6797	78.22
13.3717	1064.05
7.6222	270.195

## Sheet: Fig. 4c middle
PFS	IF CD8 low	IF CD8 high
11.5975	1
6.1766	1
5.4538	1
2.7269	1
5.7823	1
8.4435	1
5.3881	1
14.0287	1
13.0431	1
4.501	1
8.0821	1
3.6797	1
8.4435	1
9.5277	1
8.6078	1
2.2669	1
29.4045	0
1.4127	1
11.3018		0
3.6797		1
24.115		0
10.0862		1
5.4209		1
8.2793		1
5.9466		1
5.6838		1
13.6016		1
5.848		1
7.6222		1
9.1006		1
13.3717		0
16.1643		0
8.5092		1
0.9199		1
23.5565		0
3.8439		1
13.3717		1

## Sheet: Fig. 4c lower
	CR+PR	SD+PD
IF CD8 < 137	52	47
IF CD8 > 137	68	31

## Sheet: Fig. 4e
	PFS	GROUP1	GROUP2	GROUP3
1	2.9569	1
2	5.7823	1
3	40.345	0
4	44.9446	0
5	9.5277	1
6	8.6078	1
7	29.4045	0
8	11.3018	0
9	24.115	0
10	10.0862	1
11	13.6016	1
12	14.0287		1
13	1.4127		1
14	5.8809		1
15	5.9466		1
16	11.5647		1
17	9.1006		1
18	13.3717		0
19	16.1643		0
20	23.5565		0
21	13.3717		1
22	11.5975			1
23	6.1766			1
24	5.4538			1
25	2.7269			1
26	8.4435			1
27	5.3881			1
28	13.0431			1
29	4.501			1
30	5.6509			1
31	8.0821			1
32	3.6797			1
33	8.4435			1
34	2.2669			1
35	3.6797			1
36	5.5195			1
37	5.4209			1
38	8.2793			1
39	7.9836			1
40	5.6838			1
41	5.848			1
42	11.1047			1
43	7.6222			1
44	8.5092			1
45	0.9199			1
46	3.8439			1
47
48
49
50
51
52
53
54
55
56
57

## Sheet: Fig. 4g
PFS	DecorinLow	DecorinHigh
20.107	1
0.9199	1
8.4435	1
13.043	1
24	0
24	0
21.52	1
24	0
10.086	1
24	0
24	0
3.6797	1
16.263	1
11.302	0
14.029	1
13.602	1
5.7823	1
8.5092	1
5.4538	1
13.372	1
6.1766		1
11.565		1
7.9179		1
2.2669		1
5.3881		1
5.8809		1
8.2793		1
5.5195		1
11.105		1
4.501		1
5.848		1
8.4435		1
5.4209		1
3.6797		1
2.9569		1
9.1006		1
1.4127		1
5.6838		1
24		0
5.6509		1
5.9466		1
2.7269		1
7.6222		1
8.6078		1
7.9836		1
24		0

## Sheet: Fig. 4h
PFS	CD8Low DecorinHigh	CD8High DecorinLow	Intermediate
6.1766	1
11.5647			1
8.0821			1
2.2669	1
8.4435			1
13.0431			1
11.5975			1
5.3881	1
5.8809			1
8.2793	1
11.1047	1
24.115			0
23.5565		0
10.0862			1
5.848			1
8.4435	1
5.4209	1
3.8439			1
3.6797	1
2.9569	1
9.1006			1
1.4127			1
3.6797			1
5.6838	1
9.5277	1
5.6509			1
5.9466			1
11.3018			0
2.7269	1
7.6222	1
8.6078	1
7.9836	1
13.6016		1
5.7823			1
5.4538		1
13.3717		1
16.1643			0
