# Supplementary material for: First-line durvalumab and tremelimumab with chemotherapy in RAS-mutated metastatic colorectal cancer: a phase 1b/2 trial
Source: Nat Med. 2023 Aug 10;29(8):2087–98. doi: 10.1038/s41591-023-02497-z (PMC10427431; doi:10.1038/s41591-023-02497-z)
Supplement: Supplementary file 7 — Statistical source data. [file 41591_2023_2497_MOESM7_ESM.xlsx]

## Sheet: Fig. 5a upper left
	C1
0	30
≥ 1	18

## Sheet: Fig. 5a upper right
	C1
0	24
≥ 1	21

## Sheet: Fig. 5a TERT Baseline
	C1
NEG	35
POS	13

## Sheet: Fig. 5a NYESO1 Baseline
	C1
NEG	33
POS	14

## Sheet: Fig. 5a TERT C2
	C2
Neg	30
Pos	15

## Sheet: Fig. 5a NYESO1 C2
	C2
NEG	27
POS	18

## Sheet: Fig. 5a TERT C5
	C5
Neg	27
Pos	15

## Sheet: Fig. 5a NYESO1 C5
	C5
NEG	26
POS	16

## Sheet: Fig. 5b
	NR	R
Negative	17	13
Positive	4	11

## Sheet: Fig. 5c
	NR	R
Negative	16	11
Positive	4	12

[truncated: 5 more sheets: Fig. 5d, Fig. 5e, Fig. 5f, Fig. 5g, Fig. 5h]
