# Supplementary material for: First-line durvalumab and tremelimumab with chemotherapy in RAS-mutated metastatic colorectal cancer: a phase 1b/2 trial
Source: Nat Med. 2023 Aug 10;29(8):2087–98. doi: 10.1038/s41591-023-02497-z (PMC10427431; doi:10.1038/s41591-023-02497-z)
Supplement: Supplementary file 8 — Statistical source data. [file 41591_2023_2497_MOESM8_ESM.xlsx]

## Sheet: Fig. 6a
	Central memory	Exhausted	Polyfonctionnal	Naive	Effector	Exhauted precursor	MAIT	Effector memory	Resident
C1	23.3759	17.8654	5.0464	15.1972	12.065	8.35267	11.1369	6.09049	0.87007
C5	32.0388	7.21221	8.32178	29.1262	8.32178	3.8835	6.10264	4.02219	0.970874
Surgery_blood	15.8416	31.3024	3.73191	20.3351	9.97715	2.9703	3.88423	7.00685	4.9505
Surgery_TILS	21.4357	12.1137	35.992	5.68295	10.6181	6.33101	2.44267	1.79462	3.58923

## Sheet: Fig. 6d
	C1	C5	Surgery	Surgery
Central memory	1	2	0	1
Exhausted	1	0	2	0
Polyfunctional	0	0	0	3
Naïve	1	2	2	0
Effector	1	0	1	1
Exhausted precursor	2	0	0	1
MAIT	2	1	0	0
Effector memory	2	1	2	0
Resident	0	0	2	2

## Sheet: Fig. 6e
	Central memory	Effector	Effector memory	Exhausted	Exhausted precursor	MAIT	Naïve	Polyfunctional	Resident
Central memory		0.333333	0	1	0	0	0	0.833333	0.333333
Effector	0.4		0	1	0	0	0	0.8	0.4
Effector memory	0	0		1	0	0	0	1	0
Exhausted	0.4	0.333333	0.0666667		0.0666667	0	0.0666667	0.733333	0.333333
Exhausted precursor	0	0	0	1		0	0	0	0
MAIT	0	0	0	0	0		0	0	0
Naïve	0	0	0	1	0	0		0	1
Polyfunctional	0.454545	0.363636	0.0909091	1	0	0	0		0.272727
Resident	0.4	0.4	0	1	0	0	0.2	0.6

## Sheet: Fig. 6g
CEF	∅	Pool	1	2	3	4	5	6	7	8	9	10	11	13	14
1097	236	476	75	386	74	408	104	0	31	121	360	252	102	9	0
1015	241	582	40	263	70	471	124	0	9	99	291	264	123	0	2

## Sheet: Fig. 6h
TILs
2	4	9	10
15.0909	38.8035	14.5264	0

## Sheet: Fig. 6i
C2				C5
2	4	9	10	2	4	9	10
59.5623	0	0	0	65	139	7.5	1534

## Sheet: Fig. 6j
	C1			C2
P1	14.3333	49.3333	0	0	0	0
P2	165.667	110.667	0	362.5	406.5	398.5
P3	230.525			268.932
P4	112			0
P5	0			0	0
P6	0			471.794
P7	263.931	225.588		401.715
P8	0	0		127.118
P9	0			173.071
P10	0			150
