# Supplementary material for: First-line durvalumab and tremelimumab with chemotherapy in RAS-mutated metastatic colorectal cancer: a phase 1b/2 trial
Source: Nat Med. 2023 Aug 10;29(8):2087–98. doi: 10.1038/s41591-023-02497-z (PMC10427431; doi:10.1038/s41591-023-02497-z)
Supplement: Supplementary file 9 — Statistical source data. [file 41591_2023_2497_MOESM9_ESM.xlsx]

## Sheet: #LN00091
Subject Identifier	Sex	Consent signature	Date of birth	Inclusion date	Age at consent	Age at inclusion	Primary site	KRAS status	KRAS status	NRAS status	Statut N-RAS	MSS/MSI status determined	Microsatellites status	Prior adjuvant	Adjuvant	Colorectal	Primary tumor in place	Metastatic status	Liver	ECOG	Alkaline phosphatase	Alkaline	Lactate deshydrogenase	Lactate	Albuminaemia	Albuminaemia	Lymphocytes	Lymphocytes Unit	Leukocytes	Leukocytes unit
for the Study		date						determined		determined				chemotherapy	chemotherapy	surgery			metastases			phosphatase		deshydrogenase		unit
																						unit		unit
01-001	Male	2017-08-21	NA/09/1948	2017-08-21	68.9309	68.9309	Sigmoïde	Yes	Mutant	No	K	Yes	Stables (MSS)	No	No	Yes	No	Synchronous	Yes	1	64	U/L	464	U/L	508	µmol/L	1.38	Giga/L	11.5	Giga/L
01-002	Male	2017-10-09	NA/06/1943	2017-10-27	74.3190	74.3682	Rectum	Yes	Mutant	Yes	Non Mutant	Yes	Stables (MSS)	Yes	No	Yes	No	Synchronous	Yes	1	66	U/L	153	U/L	551	µmol/L	0.66	Giga/L	4.1	Giga/L
01-003	Female	2017-10-16	NA/09/1951	2017-10-27	66.0862	66.1164	Côlon gauche	Yes	Mutant	Yes	Non Mutant	Yes	Stables (MSS)	No	No	No	Yes	Synchronous	Yes	1	89	U/L	330	U/L	37	g/L	0.88	Giga/L	6.8	Giga/L
01-004	Female	2017-10-26	NA/03/1946	2017-11-27	71.6167	71.7043	Côlon gauche	Yes	Mutant	Yes	Non Mutant	Yes	Instables (MSI)	No	Yes	Yes	No	Métachronous	No	0	131	U/L	191	U/L	34	g/L	1.05	Giga/L	6.2	Giga/L
01-005	Female	2018-01-16	NA/09/1963	2018-01-19	54.3381	54.3463	Sigmoïde	Yes	Mutant	Yes	Non Mutant	Yes	Stables (MSS)	No	Yes	Yes	No	Métachronous	Yes	0	186	U/L	188	U/L	39	g/L	1.92	Giga/L	7.1	Giga/L
01-007	Female	2018-03-12	NA/01/1957	2018-03-19	61.1526	61.1718	Côlon gauche	Yes	Mutant	Yes	Non Mutant	Yes	Stables (MSS)	Yes	Yes	Yes	No	Synchronous	Yes	1	590	U/L	2023	U/L	30	g/L	1.39	Giga/L	12.6	Giga/L
01-011	Male	2018-07-19	NA/12/1983	2018-07-24	34.5927	34.6064	Rectum	Yes	Mutant	No	K	Yes	Stables (MSS)	No	No	No	Yes	Synchronous	Yes	1	72	U/L	238	U/L	37	g/L	1.9	Giga/L	11.9	Giga/L
01-020	Female	2018-12-21	NA/05/1939	2018-12-21	79.6030	79.6030	Côlon droit	Yes	Mutant	No	K	Yes	Stables (MSS)	No	No	No	Yes	Synchronous	No	0	111	U/L	195	U/L	32	g/L	1.46	Giga/L	9.7	Giga/L
01-021	Female	2018-11-06	NA/01/1952	2018-12-11	66.8090	66.9049	Côlon droit	Yes	Mutant	Yes	Non Mutant	Yes	Stables (MSS)	No	Yes	Yes	No	Synchronous	No	0	219	U/L	193	U/L	39	g/L	1.63	Giga/L	6.5	Giga/L
01-024	Female	2019-01-03	NA/09/1955	2019-01-03	63.3018	63.3018	Sigmoïde	Yes	Mutant	Yes	Non Mutant	No	K	No	No	No	Yes	Synchronous	Yes	0	191	U/L	D	.	35	g/L	1.21	Giga/L	7.1	Giga/L
01-028	Female	2019-01-22	NA/05/1964	2019-01-25	54.6886	54.6968	Sigmoïde	Yes	Mutant	Yes	Non Mutant	Yes	Stables (MSS)	No	No	Yes	No	Synchronous	Yes	0	149	U/L	230	U/L	35	g/L	2.57	Giga/L	14.3	Giga/L
01-031	Female	2019-01-31	NA/05/1951	2019-02-15	67.7153	67.7563	Rectum	Yes	Mutant	Yes	Non Mutant	Yes	Stables (MSS)	No	No	No	Yes	Synchronous	Yes	1	130	U/L	179	U/L	30	g/L	2.9	Giga/L	12.1	Giga/L
01-032	Male	2019-02-18	NA/08/1967	2019-02-18	51.5127	51.5127	Sigmoïde	Yes	Mutant	Yes	Non Mutant	Yes	Stables (MSS)	No	No	Yes	No	Métachronous	No	0	109	U/L	176	U/L	39	g/L	2.03	Giga/L	7.8	Giga/L
01-048	Female	2019-10-14	NA/05/1946	2019-10-28	73.4155	73.4538	Rectum	Yes	Mutant	Yes	Non Mutant	Yes	Stables (MSS)	No	No	No	Yes	Synchronous	Yes	1	55	U/L	223	U/L	31	g/L	2.68	Giga/L	10.7	Giga/L
02-012	Female	2018-08-21	NA/09/1952	2018-08-21	65.9302	65.9302	Côlon droit	Yes	Mutant	Yes	Non Mutant	Yes	Stables (MSS)	No	No	No	Yes	Synchronous	Yes	1	63	U/L	308	U/L	31	g/L	2.33	Giga/L	14.86	Giga/L
02-014	Female	2018-09-17	NA/12/1944	2018-09-25	73.7550	73.7769	Sigmoïde	Yes	Mutant	Yes	Non Mutant	Yes	Stables (MSS)	No	No	No	Yes	Synchronous	Yes	0	180	U/L	932	U/L	35	g/L	1.17	Giga/L	7.6	Giga/L
02-016	Male	2018-10-09	NA/03/1939	2018-10-12	79.5702	79.5784	Sigmoïde	Yes	Mutant	Yes	Non Mutant	Yes	Stables (MSS)	No	No	No	Yes	Synchronous	Yes	1	185	U/L	2248	U/L	37	g/L	0.21	Giga/L	7.73	Giga/L
02-019	Male	2018-11-27	NA/08/1945	2018-12-11	73.2841	73.3224	Sigmoïde	Yes	Non Mutant	Yes	Mutant	Yes	Stables (MSS)	No	No	No	Yes	Synchronous	Yes	0	125	U/L	395	U/L	35	g/L	1.15	Giga/L	7.91	Giga/L
02-026	Male	2018-12-19	NA/05/1955	2019-01-08	63.5975	63.6523	Rectum	Yes	Mutant	Yes	Non Mutant	Yes	Stables (MSS)	No	No	No	Yes	Synchronous	No	1	72	U/L	214	U/L	38	g/L	3780	/mm3	10420	/mm3
02-030	Female	2019-01-16	NA/05/1938	2019-01-29	80.6735	80.7091	Sigmoïde	Yes	Mutant	Yes	Non Mutant	Yes	Stables (MSS)	No	No	No	Yes	Synchronous	Yes	0	106	U/L	448	U/L	34	g/L	1.12	Giga/L	4.19	Giga/L
02-037	Male	2019-06-04	NA/10/1970	2019-06-18	48.6352	48.6735	Sigmoïde	Yes	Mutant	Yes	Non Mutant	Yes	Instables (MSI)	No	No	Yes	No	Métachronous	No	0	87	U/L	320	U/L	30	g/L	2.22	Giga/L	9.26	Giga/L
02-044	Female	2019-10-01	NA/05/1965	2019-10-07	54.3792	54.3956	Côlon droit	Yes	Mutant	Yes	Non Mutant	Yes	Stables (MSS)	No	No	Yes	No	Synchronous	Yes	0	79	U/L	215	U/L	39	g/L	1.29	Giga/L	7.77	Giga/L
03-008	Female	2018-03-21	NA/11/1961	2018-03-21	56.3450	56.3450	Rectum	Yes	Mutant	Yes	Non Mutant	Yes	Stables (MSS)	Yes	No	Yes	No	Métachronous	No	0	67	U/L	205	U/L	44	g/L	0.74	Giga/L	4.06	Giga/L
03-009	Male	2018-03-27	NA/10/1943	2018-03-27	74.4476	74.4476	Côlon droit	Yes	Mutant	Yes	Non Mutant	No	K	No	Yes	Yes	No	Métachronous	No	1	103.7	U/L	198	U/L	45	g/L	1.53	Giga/L	6.73	Giga/L
03-010	Male	2018-07-11	NA/07/1970	2018-07-11	47.9890	47.9890	Rectum	Yes	Mutant	Yes	Non Mutant	No	K	No	No	No	Yes	Synchronous	Yes	0	63.1	U/L	207	U/L	43	g/L	1.79	Giga/L	7.78	Giga/L
03-013	Female	2018-08-28	NA/08/1969	2018-08-28	49.0349	49.0349	Autre	Yes	Mutant	Yes	Non Mutant	Yes	Stables (MSS)	No	No	No	Yes	Synchronous	Yes	0	97.6	U/L	217	U/L	38	g/L	1.53	Giga/L	8.49	Giga/L
03-015	Male	2018-10-10	NA/05/1957	2018-10-10	61.4045	61.4045	Côlon gauche	Yes	Non Mutant	Yes	Mutant	Yes	Stables (MSS)	No	No	Yes	No	Métachronous	No	0	68.1	U/L	208	U/L	44	g/L	1.58	Giga/L	8.03	Giga/L
03-023	Female	2018-12-20	NA/12/1990	2019-01-02	28.0137	28.0493	Autre	Yes	Mutant	No	K	Yes	Stables (MSS)	No	No	No	Yes	Synchronous	No	1	88.6	U/L	209	U/L	39	g/L	1.22	Giga/L	4.86	Giga/L
03-027	Male	2019-01-24	NA/12/1958	2019-01-24	60.1095	60.1095	Autre	Yes	Mutant	No	K	Yes	Stables (MSS)	No	No	Yes	No	Synchronous	Yes	0	101.4	U/L	324	U/L	38	g/L	1.75	Giga/L	7.43	Giga/L
03-038	Male	2019-06-25	NA/08/1953	2019-06-28	65.8590	65.8672	Côlon gauche	Yes	Mutant	No	K	Yes	Stables (MSS)	No	No	Yes	No	Synchronous	Yes	1	80.7	U/L	169	U/L	41	g/L	1.79	Giga/L	6.62	Giga/L
03-045	Female	2019-10-16	NA/01/1963	2019-10-16	56.7502	56.7502	Côlon gauche	Yes	Mutant	Yes	Non Mutant	Yes	Stables (MSS)	No	Yes	Yes	No	Métachronous	Yes	0	101.7	U/L	D	U/L	43	g/L	1.54	Giga/L	6.6	Giga/L
03-057	Male	2020-01-29	NA/04/1960	2020-01-29	59.7892	59.7892	Sigmoïde	Yes	Mutant	Yes	Non Mutant	No	K	No	No	Yes	No	Synchronous	Yes	1	409	U/L	312	U/L	36	g/L	0.85	Giga/L	8.35	Giga/L
04-043	Male	2019-10-03	NA/07/1970	2019-10-04	49.2183	49.2211	Côlon gauche	Yes	Mutant	No	K	Yes	Stables (MSS)	No	No	No	Yes	Synchronous	Yes	1	113	U/L	233	U/L	36	g/L	1.49	Giga/L	11.8	Giga/L
04-049	Male	2019-10-24	NA/01/1962	2019-10-24	57.7714	57.7714	Autre	Yes	Mutant	Yes	Non Mutant	Yes	Stables (MSS)	No	No	No	Yes	Synchronous	Yes	1	120	U/L	154	U/L	35	g/L	2.48	Giga/L	15.2	Giga/L
04-056	Male	2020-01-30	NA/07/1941	2020-01-30	78.5435	78.5435	Côlon transverse	Yes	Mutant	No	K	Yes	Stables (MSS)	No	No	Yes	No	Synchronous	Yes	1	131	U/L	290	U/L	39	g/L	1.79	Giga/L	8.9	Giga/L
05-006	Female	2018-02-24	NA/10/1948	2018-02-27	69.3607	69.3689	Rectum	Yes	Mutant	Yes	Non Mutant	Yes	Stables (MSS)	No	No	No	Yes	Synchronous	Yes	1	418	U/L	573	U/L	34	g/L	940	/mm3	10020	/mm3
05-018	Male	2018-11-28	NA/11/1944	2018-11-28	74.0342	74.0342	Sigmoïde	Yes	Non Mutant	Yes	Mutant	Yes	Stables (MSS)	No	No	No	Yes	Synchronous	Yes	0	122	U/L	1673	U/L	43	g/L	1	Giga/L	6.92	Giga/L
05-022	Male	2018-12-11	NA/12/1964	2018-12-13	53.9877	53.9932	Côlon gauche	Yes	Mutant	Yes	Non Mutant	Yes	Stables (MSS)	No	Yes	Yes	No	Métachronous	Yes	1	84	U/L	298	U/L	41	g/L	2.75	Giga/L	8.04	Giga/L
05-036	Female	2019-03-11	NA/12/1956	2019-03-20	62.2341	62.2587	Côlon droit	Yes	Mutant	Yes	Non Mutant	Yes	Instables (MSI)	No	No	Yes	No	Synchronous	Yes	0	130	U/L	246	U/L	43	g/L	2.46	Giga/L	6.34	Giga/L
07-033	Male	2019-02-05	NA/01/1943	2019-02-20	76.0575	76.0986	Sigmoïde	Yes	Mutant	Yes	Non Mutant	Yes	Stables (MSS)	No	No	Yes	No	Synchronous	Yes	0	68	U/L	127	U/L	45	g/L	1.42	Giga/L	7.5	Giga/L
07-050	Female	2019-10-29	NA/04/1945	2019-11-12	74.5380	74.5763	Côlon droit	Yes	Mutant	Yes	Non Mutant	Yes	Stables (MSS)	No	No	No	Yes	Synchronous	Yes	0	84	U/L	213	U/L	42	g/L	2.59	Giga/L	11.5	Giga/L
07-051	Female	2019-11-07	NA/11/1964	2019-11-13	54.9760	54.9925	Côlon transverse	Yes	Mutant	Yes	Non Mutant	Yes	Stables (MSS)	No	No	Yes	No	Synchronous	Yes	1	500	U/L	456	U/L	38	g/L	1.78	Giga/L	10.4	Giga/L
08-017	Female	2018-10-16	NA/12/1948	2018-10-16	69.8344	69.8344	Côlon droit	Yes	Mutant	Yes	Non Mutant	No	K	No	No	No	Yes	Synchronous	Yes	1	92	U/L	186	U/L	39	g/L	1419	/mm3	6540	/mm3
08-025	Female	2019-01-07	NA/04/1969	2019-01-07	49.7303	49.7303	Rectum	Yes	Mutant	Yes	Non Mutant	Yes	Stables (MSS)	No	No	No	Yes	Synchronous	Yes	0	305	U/L	815	U/L	38	g/L	1.6	Giga/L	11.2	Giga/L
08-029	Female	2019-01-25	NA/07/1947	2019-01-30	71.5318	71.5455	Rectum	Yes	Mutant	No	K	Yes	Stables (MSS)	Yes	No	Yes	No	Synchronous	Yes	1	112	U/L	228	U/L	51	g/L	1018	/mm3	5300	/mm3
08-034	Female	2019-03-08	NA/03/1965	2019-03-08	53.9795	53.9795	Côlon transverse	Yes	Mutant	No	K	No	K	No	No	No	Yes	Synchronous	Yes	0	68	U/L	197	U/L	40	g/L	1599	/mm3	7800	/mm3
08-035	Female	2019-03-19	NA/01/1954	2019-03-19	65.1718	65.1718	Sigmoïde	Yes	Mutant	No	K	Yes	Stables (MSS)	No	No	No	Yes	Synchronous	Yes	0	170	U/L	365	U/L	37	g/L	2.3	Giga/L	11.4	Giga/L
08-039	Male	2019-07-09	NA/12/1955	2019-07-12	63.5647	63.5729	Rectum	Yes	Mutant	Yes	Non Mutant	Yes	Stables (MSS)	No	No	No	Yes	Synchronous	Yes	0	205	U/L	518	U/L	34	g/L	1.69	Giga/L	8.61	Giga/L
08-040	Female	2019-07-18	NA/02/1949	2019-07-18	70.4175	70.4175	Sigmoïde	Yes	Mutant	No	K	Yes	Stables (MSS)	No	No	No	Yes	Synchronous	Yes	0	84	U/L	246	U/L	43	g/L	2551	/mm3	6330	/mm3
08-041	Female	2019-09-06	NA/03/1967	2019-09-06	52.4791	52.4791	Sigmoïde	Yes	Mutant	No	K	Yes	Stables (MSS)	No	No	Yes	No	Synchronous	Yes	0	57	U/L	163	U/L	41	g/L	1.4	Giga/L	4.4	Giga/L
08-052	Female	2019-11-21	NA/12/1963	2019-11-22	55.9343	55.9370	Côlon gauche	Yes	Mutant	No	K	Yes	Stables (MSS)	No	No	Yes	No	Synchronous	Yes	0	94	U/L	160	U/L	40	g/L	1328	/mm3	3600	/mm3
08-054	Male	2019-12-02	NA/01/1963	2019-12-02	56.8789	56.8789	Côlon droit	Yes	Mutant	No	K	Yes	Stables (MSS)	No	No	No	Yes	Synchronous	No	0	69	U/L	169	U/L	34	g/L	792	/µL	7010	/µL
08-055	Female	2019-12-09	NA/01/1964	2019-12-13	55.8987	55.9097	Rectum	Yes	Mutant	Yes	Non Mutant	Yes	Stables (MSS)	No	No	No	Yes	Synchronous	Yes	0	83	U/L	263	U/L	39	g/L	2.2	Giga/L	6.2	Giga/L
09-042	Male	2019-09-23	NA/06/1948	2019-09-25	71.2717	71.2772	Sigmoïde	Yes	Non Mutant	Yes	Mutant	Yes	Stables (MSS)	No	No	No	Yes	Synchronous	Yes	0	419	U/L	652	U/L	38	g/L	1345	/mm3	8300	/mm3
09-046	Female	2019-10-08	NA/08/1964	2019-10-14	55.1458	55.1622	Côlon gauche	Yes	Mutant	Yes	Non Mutant	Yes	Stables (MSS)	No	No	No	Yes	Synchronous	Yes	1	572	U/L	1206	U/L	31	g/L	1284	/mm3	12000	/mm3
09-047	Male	2019-10-21	NA/12/1941	2019-10-28	77.8480	77.8672	Côlon droit	Yes	Mutant	Yes	Non Mutant	Yes	Stables (MSS)	No	Yes	Yes	No	Métachronous	No	0	104	U/L	192	U/L	38	g/L	1.95	Giga/L	6.74	Giga/L
09-053	Female	2019-11-21	NA/04/1951	2019-11-26	68.6023	68.6160	Rectum	Yes	Mutant	Yes	Non Mutant	Yes	Stables (MSS)	No	No	No	Yes	Synchronous	Yes	0	96	U/L	228	U/L	35	g/L	1218	/µL	8230	/µL
