# Supplementary material for: First-line durvalumab and tremelimumab with chemotherapy in RAS-mutated metastatic colorectal cancer: a phase 1b/2 trial
Source: Nat Med. 2023 Aug 10;29(8):2087–98. doi: 10.1038/s41591-023-02497-z (PMC10427431; doi:10.1038/s41591-023-02497-z)
Supplement: Supplementary file 10 — Statistical source data. [file 41591_2023_2497_MOESM10_ESM.xlsx]

## Sheet: #LN00100
Subject Identifier for the Study	Num	Numéro de champ	Evènement	Grade	Date de début	Date de début	Présent à l'inclusion	Date de fin	Date de fin	En cours	Relié au	Relié au Folfox	Relié au Durvalumab	Relié au Tremelimumab	EIG	Low Level Term	Preferred Term	High Level Term	High Level Group Term	System Organ Class	Date d'inclusion	Visite 1 - Mois 1
											traitement
01-001	38	491715	Adenome De La Prostate	K	2017-11-07	2017-11-07	.		.	Coché	Non	.	.	.	.	Adénome De La Prostate	Adénome De La Prostate	Tumeurs Bénignes Prostatiques	Tumeurs Bénignes De L'appareil Reproducteur Masculin	TUMEURS BÉNIGNES, MALIGNES ET NON PRÉCISÉES (INCL KYSTES ET POLYPES)	2017-08-21	2017-08-30
01-001	59	499815	Anorexie	1	2020-06-19	2020-06-19	.	NK/07/2020	2020-07-15	.	Non	.	.	.	.	Anorexie	Appétit Diminué	Troubles De L'appétit	Troubles De L'appétit Et De La Nutrition	TROUBLES DU MÉTABOLISME ET DE LA NUTRITION	2017-08-21	2017-08-30
01-001	6	488515	Anorexie	1	2018-12-27	2018-12-27	.	2019-01-09	2019-01-09	.	Oui	Coché	Coché	Coché	.	Anorexie	Appétit Diminué	Troubles De L'appétit	Troubles De L'appétit Et De La Nutrition	TROUBLES DU MÉTABOLISME ET DE LA NUTRITION	2017-08-21	2017-08-30
01-001	59	499815	Anxiete	K	2018-08-11	2018-08-11	.	2018-08-22	2018-08-22	.	Non	.	.	.	.	Anxiété	Anxiété	Symptômes De L'anxiété	Troubles Et Symptômes De L'anxiété	AFFECTIONS PSYCHIATRIQUES	2017-08-21	2017-08-30
01-001	27	490615	Apathie	2	NK/12/2017	2017-12-15	.	NK/12/2017	2017-12-16	.	Oui	.	Coché	.	.	Apathie	Apathie	Troubles De L'humeur NCA	Anomalies Et Troubles De L'humeur Nca	AFFECTIONS PSYCHIATRIQUES	2017-08-21	2017-08-30
01-001	48	492715	Aphte	1	NK/05/2018	2018-05-15	.	2018-05-18	2018-05-18	.	Non	.	.	.	.	Aphte	Ulcère Aphteux	Stomatites Et Ulcérations Buccales	Troubles Des Tissus Mous Buccaux	AFFECTIONS GASTRO-INTESTINALES	2017-08-21	2017-08-30
01-001	11	489015	Asthénie	2	2017-09-28	2017-09-28	.	2017-10-01	2017-10-01	.	Oui	Coché	Coché	Coché	.	Asthénie	Asthénie	États Asthéniques	Troubles Généraux Nca	TROUBLES GÉNÉRAUX ET ANOMALIES AU SITE D'ADMINISTRATION	2017-08-21	2017-08-30
01-001	12	489115	Asthénie	2	2017-10-12	2017-10-12	.	2017-10-19	2017-10-19	.	Oui	Coché	Coché	Coché	.	Asthénie	Asthénie	États Asthéniques	Troubles Généraux Nca	TROUBLES GÉNÉRAUX ET ANOMALIES AU SITE D'ADMINISTRATION	2017-08-21	2017-08-30
01-001	26	490515	Asthénie	2	NK/12/2017	2017-12-15	.	2017-12-27	2017-12-27	.	Oui	.	Coché	.	.	Asthénie	Asthénie	États Asthéniques	Troubles Généraux Nca	TROUBLES GÉNÉRAUX ET ANOMALIES AU SITE D'ADMINISTRATION	2017-08-21	2017-08-30
01-001	41	492015	Asthénie	1	2017-12-27	2017-12-27	.	2018-01-03	2018-01-03	.	Oui	.	Coché	.	.	Asthénie	Asthénie	États Asthéniques	Troubles Généraux Nca	TROUBLES GÉNÉRAUX ET ANOMALIES AU SITE D'ADMINISTRATION	2017-08-21	2017-08-30
01-001	45	492415	Asthénie	1	NK/03/2018	2018-03-15	.	NK/06/2018	2018-06-15	.	Non	.	.	.	.	Asthénie	Asthénie	États Asthéniques	Troubles Généraux Nca	TROUBLES GÉNÉRAUX ET ANOMALIES AU SITE D'ADMINISTRATION	2017-08-21	2017-08-30
01-001	60	499915	Asthénie	K	2018-08-16	2018-08-16	.	2018-08-24	2018-08-24	.	Non	.	.	.	.	Asthénie	Asthénie	États Asthéniques	Troubles Généraux Nca	TROUBLES GÉNÉRAUX ET ANOMALIES AU SITE D'ADMINISTRATION	2017-08-21	2017-08-30
01-001	70	500915	Asthénie	1	NK/10/2018	2018-10-15	.	NK/10/2018	2018-10-16	.	Non	.	.	.	.	Asthénie	Asthénie	États Asthéniques	Troubles Généraux Nca	TROUBLES GÉNÉRAUX ET ANOMALIES AU SITE D'ADMINISTRATION	2017-08-21	2017-08-30
01-001	51	499015	Chalazion De La Paupiere Superieure Gauche	2	NK/06/2018	2018-06-15	.	NK/07/2018	2018-07-15	.	Non	.	.	.	.	Chalazion	Chalazion	Infections, Irritations Et Inflammations De La Paupière, Des Cils Et Des Voies Lacrymales	Infections, Irritations Et Inflammations Oculaires	AFFECTIONS OCULAIRES	2017-08-21	2017-08-30
01-001	52	499115	Constipation	1	2020-07-31	2020-07-31	.	2020-08-14	2020-08-14	.	Non	.	.	.	.	Constipation	Constipation	Troubles Atoniques Et D'hypomobilité Gastro-Intestinaux NCA	Troubles De La Motricité Gastro-Intestinale Et De La Défécation	AFFECTIONS GASTRO-INTESTINALES	2017-08-21	2017-08-30
01-001	54	499315	Constipation	1	NK/02/2019	2019-02-15	.	2019-02-26	2019-02-26	.	Non	.	.	.	.	Constipation	Constipation	Troubles Atoniques Et D'hypomobilité Gastro-Intestinaux NCA	Troubles De La Motricité Gastro-Intestinale Et De La Défécation	AFFECTIONS GASTRO-INTESTINALES	2017-08-21	2017-08-30
01-001	29	490815	Céphalées	2	2017-12-12	2017-12-12	.	NK/12/2017	2017-12-15	.	Oui	.	Coché	.	.	Céphalée	Céphalée	Céphalées NCA	Céphalées	AFFECTIONS DU SYSTÈME NERVEUX	2017-08-21	2017-08-30
01-001	67	500615	Diarrhees	2	2018-08-23	2018-08-23	.	2018-08-28	2018-08-28	.	Non	.	.	.	.	Diarrhée	Diarrhée	Diarrhées (Excl Infectieuses)	Troubles De La Motricité Gastro-Intestinale Et De La Défécation	AFFECTIONS GASTRO-INTESTINALES	2017-08-21	2017-08-30
01-001	5	488415	Diarrhées	2	2017-08-31	2017-08-31	.	2017-09-01	2017-09-01	.	Oui	Coché	.	.	.	Diarrhée	Diarrhée	Diarrhées (Excl Infectieuses)	Troubles De La Motricité Gastro-Intestinale Et De La Défécation	AFFECTIONS GASTRO-INTESTINALES	2017-08-21	2017-08-30
01-001	30	490915	Diarrhées	1	2017-12-18	2017-12-18	.	2017-12-27	2017-12-27	.	Oui	.	Coché	.	.	Diarrhée	Diarrhée	Diarrhées (Excl Infectieuses)	Troubles De La Motricité Gastro-Intestinale Et De La Défécation	AFFECTIONS GASTRO-INTESTINALES	2017-08-21	2017-08-30
01-001	55	499415	Diarrhées	K	2018-08-16	2018-08-16	.	2018-08-20	2018-08-20	.	Non	.	.	.	.	Diarrhée	Diarrhée	Diarrhées (Excl Infectieuses)	Troubles De La Motricité Gastro-Intestinale Et De La Défécation	AFFECTIONS GASTRO-INTESTINALES	2017-08-21	2017-08-30
01-001	69	500815	Diarrhées	1	2018-08-29	2018-08-29	.	2018-09-01	2018-09-01	.	Non	.	.	.	.	Diarrhée	Diarrhée	Diarrhées (Excl Infectieuses)	Troubles De La Motricité Gastro-Intestinale Et De La Défécation	AFFECTIONS GASTRO-INTESTINALES	2017-08-21	2017-08-30
01-001	76	501515	Diarrhées	2	2019-05-04	2019-05-04	.	2019-05-20	2019-05-20	.	Oui	.	Coché	.	.	Diarrhée	Diarrhée	Diarrhées (Excl Infectieuses)	Troubles De La Motricité Gastro-Intestinale Et De La Défécation	AFFECTIONS GASTRO-INTESTINALES	2017-08-21	2017-08-30
01-001	77	501615	Diarrhées	1	2019-05-30	2019-05-30	.	NK/06/2019	2019-06-15	.	Oui	.	Coché	.	.	Diarrhée	Diarrhée	Diarrhées (Excl Infectieuses)	Troubles De La Motricité Gastro-Intestinale Et De La Défécation	AFFECTIONS GASTRO-INTESTINALES	2017-08-21	2017-08-30
01-001	16	489515	Dilatation Pyelocalicielle	2	2017-08-21	2017-08-21	.	2017-11-07	2017-11-07	.	Non	.	.	.	Coché	Dilatation Pyélocalicielle	Pyélocalicectasie	Anomalies Rénales Structurelles Et Traumatiques	Troubles Rénaux (Excl Néphropathies)	AFFECTIONS DU REIN ET DES VOIES URINAIRES	2017-08-21	2017-08-30
01-001	81	502015	Diverticulose Colique Avec Diverticulite	K	NK/NK/2018	2018-07-01	.	2018-07-24	2018-07-24	.	Non	.	.	.	.	Diverticulite	Diverticulite	Infections Abdominales Et Gastro-Intestinales	Infections - Pathogène Non Précisé	INFECTIONS ET INFESTATIONS	2017-08-21	2017-08-30
01-001	7	488615	Douleurs	D	NK/04/2019	2019-04-15	.	NK/04/2019	2019-04-16	.	Oui	.	Coché	Coché	.	Douleur	Douleur	Douleur Et Gêne NCA	Troubles Généraux Nca	TROUBLES GÉNÉRAUX ET ANOMALIES AU SITE D'ADMINISTRATION	2017-08-21	2017-08-30
01-001	84	502315	Douleurs	1	2020-06-16	2020-06-16	.	2020-06-16	2020-06-16	.	Non	.	.	.	.	Douleur	Douleur	Douleur Et Gêne NCA	Troubles Généraux Nca	TROUBLES GÉNÉRAUX ET ANOMALIES AU SITE D'ADMINISTRATION	2017-08-21	2017-08-30
01-001	19	489815	Douleurs A La Dent	1	2017-11-22	2017-11-22	.	NK/11/2017	2017-11-23	.	Non	.	.	.	.	Douleur Dentaire	Douleur Dentaire	Douleurs Dentaires Et Troubles De Sensation	Troubles Dentaires Et Gingivaux	AFFECTIONS GASTRO-INTESTINALES	2017-08-21	2017-08-30
01-001	58	499715	Douleurs Abdominales	3	2018-08-16	2018-08-16	.	2018-08-29	2018-08-29	.	Non	.	.	.	Coché	Douleurs Abdominales	Douleur Abdominale	Douleurs Gastro-Intestinales Et Abdominales (Excl Bouche Et Gorge)	Signes Et Symptômes Gastro-Intestinaux	AFFECTIONS GASTRO-INTESTINALES	2017-08-21	2017-08-30
01-001	78	501715	Douleurs Abdominales	1	2019-05-30	2019-05-30	.	NK/06/2019	2019-06-15	.	Oui	.	Coché	.	.	Douleurs Abdominales	Douleur Abdominale	Douleurs Gastro-Intestinales Et Abdominales (Excl Bouche Et Gorge)	Signes Et Symptômes Gastro-Intestinaux	AFFECTIONS GASTRO-INTESTINALES	2017-08-21	2017-08-30
01-001	79	501815	Douleurs Abdominales	1	NK/08/2019	2019-08-15	.	NK/08/2019	2019-08-16	.	Non	.	.	.	.	Douleurs Abdominales	Douleur Abdominale	Douleurs Gastro-Intestinales Et Abdominales (Excl Bouche Et Gorge)	Signes Et Symptômes Gastro-Intestinaux	AFFECTIONS GASTRO-INTESTINALES	2017-08-21	2017-08-30
01-001	52	499115	Douleurs Dorsales	1	NK/07/2018	2018-07-15	.	NK/07/2018	2018-07-16	.	Non	.	.	.	.	Douleur Dorsale	Dorsalgie	Douleur Et Inconfort Musculosquelettiques Et Du Tissu Conjonctif	Troubles Musculosquelettiques Et Du Tissu Conjonctif Nca	AFFECTIONS MUSCULOSQUELETTIQUES ET DU TISSU CONJONCTIF	2017-08-21	2017-08-30
01-001	43	492215	Douleurs En Fosse Lombaire Droite	1	NK/02/2018	2018-02-15	.	NK/02/2018	2018-02-16	.	Non	.	.	.	.	Douleur Dans La Région Lombaire	Dorsalgie	Douleur Et Inconfort Musculosquelettiques Et Du Tissu Conjonctif	Troubles Musculosquelettiques Et Du Tissu Conjonctif Nca	AFFECTIONS MUSCULOSQUELETTIQUES ET DU TISSU CONJONCTIF	2017-08-21	2017-08-30
01-001	73	501215	Ecchymoses	1	NK/04/2019	2019-04-15	.	NK/05/2019	2019-05-15	.	Non	.	.	.	.	Ecchymoses	Ecchymose	Purpura Et Troubles Apparentés	Anomalies Vasculaires De La Peau	AFFECTIONS DE LA PEAU ET DU TISSU SOUS-CUTANÉ	2017-08-21	2017-08-30
01-001	75	501415	Exantheme Maculopapuleux	1	NK/03/2019	2019-03-15	.	NK/04/2019	2019-04-15	.	Oui	.	Coché	.	.	Exanthème Maculopapuleux	Rash Maculopapuleux	Rash, Éruptions Et Exanthème NCA	Affections Dermiques Et Épidermiques	AFFECTIONS DE LA PEAU ET DU TISSU SOUS-CUTANÉ	2017-08-21	2017-08-30
01-001	62	500115	Fièvre	1	2018-08-01	2018-08-01	.	NK/08/2018	2018-08-15	.	Non	.	.	.	.	Fièvre	Fièvre	Troubles Fébriles	Anomalies De La Température Corporelle	TROUBLES GÉNÉRAUX ET ANOMALIES AU SITE D'ADMINISTRATION	2017-08-21	2017-08-30
01-001	22	490115	Hematurie	1	2017-11-22	2017-11-22	.	2018-06-19	2018-06-19	.	Non	.	.	.	.	Hématurie	Hématurie	Anomalies Urinaires	Signes Et Symptômes Des Voies Urinaires	AFFECTIONS DU REIN ET DES VOIES URINAIRES	2017-08-21	2017-08-30
01-001	80	501915	Hernie Inguinale	K	NK/09/2019	2019-09-15	.	NK/09/2019	2019-09-16	.	Non	.	.	.	.	Hernie Inguinale	Hernie Inguinale	Hernies Inguinales	Hernies Abdominales Et Autres Affections De La Paroi Abdominale	AFFECTIONS GASTRO-INTESTINALES	2017-08-21	2017-08-30
01-001	71	501015	Hta	1	NK/11/2018	2018-11-15	.	NK/12/2018	2018-12-15	.	Non	.	.	.	.	Hypertension Artérielle	Hypertension	Troubles Hypertensifs Vasculaires NCA	Troubles Hypertensifs Vasculaires	AFFECTIONS VASCULAIRES	2017-08-21	2017-08-30
01-001	23	490215	Hypertension	3	2017-12-06	2017-12-06	.	2018-01-03	2018-01-03	.	Oui	.	Coché	Coché	.	Hypertension	Hypertension	Troubles Hypertensifs Vasculaires NCA	Troubles Hypertensifs Vasculaires	AFFECTIONS VASCULAIRES	2017-08-21	2017-08-30
01-001	39	491815	Hypertension	K		.	Coché	2017-12-06	2017-12-06	.	Non	.	.	.	.	Hypertension	Hypertension	Troubles Hypertensifs Vasculaires NCA	Troubles Hypertensifs Vasculaires	AFFECTIONS VASCULAIRES	2017-08-21	2017-08-30
01-001	68	500715	Hypokaliémie	1	2018-08-22	2018-08-22	.	2018-08-29	2018-08-29	.	Non	.	.	.	.	Hypokaliémie	Hypokaliémie	Déséquilibre Du Potassium	Troubles De L'équilibre Hydroélectrolytique	TROUBLES DU MÉTABOLISME ET DE LA NUTRITION	2017-08-21	2017-08-30
01-001	36	491515	Hypophysite	3	2017-12-20	2017-12-20	.	NK/01/2018	2018-01-15	.	Oui	.	Coché	Coché	Coché	Hypophysite	Hypophysite	Troubles Hypothalamiques Et Hypophysaires NCA	Troubles Hypothalamiques Et Hypophysaires	AFFECTIONS ENDOCRINIENNES	2017-08-21	2017-08-30
01-001	49	492815	Hypophysite	2	NK/01/2018	2018-01-15	.	2019-04-06	2019-04-06	.	Oui	.	Coché	Coché	.	Hypophysite	Hypophysite	Troubles Hypothalamiques Et Hypophysaires NCA	Troubles Hypothalamiques Et Hypophysaires	AFFECTIONS ENDOCRINIENNES	2017-08-21	2017-08-30
01-001	61	500015	Hypotension Orthostatique	K	2018-08-16	2018-08-16	.	2018-08-24	2018-08-24	.	Non	.	.	.	.	Hypotension Orthostatique	Hypotension Orthostatique	Troubles Hypotensifs Vasculaires	Baisses Et Troubles Non Spécifiques De La Pression Artérielle Et Chocs	AFFECTIONS VASCULAIRES	2017-08-21	2017-08-30
01-001	44	492315	Hypothyroïdie	2	2018-02-27	2018-02-27	.		.	Coché	Oui	.	Coché	.	.	Hypothyroïdie	Hypothyroïdie	Hypothyroïdies	Troubles De La Glande Thyroïde	AFFECTIONS ENDOCRINIENNES	2017-08-21	2017-08-30
01-001	84	502315	Infection Urinaire	K	NK/12/2019	2019-12-15	.	2019-12-26	2019-12-26	.	Non	.	.	.	.	Infection Urinaire	Infection Des Voies Urinaires	Infections Des Voies Urinaires	Infections - Pathogène Non Précisé	INFECTIONS ET INFESTATIONS	2017-08-21	2017-08-30
01-001	15	489415	Insomnie	1	NK/06/2019	2019-06-15	.	NK/07/2019	2019-07-15	.	Non	.	.	.	.	Insomnie	Insomnie	Perturbations De L'endormissement Et Du Maintien Du Sommeil	Troubles Et Anomalies Du Sommeil	AFFECTIONS PSYCHIATRIQUES	2017-08-21	2017-08-30
01-001	24	490315	Insuffisance Thyreotrope	1	2017-12-06	2017-12-06	.	2018-02-13	2018-02-13	.	Oui	.	Coché	Coché	.	Insuffisance Hypophysaire	Hypopituitarisme	Insuffisance Antéhypophysaire	Troubles Hypothalamiques Et Hypophysaires	AFFECTIONS ENDOCRINIENNES	2017-08-21	2017-08-30
01-001	37	491615	Lesions Cutanees	1	2017-12-21	2017-12-21	.	2017-12-27	2017-12-27	.	Non	.	.	.	.	Lésion Cutanée Sai	Lésion De La Peau	Affections Dermiques Et Épidermiques NCA	Affections Dermiques Et Épidermiques	AFFECTIONS DE LA PEAU ET DU TISSU SOUS-CUTANÉ	2017-08-21	2017-08-30
01-001	21	490015	Lipase Augmentée	2	2017-11-21	2017-11-21	.	2017-12-06	2017-12-06	.	Oui	.	Coché	Coché	.	Lipase Augmentée	Lipase Augmentée	Enzymes De La Digestion	Explorations Gastro-Intestinales	INVESTIGATIONS	2017-08-21	2017-08-30
01-001	54	499315	Myalgie	2	2018-08-11	2018-08-11	.	2018-08-22	2018-08-22	.	Non	.	.	.	Coché	Myalgie	Myalgie	Douleurs Dans Les Muscles	Troubles Musculaires	AFFECTIONS MUSCULOSQUELETTIQUES ET DU TISSU CONJONCTIF	2017-08-21	2017-08-30
01-001	6	488515	Nausées	2	2017-08-31	2017-08-31	.	2017-09-02	2017-09-02	.	Oui	Coché	.	.	.	Nausée	Nausée	Symptômes De Nausées Et Vomissements	Signes Et Symptômes Gastro-Intestinaux	AFFECTIONS GASTRO-INTESTINALES	2017-08-21	2017-08-30
01-001	10	488915	Nausées	1	2017-09-28	2017-09-28	.	2017-10-01	2017-10-01	.	Oui	Coché	.	.	.	Nausée	Nausée	Symptômes De Nausées Et Vomissements	Signes Et Symptômes Gastro-Intestinaux	AFFECTIONS GASTRO-INTESTINALES	2017-08-21	2017-08-30
01-001	13	489215	Nausées	1	2017-10-12	2017-10-12	.	NK/10/2017	2017-10-15	.	Oui	Coché	.	.	.	Nausée	Nausée	Symptômes De Nausées Et Vomissements	Signes Et Symptômes Gastro-Intestinaux	AFFECTIONS GASTRO-INTESTINALES	2017-08-21	2017-08-30
01-001	17	489615	Nausées	1	2017-10-26	2017-10-26	.	NK/10/2017	2017-10-27	.	Oui	Coché	.	.	.	Nausée	Nausée	Symptômes De Nausées Et Vomissements	Signes Et Symptômes Gastro-Intestinaux	AFFECTIONS GASTRO-INTESTINALES	2017-08-21	2017-08-30
01-001	18	489715	Nausées	1	2017-11-09	2017-11-09	.	NK/11/2017	2017-11-15	.	Oui	Coché	Coché	Coché	.	Nausée	Nausée	Symptômes De Nausées Et Vomissements	Signes Et Symptômes Gastro-Intestinaux	AFFECTIONS GASTRO-INTESTINALES	2017-08-21	2017-08-30
01-001	34	491315	Nausées	2	2017-12-21	2017-12-21	.	NK/12/2017	2017-12-22	.	Oui	.	Coché	.	.	Nausée	Nausée	Symptômes De Nausées Et Vomissements	Signes Et Symptômes Gastro-Intestinaux	AFFECTIONS GASTRO-INTESTINALES	2017-08-21	2017-08-30
01-001	56	499515	Nausées	K	2018-08-16	2018-08-16	.	2018-08-24	2018-08-24	.	Non	.	.	.	.	Nausée	Nausée	Symptômes De Nausées Et Vomissements	Signes Et Symptômes Gastro-Intestinaux	AFFECTIONS GASTRO-INTESTINALES	2017-08-21	2017-08-30
01-001	4	488315	Neuropathie Membres Superieurs	1	NK/09/2017	2017-09-15	.	NK/10/2017	2017-10-15	.	Oui	Coché	.	.	.	Neuropathie	Neuropathie Périphérique	Neuropathies Périphériques NCA	Neuropathies Périphériques	AFFECTIONS DU SYSTÈME NERVEUX	2017-08-21	2017-08-30
01-001	13	489215	Neutropenie	3	2019-04-08	2019-04-08	.	2019-04-14	2019-04-14	.	Oui	Coché	.	.	.	Neutropénie	Neutropénie	Neutropénies	Anomalies Des Leucocytes	AFFECTIONS HÉMATOLOGIQUES ET DU SYSTÈME LYMPHATIQUE	2017-08-21	2017-08-30
01-001	46	492515	Otite Purulente Droite	2	2018-05-08	2018-05-08	.	2018-05-15	2018-05-15	.	Non	.	.	.	.	Otite	Infection De L'oreille	Infections De L'oreille	Infections - Pathogène Non Précisé	INFECTIONS ET INFESTATIONS	2017-08-21	2017-08-30
01-001	29	490815	Paresthesie	1	NK/04/2019	2019-04-15	.	2019-04-19	2019-04-19	.	Oui	.	Coché	Coché	.	Paresthésie	Paresthésie	Paresthésies Et Dysesthésies	Troubles Neurologiques Nca	AFFECTIONS DU SYSTÈME NERVEUX	2017-08-21	2017-08-30
01-001	14	489315	Prurit	1	2019-01-30	2019-01-30	.	NK/02/2019	2019-02-15	.	Oui	Coché	Coché	Coché	.	Prurit	Prurit	Prurit NCA	Affections Dermiques Et Épidermiques	AFFECTIONS DE LA PEAU ET DU TISSU SOUS-CUTANÉ	2017-08-21	2017-08-30
01-001	33	491215	Prurit Avec Lesion De Gratage	2	NK/10/2017	2017-10-15	.	NK/12/2017	2017-12-15	.	Oui	Coché	Coché	Coché	.	Prurit	Prurit	Prurit NCA	Affections Dermiques Et Épidermiques	AFFECTIONS DE LA PEAU ET DU TISSU SOUS-CUTANÉ	2017-08-21	2017-08-30
01-001	40	491915	Psoriasis	1	NK/01/2018	2018-01-15	.		.	Coché	Oui	.	Coché	Coché	.	Psoriasis	Psoriasis	Manifestations Psoriasiques	Affections Dermiques Et Épidermiques	AFFECTIONS DE LA PEAU ET DU TISSU SOUS-CUTANÉ	2017-08-21	2017-08-30
01-001	53	499215	Retablissement De Continuite	A	2018-07-24	2018-07-24	.	2018-07-24	2018-07-24	.	Non	.	.	.	Coché	Chirurgie	Chirurgie	Interventions Thérapeutiques NCA	Interventions Thérapeutiques Et Interventions De Soutien Nca	ACTES MÉDICAUX ET CHIRURGICAUX	2017-08-21	2017-08-30
01-001	83	502215	Secheresse Cutanee	K	NK/12/2018	2018-12-15	.	NK/NK/2018	2018-12-16	.	Non	.	.	.	.	Sécheresse Cutanée	Sécheresse Cutanée	Affections Dermiques Et Épidermiques NCA	Affections Dermiques Et Épidermiques	AFFECTIONS DE LA PEAU ET DU TISSU SOUS-CUTANÉ	2017-08-21	2017-08-30
01-001	72	501115	Syndrome Depressif	2	NK/01/2019	2019-01-15	.		.	Coché	Non	.	.	.	.	Syndrome Dépressif Majeur Sai	Dépression Majeure	Troubles Dépressifs	Troubles Et Perturbations De L'humeur Dépressive	AFFECTIONS PSYCHIATRIQUES	2017-08-21	2017-08-30
01-001	82	502115	Tassement Vertebrale T8	K	2018-08-16	2018-08-16	.		.	Coché	Non	.	.	.	.	Tassement Vertébral	Fracture Rachidienne Par Compression	Fractures Et Luxations Du Rachis	Lésions Des Os Et Articulations	LÉSIONS, INTOXICATIONS ET COMPLICATIONS D'INTERVENTIONS	2017-08-21	2017-08-30
01-001	20	489915	Thrombose Porte Segmentaire	1	2017-11-21	2017-11-21	.	2018-02-27	2018-02-27	.	Non	.	.	.	.	Thrombose Porte	Thrombose Porte	Affections Hépatiques Vasculaires	Troubles Hépatiques Et Hépatobiliaires	AFFECTIONS HÉPATOBILIAIRES	2017-08-21	2017-08-30
01-001	50	492915	Thyroidite	2	NK/12/2017	2017-12-15	.		.	Coché	Oui	.	Coché	Coché	.	Thyroïdite	Thyroïdite	Thyroïdites Aiguë Et Chronique	Troubles De La Glande Thyroïde	AFFECTIONS ENDOCRINIENNES	2017-08-21	2017-08-30
01-001	85	502415	Ulceration Muqueuse Buccale Et Genitale	K	2019-12-12	2019-12-12	.	NK/12/2019	2019-12-15	.	Non	.	.	.	.	Ulcération Muqueuse	Ulcération Muqueuse	Anomalies Des Muqueuses	Troubles Généraux Nca	TROUBLES GÉNÉRAUX ET ANOMALIES AU SITE D'ADMINISTRATION	2017-08-21	2017-08-30
01-001	6	488515	Vomissements	1	2019-01-23	2019-01-23	.	2019-01-23	2019-01-23	.	Non	.	.	.	.	Vomissement	Vomissement	Symptômes De Nausées Et Vomissements	Signes Et Symptômes Gastro-Intestinaux	AFFECTIONS GASTRO-INTESTINALES	2017-08-21	2017-08-30
01-001	11	489015	Vomissements	1	2019-02-09	2019-02-09	.	2019-02-09	2019-02-09	.	Oui	Coché	.	.	.	Vomissement	Vomissement	Symptômes De Nausées Et Vomissements	Signes Et Symptômes Gastro-Intestinaux	AFFECTIONS GASTRO-INTESTINALES	2017-08-21	2017-08-30
01-001	25	490415	Xerose Cutanee	1	NK/09/2017	2017-09-15	.	NK/09/2017	2017-09-16	.	Oui	Coché	.	.	.	Xérose	Xérose	Signes Et Symptômes Généraux NCA	Troubles Généraux Nca	TROUBLES GÉNÉRAUX ET ANOMALIES AU SITE D'ADMINISTRATION	2017-08-21	2017-08-30
01-001	47	492615	Xerostomie	1	NK/05/2018	2018-05-15	.	2018-05-18	2018-05-18	.	Non	.	.	.	.	Xérostomie	Bouche Sèche	Sécheresse Buccale Et Anomalies Salivaires	Troubles Des Glandes Salivaires	AFFECTIONS GASTRO-INTESTINALES	2017-08-21	2017-08-30
01-002	46	492515	Anevrisme Thrombose De L'artere Iliaque Droite Et Aorte Sus Renale	K	2017-12-28	2017-12-28	.		.	Coché	Non	.	.	.	.	Thrombose Artérielle	Thrombose Artérielle	Embolies Et Thromboses Sans Localisation Spécifique	Embolies Et Thromboses	AFFECTIONS VASCULAIRES	2017-10-27	2017-10-30
01-002	11	489015	Anorexie	2	2019-01-09	2019-01-09	.	2019-01-16	2019-01-16	.	Oui	Coché	Coché	Coché	.	Anorexie	Appétit Diminué	Troubles De L'appétit	Troubles De L'appétit Et De La Nutrition	TROUBLES DU MÉTABOLISME ET DE LA NUTRITION	2017-10-27	2017-10-30
01-002	6	488515	Asthénie	2	2017-11-13	2017-11-13	.	NK/12/2017	2017-12-15	.	Non	.	.	.	.	Asthénie	Asthénie	États Asthéniques	Troubles Généraux Nca	TROUBLES GÉNÉRAUX ET ANOMALIES AU SITE D'ADMINISTRATION	2017-10-27	2017-10-30
01-002	15	489415	Asthénie	1	NK/12/2017	2017-12-15	.	NK/01/2018	2018-01-15	.	Oui	Coché	Coché	Coché	.	Asthénie	Asthénie	États Asthéniques	Troubles Généraux Nca	TROUBLES GÉNÉRAUX ET ANOMALIES AU SITE D'ADMINISTRATION	2017-10-27	2017-10-30
01-002	28	490715	Asthénie	2	NK/01/2018	2018-01-15	.	NK/02/2018	2018-02-15	.	Oui	Coché	Coché	Coché	.	Asthénie	Asthénie	États Asthéniques	Troubles Généraux Nca	TROUBLES GÉNÉRAUX ET ANOMALIES AU SITE D'ADMINISTRATION	2017-10-27	2017-10-30
01-002	29	490815	Asthénie	1	NK/02/2018	2018-02-15	.	NK/04/2018	2018-04-15	.	Oui	.	Coché	.	.	Asthénie	Asthénie	États Asthéniques	Troubles Généraux Nca	TROUBLES GÉNÉRAUX ET ANOMALIES AU SITE D'ADMINISTRATION	2017-10-27	2017-10-30
01-002	9	488815	Bpco	K	NK/NK/2002	.	Coché		.	Coché	Non	.	.	.	.	Bpco	Bronchopneumopathie Chronique Obstructive	Bronchospasme Et Obstruction Des Voies Aériennes	Troubles Bronchiques (Excl Tumeurs)	AFFECTIONS RESPIRATOIRES, THORACIQUES ET MÉDIASTINALES	2017-10-27	2017-10-30
01-002	5	488415	Brulures Mictionnelles	1	2017-11-08	2017-11-08	.	2017-11-13	2017-11-13	.	Non	.	.	.	Coché	Dysurie	Dysurie	Symptômes Vésicaux Et Uréthraux	Signes Et Symptômes Des Voies Urinaires	AFFECTIONS DU REIN ET DES VOIES URINAIRES	2017-10-27	2017-10-30
01-002	2	488115	Constipation	2	2019-02-01	2019-02-01	.	2019-02-12	2019-02-12	.	Non	.	.	.	.	Constipation	Constipation	Troubles Atoniques Et D'hypomobilité Gastro-Intestinaux NCA	Troubles De La Motricité Gastro-Intestinale Et De La Défécation	AFFECTIONS GASTRO-INTESTINALES	2017-10-27	2017-10-30
01-002	6	488515	Constipation	1	NK/10/2019	2019-10-15	.	NK/10/2019	2019-10-16	.	Non	.	.	.	.	Constipation	Constipation	Troubles Atoniques Et D'hypomobilité Gastro-Intestinaux NCA	Troubles De La Motricité Gastro-Intestinale Et De La Défécation	AFFECTIONS GASTRO-INTESTINALES	2017-10-27	2017-10-30
01-002	18	489715	Constipation	2	2019-05-01	2019-05-01	.	2019-05-21	2019-05-21	.	Non	.	.	.	.	Constipation	Constipation	Troubles Atoniques Et D'hypomobilité Gastro-Intestinaux NCA	Troubles De La Motricité Gastro-Intestinale Et De La Défécation	AFFECTIONS GASTRO-INTESTINALES	2017-10-27	2017-10-30
01-002	14	489315	Crepitants Bilatereux Des 2 Bases	1	2017-11-27	2017-11-27	.	NK/12/2017	2017-12-15	.	Non	.	.	.	.	Oedème Aigu Du Poumon, Non Précisé	Oedème Pulmonaire Aigu	Oedèmes Pulmonaires	Troubles Des Voies Aériennes Inférieures (Excl Obstruction Et Infection)	AFFECTIONS RESPIRATOIRES, THORACIQUES ET MÉDIASTINALES	2017-10-27	2017-10-30
01-002	37	491615	Crepitants En Base Gauche	1	2018-01-30	2018-01-30	.	NK/02/2018	2018-02-15	.	Non	.	.	.	.	Oedème Aigu Du Poumon, Non Précisé	Oedème Pulmonaire Aigu	Oedèmes Pulmonaires	Troubles Des Voies Aériennes Inférieures (Excl Obstruction Et Infection)	AFFECTIONS RESPIRATOIRES, THORACIQUES ET MÉDIASTINALES	2017-10-27	2017-10-30
01-002	31	491015	Cytolyse Hepatique	2	2018-01-30	2018-01-30	.	2018-02-05	2018-02-05	.	Oui	Coché	Coché	Coché	.	Cytolyse Hépatique	Lésion Hépatocellulaire	Lésions Hépatocellulaires Et Hépatites NCA	Troubles Hépatiques Et Hépatobiliaires	AFFECTIONS HÉPATOBILIAIRES	2017-10-27	2017-10-30
01-002	32	491115	Cytolyse Hepatique	1	2018-02-05	2018-02-05	.	2018-02-12	2018-02-12	.	Oui	Coché	Coché	Coché	.	Cytolyse Hépatique	Lésion Hépatocellulaire	Lésions Hépatocellulaires Et Hépatites NCA	Troubles Hépatiques Et Hépatobiliaires	AFFECTIONS HÉPATOBILIAIRES	2017-10-27	2017-10-30
01-002	45	492415	Deficience En Vitamine D	K	2017-12-27	2017-12-27	.	NK/01/2018	2018-01-15	.	Non	.	.	.	.	Déficience En Vitamine D	Déficience En Vitamine D	Troubles Et Carences En Vitamines Liposolubles	Troubles Liés Aux Vitamines	TROUBLES DU MÉTABOLISME ET DE LA NUTRITION	2017-10-27	2017-10-30
01-002	40	491915	Depression	1	NK/10/2019	2019-10-15	.		.	Coché	Non	.	.	.	.	Dépression	Dépression	Troubles Dépressifs	Troubles Et Perturbations De L'humeur Dépressive	AFFECTIONS PSYCHIATRIQUES	2017-10-27	2017-10-30
01-002	40	491915	Dermite Seborrheique	1	NK/04/2018	2018-04-15	.	NK/04/2018	2018-04-16	.	Non	.	.	.	.	Dermite Séborrhéique	Dermite Séborrhéique	Dermites Et Eczémas	Affections Dermiques Et Épidermiques	AFFECTIONS DE LA PEAU ET DU TISSU SOUS-CUTANÉ	2017-10-27	2017-10-30
01-002	18	489715	Detresse Respiratoire Aigue	4	2017-12-27	2017-12-27	.	NK/01/2018	2018-01-15	.	Non	.	.	.	Coché	Syndrome De Détresse Respiratoire Aiguë	Syndrome De Détresse Respiratoire Aiguë	Oedèmes Pulmonaires	Troubles Des Voies Aériennes Inférieures (Excl Obstruction Et Infection)	AFFECTIONS RESPIRATOIRES, THORACIQUES ET MÉDIASTINALES	2017-10-27	2017-10-30
01-002	13	489215	Diarrhées	1	2017-12-04	2017-12-04	.	2017-12-06	2017-12-06	.	Oui	Coché	Coché	Coché	.	Diarrhée	Diarrhée	Diarrhées (Excl Infectieuses)	Troubles De La Motricité Gastro-Intestinale Et De La Défécation	AFFECTIONS GASTRO-INTESTINALES	2017-10-27	2017-10-30
01-002	1	488015	Douleurs	2		.	Coché	NK/09/2017	2017-09-15	.	Non	.	.	.	.	Douleur	Douleur	Douleur Et Gêne NCA	Troubles Généraux Nca	TROUBLES GÉNÉRAUX ET ANOMALIES AU SITE D'ADMINISTRATION	2017-10-27	2017-10-30
01-002	43	492215	Douleurs Dorsales Et A La Nuque	1	2018-04-21	2018-04-21	.	NK/05/2018	2018-05-15	.	Non	.	.	.	.	Douleur Dorsale	Dorsalgie	Douleur Et Inconfort Musculosquelettiques Et Du Tissu Conjonctif	Troubles Musculosquelettiques Et Du Tissu Conjonctif Nca	AFFECTIONS MUSCULOSQUELETTIQUES ET DU TISSU CONJONCTIF	2017-10-27	2017-10-30
01-002	54	499315	Douleurs Intercostales	2	NK/07/2018	2018-07-15	.		.	Coché	Non	.	.	.	.	Douleur Intercostale	Douleur Musculosquelettique Du Thorax	Douleur Et Inconfort Musculosquelettiques Et Du Tissu Conjonctif	Troubles Musculosquelettiques Et Du Tissu Conjonctif Nca	AFFECTIONS MUSCULOSQUELETTIQUES ET DU TISSU CONJONCTIF	2017-10-27	2017-10-30
01-002	8	488715	Dyspnée	2	2017-11-27	2017-11-27	.	NK/12/2017	2017-12-15	.	Non	.	.	.	.	Dyspnée	Dyspnée	Anomalies Respiratoires	Troubles Respiratoires Nca	AFFECTIONS RESPIRATOIRES, THORACIQUES ET MÉDIASTINALES	2017-10-27	2017-10-30
01-002	27	490615	Dyspnée	2	2018-01-30	2018-01-30	.	NK/02/2018	2018-02-15	.	Non	.	.	.	.	Dyspnée	Dyspnée	Anomalies Respiratoires	Troubles Respiratoires Nca	AFFECTIONS RESPIRATOIRES, THORACIQUES ET MÉDIASTINALES	2017-10-27	2017-10-30
01-002	24	490315	Dysurie	K	2017-01-24	2017-01-24	.		.	Coché	Non	.	.	.	.	Dysurie	Dysurie	Symptômes Vésicaux Et Uréthraux	Signes Et Symptômes Des Voies Urinaires	AFFECTIONS DU REIN ET DES VOIES URINAIRES	2017-10-27	2017-10-30
01-002	17	489615	Fièvre	2	2017-12-27	2017-12-27	.	NK/01/2018	2018-01-15	.	Non	.	.	.	.	Fièvre	Fièvre	Troubles Fébriles	Anomalies De La Température Corporelle	TROUBLES GÉNÉRAUX ET ANOMALIES AU SITE D'ADMINISTRATION	2017-10-27	2017-10-30
01-002	26	490515	Hypercholesterolemie	K	NK/NK/2002	.	Coché		.	Coché	Non	.	.	.	.	Hypercholestérolémie	Hypercholestérolémie	Hypercholestérolémies	Troubles Du Métabolisme Des Lipides	TROUBLES DU MÉTABOLISME ET DE LA NUTRITION	2017-10-27	2017-10-30
01-002	25	490415	Hypertension	K	NK/NK/2007	.	Coché		.	Coché	Non	.	.	.	.	Hypertension	Hypertension	Troubles Hypertensifs Vasculaires NCA	Troubles Hypertensifs Vasculaires	AFFECTIONS VASCULAIRES	2017-10-27	2017-10-30
01-002	4	488315	Hypothyroïdie	2	NK/NK/1998	.	Coché		.	Coché	Non	.	.	.	.	Hypothyroïdie	Hypothyroïdie	Hypothyroïdies	Troubles De La Glande Thyroïde	AFFECTIONS ENDOCRINIENNES	2017-10-27	2017-10-30
01-002	10	488915	Ileus Reflexe	1	2017-11-27	2017-11-27	.	NK/12/2017	2017-12-15	.	Non	.	.	.	.	Iléus Intestinal	Iléus	Sténoses Et Occlusions Gastro-Intestinale NCA	Sténoses Et Occlusions Gastro-Intestinales	AFFECTIONS GASTRO-INTESTINALES	2017-10-27	2017-10-30
01-002	3	488215	Infection Urinaire	2	2017-10-19	2017-10-19	Coché	2017-10-27	2017-10-27	.	Non	.	.	.	.	Infection Urinaire	Infection Des Voies Urinaires	Infections Des Voies Urinaires	Infections - Pathogène Non Précisé	INFECTIONS ET INFESTATIONS	2017-10-27	2017-10-30
01-002	38	491715	Infection Urinaire	1	2018-03-17	2018-03-17	.	2018-03-25	2018-03-25	.	Non	.	.	.	.	Infection Urinaire	Infection Des Voies Urinaires	Infections Des Voies Urinaires	Infections - Pathogène Non Précisé	INFECTIONS ET INFESTATIONS	2017-10-27	2017-10-30
01-002	7	488615	Insuffisance Coronarienne	K	NK/NK/1996	.	Coché		.	Coché	Non	.	.	.	.	Insuffisance Coronaire	Insuffisance Artérielle Coronaire	Anomalies Artérielles Coronaires NCA	Troubles Artériels Coronaires	AFFECTIONS CARDIAQUES	2017-10-27	2017-10-30
01-002	48	492715	Leuco-Neutropenie	1	2017-12-28	2017-12-28	.	2018-01-04	2018-01-04	.	Oui	Coché	.	.	.	Leucopénie	Leucopénie	Leucopénies NCA	Anomalies Des Leucocytes	AFFECTIONS HÉMATOLOGIQUES ET DU SYSTÈME LYMPHATIQUE	2017-10-27	2017-10-30
01-002	19	489815	Leucopénie	1	2018-01-07	2018-01-07	.	2018-01-08	2018-01-08	.	Oui	Coché	.	.	.	Leucopénie	Leucopénie	Leucopénies NCA	Anomalies Des Leucocytes	AFFECTIONS HÉMATOLOGIQUES ET DU SYSTÈME LYMPHATIQUE	2017-10-27	2017-10-30
01-002	47	492615	Maladie Annulo Ectasiante	K	2018-01-22	2018-01-22	.		.	Coché	Non	.	.	.	.	Anévrisme Aortique	Anévrisme De L'aorte	Anévrismes Et Dissections Aortiques	Anévrismes Et Dissections Artérielles	AFFECTIONS VASCULAIRES	2017-10-27	2017-10-30
01-002	6	488515	Neutropenie	3	2019-11-12	2019-11-12	.	2019-12-01	2019-12-01	.	Oui	Coché	.	.	.	Neutropénie	Neutropénie	Neutropénies	Anomalies Des Leucocytes	AFFECTIONS HÉMATOLOGIQUES ET DU SYSTÈME LYMPHATIQUE	2017-10-27	2017-10-30
01-002	17	489615	Neutropenie	1	2020-01-20	2020-01-20	.	2020-01-28	2020-01-28	.	Oui	Coché	.	.	.	Neutropénie	Neutropénie	Neutropénies	Anomalies Des Leucocytes	AFFECTIONS HÉMATOLOGIQUES ET DU SYSTÈME LYMPHATIQUE	2017-10-27	2017-10-30
01-002	40	491915	Neutropenie	3	2020-02-10	2020-02-10	.	2020-02-23	2020-02-23	.	Oui	.	Coché	.	.	Neutropénie	Neutropénie	Neutropénies	Anomalies Des Leucocytes	AFFECTIONS HÉMATOLOGIQUES ET DU SYSTÈME LYMPHATIQUE	2017-10-27	2017-10-30
01-002	42	492115	Neutropenie	3	2020-03-09	2020-03-09	.	2020-03-29	2020-03-29	.	Non	.	.	.	.	Neutropénie	Neutropénie	Neutropénies	Anomalies Des Leucocytes	AFFECTIONS HÉMATOLOGIQUES ET DU SYSTÈME LYMPHATIQUE	2017-10-27	2017-10-30
01-002	50	492915	Oedème Des Membres Inférieurs	1	NK/06/2018	2018-06-15	.	NK/07/2018	2018-07-15	.	Non	.	.	.	.	Oedème Des Membres Inférieurs	Oedèmes Périphériques	Oedèmes NCA	Troubles Généraux Nca	TROUBLES GÉNÉRAUX ET ANOMALIES AU SITE D'ADMINISTRATION	2017-10-27	2017-10-30
01-002	18	489715	Pollakiurie	1	2018-05-16	2018-05-16	.	NK/05/2018	2018-05-17	.	Non	.	.	.	.	Pollakiurie	Pollakiurie	Symptômes Vésicaux Et Uréthraux	Signes Et Symptômes Des Voies Urinaires	AFFECTIONS DU REIN ET DES VOIES URINAIRES	2017-10-27	2017-10-30
01-002	12	489115	Pyelonephrite	2	2017-11-27	2017-11-27	.	2017-12-11	2017-12-11	.	Non	.	.	.	Coché	Pyélonéphrite	Pyélonéphrite	Infections Des Voies Urinaires	Infections - Pathogène Non Précisé	INFECTIONS ET INFESTATIONS	2017-10-27	2017-10-30
01-002	23	490215	Reaction A La Perfusion	2	2018-01-16	2018-01-16	.	2018-01-18	2018-01-18	.	Oui	Coché	Coché	Coché	Coché	Réaction À La Perfusion	Réaction Liée À La Perfusion	Complications D'interventions Sans Localisation Spécifique	Lésions Et Complications Liées À Une Intervention Nca	LÉSIONS, INTOXICATIONS ET COMPLICATIONS D'INTERVENTIONS	2017-10-27	2017-10-30
01-002	16	489515	Ronchis	1	2017-12-26	2017-12-26	.	NK/01/2018	2018-01-15	.	Non	.	.	.	.	Ronchi	Ronchi	Signes Et Symptômes Des Voies Aériennes Inférieures	Signes Et Symptômes De L'appareil Respiratoire	AFFECTIONS RESPIRATOIRES, THORACIQUES ET MÉDIASTINALES	2017-10-27	2017-10-30
01-002	41	492015	Syndrome De Gilbert	K		.	Coché		.	Coché	Non	.	.	.	.	Maladie De Gilbert	Maladie De Gilbert	Erreurs Innées Du Métabolisme De La Bilirubine	Troubles Congénitaux Du Métabolisme Et De La Nutrition	AFFECTIONS CONGÉNITALES, FAMILIALES ET GÉNÉTIQUES	2017-10-27	2017-10-30
01-002	34	491315	Syndrome De L'apnee Du Sommeil	K	NK/NK/2007	.	Coché		.	Coché	Non	.	.	.	.	Apnée Du Sommeil	Syndrome D'apnées Du Sommeil	Anomalies Respiratoires	Troubles Respiratoires Nca	AFFECTIONS RESPIRATOIRES, THORACIQUES ET MÉDIASTINALES	2017-10-27	2017-10-30
01-002	46	492515	Toux	1	2019-02-18	2019-02-18	.	NK/03/2019	2019-03-15	.	Non	.	.	.	.	Toux	Toux	Toux Et Symptômes Associés	Troubles Respiratoires Nca	AFFECTIONS RESPIRATOIRES, THORACIQUES ET MÉDIASTINALES	2017-10-27	2017-10-30
01-002	35	491415	Tsh Augmentee	1	2017-12-26	2017-12-26	.	2018-01-08	2018-01-08	.	Oui	.	Coché	Coché	.	Tsh Augmentée	Tsh Sanguine Augmentée	Explorations De L'hypophyse Antérieure	Explorations Endocriniennes (Incl Hormones Sexuelles)	INVESTIGATIONS	2017-10-27	2017-10-30
01-002	36	491515	Tsh Augmentee	2	2018-01-08	2018-01-08	.	2018-03-26	2018-03-26	.	Oui	.	Coché	Coché	.	Tsh Augmentée	Tsh Sanguine Augmentée	Explorations De L'hypophyse Antérieure	Explorations Endocriniennes (Incl Hormones Sexuelles)	INVESTIGATIONS	2017-10-27	2017-10-30
01-002	2	488115	Varices Des Membres Inferieurs	1	NK/NK/1963	.	Coché		.	Coché	Non	.	.	.	.	Varices Des Membres Inférieurs	Varice	Varices NCA	Varices Veineuses	AFFECTIONS VASCULAIRES	2017-10-27	2017-10-30
01-003	21	490015	Anorexie	2	2019-02-27	2019-02-27	.	2019-03-05	2019-03-05	.	Non	.	.	.	.	Anorexie	Appétit Diminué	Troubles De L'appétit	Troubles De L'appétit Et De La Nutrition	TROUBLES DU MÉTABOLISME ET DE LA NUTRITION	2017-10-27	2017-11-02
01-003	9	488815	Anorexie	1	2019-01-24	2019-01-24	.	2019-02-12	2019-02-12	.	Oui	Coché	Coché	Coché	.	Anorexie	Appétit Diminué	Troubles De L'appétit	Troubles De L'appétit Et De La Nutrition	TROUBLES DU MÉTABOLISME ET DE LA NUTRITION	2017-10-27	2017-11-02
01-003	5	488415	Anxiete	1	NK/10/2017	2017-10-15	.	2017-11-02	2017-11-02	.	Non	.	.	.	.	Anxiété	Anxiété	Symptômes De L'anxiété	Troubles Et Symptômes De L'anxiété	AFFECTIONS PSYCHIATRIQUES	2017-10-27	2017-11-02
01-003	26	490515	Anxiete	2	2017-11-02	2017-11-02	.		.	Coché	Non	.	.	.	.	Anxiété	Anxiété	Symptômes De L'anxiété	Troubles Et Symptômes De L'anxiété	AFFECTIONS PSYCHIATRIQUES	2017-10-27	2017-11-02
01-003	19	489815	Aphte	1	2018-01-14	2018-01-14	.	NK/01/2018	2018-01-15	.	Oui	Coché	.	.	.	Aphte	Ulcère Aphteux	Stomatites Et Ulcérations Buccales	Troubles Des Tissus Mous Buccaux	AFFECTIONS GASTRO-INTESTINALES	2017-10-27	2017-11-02
01-003	4	488315	Asthénie	1	NK/10/2017	2017-10-15	.		.	Coché	Non	.	.	.	.	Asthénie	Asthénie	États Asthéniques	Troubles Généraux Nca	TROUBLES GÉNÉRAUX ET ANOMALIES AU SITE D'ADMINISTRATION	2017-10-27	2017-11-02
01-003	40	491915	Cholestase Anicterique	1	2018-03-13	2018-03-13	.	2018-03-14	2018-03-14	.	Oui	.	Coché	.	.	Cholestase Anictérique	Cholestase	Cholestase Et Ictère	Troubles Hépatiques Et Hépatobiliaires	AFFECTIONS HÉPATOBILIAIRES	2017-10-27	2017-11-02
01-003	22	490115	Constipation	K		.	Coché	2020-01-28	2020-01-28	.	Non	.	.	.	.	Constipation	Constipation	Troubles Atoniques Et D'hypomobilité Gastro-Intestinaux NCA	Troubles De La Motricité Gastro-Intestinale Et De La Défécation	AFFECTIONS GASTRO-INTESTINALES	2017-10-27	2017-11-02
01-003	35	491415	Constipation	1	NK/04/2020	2020-04-15	.	NK/04/2020	2020-04-16	.	Non	.	.	.	.	Constipation	Constipation	Troubles Atoniques Et D'hypomobilité Gastro-Intestinaux NCA	Troubles De La Motricité Gastro-Intestinale Et De La Défécation	AFFECTIONS GASTRO-INTESTINALES	2017-10-27	2017-11-02
01-003	23	490215	Diarrhées	2	2018-02-01	2018-02-01	.	2018-02-02	2018-02-02	.	Oui	Coché	.	.	.	Diarrhée	Diarrhée	Diarrhées (Excl Infectieuses)	Troubles De La Motricité Gastro-Intestinale Et De La Défécation	AFFECTIONS GASTRO-INTESTINALES	2017-10-27	2017-11-02
01-003	8	488715	Douleur Lombaire Basse En Barre	1	NK/11/2017	2017-11-15	.	2017-12-28	2017-12-28	.	Non	.	.	.	.	Lombalgie	Dorsalgie	Douleur Et Inconfort Musculosquelettiques Et Du Tissu Conjonctif	Troubles Musculosquelettiques Et Du Tissu Conjonctif Nca	AFFECTIONS MUSCULOSQUELETTIQUES ET DU TISSU CONJONCTIF	2017-10-27	2017-11-02
01-003	37	491615	Douleurs Abdominales	2	2018-03-12	2018-03-12	.	2018-03-15	2018-03-15	.	Non	.	.	.	Coché	Douleurs Abdominales	Douleur Abdominale	Douleurs Gastro-Intestinales Et Abdominales (Excl Bouche Et Gorge)	Signes Et Symptômes Gastro-Intestinaux	AFFECTIONS GASTRO-INTESTINALES	2017-10-27	2017-11-02
01-003	44	492315	Douleurs Abdominales	1	2018-02-16	2018-02-16	.	2018-02-18	2018-02-18	.	Oui	.	.	Coché	.	Douleurs Abdominales	Douleur Abdominale	Douleurs Gastro-Intestinales Et Abdominales (Excl Bouche Et Gorge)	Signes Et Symptômes Gastro-Intestinaux	AFFECTIONS GASTRO-INTESTINALES	2017-10-27	2017-11-02
01-003	9	488815	Douleurs Au Niveau De La Fesse Gauche	1		.	Coché	2017-12-28	2017-12-28	.	Non	.	.	.	.	Douleur De La Fesse	Douleur Musculosquelettique	Douleur Et Inconfort Musculosquelettiques Et Du Tissu Conjonctif	Troubles Musculosquelettiques Et Du Tissu Conjonctif Nca	AFFECTIONS MUSCULOSQUELETTIQUES ET DU TISSU CONJONCTIF	2017-10-27	2017-11-02
01-003	1	488015	Douleurs Hemithoraciques Gauches	2	NK/10/2017	2017-10-15	.	2017-12-14	2017-12-14	.	Non	.	.	.	.	Douleur Thoracique	Douleur Thoracique	Douleur Et Gêne NCA	Troubles Généraux Nca	TROUBLES GÉNÉRAUX ET ANOMALIES AU SITE D'ADMINISTRATION	2017-10-27	2017-11-02
01-003	35	491415	Douleurs Lombaires	2	2018-02-20	2018-02-20	.	2018-03-06	2018-03-06	.	Non	.	.	.	.	Douleur Dans La Région Lombaire	Dorsalgie	Douleur Et Inconfort Musculosquelettiques Et Du Tissu Conjonctif	Troubles Musculosquelettiques Et Du Tissu Conjonctif Nca	AFFECTIONS MUSCULOSQUELETTIQUES ET DU TISSU CONJONCTIF	2017-10-27	2017-11-02
01-003	36	491515	Douleurs Lombaires	1	2018-03-06	2018-03-06	.		.	Coché	Non	.	.	.	.	Douleur Dans La Région Lombaire	Dorsalgie	Douleur Et Inconfort Musculosquelettiques Et Du Tissu Conjonctif	Troubles Musculosquelettiques Et Du Tissu Conjonctif Nca	AFFECTIONS MUSCULOSQUELETTIQUES ET DU TISSU CONJONCTIF	2017-10-27	2017-11-02
01-003	6	488515	Douleurs Lombaires Gauches	2		.	Coché	2017-12-28	2017-12-28	.	Non	.	.	.	.	Douleur Dans La Région Lombaire	Dorsalgie	Douleur Et Inconfort Musculosquelettiques Et Du Tissu Conjonctif	Troubles Musculosquelettiques Et Du Tissu Conjonctif Nca	AFFECTIONS MUSCULOSQUELETTIQUES ET DU TISSU CONJONCTIF	2017-10-27	2017-11-02
01-003	11	489015	Dysgueusie	1	2018-12-28	2018-12-28	.	NK/01/2019	2019-01-15	.	Oui	Coché	Coché	Coché	.	Dysgueusie	Dysgueusie	Anomalies Sensorielles NCA	Troubles Neurologiques Nca	AFFECTIONS DU SYSTÈME NERVEUX	2017-10-27	2017-11-02
01-003	21	490015	Dysgueusie	K	NK/04/2019	2019-04-15	.	NK/04/2019	2019-04-16	.	Non	.	.	.	.	Dysgueusie	Dysgueusie	Anomalies Sensorielles NCA	Troubles Neurologiques Nca	AFFECTIONS DU SYSTÈME NERVEUX	2017-10-27	2017-11-02
01-003	49	492815	Embolie Pulmonaire	K	2018-03-14	2018-03-14	.		.	Coché	Non	.	.	.	.	Embolie Pulmonaire	Embolie Pulmonaire	Thromboses Et Embolies Pulmonaires	Troubles Vasculaires Pulmonaires	AFFECTIONS RESPIRATOIRES, THORACIQUES ET MÉDIASTINALES	2017-10-27	2017-11-02
01-003	29	490815	Embolie Pulmonaire	3	2020-04-21	2020-04-21	.		.	Coché	Non	.	.	.	Coché	Embolie Pulmonaire	Embolie Pulmonaire	Thromboses Et Embolies Pulmonaires	Troubles Vasculaires Pulmonaires	AFFECTIONS RESPIRATOIRES, THORACIQUES ET MÉDIASTINALES	2017-10-27	2017-11-02
01-003	27	490615	Fibrome Uterin	K		.	Coché		.	Coché	Non	.	.	.	.	Fibrome Utérin	Léiomyome Utérin	Tumeurs Bénignes De L'utérus	Tumeurs Bénignes De L'appareil Reproducteur Féminin	TUMEURS BÉNIGNES, MALIGNES ET NON PRÉCISÉES (INCL KYSTES ET POLYPES)	2017-10-27	2017-11-02
01-003	33	491215	Frissons	1	2018-02-16	2018-02-16	.	2018-02-18	2018-02-18	.	Oui	.	.	Coché	.	Frissons	Frissons	Sentiments Et Sensations NCA	Troubles Généraux Nca	TROUBLES GÉNÉRAUX ET ANOMALIES AU SITE D'ADMINISTRATION	2017-10-27	2017-11-02
01-003	91	503015	Insomnie	K	2020-09-14	2020-09-14	.	2020-09-21	2020-09-21	.	Non	.	.	.	.	Insomnie	Insomnie	Perturbations De L'endormissement Et Du Maintien Du Sommeil	Troubles Et Anomalies Du Sommeil	AFFECTIONS PSYCHIATRIQUES	2017-10-27	2017-11-02
01-003	30	490915	Lesion Crouteuse Hepetique Du Sacrum	1	NK/12/2017	2017-12-15	.	NK/12/2017	2017-12-16	.	Non	.	.	.	.	Herpès Mucocutané	Herpès	Infections À Herpesvirus	Troubles Infectieux Viraux	INFECTIONS ET INFESTATIONS	2017-10-27	2017-11-02
01-003	10	488915	Lesions Post-Eruption Cutanee Au Dos	1	NK/11/2017	2017-11-15	.		.	Coché	Oui	.	Coché	Coché	.	Lésion Cutanée Sai	Lésion De La Peau	Affections Dermiques Et Épidermiques NCA	Affections Dermiques Et Épidermiques	AFFECTIONS DE LA PEAU ET DU TISSU SOUS-CUTANÉ	2017-10-27	2017-11-02
01-003	15	489415	Lipothymie	1	NK/12/2017	2017-12-15	.	NK/01/2018	2018-01-15	.	Oui	Coché	.	.	.	Lipothymie	Prodromes De Syncope	Signes Et Symptômes Neurologiques NCA	Troubles Neurologiques Nca	AFFECTIONS DU SYSTÈME NERVEUX	2017-10-27	2017-11-02
01-003	22	490115	Macule Pigmentee	1	NK/01/2018	2018-01-15	.		.	Coché	Oui	Coché	.	.	.	Macule	Macule	Affections Dermiques Et Épidermiques NCA	Affections Dermiques Et Épidermiques	AFFECTIONS DE LA PEAU ET DU TISSU SOUS-CUTANÉ	2017-10-27	2017-11-02
01-003	7	488615	Nausées	2	NK/11/2017	2017-11-15	.	NK/12/2017	2017-12-15	.	Oui	Coché	.	.	.	Nausée	Nausée	Symptômes De Nausées Et Vomissements	Signes Et Symptômes Gastro-Intestinaux	AFFECTIONS GASTRO-INTESTINALES	2017-10-27	2017-11-02
01-003	28	490715	Nausées	2	2017-11-02	2017-11-02	.	NK/11/2017	2017-11-15	.	Non	.	.	.	.	Nausée	Nausée	Symptômes De Nausées Et Vomissements	Signes Et Symptômes Gastro-Intestinaux	AFFECTIONS GASTRO-INTESTINALES	2017-10-27	2017-11-02
01-003	29	490815	Nausées	1	NK/12/2017	2017-12-15	.	NK/01/2018	2018-01-15	.	Non	.	.	.	.	Nausée	Nausée	Symptômes De Nausées Et Vomissements	Signes Et Symptômes Gastro-Intestinaux	AFFECTIONS GASTRO-INTESTINALES	2017-10-27	2017-11-02
01-003	12	489115	Neuropathie	1	2017-12-01	2017-12-01	.	2017-12-03	2017-12-03	.	Oui	Coché	.	.	.	Neuropathie	Neuropathie Périphérique	Neuropathies Périphériques NCA	Neuropathies Périphériques	AFFECTIONS DU SYSTÈME NERVEUX	2017-10-27	2017-11-02
01-003	8	488715	Neutropenie	3	2019-05-04	2019-05-04	.	2019-05-07	2019-05-07	.	Oui	Coché	.	.	.	Neutropénie	Neutropénie	Neutropénies	Anomalies Des Leucocytes	AFFECTIONS HÉMATOLOGIQUES ET DU SYSTÈME LYMPHATIQUE	2017-10-27	2017-11-02
01-003	8	488715	Neutropenie	2	2019-01-30	2019-01-30	.	2019-04-08	2019-04-08	.	Oui	Coché	.	.	.	Neutropénie	Neutropénie	Neutropénies	Anomalies Des Leucocytes	AFFECTIONS HÉMATOLOGIQUES ET DU SYSTÈME LYMPHATIQUE	2017-10-27	2017-11-02
01-003	4	488315	Neutropenie	4	2019-03-26	2019-03-26	.	2019-04-09	2019-04-09	.	Oui	Coché	.	.	.	Neutropénie	Neutropénie	Neutropénies	Anomalies Des Leucocytes	AFFECTIONS HÉMATOLOGIQUES ET DU SYSTÈME LYMPHATIQUE	2017-10-27	2017-11-02
01-003	14	489315	Paresthesies Mains Pieds	1	NK/12/2017	2017-12-15	.	NK/01/2018	2018-01-15	.	Oui	Coché	.	.	.	Paresthésie Du Pied	Paresthésie	Paresthésies Et Dysesthésies	Troubles Neurologiques Nca	AFFECTIONS DU SYSTÈME NERVEUX	2017-10-27	2017-11-02
01-003	14	489315	Paresthesies Mains Pieds	1	NK/12/2017	2017-12-15	.	NK/01/2018	2018-01-15	.	Oui	Coché	.	.	.	Paresthésie De La Main	Paresthésie	Paresthésies Et Dysesthésies	Troubles Neurologiques Nca	AFFECTIONS DU SYSTÈME NERVEUX	2017-10-27	2017-11-02
01-003	7	488615	Prurit	1	NK/04/2019	2019-04-15	.	NK/05/2019	2019-05-15	.	Oui	Coché	Coché	Coché	.	Prurit	Prurit	Prurit NCA	Affections Dermiques Et Épidermiques	AFFECTIONS DE LA PEAU ET DU TISSU SOUS-CUTANÉ	2017-10-27	2017-11-02
01-003	18	489715	Prurit	1	NK/06/2019	2019-06-15	.	NK/08/2019	2019-08-15	.	Oui	.	Coché	.	.	Prurit	Prurit	Prurit NCA	Affections Dermiques Et Épidermiques	AFFECTIONS DE LA PEAU ET DU TISSU SOUS-CUTANÉ	2017-10-27	2017-11-02
01-003	48	492715	Thrombose Veineuse Profonde	K	2018-03-13	2018-03-13	.		.	Coché	Non	.	.	.	.	Thrombose Veineuse Profonde	Thrombose Veineuse Profonde	Embolies Et Thromboses Périphériques	Embolies Et Thromboses	AFFECTIONS VASCULAIRES	2017-10-27	2017-11-02
01-003	8	488715	Vomissements	2	2019-04-09	2019-04-09	.	NK/04/2019	2019-04-15	.	Non	.	.	.	.	Vomissement	Vomissement	Symptômes De Nausées Et Vomissements	Signes Et Symptômes Gastro-Intestinaux	AFFECTIONS GASTRO-INTESTINALES	2017-10-27	2017-11-02
01-003	2	488115	Vomissements	2	2019-02-21	2019-02-21	.	2019-03-05	2019-03-05	.	Oui	Coché	Coché	Coché	Coché	Vomissement	Vomissement	Symptômes De Nausées Et Vomissements	Signes Et Symptômes Gastro-Intestinaux	AFFECTIONS GASTRO-INTESTINALES	2017-10-27	2017-11-02
01-004	53	499215	Anxiete	K	2019-10-25	2019-10-25	.		.	Coché	Non	.	.	.	.	Anxiété	Anxiété	Symptômes De L'anxiété	Troubles Et Symptômes De L'anxiété	AFFECTIONS PSYCHIATRIQUES	2017-11-27	2017-11-28
01-004	36	491515	Arthrose	1	NK/12/2017	2017-12-15	.		.	Coché	Non	.	.	.	.	Arthrose	Arthrose	Ostéoarthropathies	Troubles Des Articulations	AFFECTIONS MUSCULOSQUELETTIQUES ET DU TISSU CONJONCTIF	2017-11-27	2017-11-28
01-004	12	489115	Asthénie	1	NK/01/2018	2018-01-15	.	NK/02/2018	2018-02-15	.	Non	.	.	.	.	Asthénie	Asthénie	États Asthéniques	Troubles Généraux Nca	TROUBLES GÉNÉRAUX ET ANOMALIES AU SITE D'ADMINISTRATION	2017-11-27	2017-11-28
01-004	34	491315	Asthénie	1	NK/03/2018	2018-03-15	.	NK/04/2018	2018-04-15	.	Oui	.	Coché	.	.	Asthénie	Asthénie	États Asthéniques	Troubles Généraux Nca	TROUBLES GÉNÉRAUX ET ANOMALIES AU SITE D'ADMINISTRATION	2017-11-27	2017-11-28
01-004	45	492415	Bronchite	2	2019-02-18	2019-02-18	.	2019-02-22	2019-02-22	.	Non	.	.	.	.	Bronchite	Bronchite	Infections Des Voies Aériennes Inférieures Et Des Poumons	Infections - Pathogène Non Précisé	INFECTIONS ET INFESTATIONS	2017-11-27	2017-11-28
01-004	9	488815	Cholestase	1	2018-01-08	2018-01-08	.	2018-01-09	2018-01-09	.	Oui	Coché	Coché	Coché	.	Cholestase	Cholestase	Cholestase Et Ictère	Troubles Hépatiques Et Hépatobiliaires	AFFECTIONS HÉPATOBILIAIRES	2017-11-27	2017-11-28
01-004	19	489815	Cholestase	3	2018-02-07	2018-02-07	.	NK/03/2018	2018-03-15	.	Oui	Coché	Coché	Coché	.	Cholestase	Cholestase	Cholestase Et Ictère	Troubles Hépatiques Et Hépatobiliaires	AFFECTIONS HÉPATOBILIAIRES	2017-11-27	2017-11-28
01-004	49	492815	Chute A Velo	1	2018-10-23	2018-10-23	.	2018-10-23	2018-10-23	.	Non	.	.	.	.	Chute	Chute	Lésions Sans Localisation Spécifique NCA	Lésions Nca	LÉSIONS, INTOXICATIONS ET COMPLICATIONS D'INTERVENTIONS	2017-11-27	2017-11-28
01-004	2	488115	Coliques	1	NK/11/2017	2017-11-15	.	NK/11/2017	2017-11-16	.	Non	.	.	.	.	Colique	Douleur Abdominale	Douleurs Gastro-Intestinales Et Abdominales (Excl Bouche Et Gorge)	Signes Et Symptômes Gastro-Intestinaux	AFFECTIONS GASTRO-INTESTINALES	2017-11-27	2017-11-28
01-004	1	488015	Constipation	1		.	Coché	NK/12/2018	2018-12-15	.	Non	.	.	.	.	Constipation	Constipation	Troubles Atoniques Et D'hypomobilité Gastro-Intestinaux NCA	Troubles De La Motricité Gastro-Intestinale Et De La Défécation	AFFECTIONS GASTRO-INTESTINALES	2017-11-27	2017-11-28
01-004	2	488115	Constipation	K	NK/03/2019	2019-03-15	.	NK/04/2019	2019-04-15	.	Non	.	.	.	.	Constipation	Constipation	Troubles Atoniques Et D'hypomobilité Gastro-Intestinaux NCA	Troubles De La Motricité Gastro-Intestinale Et De La Défécation	AFFECTIONS GASTRO-INTESTINALES	2017-11-27	2017-11-28
01-004	31	491015	Constipation	1	NK/06/2020	2020-06-15	.		.	Coché	Non	.	.	.	.	Constipation	Constipation	Troubles Atoniques Et D'hypomobilité Gastro-Intestinaux NCA	Troubles De La Motricité Gastro-Intestinale Et De La Défécation	AFFECTIONS GASTRO-INTESTINALES	2017-11-27	2017-11-28
01-004	10	488915	Cytolyse Hepatique	2	2018-01-08	2018-01-08	.	2018-01-09	2018-01-09	.	Oui	Coché	Coché	Coché	.	Cytolyse Hépatique	Lésion Hépatocellulaire	Lésions Hépatocellulaires Et Hépatites NCA	Troubles Hépatiques Et Hépatobiliaires	AFFECTIONS HÉPATOBILIAIRES	2017-11-27	2017-11-28
01-004	17	489615	Cytolyse Hepatique	2	2018-02-07	2018-02-07	.	2018-02-08	2018-02-08	.	Oui	Coché	Coché	Coché	.	Cytolyse Hépatique	Lésion Hépatocellulaire	Lésions Hépatocellulaires Et Hépatites NCA	Troubles Hépatiques Et Hépatobiliaires	AFFECTIONS HÉPATOBILIAIRES	2017-11-27	2017-11-28
01-004	18	489715	Cytolyse Hepatique	1	2018-02-08	2018-02-08	.	2018-03-01	2018-03-01	.	Oui	Coché	Coché	Coché	.	Cytolyse Hépatique	Lésion Hépatocellulaire	Lésions Hépatocellulaires Et Hépatites NCA	Troubles Hépatiques Et Hépatobiliaires	AFFECTIONS HÉPATOBILIAIRES	2017-11-27	2017-11-28
01-004	3	488215	Diarrhées	2	2017-11-29	2017-11-29	.	2017-12-01	2017-12-01	.	Oui	Coché	.	.	.	Diarrhée	Diarrhée	Diarrhées (Excl Infectieuses)	Troubles De La Motricité Gastro-Intestinale Et De La Défécation	AFFECTIONS GASTRO-INTESTINALES	2017-11-27	2017-11-28
01-004	4	488315	Diarrhées	3	2017-12-15	2017-12-15	.	2017-12-18	2017-12-18	.	Oui	Coché	.	.	.	Diarrhée	Diarrhée	Diarrhées (Excl Infectieuses)	Troubles De La Motricité Gastro-Intestinale Et De La Défécation	AFFECTIONS GASTRO-INTESTINALES	2017-11-27	2017-11-28
01-004	14	489315	Diarrhées	1	NK/01/2018	2018-01-15	.	NK/03/2018	2018-03-15	.	Oui	Coché	Coché	Coché	.	Diarrhée	Diarrhée	Diarrhées (Excl Infectieuses)	Troubles De La Motricité Gastro-Intestinale Et De La Défécation	AFFECTIONS GASTRO-INTESTINALES	2017-11-27	2017-11-28
01-004	5	488415	Dlrs Au Niveau De L'articulation Sacro-Iliaque A Gauche	1	2017-12-21	2017-12-21	.	2018-01-09	2018-01-09	.	Non	.	.	.	.	Arthralgie	Arthralgie	Signes Et Symptômes Articulaires	Troubles Des Articulations	AFFECTIONS MUSCULOSQUELETTIQUES ET DU TISSU CONJONCTIF	2017-11-27	2017-11-28
01-004	1	488015	Douleurs Abdominales	1	NK/NK/2017	2017-11-28	.	NK/01/2018	2018-01-15	.	Non	.	.	.	.	Douleurs Abdominales	Douleur Abdominale	Douleurs Gastro-Intestinales Et Abdominales (Excl Bouche Et Gorge)	Signes Et Symptômes Gastro-Intestinaux	AFFECTIONS GASTRO-INTESTINALES	2017-11-27	2017-11-28
01-004	31	491015	Douleurs Aux Genoux	1	NK/04/2018	2018-04-15	.	NK/05/2018	2018-05-15	.	Oui	.	Coché	.	.	Gonalgie	Arthralgie	Signes Et Symptômes Articulaires	Troubles Des Articulations	AFFECTIONS MUSCULOSQUELETTIQUES ET DU TISSU CONJONCTIF	2017-11-27	2017-11-28
01-004	50	492915	Douleurs Creux Poplite	1	NK/11/2018	2018-11-15	.	NK/11/2018	2018-11-16	.	Non	.	.	.	.	Gonalgie	Arthralgie	Signes Et Symptômes Articulaires	Troubles Des Articulations	AFFECTIONS MUSCULOSQUELETTIQUES ET DU TISSU CONJONCTIF	2017-11-27	2017-11-28
01-004	24	490315	Douleurs Fosse Iliaque Gauche	1	2017-11-28	2017-11-28	.	2018-01-11	2018-01-11	.	Non	.	.	.	.	Douleur De La Fosse Iliaque	Douleur Abdominale Basse	Douleurs Gastro-Intestinales Et Abdominales (Excl Bouche Et Gorge)	Signes Et Symptômes Gastro-Intestinaux	AFFECTIONS GASTRO-INTESTINALES	2017-11-27	2017-11-28
01-004	43	492215	Gene Fonctionnelle Membre Superieur Droit	2	NK/12/2018	2018-12-15	.	NK/01/2019	2019-01-15	.	Non	.	.	.	.	Gêne Des Membres Supérieurs	Gêne Dans Un Membre	Douleur Et Inconfort Musculosquelettiques Et Du Tissu Conjonctif	Troubles Musculosquelettiques Et Du Tissu Conjonctif Nca	AFFECTIONS MUSCULOSQUELETTIQUES ET DU TISSU CONJONCTIF	2017-11-27	2017-11-28
01-004	41	492015	Hematurie	A	2018-11-02	2018-11-02	.	NK/11/2018	2018-11-15	.	Oui	.	Coché	.	.	Hématurie	Hématurie	Anomalies Urinaires	Signes Et Symptômes Des Voies Urinaires	AFFECTIONS DU REIN ET DES VOIES URINAIRES	2017-11-27	2017-11-28
01-004	29	490815	Hepatomegalie	K	2018-03-01	2018-03-01	.	NK/NK/2018	2018-07-01	.	Non	.	.	.	.	Hépatomégalie	Hépatomégalie	Signes Et Symptômes Hépatobiliaires	Troubles Hépatiques Et Hépatobiliaires	AFFECTIONS HÉPATOBILIAIRES	2017-11-27	2017-11-28
01-004	23	490215	Hypercholesterolemie	1	NK/NK/2013	.	Coché		.	Coché	Non	.	.	.	.	Hypercholestérolémie	Hypercholestérolémie	Hypercholestérolémies	Troubles Du Métabolisme Des Lipides	TROUBLES DU MÉTABOLISME ET DE LA NUTRITION	2017-11-27	2017-11-28
01-004	3	488215	Insomnie	1	2017-08-31	2017-08-31	.		.	Coché	Non	.	.	.	.	Insomnie	Insomnie	Perturbations De L'endormissement Et Du Maintien Du Sommeil	Troubles Et Anomalies Du Sommeil	AFFECTIONS PSYCHIATRIQUES	2017-11-27	2017-11-28
01-004	6	488515	Irradiation De La Fesse Et De La Face Posterieure De La Cuisse Gauche	1	2017-12-21	2017-12-21	.	2018-01-09	2018-01-09	.	Non	.	.	.	.	Radiothérapie	Radiothérapie	Radiothérapies De Site Non Précisé	Interventions Thérapeutiques Et Interventions De Soutien Nca	ACTES MÉDICAUX ET CHIRURGICAUX	2017-11-27	2017-11-28
01-004	42	492115	Leucocyturie	A	2018-11-02	2018-11-02	.	NK/11/2018	2018-11-15	.	Oui	.	Coché	.	.	Leucocyturie	Leucocyturie	Anomalies Urinaires	Signes Et Symptômes Des Voies Urinaires	AFFECTIONS DU REIN ET DES VOIES URINAIRES	2017-11-27	2017-11-28
01-004	7	488615	Lipome Bras Droit	1		.	Coché		.	Coché	Non	.	.	.	.	Lipome D'autres Sites Précisés	Lipome	Tumeurs Bénignes Des Tissus Mous NCA	Tumeurs Bénignes Des Tissus Mous	TUMEURS BÉNIGNES, MALIGNES ET NON PRÉCISÉES (INCL KYSTES ET POLYPES)	2017-11-27	2017-11-28
01-004	51	499015	Mycose	2	2018-01-20	2018-01-20	.	NK/01/2018	2018-01-21	.	Non	.	.	.	.	Mycose	Infection Fongique	Infections Fongiques NCA	Troubles Infectieux Fongiques	INFECTIONS ET INFESTATIONS	2017-11-27	2017-11-28
01-004	15	489415	Neuropathie Périphérique Sensitive	2	NK/02/2018	2018-02-15	.	NK/04/2018	2018-04-15	.	Oui	Coché	Coché	Coché	.	Neuropathie Périphérique Sensitive	Neuropathie Périphérique Sensitive	Neuropathies Périphériques NCA	Neuropathies Périphériques	AFFECTIONS DU SYSTÈME NERVEUX	2017-11-27	2017-11-28
01-004	27	490615	Neuropathie Périphérique Sensitive	1		.	Coché	NK/02/2018	2018-02-15	.	Non	.	.	.	.	Neuropathie Périphérique Sensitive	Neuropathie Périphérique Sensitive	Neuropathies Périphériques NCA	Neuropathies Périphériques	AFFECTIONS DU SYSTÈME NERVEUX	2017-11-27	2017-11-28
01-004	25	490415	Neuropathies Peripheriques	1	NK/04/2018	2018-04-15	.	NK/05/2018	2018-05-15	.	Oui	Coché	.	.	.	Neuropathie Périphérique	Neuropathie Périphérique	Neuropathies Périphériques NCA	Neuropathies Périphériques	AFFECTIONS DU SYSTÈME NERVEUX	2017-11-27	2017-11-28
01-004	38	491715	Oedeme Du Majeur Main Droite	1	NK/07/2018	2018-07-15	.	NK/07/2018	2018-07-16	.	Non	.	.	.	.	Oedème Des Doigts	Oedèmes Périphériques	Oedèmes NCA	Troubles Généraux Nca	TROUBLES GÉNÉRAUX ET ANOMALIES AU SITE D'ADMINISTRATION	2017-11-27	2017-11-28
01-004	37	491615	Oedeme Palpebral	1	NK/05/2018	2018-05-15	.	NK/05/2018	2018-05-16	.	Non	.	.	.	.	Oedème Palpébral	Oedème Palpébral	Infections, Irritations Et Inflammations De La Paupière, Des Cils Et Des Voies Lacrymales	Infections, Irritations Et Inflammations Oculaires	AFFECTIONS OCULAIRES	2017-11-27	2017-11-28
01-004	48	492715	Paresthesie Du Pied	1	2018-10-04	2018-10-04	.	NK/01/2019	2019-01-15	.	Oui	Coché	.	.	.	Paresthésie Du Pied	Paresthésie	Paresthésies Et Dysesthésies	Troubles Neurologiques Nca	AFFECTIONS DU SYSTÈME NERVEUX	2017-11-27	2017-11-28
01-004	20	489915	Rhinopharyngite	1	NK/03/2018	2018-03-15	.	NK/03/2018	2018-03-16	.	Non	.	.	.	.	Rhinopharyngite	Rhinopharyngite	Infections Des Voies Aériennes Supérieures	Infections - Pathogène Non Précisé	INFECTIONS ET INFESTATIONS	2017-11-27	2017-11-28
01-004	32	491115	Sciatalgie	1	NK/04/2018	2018-04-15	.	NK/05/2018	2018-05-15	.	Non	.	.	.	.	Sciatique	Sciatique	Troubles De La Moelle Épinière Lombaire Et Des Racines Nerveuses	Troubles De La Moelle Épinière Et Des Racines Nerveuses	AFFECTIONS DU SYSTÈME NERVEUX	2017-11-27	2017-11-28
01-004	52	499115	Sciatalgie Gauche L5 S1	1	NK/03/2019	2019-03-15	.	NK/04/2019	2019-04-15	.	Non	.	.	.	.	Neuropathie Du Nerf Sciatique	Neuropathie Du Nerf Sciatique	Mononeuropathies	Neuropathies Périphériques	AFFECTIONS DU SYSTÈME NERVEUX	2017-11-27	2017-11-28
01-004	28	490715	Sludge Vesiculaire	K	2018-03-01	2018-03-01	.	NK/NK/2018	2018-07-01	.	Non	.	.	.	.	Boue De La Vésicule Biliaire	Lithiase Biliaire	Cholécystites Et Lithiases Biliaires	Troubles De La Vésicule Biliaire	AFFECTIONS HÉPATOBILIAIRES	2017-11-27	2017-11-28
01-004	44	492315	Syndrome Grippal	A	2019-02-06	2019-02-06	.	2019-02-10	2019-02-10	.	Non	.	.	.	.	Syndrome Grippal	Syndrome Grippal	Signes Et Symptômes Généraux NCA	Troubles Généraux Nca	TROUBLES GÉNÉRAUX ET ANOMALIES AU SITE D'ADMINISTRATION	2017-11-27	2017-11-28
01-004	14	489315	Thrombopenie	1	2019-04-08	2019-04-08	.	2019-04-14	2019-04-14	.	Oui	Coché	.	.	.	Thrombopénie	Thrombopénie	Thrombocytopénies	Anomalies Des Plaquettes	AFFECTIONS HÉMATOLOGIQUES ET DU SYSTÈME LYMPHATIQUE	2017-11-27	2017-11-28
01-004	13	489215	Toux	1	2019-01-25	2019-01-25	.	2019-01-29	2019-01-29	.	Non	.	.	.	.	Toux	Toux	Toux Et Symptômes Associés	Troubles Respiratoires Nca	AFFECTIONS RESPIRATOIRES, THORACIQUES ET MÉDIASTINALES	2017-11-27	2017-11-28
01-005	14	489315	Anorexie	2	2019-02-13	2019-02-13	.	NK/02/2019	2019-02-15	.	Oui	Coché	.	.	.	Anorexie	Appétit Diminué	Troubles De L'appétit	Troubles De L'appétit Et De La Nutrition	TROUBLES DU MÉTABOLISME ET DE LA NUTRITION	2018-01-19	2018-01-23
01-005	38	491715	Anorexie	2	2019-12-30	2019-12-30	.	NK/01/2020	2020-01-15	.	Non	.	.	.	.	Anorexie	Appétit Diminué	Troubles De L'appétit	Troubles De L'appétit Et De La Nutrition	TROUBLES DU MÉTABOLISME ET DE LA NUTRITION	2018-01-19	2018-01-23
01-005	7	488615	Asthénie	2	2018-02-07	2018-02-07	.	2018-02-14	2018-02-14	.	Oui	Coché	Coché	Coché	.	Asthénie	Asthénie	États Asthéniques	Troubles Généraux Nca	TROUBLES GÉNÉRAUX ET ANOMALIES AU SITE D'ADMINISTRATION	2018-01-19	2018-01-23
01-005	34	491315	Asthénie	1	NK/08/2018	2018-08-15	.	NK/09/2018	2018-09-15	.	Non	.	.	.	.	Asthénie	Asthénie	États Asthéniques	Troubles Généraux Nca	TROUBLES GÉNÉRAUX ET ANOMALIES AU SITE D'ADMINISTRATION	2018-01-19	2018-01-23
01-005	29	490815	Choc Anaphylactique	3	2018-05-28	2018-05-28	.	2018-05-28	2018-05-28	.	Oui	Coché	.	.	Coché	Choc Anaphylactique	Choc Anaphylactique	Réponses Anaphylactiques Et Anaphylactoïdes	Troubles Allergiques	AFFECTIONS DU SYSTÈME IMMUNITAIRE	2018-01-19	2018-01-23
01-005	26	490515	Cholestase	2	2018-04-30	2018-04-30	.	2018-05-14	2018-05-14	.	Oui	.	Coché	Coché	.	Cholestase	Cholestase	Cholestase Et Ictère	Troubles Hépatiques Et Hépatobiliaires	AFFECTIONS HÉPATOBILIAIRES	2018-01-19	2018-01-23
01-005	47	492615	Cholestase	3	2018-04-09	2018-04-09	.	2018-04-15	2018-04-15	.	Oui	.	Coché	Coché	.	Cholestase	Cholestase	Cholestase Et Ictère	Troubles Hépatiques Et Hépatobiliaires	AFFECTIONS HÉPATOBILIAIRES	2018-01-19	2018-01-23
01-005	10	488915	Cholestase Anicterique	1	NK/02/2018	2018-02-15	.	NK/03/2018	2018-03-15	.	Non	.	.	.	.	Cholestase Anictérique	Cholestase	Cholestase Et Ictère	Troubles Hépatiques Et Hépatobiliaires	AFFECTIONS HÉPATOBILIAIRES	2018-01-19	2018-01-23
01-005	27	490615	Cytolyse	2	2018-04-30	2018-04-30	.	2018-05-28	2018-05-28	.	Oui	.	Coché	Coché	.	Cytolyse	Mort Cellulaire	Troubles Du Métabolisme Cellulaire NCA	Troubles Du Métabolisme Nca	TROUBLES DU MÉTABOLISME ET DE LA NUTRITION	2018-01-19	2018-01-23
01-005	48	492715	Cytolyse Hepatique	1	2018-04-09	2018-04-09	.	2018-04-15	2018-04-15	.	Oui	.	Coché	Coché	.	Cytolyse Hépatique	Lésion Hépatocellulaire	Lésions Hépatocellulaires Et Hépatites NCA	Troubles Hépatiques Et Hépatobiliaires	AFFECTIONS HÉPATOBILIAIRES	2018-01-19	2018-01-23
01-005	52	499115	Depression	1	2018-07-16	2018-07-16	.		.	Coché	Non	.	.	.	.	Dépression	Dépression	Troubles Dépressifs	Troubles Et Perturbations De L'humeur Dépressive	AFFECTIONS PSYCHIATRIQUES	2018-01-19	2018-01-23
01-005	19	489815	Diarrhées	1	NK/02/2018	2018-02-15	.	NK/02/2018	2018-02-16	.	Oui	Coché	Coché	Coché	.	Diarrhée	Diarrhée	Diarrhées (Excl Infectieuses)	Troubles De La Motricité Gastro-Intestinale Et De La Défécation	AFFECTIONS GASTRO-INTESTINALES	2018-01-19	2018-01-23
01-005	42	492115	Douleurs Articulaire Epaules	2	NK/02/2019	2019-02-15	.	NK/02/2019	2019-02-16	.	Oui	.	Coché	.	.	Douleur Articulaire Impliquant La Région De L'épaule	Arthralgie	Signes Et Symptômes Articulaires	Troubles Des Articulations	AFFECTIONS MUSCULOSQUELETTIQUES ET DU TISSU CONJONCTIF	2018-01-19	2018-01-23
01-005	51	499015	Douleurs Articulaires	1	NK/10/2018	2018-10-15	.	NK/02/2019	2019-02-15	.	Oui	.	Coché	.	.	Douleur Articulaire	Arthralgie	Signes Et Symptômes Articulaires	Troubles Des Articulations	AFFECTIONS MUSCULOSQUELETTIQUES ET DU TISSU CONJONCTIF	2018-01-19	2018-01-23
01-005	58	499715	Douleurs Articulaires	1	NK/02/2019	2019-02-15	.	NK/03/2019	2019-03-15	.	Oui	.	Coché	.	.	Douleur Articulaire	Arthralgie	Signes Et Symptômes Articulaires	Troubles Des Articulations	AFFECTIONS MUSCULOSQUELETTIQUES ET DU TISSU CONJONCTIF	2018-01-19	2018-01-23
01-005	35	491415	Douleurs Articulaires (Epaules, Coudes, Chevilles	1	NK/08/2018	2018-08-15	.	NK/09/2018	2018-09-15	.	Non	.	.	.	.	Douleur Articulaire Impliquant Le Bras	Arthralgie	Signes Et Symptômes Articulaires	Troubles Des Articulations	AFFECTIONS MUSCULOSQUELETTIQUES ET DU TISSU CONJONCTIF	2018-01-19	2018-01-23
01-005	35	491415	Douleurs Articulaires (Epaules, Coudes, Chevilles	1	NK/08/2018	2018-08-15	.	NK/09/2018	2018-09-15	.	Non	.	.	.	.	Douleur Articulaire Impliquant La Région De L'épaule	Arthralgie	Signes Et Symptômes Articulaires	Troubles Des Articulations	AFFECTIONS MUSCULOSQUELETTIQUES ET DU TISSU CONJONCTIF	2018-01-19	2018-01-23
01-005	35	491415	Douleurs Articulaires (Epaules, Coudes, Chevilles	1	NK/08/2018	2018-08-15	.	NK/09/2018	2018-09-15	.	Non	.	.	.	.	Douleur Articulaire Impliquant La Cheville Et Le Pied	Arthralgie	Signes Et Symptômes Articulaires	Troubles Des Articulations	AFFECTIONS MUSCULOSQUELETTIQUES ET DU TISSU CONJONCTIF	2018-01-19	2018-01-23
01-005	32	491115	Douleurs Au Niveau Dorsal	1	2018-08-07	2018-08-07	.	NK/08/2018	2018-08-15	.	Non	.	.	.	.	Douleur Dorsale	Dorsalgie	Douleur Et Inconfort Musculosquelettiques Et Du Tissu Conjonctif	Troubles Musculosquelettiques Et Du Tissu Conjonctif Nca	AFFECTIONS MUSCULOSQUELETTIQUES ET DU TISSU CONJONCTIF	2018-01-19	2018-01-23
01-005	33	491215	Douleurs Au Niveau Dorsales Et Epigastrique	1	NK/07/2018	2018-07-15	.	NK/08/2018	2018-08-15	.	Non	.	.	.	.	Douleur Dorsale	Dorsalgie	Douleur Et Inconfort Musculosquelettiques Et Du Tissu Conjonctif	Troubles Musculosquelettiques Et Du Tissu Conjonctif Nca	AFFECTIONS MUSCULOSQUELETTIQUES ET DU TISSU CONJONCTIF	2018-01-19	2018-01-23
01-005	33	491215	Douleurs Au Niveau Dorsales Et Epigastrique	1	NK/07/2018	2018-07-15	.	NK/08/2018	2018-08-15	.	Non	.	.	.	.	Douleur Épigastrique	Douleur Abdominale Haute	Douleurs Gastro-Intestinales Et Abdominales (Excl Bouche Et Gorge)	Signes Et Symptômes Gastro-Intestinaux	AFFECTIONS GASTRO-INTESTINALES	2018-01-19	2018-01-23
01-005	53	499215	Douleurs Cip	1	2018-11-05	2018-11-05	.	2018-11-22	2018-11-22	.	Non	.	.	.	.	Douleur Au Site Du Cathéter	Douleur Au Site Du Cathéter	Réactions Au Site D'implant Et De Cathéter	Réactions Au Site D'administration	TROUBLES GÉNÉRAUX ET ANOMALIES AU SITE D'ADMINISTRATION	2018-01-19	2018-01-23
01-005	49	492815	Douleurs Dorsales	1	NK/08/2018	2018-08-15	.	NK/08/2018	2018-08-16	.	Non	.	.	.	.	Douleur Dorsale	Dorsalgie	Douleur Et Inconfort Musculosquelettiques Et Du Tissu Conjonctif	Troubles Musculosquelettiques Et Du Tissu Conjonctif Nca	AFFECTIONS MUSCULOSQUELETTIQUES ET DU TISSU CONJONCTIF	2018-01-19	2018-01-23
01-005	31	491015	Douleurs Mollets Bilateraux	1	NK/07/2018	2018-07-15	.	NK/08/2018	2018-08-15	.	Non	.	.	.	.	Douleur Dans Le Mollet	Extrémités Douloureuses	Douleur Et Inconfort Musculosquelettiques Et Du Tissu Conjonctif	Troubles Musculosquelettiques Et Du Tissu Conjonctif Nca	AFFECTIONS MUSCULOSQUELETTIQUES ET DU TISSU CONJONCTIF	2018-01-19	2018-01-23
01-005	52	499115	Douleurs Talon Droit	1	NK/10/2018	2018-10-15	.	NK/12/2018	2018-12-15	.	Oui	.	Coché	.	.	Douleur Dans Le Pied (D)	Extrémités Douloureuses	Douleur Et Inconfort Musculosquelettiques Et Du Tissu Conjonctif	Troubles Musculosquelettiques Et Du Tissu Conjonctif Nca	AFFECTIONS MUSCULOSQUELETTIQUES ET DU TISSU CONJONCTIF	2018-01-19	2018-01-23
01-005	12	489115	Ecchymoses	1	NK/03/2018	2018-03-15	.	2018-03-19	2018-03-19	.	Non	.	.	.	.	Ecchymoses	Ecchymose	Purpura Et Troubles Apparentés	Anomalies Vasculaires De La Peau	AFFECTIONS DE LA PEAU ET DU TISSU SOUS-CUTANÉ	2018-01-19	2018-01-23
01-005	46	492515	Engourdissement En Ceinture Cote Droit	1	NK/04/2018	2018-04-15	.	NK/04/2018	2018-04-16	.	Non	.	.	.	.	Engourdissement Des Membres Et Du Tronc	Hypoesthésie	Paresthésies Et Dysesthésies	Troubles Neurologiques Nca	AFFECTIONS DU SYSTÈME NERVEUX	2018-01-19	2018-01-23
01-005	2	488115	Epigastralgies	1	NK/01/2018	2018-01-15	.	NK/03/2018	2018-03-15	.	Oui	Coché	.	.	.	Épigastralgie	Douleur Abdominale Haute	Douleurs Gastro-Intestinales Et Abdominales (Excl Bouche Et Gorge)	Signes Et Symptômes Gastro-Intestinaux	AFFECTIONS GASTRO-INTESTINALES	2018-01-19	2018-01-23
01-005	37	491615	Epigastralgies	1	2018-09-14	2018-09-14	.	2018-09-14	2018-09-14	.	Non	.	.	.	.	Épigastralgie	Douleur Abdominale Haute	Douleurs Gastro-Intestinales Et Abdominales (Excl Bouche Et Gorge)	Signes Et Symptômes Gastro-Intestinaux	AFFECTIONS GASTRO-INTESTINALES	2018-01-19	2018-01-23
01-005	45	492415	Eruption Cutanee	1	2018-11-17	2018-11-17	.	NK/11/2018	2018-11-18	.	Oui	.	Coché	.	.	Éruption Cutanée	Rash	Rash, Éruptions Et Exanthème NCA	Affections Dermiques Et Épidermiques	AFFECTIONS DE LA PEAU ET DU TISSU SOUS-CUTANÉ	2018-01-19	2018-01-23
01-005	57	499615	Fissure Main Droite	1	2019-02-11	2019-02-11	.		.	Coché	Oui	.	Coché	.	.	Fissure Cutanée	Fissures Cutanées	Affections Dermiques Et Épidermiques NCA	Affections Dermiques Et Épidermiques	AFFECTIONS DE LA PEAU ET DU TISSU SOUS-CUTANÉ	2018-01-19	2018-01-23
01-005	21	490015	Fièvre	1	2018-04-04	2018-04-04	.	2018-04-05	2018-04-05	.	Oui	Coché	.	.	.	Fièvre	Fièvre	Troubles Fébriles	Anomalies De La Température Corporelle	TROUBLES GÉNÉRAUX ET ANOMALIES AU SITE D'ADMINISTRATION	2018-01-19	2018-01-23
01-005	22	490115	Hepatite Toxique Aigue	3	2018-04-16	2018-04-16	.	2018-04-30	2018-04-30	.	Oui	Coché	Coché	Coché	Coché	Hépatite Toxique Aiguë	Hépatite Toxique	Lésions Hépatocellulaires Et Hépatites NCA	Troubles Hépatiques Et Hépatobiliaires	AFFECTIONS HÉPATOBILIAIRES	2018-01-19	2018-01-23
01-005	30	490915	Hyperglycémie	2	2018-06-08	2018-06-08	.	2018-06-25	2018-06-25	.	Non	.	.	.	.	Hyperglycémie	Hyperglycémie	Troubles Hyperglycémiques NCA	Troubles Du Métabolisme Du Glucose (Incl Diabète Sucré)	TROUBLES DU MÉTABOLISME ET DE LA NUTRITION	2018-01-19	2018-01-23
01-005	54	499315	Hyperglycémie	2	2018-12-10	2018-12-10	.	2019-01-14	2019-01-14	.	Non	.	.	.	.	Hyperglycémie	Hyperglycémie	Troubles Hyperglycémiques NCA	Troubles Du Métabolisme Du Glucose (Incl Diabète Sucré)	TROUBLES DU MÉTABOLISME ET DE LA NUTRITION	2018-01-19	2018-01-23
01-005	25	490415	Hypokaliémie	1	2018-04-20	2018-04-20	.	2018-04-23	2018-04-23	.	Non	.	.	.	.	Hypokaliémie	Hypokaliémie	Déséquilibre Du Potassium	Troubles De L'équilibre Hydroélectrolytique	TROUBLES DU MÉTABOLISME ET DE LA NUTRITION	2018-01-19	2018-01-23
01-005	16	489515	Insomnie	1	NK/12/2017	.	Coché	2018-02-12	2018-02-12	.	Non	.	.	.	.	Insomnie	Insomnie	Perturbations De L'endormissement Et Du Maintien Du Sommeil	Troubles Et Anomalies Du Sommeil	AFFECTIONS PSYCHIATRIQUES	2018-01-19	2018-01-23
01-005	18	489715	Intolerance Au Glucose	1		.	Coché	2018-06-08	2018-06-08	.	Non	.	.	.	.	Intolérance Au Glucose	Intolérance Au Glucose	Troubles Hyperglycémiques NCA	Troubles Du Métabolisme Du Glucose (Incl Diabète Sucré)	TROUBLES DU MÉTABOLISME ET DE LA NUTRITION	2018-01-19	2018-01-23
01-005	44	492315	Keratose Actinique	1	2019-04-01	2019-04-01	.	2019-04-08	2019-04-08	.	Oui	.	Coché	.	.	Kératose Actinique	Kératose Actinique	Affections Prénéoplasiques De La Peau NCA	Troubles De La Kératinisation Et Dystrophies Cutanées	AFFECTIONS DE LA PEAU ET DU TISSU SOUS-CUTANÉ	2018-01-19	2018-01-23
01-005	56	499515	Lesion Erythemateuse Coude	1	2019-02-11	2019-02-11	.	NK/02/2019	2019-02-15	.	Oui	.	Coché	.	.	Érythème	Érythème	Érythèmes	Affections Dermiques Et Épidermiques	AFFECTIONS DE LA PEAU ET DU TISSU SOUS-CUTANÉ	2018-01-19	2018-01-23
01-005	4	488315	Malaise Vagal	2	2018-02-06	2018-02-06	.	2018-02-06	2018-02-06	.	Oui	Coché	Coché	.	Coché	Malaise	Malaise	États Asthéniques	Troubles Généraux Nca	TROUBLES GÉNÉRAUX ET ANOMALIES AU SITE D'ADMINISTRATION	2018-01-19	2018-01-23
01-005	8	488715	Neutropenie	3	2019-08-27	2019-08-27	.	2019-09-03	2019-09-03	.	Oui	Coché	.	.	.	Neutropénie	Neutropénie	Neutropénies	Anomalies Des Leucocytes	AFFECTIONS HÉMATOLOGIQUES ET DU SYSTÈME LYMPHATIQUE	2018-01-19	2018-01-23
01-005	10	488915	Neutropenie	2	2019-11-20	2019-11-20	.	2019-12-04	2019-12-04	.	Oui	Coché	.	.	.	Neutropénie	Neutropénie	Neutropénies	Anomalies Des Leucocytes	AFFECTIONS HÉMATOLOGIQUES ET DU SYSTÈME LYMPHATIQUE	2018-01-19	2018-01-23
01-005	14	489315	Neutropenie	2	NK/08/2018	2018-08-15	.		.	Coché	Non	.	.	.	.	Neutropénie	Neutropénie	Neutropénies	Anomalies Des Leucocytes	AFFECTIONS HÉMATOLOGIQUES ET DU SYSTÈME LYMPHATIQUE	2018-01-19	2018-01-23
01-005	50	492915	Oedeme/Rougeur Au Niveau De La Cip	K	2018-09-18	2018-09-18	.	NK/09/2018	2018-09-19	.	Non	.	.	.	.	Douleur Au Site Du Cathéter	Douleur Au Site Du Cathéter	Réactions Au Site D'implant Et De Cathéter	Réactions Au Site D'administration	TROUBLES GÉNÉRAUX ET ANOMALIES AU SITE D'ADMINISTRATION	2018-01-19	2018-01-23
01-005	42	492115	Paresthesie	2	2019-04-19	2019-04-19	.	NK/04/2019	2019-04-20	.	Oui	.	Coché	Coché	.	Paresthésie	Paresthésie	Paresthésies Et Dysesthésies	Troubles Neurologiques Nca	AFFECTIONS DU SYSTÈME NERVEUX	2018-01-19	2018-01-23
01-005	9	488815	Prurit	1	NK/07/2019	2019-07-15	.	NK/07/2019	2019-07-16	.	Oui	.	Coché	Coché	.	Prurit	Prurit	Prurit NCA	Affections Dermiques Et Épidermiques	AFFECTIONS DE LA PEAU ET DU TISSU SOUS-CUTANÉ	2018-01-19	2018-01-23
01-005	48	492715	Prurit	1	NK/12/2019	2019-12-15	.	NK/12/2019	2019-12-16	.	Oui	.	Coché	.	.	Prurit	Prurit	Prurit NCA	Affections Dermiques Et Épidermiques	AFFECTIONS DE LA PEAU ET DU TISSU SOUS-CUTANÉ	2018-01-19	2018-01-23
01-005	55	499415	Prurit Main	1	2019-02-11	2019-02-11	.	NK/03/2019	2019-03-15	.	Oui	.	Coché	.	.	Prurit	Prurit	Prurit NCA	Affections Dermiques Et Épidermiques	AFFECTIONS DE LA PEAU ET DU TISSU SOUS-CUTANÉ	2018-01-19	2018-01-23
01-005	5	488415	Reaction A La Perfusion	1	2018-02-07	2018-02-07	.	2018-02-07	2018-02-07	.	Oui	Coché	Coché	.	Coché	Réaction À La Perfusion	Réaction Liée À La Perfusion	Complications D'interventions Sans Localisation Spécifique	Lésions Et Complications Liées À Une Intervention Nca	LÉSIONS, INTOXICATIONS ET COMPLICATIONS D'INTERVENTIONS	2018-01-19	2018-01-23
01-005	17	489615	Reaction A La Perfusion	1	2018-04-05	2018-04-05	.	2018-04-06	2018-04-06	.	Oui	Coché	Coché	Coché	Coché	Réaction À La Perfusion	Réaction Liée À La Perfusion	Complications D'interventions Sans Localisation Spécifique	Lésions Et Complications Liées À Une Intervention Nca	LÉSIONS, INTOXICATIONS ET COMPLICATIONS D'INTERVENTIONS	2018-01-19	2018-01-23
01-005	20	489915	Tsh Diminuee	K	2018-03-12	2018-03-12	.	NK/09/2018	2018-09-15	.	Oui	.	Coché	Coché	.	Tsh Diminuée	Tsh Sanguine Diminuée	Explorations De L'hypophyse Antérieure	Explorations Endocriniennes (Incl Hormones Sexuelles)	INVESTIGATIONS	2018-01-19	2018-01-23
01-005	43	492215	Tumefactions Articulaires Des Mains	1	2019-02-11	2019-02-11	.	NK/02/2019	2019-02-15	.	Oui	.	Coché	.	.	Tuméfaction Articulaire	Tuméfaction Articulaire	Signes Et Symptômes Articulaires	Troubles Des Articulations	AFFECTIONS MUSCULOSQUELETTIQUES ET DU TISSU CONJONCTIF	2018-01-19	2018-01-23
01-005	41	492015	Xerose Cutanee	1	2019-01-28	2019-01-28	.		.	Coché	Oui	.	Coché	.	.	Xérose	Xérose	Signes Et Symptômes Généraux NCA	Troubles Généraux Nca	TROUBLES GÉNÉRAUX ET ANOMALIES AU SITE D'ADMINISTRATION	2018-01-19	2018-01-23
01-005	36	491515	Xerostomie	2	NK/04/2018	2018-04-15	.	NK/04/2018	2018-04-16	.	Oui	Coché	Coché	Coché	.	Xérostomie	Bouche Sèche	Sécheresse Buccale Et Anomalies Salivaires	Troubles Des Glandes Salivaires	AFFECTIONS GASTRO-INTESTINALES	2018-01-19	2018-01-23
01-007	15	489415	Anorexie	1	2019-03-05	2019-03-05	.	NK/03/2019	2019-03-15	.	Non	.	.	.	.	Anorexie	Appétit Diminué	Troubles De L'appétit	Troubles De L'appétit Et De La Nutrition	TROUBLES DU MÉTABOLISME ET DE LA NUTRITION	2018-03-19	2018-03-20
01-007	8	488715	Arthrose	K		.	Coché	2018-04-30	2018-04-30	.	Non	.	.	.	.	Arthrose	Arthrose	Ostéoarthropathies	Troubles Des Articulations	AFFECTIONS MUSCULOSQUELETTIQUES ET DU TISSU CONJONCTIF	2018-03-19	2018-03-20
01-007	22	490115	Asthénie	2	NK/04/2018	2018-04-15	.	2018-04-30	2018-04-30	.	Non	.	.	.	.	Asthénie	Asthénie	États Asthéniques	Troubles Généraux Nca	TROUBLES GÉNÉRAUX ET ANOMALIES AU SITE D'ADMINISTRATION	2018-03-19	2018-03-20
01-007	41	492015	Cholecystectomie	A	2020-02-10	2020-02-10	.	2020-02-10	2020-02-10	.	Non	.	.	.	.	Cholécystectomie	Cholécystectomie	Interventions Thérapeutiques Sur Les Voies Biliaires Et La Vésicule Biliaire	Interventions Thérapeutiques Hépatobiliaires	ACTES MÉDICAUX ET CHIRURGICAUX	2018-03-19	2018-03-20
01-007	7	488615	Cholestase	3	2018-03-12	2018-03-12	.	NK/04/2018	2018-04-15	.	Non	.	.	.	.	Cholestase	Cholestase	Cholestase Et Ictère	Troubles Hépatiques Et Hépatobiliaires	AFFECTIONS HÉPATOBILIAIRES	2018-03-19	2018-03-20
01-007	28	490715	Cholestase	4	2018-04-13	2018-04-13	.	2018-04-16	2018-04-16	.	Non	.	.	.	Coché	Cholestase	Cholestase	Cholestase Et Ictère	Troubles Hépatiques Et Hépatobiliaires	AFFECTIONS HÉPATOBILIAIRES	2018-03-19	2018-03-20
01-007	68	500715	Confusion	1	NK/05/2020	2020-05-15	.	NK/05/2020	2020-05-16	.	Non	.	.	.	.	État Confusionnel	État Confusionnel	Confusion Et Désorientation	Délires (Incl Confusion)	AFFECTIONS PSYCHIATRIQUES	2018-03-19	2018-03-20
01-007	16	489515	Depression	1		.	Coché		.	Coché	Non	.	.	.	.	Dépression	Dépression	Troubles Dépressifs	Troubles Et Perturbations De L'humeur Dépressive	AFFECTIONS PSYCHIATRIQUES	2018-03-19	2018-03-20
01-007	12	489115	Diarrhées	1	2018-03-24	2018-03-24	.	2018-04-04	2018-04-04	.	Oui	Coché	.	.	Coché	Diarrhée	Diarrhée	Diarrhées (Excl Infectieuses)	Troubles De La Motricité Gastro-Intestinale Et De La Défécation	AFFECTIONS GASTRO-INTESTINALES	2018-03-19	2018-03-20
01-007	21	490015	Diarrhées	1	2018-04-07	2018-04-07	.	2018-04-08	2018-04-08	.	Oui	Coché	Coché	Coché	.	Diarrhée	Diarrhée	Diarrhées (Excl Infectieuses)	Troubles De La Motricité Gastro-Intestinale Et De La Défécation	AFFECTIONS GASTRO-INTESTINALES	2018-03-19	2018-03-20
01-007	26	490515	Diarrhées	1	2018-04-10	2018-04-10	.	2018-04-30	2018-04-30	.	Oui	Coché	Coché	Coché	.	Diarrhée	Diarrhée	Diarrhées (Excl Infectieuses)	Troubles De La Motricité Gastro-Intestinale Et De La Défécation	AFFECTIONS GASTRO-INTESTINALES	2018-03-19	2018-03-20
01-007	23	490215	Dyspnée	2	NK/04/2018	2018-04-15	.	2018-04-30	2018-04-30	.	Non	.	.	.	.	Dyspnée	Dyspnée	Anomalies Respiratoires	Troubles Respiratoires Nca	AFFECTIONS RESPIRATOIRES, THORACIQUES ET MÉDIASTINALES	2018-03-19	2018-03-20
01-007	29	490815	Embolie Pulmonaire	3	2020-04-21	2020-04-21	.		.	Coché	Non	.	.	.	Coché	Embolie Pulmonaire	Embolie Pulmonaire	Thromboses Et Embolies Pulmonaires	Troubles Vasculaires Pulmonaires	AFFECTIONS RESPIRATOIRES, THORACIQUES ET MÉDIASTINALES	2018-03-19	2018-03-20
01-007	24	490315	Epanchement Pleural	K	NK/06/2018	2018-06-15	.	2018-09-03	2018-09-03	.	Non	.	.	.	.	Épanchement Pleural	Épanchement Pleural	Pneumothorax Et Épanchements Pleuraux NCA	Troubles Pleuraux	AFFECTIONS RESPIRATOIRES, THORACIQUES ET MÉDIASTINALES	2018-03-19	2018-03-20
01-007	18	489715	Fièvre	1	2018-04-05	2018-04-05	.	2018-04-06	2018-04-06	.	Oui	Coché	Coché	Coché	.	Fièvre	Fièvre	Troubles Fébriles	Anomalies De La Température Corporelle	TROUBLES GÉNÉRAUX ET ANOMALIES AU SITE D'ADMINISTRATION	2018-03-19	2018-03-20
01-007	27	490615	Fièvre	1	2018-04-10	2018-04-10	.	2018-04-20	2018-04-20	.	Oui	Coché	Coché	Coché	Coché	Fièvre	Fièvre	Troubles Fébriles	Anomalies De La Température Corporelle	TROUBLES GÉNÉRAUX ET ANOMALIES AU SITE D'ADMINISTRATION	2018-03-19	2018-03-20
01-007	45	492415	Frissons	1	2018-10-03	2018-10-03	.	2018-10-04	2018-10-04	.	Oui	Coché	Coché	Coché	.	Frissons	Frissons	Sentiments Et Sensations NCA	Troubles Généraux Nca	TROUBLES GÉNÉRAUX ET ANOMALIES AU SITE D'ADMINISTRATION	2018-03-19	2018-03-20
01-007	33	491215	Hepatomegalie	1	NK/04/2018	2018-04-15	.	2018-04-30	2018-04-30	.	Non	.	.	.	.	Hépatomégalie	Hépatomégalie	Signes Et Symptômes Hépatobiliaires	Troubles Hépatiques Et Hépatobiliaires	AFFECTIONS HÉPATOBILIAIRES	2018-03-19	2018-03-20
01-007	25	490415	Hyperkaliemie	2	2018-04-10	2018-04-10	.	2018-04-11	2018-04-11	.	Non	.	.	.	Coché	Hyperkaliémie	Hyperkaliémie	Déséquilibre Du Potassium	Troubles De L'équilibre Hydroélectrolytique	TROUBLES DU MÉTABOLISME ET DE LA NUTRITION	2018-03-19	2018-03-20
01-007	1	488015	Hypertension	K	NK/NK/1998	.	Coché	2018-04-30	2018-04-30	.	Non	.	.	.	.	Hypertension	Hypertension	Troubles Hypertensifs Vasculaires NCA	Troubles Hypertensifs Vasculaires	AFFECTIONS VASCULAIRES	2018-03-19	2018-03-20
01-007	20	489915	Hypokaliémie	3	2018-04-06	2018-04-06	.	NK/04/2018	2018-04-15	.	Non	.	.	.	.	Hypokaliémie	Hypokaliémie	Déséquilibre Du Potassium	Troubles De L'équilibre Hydroélectrolytique	TROUBLES DU MÉTABOLISME ET DE LA NUTRITION	2018-03-19	2018-03-20
01-007	19	489815	Infection Urinaire E. Coli	2	NK/04/2018	2018-04-13	.	2018-04-14	2018-04-14	.	Non	.	.	.	.	Infection Urinaire	Infection Des Voies Urinaires	Infections Des Voies Urinaires	Infections - Pathogène Non Précisé	INFECTIONS ET INFESTATIONS	2018-03-19	2018-03-20
01-007	10	488915	Ldh	K	2018-03-12	2018-03-12	.	2018-04-30	2018-04-30	.	Non	.	.	.	.	Ldh	Lactate Déshydrogénase Sanguine	Analyses Des Enzymes Tissulaires NCA	Dosages Enzymatiques Nca	INVESTIGATIONS	2018-03-19	2018-03-20
01-007	13	489215	Nausées	1	2018-03-24	2018-03-24	.	2018-04-30	2018-04-30	.	Oui	Coché	.	.	.	Nausée	Nausée	Symptômes De Nausées Et Vomissements	Signes Et Symptômes Gastro-Intestinaux	AFFECTIONS GASTRO-INTESTINALES	2018-03-19	2018-03-20
01-007	15	489415	Neutropenie Febrile	3	2018-03-31	2018-03-31	.	2018-04-05	2018-04-05	.	Oui	Coché	Coché	Coché	Coché	Neutropénie Fébrile	Neutropénie Fébrile	Neutropénies	Anomalies Des Leucocytes	AFFECTIONS HÉMATOLOGIQUES ET DU SYSTÈME LYMPHATIQUE	2018-03-19	2018-03-20
01-007	24	490315	Plaie Abdominale Cicatrice	K		.	Coché	2018-04-10	2018-04-10	.	Non	.	.	.	.	Plaie Cutanée	Plaie Cutanée	Lésions De La Peau NCA	Lésions Nca	LÉSIONS, INTOXICATIONS ET COMPLICATIONS D'INTERVENTIONS	2018-03-19	2018-03-20
01-007	9	488815	Strabisme	K	NK/NK/1960	.	Coché	2018-04-30	2018-04-30	.	Non	.	.	.	.	Strabisme	Strabisme	Troubles Neuromusculaires Oculaires	Troubles Oculaires Neuromusculaires	AFFECTIONS OCULAIRES	2018-03-19	2018-03-20
01-007	2	488115	Surditee Appareillee	K	K	K	Coché	2018-04-30	2018-04-30	.	Non	.	.	.	.	Surdité	Surdité	Pertes Auditives	Troubles De L'audition	AFFECTIONS DE L'OREILLE ET DU LABYRINTHE	2018-03-19	2018-03-20
01-007	30	490915	Syndrome Inflammatoire Aigue	K	NK/04/2018	2018-04-15	.	2018-04-30	2018-04-30	.	Non	.	.	.	.	Sirs (Syndrome De Réponse Inflammatoire Généralisée)	Syndrome De Réponse Inflammatoire Généralisée	Inflammations	Troubles Généraux Nca	TROUBLES GÉNÉRAUX ET ANOMALIES AU SITE D'ADMINISTRATION	2018-03-19	2018-03-20
01-007	20	489915	Toux	1	2019-07-09	2019-07-09	.	NK/07/2019	2019-07-15	.	Non	.	.	.	.	Toux	Toux	Toux Et Symptômes Associés	Troubles Respiratoires Nca	AFFECTIONS RESPIRATOIRES, THORACIQUES ET MÉDIASTINALES	2018-03-19	2018-03-20
01-007	29	490815	Trouble De La Coagulation	K	NK/04/2018	2018-04-15	.	2018-04-30	2018-04-30	.	Non	.	.	.	.	Trouble De La Coagulation	Coagulopathie	Coagulopathies	Coagulopathies Et Diathèses Hémorragiques (Excl Thrombocytopéniques)	AFFECTIONS HÉMATOLOGIQUES ET DU SYSTÈME LYMPHATIQUE	2018-03-19	2018-03-20
01-011	13	489215	Angine	1	2018-10-04	2018-10-04	.	2018-10-15	2018-10-15	.	Oui	Coché	.	.	Coché	Angine	Angine	Infections Des Voies Aériennes Supérieures	Infections - Pathogène Non Précisé	INFECTIONS ET INFESTATIONS	2018-07-24	2018-07-25
01-011	7	488615	Anorexie	1	NK/01/2019	2019-01-15	.	NK/02/2019	2019-02-15	.	Non	.	.	.	.	Anorexie	Appétit Diminué	Troubles De L'appétit	Troubles De L'appétit Et De La Nutrition	TROUBLES DU MÉTABOLISME ET DE LA NUTRITION	2018-07-24	2018-07-25
01-011	39	491815	Anxiete	1	NK/08/2019	2019-08-15	.	NK/09/2019	2019-09-15	.	Non	.	.	.	.	Anxiété	Anxiété	Symptômes De L'anxiété	Troubles Et Symptômes De L'anxiété	AFFECTIONS PSYCHIATRIQUES	2018-07-24	2018-07-25
01-011	60	499915	Anxiete	1	2020-06-19	2020-06-19	.	NK/07/2020	2020-07-15	.	Non	.	.	.	.	Anxiété	Anxiété	Symptômes De L'anxiété	Troubles Et Symptômes De L'anxiété	AFFECTIONS PSYCHIATRIQUES	2018-07-24	2018-07-25
01-011	46	492515	Asthenie	1	2019-10-16	2019-10-16	.	NK/01/2020	2020-01-15	.	Oui	.	Coché	.	.	Asthénie	Asthénie	États Asthéniques	Troubles Généraux Nca	TROUBLES GÉNÉRAUX ET ANOMALIES AU SITE D'ADMINISTRATION	2018-07-24	2018-07-25
01-011	56	499515	Asthenie	1	2020-04-23	2020-04-23	.	NK/05/2020	2020-05-15	.	Non	.	.	.	.	Asthénie	Asthénie	États Asthéniques	Troubles Généraux Nca	TROUBLES GÉNÉRAUX ET ANOMALIES AU SITE D'ADMINISTRATION	2018-07-24	2018-07-25
01-011	62	500115	Asthenie	1	NK/07/2020	2020-07-15	.	NK/08/2020	2020-08-15	.	Non	.	.	.	.	Asthénie	Asthénie	États Asthéniques	Troubles Généraux Nca	TROUBLES GÉNÉRAUX ET ANOMALIES AU SITE D'ADMINISTRATION	2018-07-24	2018-07-25
01-011	4	488315	Asthénie	1	NK/07/2018	2018-07-15	.	NK/07/2018	2018-07-16	.	Non	.	.	.	.	Asthénie	Asthénie	États Asthéniques	Troubles Généraux Nca	TROUBLES GÉNÉRAUX ET ANOMALIES AU SITE D'ADMINISTRATION	2018-07-24	2018-07-25
01-011	8	488715	Asthénie	1	2018-07-25	2018-07-25	.	2018-08-01	2018-08-01	.	Oui	Coché	Coché	Coché	.	Asthénie	Asthénie	États Asthéniques	Troubles Généraux Nca	TROUBLES GÉNÉRAUX ET ANOMALIES AU SITE D'ADMINISTRATION	2018-07-24	2018-07-25
01-011	28	490715	Asthénie	1	2018-08-08	2018-08-08	.	2018-08-10	2018-08-10	.	Oui	Coché	.	.	.	Asthénie	Asthénie	États Asthéniques	Troubles Généraux Nca	TROUBLES GÉNÉRAUX ET ANOMALIES AU SITE D'ADMINISTRATION	2018-07-24	2018-07-25
01-011	29	490815	Asthénie	1	2018-08-22	2018-08-22	.	2018-08-24	2018-08-24	.	Oui	Coché	.	.	.	Asthénie	Asthénie	États Asthéniques	Troubles Généraux Nca	TROUBLES GÉNÉRAUX ET ANOMALIES AU SITE D'ADMINISTRATION	2018-07-24	2018-07-25
01-011	50	492915	Brulures Urinaires	1	2020-01-10	2020-01-10	.	2020-01-12	2020-01-12	.	Non	.	.	.	.	Dysurie	Dysurie	Symptômes Vésicaux Et Uréthraux	Signes Et Symptômes Des Voies Urinaires	AFFECTIONS DU REIN ET DES VOIES URINAIRES	2018-07-24	2018-07-25
01-011	14	489315	Cervicalgies	1	NK/10/2018	2018-10-15	.	NK/10/2018	2018-10-16	.	Non	.	.	.	.	Cervicalgie	Cervicalgie	Douleur Et Inconfort Musculosquelettiques Et Du Tissu Conjonctif	Troubles Musculosquelettiques Et Du Tissu Conjonctif Nca	AFFECTIONS MUSCULOSQUELETTIQUES ET DU TISSU CONJONCTIF	2018-07-24	2018-07-25
01-011	44	492315	Constipation	1	2019-07-09	2019-07-09	.	2019-07-19	2019-07-19	.	Non	.	.	.	.	Constipation	Constipation	Troubles Atoniques Et D'hypomobilité Gastro-Intestinaux NCA	Troubles De La Motricité Gastro-Intestinale Et De La Défécation	AFFECTIONS GASTRO-INTESTINALES	2018-07-24	2018-07-25
01-011	44	492315	Desunion	K	NK/08/2019	2019-08-15	.	NK/08/2019	2019-08-16	.	Non	.	.	.	.	Désunion Postopératoire De La Plaie Chirurgicale	Complication Postopératoire De La Plaie Chirurgicale	Complications D'interventions Sans Localisation Spécifique	Lésions Et Complications Liées À Une Intervention Nca	LÉSIONS, INTOXICATIONS ET COMPLICATIONS D'INTERVENTIONS	2018-07-24	2018-07-25
01-011	55	499415	Diarrhee	1	NK/10/2019	2019-10-15	.	NK/10/2019	2019-10-16	.	Non	.	.	.	.	Diarrhée	Diarrhée	Diarrhées (Excl Infectieuses)	Troubles De La Motricité Gastro-Intestinale Et De La Défécation	AFFECTIONS GASTRO-INTESTINALES	2018-07-24	2018-07-25
01-011	3	488215	Diarrhées	K	NK/NK/2018	2018-07-25	Coché	NK/07/2018	2018-07-26	.	Non	.	.	.	.	Diarrhée	Diarrhée	Diarrhées (Excl Infectieuses)	Troubles De La Motricité Gastro-Intestinale Et De La Défécation	AFFECTIONS GASTRO-INTESTINALES	2018-07-24	2018-07-25
01-011	18	489715	Diarrhées	1	2018-12-28	2018-12-28	.	NK/01/2019	2019-01-15	.	Non	.	.	.	.	Diarrhée	Diarrhée	Diarrhées (Excl Infectieuses)	Troubles De La Motricité Gastro-Intestinale Et De La Défécation	AFFECTIONS GASTRO-INTESTINALES	2018-07-24	2018-07-25
01-011	58	499715	Douleur De Type Neuropathique Au Niveau De La Cicatrice De Trocart De Coelioscopie Du Flanc Gauche	1	NK/05/2020	2020-05-15	.	NK/05/2020	2020-05-16	.	Non	.	.	.	.	Douleur Au Site De L'intervention	Douleur Lors D'une Intervention	Complications D'interventions Sans Localisation Spécifique	Lésions Et Complications Liées À Une Intervention Nca	LÉSIONS, INTOXICATIONS ET COMPLICATIONS D'INTERVENTIONS	2018-07-24	2018-07-25
01-011	19	489815	Douleur Thoracique Anterieure Droite	1	NK/01/2019	2019-01-15	.	NK/01/2019	2019-01-16	.	Non	.	.	.	.	Douleur Thoracique	Douleur Thoracique	Douleur Et Gêne NCA	Troubles Généraux Nca	TROUBLES GÉNÉRAUX ET ANOMALIES AU SITE D'ADMINISTRATION	2018-07-24	2018-07-25
01-011	2	488115	Douleurs Abdominales	K		.	Coché	NK/10/2018	2018-10-15	.	Non	.	.	.	.	Douleurs Abdominales	Douleur Abdominale	Douleurs Gastro-Intestinales Et Abdominales (Excl Bouche Et Gorge)	Signes Et Symptômes Gastro-Intestinaux	AFFECTIONS GASTRO-INTESTINALES	2018-07-24	2018-07-25
01-011	17	489615	Douleurs Hepatiques	1	2018-12-28	2018-12-28	.	NK/01/2019	2019-01-15	.	Non	.	.	.	.	Douleur Du Foie	Hépatalgie	Signes Et Symptômes Hépatobiliaires	Troubles Hépatiques Et Hépatobiliaires	AFFECTIONS HÉPATOBILIAIRES	2018-07-24	2018-07-25
01-011	11	489015	Douleurs Mollets Gauche	1	2018-08-13	2018-08-13	.	NK/08/2018	2018-08-15	.	Non	.	.	.	.	Douleur Dans Le Mollet	Extrémités Douloureuses	Douleur Et Inconfort Musculosquelettiques Et Du Tissu Conjonctif	Troubles Musculosquelettiques Et Du Tissu Conjonctif Nca	AFFECTIONS MUSCULOSQUELETTIQUES ET DU TISSU CONJONCTIF	2018-07-24	2018-07-25
01-011	21	490015	Douleurs Neuropathiques Multiples	1	2019-03-14	2019-03-14	.	NK/07/2019	2019-07-15	.	Non	.	.	.	.	Douleur	Douleur	Douleur Et Gêne NCA	Troubles Généraux Nca	TROUBLES GÉNÉRAUX ET ANOMALIES AU SITE D'ADMINISTRATION	2018-07-24	2018-07-25
01-011	22	490115	Douleurs Pied Gauche	1	2019-03-14	2019-03-14	.	NK/04/2019	2019-04-15	.	Non	.	.	.	.	Douleur Dans Le Pied (G)	Extrémités Douloureuses	Douleur Et Inconfort Musculosquelettiques Et Du Tissu Conjonctif	Troubles Musculosquelettiques Et Du Tissu Conjonctif Nca	AFFECTIONS MUSCULOSQUELETTIQUES ET DU TISSU CONJONCTIF	2018-07-24	2018-07-25
01-011	23	490215	Douleurs Pied Gauche	2	NK/04/2019	2019-04-15	.	NK/07/2019	2019-07-15	.	Non	.	.	.	.	Douleur Dans Le Pied (G)	Extrémités Douloureuses	Douleur Et Inconfort Musculosquelettiques Et Du Tissu Conjonctif	Troubles Musculosquelettiques Et Du Tissu Conjonctif Nca	AFFECTIONS MUSCULOSQUELETTIQUES ET DU TISSU CONJONCTIF	2018-07-24	2018-07-25
01-011	42	492115	Douleurs Pied Gauche	1	NK/07/2019	2019-07-15	.	NK/01/2020	2020-01-15	.	Non	.	.	.	.	Douleur Dans Le Pied (G)	Extrémités Douloureuses	Douleur Et Inconfort Musculosquelettiques Et Du Tissu Conjonctif	Troubles Musculosquelettiques Et Du Tissu Conjonctif Nca	AFFECTIONS MUSCULOSQUELETTIQUES ET DU TISSU CONJONCTIF	2018-07-24	2018-07-25
01-011	57	499615	Douleurs Pied Gauche	1	2020-04-23	2020-04-23	.	NK/05/2020	2020-05-15	.	Non	.	.	.	.	Douleur Dans Le Pied (G)	Extrémités Douloureuses	Douleur Et Inconfort Musculosquelettiques Et Du Tissu Conjonctif	Troubles Musculosquelettiques Et Du Tissu Conjonctif Nca	AFFECTIONS MUSCULOSQUELETTIQUES ET DU TISSU CONJONCTIF	2018-07-24	2018-07-25
01-011	12	489115	Douleurs Thoraciques	3	2018-09-05	2018-09-05	.	2018-09-20	2018-09-20	.	Oui	Coché	.	.	Coché	Douleur Thoracique	Douleur Thoracique	Douleur Et Gêne NCA	Troubles Généraux Nca	TROUBLES GÉNÉRAUX ET ANOMALIES AU SITE D'ADMINISTRATION	2018-07-24	2018-07-25
01-011	30	490915	Douleurs Thoraciques	1	2018-08-22	2018-08-22	.	2018-08-24	2018-08-24	.	Oui	Coché	.	.	.	Douleur Thoracique	Douleur Thoracique	Douleur Et Gêne NCA	Troubles Généraux Nca	TROUBLES GÉNÉRAUX ET ANOMALIES AU SITE D'ADMINISTRATION	2018-07-24	2018-07-25
01-011	54	499315	Dysesthesie Main Droite	1	NK/09/2019	2019-09-15	.	NK/09/2019	2019-09-16	.	Non	.	.	.	.	Dysesthésie Du Membre Supérieur	Dysesthésie	Paresthésies Et Dysesthésies	Troubles Neurologiques Nca	AFFECTIONS DU SYSTÈME NERVEUX	2018-07-24	2018-07-25
01-011	49	492815	Fievre	1	2020-01-10	2020-01-10	.	2020-01-11	2020-01-11	.	Non	.	.	.	.	Fièvre	Fièvre	Troubles Fébriles	Anomalies De La Température Corporelle	TROUBLES GÉNÉRAUX ET ANOMALIES AU SITE D'ADMINISTRATION	2018-07-24	2018-07-25
01-011	32	491115	Fièvre	1	2018-10-03	2018-10-03	.	2018-10-04	2018-10-04	.	Oui	Coché	Coché	Coché	Coché	Fièvre	Fièvre	Troubles Fébriles	Anomalies De La Température Corporelle	TROUBLES GÉNÉRAUX ET ANOMALIES AU SITE D'ADMINISTRATION	2018-07-24	2018-07-25
01-011	9	488815	Frissons	2	2019-01-09	2019-01-09	.	2019-01-09	2019-01-09	.	Oui	Coché	Coché	Coché	.	Frissons	Frissons	Sentiments Et Sensations NCA	Troubles Généraux Nca	TROUBLES GÉNÉRAUX ET ANOMALIES AU SITE D'ADMINISTRATION	2018-07-24	2018-07-25
01-011	47	492615	Hematurie	1	2020-01-10	2020-01-10	.	NK/01/2020	2020-01-15	.	Non	.	.	.	.	Hématurie	Hématurie	Anomalies Urinaires	Signes Et Symptômes Des Voies Urinaires	AFFECTIONS DU REIN ET DES VOIES URINAIRES	2018-07-24	2018-07-25
01-011	61	500015	Hernie Incisionnelle Du Flanc Gauche	K	2020-07-17	2020-07-17	.		.	Coché	Non	.	.	.	.	Hernie Ventrale (Incisionnelle) Sans Mention D’obstruction Ni Gangrène	Hernie Cicatricielle	Complications D'interventions Sans Localisation Spécifique	Lésions Et Complications Liées À Une Intervention Nca	LÉSIONS, INTOXICATIONS ET COMPLICATIONS D'INTERVENTIONS	2018-07-24	2018-07-25
01-011	51	499015	Hyperbilirubinemie Libre	2	2020-05-29	2020-05-29	.	2020-06-18	2020-06-18	.	Non	.	.	.	.	Hyperbilirubinémie	Hyperbilirubinémie	Cholestase Et Ictère	Troubles Hépatiques Et Hépatobiliaires	AFFECTIONS HÉPATOBILIAIRES	2018-07-24	2018-07-25
01-011	36	491515	Infection Urinaire A E. Coli	K	2019-03-21	2019-03-21	.	NK/03/2019	2019-03-22	.	Non	.	.	.	.	Infection Urinaire	Infection Des Voies Urinaires	Infections Des Voies Urinaires	Infections - Pathogène Non Précisé	INFECTIONS ET INFESTATIONS	2018-07-24	2018-07-25
01-011	30	490915	Insomnie	1		.	Coché	2018-01-25	2018-01-25	.	Non	.	.	.	.	Insomnie	Insomnie	Perturbations De L'endormissement Et Du Maintien Du Sommeil	Troubles Et Anomalies Du Sommeil	AFFECTIONS PSYCHIATRIQUES	2018-07-24	2018-07-25
01-011	34	491315	Metastasectomie Et Micro Onde Sur Lesions Hepatiques	A	2018-12-28	2018-12-28	.	2018-12-28	2018-12-28	.	Non	.	.	.	.	Chirurgie	Chirurgie	Interventions Thérapeutiques NCA	Interventions Thérapeutiques Et Interventions De Soutien Nca	ACTES MÉDICAUX ET CHIRURGICAUX	2018-07-24	2018-07-25
01-011	26	490515	Mononeuropathie Bilaterale	1	2019-03-14	2019-03-14	.	NK/09/2019	2019-09-15	.	Non	.	.	.	.	Mononeuropathie	Mononeuropathie	Mononeuropathies	Neuropathies Périphériques	AFFECTIONS DU SYSTÈME NERVEUX	2018-07-24	2018-07-25
01-011	9	488815	Neuropathie Au Froid	1	2018-08-23	2018-08-23	.	2018-08-28	2018-08-28	.	Oui	Coché	.	.	.	Neuropathie	Neuropathie Périphérique	Neuropathies Périphériques NCA	Neuropathies Périphériques	AFFECTIONS DU SYSTÈME NERVEUX	2018-07-24	2018-07-25
01-011	43	492215	Paresthesie	1	NK/04/2019	2019-04-15	.	2019-07-04	2019-07-04	.	Oui	.	Coché	Coché	.	Paresthésie	Paresthésie	Paresthésies Et Dysesthésies	Troubles Neurologiques Nca	AFFECTIONS DU SYSTÈME NERVEUX	2018-07-24	2018-07-25
01-011	41	492015	Perte De Poids	1	2019-02-27	2019-02-27	.	2019-04-19	2019-04-19	.	Non	.	.	.	.	Perte De Poids	Poids Diminué	Actes D'examen Physique Et De L'état Des Organes	Thèmes Liés À L'examen Physique Et À L'état Des Organes	INVESTIGATIONS	2018-07-24	2018-07-25
01-011	27	490615	Pharyngite	1	2019-08-19	2019-08-19	.	2019-08-21	2019-08-21	.	Non	.	.	.	.	Pharyngite	Pharyngite	Infections Des Voies Aériennes Supérieures	Infections - Pathogène Non Précisé	INFECTIONS ET INFESTATIONS	2018-07-24	2018-07-25
01-011	16	489515	Pneumopathie Bilaterale	1	2018-12-28	2018-12-28	.	NK/01/2019	2019-01-15	.	Non	.	.	.	.	Pneumopathie	Trouble Pulmonaire	Affections Respiratoires NCA	Troubles Respiratoires Nca	AFFECTIONS RESPIRATOIRES, THORACIQUES ET MÉDIASTINALES	2018-07-24	2018-07-25
01-011	6	488515	Polypes Rectaux	K	2018-07-09	2018-07-09	.		.	Coché	Non	.	.	.	.	Polype Rectal	Polype Rectal	Tumeurs Gastro-Intestinales Bénignes (Excl Cavité Buccale)	Tumeurs Bénignes Gastro-Intestinales	AFFECTIONS GASTRO-INTESTINALES	2018-07-24	2018-07-25
01-011	48	492715	Proteinurie	2	2020-01-10	2020-01-10	.	NK/01/2020	2020-01-15	.	Non	.	.	.	.	Protéinurie	Protéinurie	Anomalies Urinaires	Signes Et Symptômes Des Voies Urinaires	AFFECTIONS DU REIN ET DES VOIES URINAIRES	2018-07-24	2018-07-25
01-011	43	492215	Pseudo Syndrome Des Loges	K	2019-03-14	2019-03-14	.	NK/03/2019	2019-03-15	.	Non	.	.	.	.	Syndrome Des Loges	Syndrome Des Loges	Myopathies	Troubles Musculaires	AFFECTIONS MUSCULOSQUELETTIQUES ET DU TISSU CONJONCTIF	2018-07-24	2018-07-25
01-011	41	492015	Resection Du Rectum Et Du Meso Rectum	A	2019-03-14	2019-03-14	.	2019-03-14	2019-03-14	.	Non	.	.	.	.	Résection Du Rectum	Proctectomie	Interventions Thérapeutiques Anorectales	Interventions Thérapeutiques Gastro-Intestinales	ACTES MÉDICAUX ET CHIRURGICAUX	2018-07-24	2018-07-25
01-011	38	491715	Retablissement De Continuite	A	2019-07-05	2019-07-05	.	2019-07-05	2019-07-05	.	Non	.	.	.	.	Chirurgie	Chirurgie	Interventions Thérapeutiques NCA	Interventions Thérapeutiques Et Interventions De Soutien Nca	ACTES MÉDICAUX ET CHIRURGICAUX	2018-07-24	2018-07-25
01-011	20	489915	Retention Urinaire	1	2019-03-18	2019-03-18	.		.	Coché	Non	.	.	.	.	Rétention Urinaire	Rétention Urinaire	Symptômes Vésicaux Et Uréthraux	Signes Et Symptômes Des Voies Urinaires	AFFECTIONS DU REIN ET DES VOIES URINAIRES	2018-07-24	2018-07-25
01-011	13	489215	Retention Urinaire	1		.	Coché	2019-04-07	2019-04-07	.	Non	.	.	.	.	Rétention Urinaire	Rétention Urinaire	Symptômes Vésicaux Et Uréthraux	Signes Et Symptômes Des Voies Urinaires	AFFECTIONS DU REIN ET DES VOIES URINAIRES	2018-07-24	2018-07-25
01-011	31	491015	Rhinorrhee	1	2018-10-02	2018-10-02	.	NK/10/2018	2018-10-15	.	Non	.	.	.	.	Rhinorrhée	Rhinorrhée	Signes Et Symptômes Des Voies Aériennes Supérieures	Signes Et Symptômes De L'appareil Respiratoire	AFFECTIONS RESPIRATOIRES, THORACIQUES ET MÉDIASTINALES	2018-07-24	2018-07-25
01-011	33	491215	Scarlatine	1	NK/10/2018	2018-10-14	.	2018-10-15	2018-10-15	.	Non	.	.	.	.	Scarlatine	Scarlatine	Infections Streptococciques	Troubles Bactériens Infectieux	INFECTIONS ET INFESTATIONS	2018-07-24	2018-07-25
01-011	17	489615	Stomie	A	2019-03-19	2019-03-19	.		.	Coché	Non	.	.	.	.	Stomie Intestinale	Entérostomie	Interventions Thérapeutiques Gastro-Intestinales NCA	Interventions Thérapeutiques Gastro-Intestinales	ACTES MÉDICAUX ET CHIRURGICAUX	2018-07-24	2018-07-25
01-011	5	488415	Syndrome De Gilbert	K	2018-07-18	2018-07-18	.		.	Coché	Non	.	.	.	.	Maladie De Gilbert	Maladie De Gilbert	Erreurs Innées Du Métabolisme De La Bilirubine	Troubles Congénitaux Du Métabolisme Et De La Nutrition	AFFECTIONS CONGÉNITALES, FAMILIALES ET GÉNÉTIQUES	2018-07-24	2018-07-25
01-011	37	491615	Trouble De L'erection	3	NK/03/2019	2019-03-15	.		.	Coché	Non	.	.	.	.	Dysérection	Dysérection	Lésions Et Troubles De L'érection Et De L'éjaculation	Troubles De La Fonction Sexuelle Et De La Fertilité	AFFECTIONS DES ORGANES DE REPRODUCTION ET DU SEIN	2018-07-24	2018-07-25
01-011	40	491915	Trouble Du Sommeil	1	NK/08/2019	2019-08-15	.	NK/12/2019	2019-12-15	.	Non	.	.	.	.	Trouble Du Sommeil	Trouble Du Sommeil	Troubles Du Sommeil NCA	Troubles Et Anomalies Du Sommeil	AFFECTIONS PSYCHIATRIQUES	2018-07-24	2018-07-25
01-011	24	490315	Troubles Du Sommeil	1	NK/04/2019	2019-04-15	.	NK/06/2019	2019-06-15	.	Non	.	.	.	.	Trouble Du Sommeil	Trouble Du Sommeil	Troubles Du Sommeil NCA	Troubles Et Anomalies Du Sommeil	AFFECTIONS PSYCHIATRIQUES	2018-07-24	2018-07-25
01-020	14	489315	Anorexie	1	2019-08-14	2019-08-14	.	2019-08-18	2019-08-18	.	Oui	Coché	.	.	.	Anorexie	Appétit Diminué	Troubles De L'appétit	Troubles De L'appétit Et De La Nutrition	TROUBLES DU MÉTABOLISME ET DE LA NUTRITION	2018-12-21	2018-12-27
01-020	3	488215	Anorexie	1	2019-10-24	2019-10-24	.	2019-10-29	2019-10-29	.	Oui	Coché	.	.	.	Anorexie	Appétit Diminué	Troubles De L'appétit	Troubles De L'appétit Et De La Nutrition	TROUBLES DU MÉTABOLISME ET DE LA NUTRITION	2018-12-21	2018-12-27
01-020	7	488615	Anorexie	1	2019-11-08	2019-11-08	.	2019-11-10	2019-11-10	.	Oui	Coché	.	.	.	Anorexie	Appétit Diminué	Troubles De L'appétit	Troubles De L'appétit Et De La Nutrition	TROUBLES DU MÉTABOLISME ET DE LA NUTRITION	2018-12-21	2018-12-27
01-020	30	490915	Arthrite Genou	1	2019-05-13	2019-05-13	.	NK/06/2019	2019-06-15	.	Oui	.	Coché	Coché	.	Arthrite Du Genou	Arthrite	Arthropathies NCA	Troubles Des Articulations	AFFECTIONS MUSCULOSQUELETTIQUES ET DU TISSU CONJONCTIF	2018-12-21	2018-12-27
01-020	44	492315	Arthrite Genou	2	NK/06/2019	2019-06-15	.	NK/09/2019	2019-09-15	.	Oui	.	Coché	Coché	.	Arthrite Du Genou	Arthrite	Arthropathies NCA	Troubles Des Articulations	AFFECTIONS MUSCULOSQUELETTIQUES ET DU TISSU CONJONCTIF	2018-12-21	2018-12-27
01-020	10	488915	Asthenie	3	2019-01-09	2019-01-09	.	2019-01-10	2019-01-10	.	Oui	Coché	Coché	Coché	.	Asthénie	Asthénie	États Asthéniques	Troubles Généraux Nca	TROUBLES GÉNÉRAUX ET ANOMALIES AU SITE D'ADMINISTRATION	2018-12-21	2018-12-27
01-020	18	489715	Asthenie	2	2019-02-27	2019-02-27	.	2019-03-05	2019-03-05	.	Non	.	.	.	.	Asthénie	Asthénie	États Asthéniques	Troubles Généraux Nca	TROUBLES GÉNÉRAUX ET ANOMALIES AU SITE D'ADMINISTRATION	2018-12-21	2018-12-27
01-020	47	492615	Asthenie	1	NK/08/2019	2019-08-15	.	NK/08/2019	2019-08-16	.	Non	.	.	.	.	Asthénie	Asthénie	États Asthéniques	Troubles Généraux Nca	TROUBLES GÉNÉRAUX ET ANOMALIES AU SITE D'ADMINISTRATION	2018-12-21	2018-12-27
01-020	8	488715	Cholestase	1	2019-01-08	2019-01-08	.	2019-04-07	2019-04-07	.	Non	.	.	.	.	Cholestase	Cholestase	Cholestase Et Ictère	Troubles Hépatiques Et Hépatobiliaires	AFFECTIONS HÉPATOBILIAIRES	2018-12-21	2018-12-27
01-020	27	490615	Cholestase	3	2019-04-08	2019-04-08	.	2019-05-14	2019-05-14	.	Oui	.	Coché	Coché	.	Cholestase	Cholestase	Cholestase Et Ictère	Troubles Hépatiques Et Hépatobiliaires	AFFECTIONS HÉPATOBILIAIRES	2018-12-21	2018-12-27
01-020	31	491015	Cholestase	2	2019-05-15	2019-05-15	.	2019-07-11	2019-07-11	.	Oui	.	Coché	Coché	.	Cholestase	Cholestase	Cholestase Et Ictère	Troubles Hépatiques Et Hépatobiliaires	AFFECTIONS HÉPATOBILIAIRES	2018-12-21	2018-12-27
01-020	16	489515	Crp Augmentee	1	2019-01-30	2019-01-30	.	2019-01-30	2019-01-30	.	Oui	Coché	.	.	.	Crp Augmentée	Protéine C-Réactive Augmentée	Analyses Des Protéines NCA	Explorations Des Protéines Et Analyses Chimiques Nca	INVESTIGATIONS	2018-12-21	2018-12-27
01-020	26	490515	Cytolyse	1	2019-04-08	2019-04-08	.	2019-05-01	2019-05-01	.	Oui	.	Coché	Coché	.	Cytolyse	Mort Cellulaire	Troubles Du Métabolisme Cellulaire NCA	Troubles Du Métabolisme Nca	TROUBLES DU MÉTABOLISME ET DE LA NUTRITION	2018-12-21	2018-12-27
01-020	5	488415	Diarrhees	1	2019-01-03	2019-01-03	.	2019-01-07	2019-01-07	.	Oui	Coché	.	.	.	Diarrhée	Diarrhée	Diarrhées (Excl Infectieuses)	Troubles De La Motricité Gastro-Intestinale Et De La Défécation	AFFECTIONS GASTRO-INTESTINALES	2018-12-21	2018-12-27
01-020	13	489215	Diarrhees	2	2019-01-09	2019-01-09	.	2019-01-16	2019-01-16	.	Oui	Coché	Coché	Coché	.	Diarrhée	Diarrhée	Diarrhées (Excl Infectieuses)	Troubles De La Motricité Gastro-Intestinale Et De La Défécation	AFFECTIONS GASTRO-INTESTINALES	2018-12-21	2018-12-27
01-020	20	489915	Diarrhees	1	2019-03-08	2019-03-08	.	2019-03-08	2019-03-08	.	Oui	Coché	Coché	Coché	.	Diarrhée	Diarrhée	Diarrhées (Excl Infectieuses)	Troubles De La Motricité Gastro-Intestinale Et De La Défécation	AFFECTIONS GASTRO-INTESTINALES	2018-12-21	2018-12-27
01-020	22	490115	Diarrhees	1	NK/03/2019	2019-03-15	.	NK/03/2019	2019-03-16	.	Oui	Coché	Coché	Coché	.	Diarrhée	Diarrhée	Diarrhées (Excl Infectieuses)	Troubles De La Motricité Gastro-Intestinale Et De La Défécation	AFFECTIONS GASTRO-INTESTINALES	2018-12-21	2018-12-27
01-020	24	490315	Diarrhees	2	2019-04-09	2019-04-09	.	NK/04/2019	2019-04-15	.	Non	.	.	.	.	Diarrhée	Diarrhée	Diarrhées (Excl Infectieuses)	Troubles De La Motricité Gastro-Intestinale Et De La Défécation	AFFECTIONS GASTRO-INTESTINALES	2018-12-21	2018-12-27
01-020	25	490415	Douleurs A L'epaule Gauche	2	NK/04/2019	2019-04-15	.	NK/04/2019	2019-04-16	.	Oui	.	Coché	Coché	.	Douleur Dans Les Hanches, Genoux Et Épaules	Douleur Musculosquelettique	Douleur Et Inconfort Musculosquelettiques Et Du Tissu Conjonctif	Troubles Musculosquelettiques Et Du Tissu Conjonctif Nca	AFFECTIONS MUSCULOSQUELETTIQUES ET DU TISSU CONJONCTIF	2018-12-21	2018-12-27
01-020	40	491915	Douleurs Cervicales	1	2019-02-25	2019-02-25	.	NK/02/2019	2019-02-26	.	Non	.	.	.	.	Douleur Cervicale	Cervicalgie	Douleur Et Inconfort Musculosquelettiques Et Du Tissu Conjonctif	Troubles Musculosquelettiques Et Du Tissu Conjonctif Nca	AFFECTIONS MUSCULOSQUELETTIQUES ET DU TISSU CONJONCTIF	2018-12-21	2018-12-27
01-020	38	491715	Douleurs Lombaires	2	2019-01-09	2019-01-09	.	2019-01-09	2019-01-09	.	Oui	Coché	Coché	Coché	.	Douleur Dans La Région Lombaire	Dorsalgie	Douleur Et Inconfort Musculosquelettiques Et Du Tissu Conjonctif	Troubles Musculosquelettiques Et Du Tissu Conjonctif Nca	AFFECTIONS MUSCULOSQUELETTIQUES ET DU TISSU CONJONCTIF	2018-12-21	2018-12-27
01-020	14	489315	Fievre	1	2019-01-29	2019-01-29	.	2019-01-29	2019-01-29	.	Oui	Coché	.	.	.	Fièvre	Fièvre	Troubles Fébriles	Anomalies De La Température Corporelle	TROUBLES GÉNÉRAUX ET ANOMALIES AU SITE D'ADMINISTRATION	2018-12-21	2018-12-27
01-020	15	489415	Fievre	2	2019-01-30	2019-01-30	.	2019-01-30	2019-01-30	.	Oui	Coché	.	.	.	Fièvre	Fièvre	Troubles Fébriles	Anomalies De La Température Corporelle	TROUBLES GÉNÉRAUX ET ANOMALIES AU SITE D'ADMINISTRATION	2018-12-21	2018-12-27
01-020	19	489815	Fievre	1	2019-02-27	2019-02-27	.	2019-02-27	2019-02-27	.	Oui	Coché	Coché	Coché	.	Fièvre	Fièvre	Troubles Fébriles	Anomalies De La Température Corporelle	TROUBLES GÉNÉRAUX ET ANOMALIES AU SITE D'ADMINISTRATION	2018-12-21	2018-12-27
01-020	39	491815	Frissons	1	2019-01-29	2019-01-29	.	2019-01-29	2019-01-29	.	Oui	Coché	.	.	.	Frissons	Frissons	Sentiments Et Sensations NCA	Troubles Généraux Nca	TROUBLES GÉNÉRAUX ET ANOMALIES AU SITE D'ADMINISTRATION	2018-12-21	2018-12-27
01-020	21	490015	Frissons	1	2019-11-26	2019-11-26	.	2019-11-26	2019-11-26	.	Oui	.	Coché	.	.	Frissons	Frissons	Sentiments Et Sensations NCA	Troubles Généraux Nca	TROUBLES GÉNÉRAUX ET ANOMALIES AU SITE D'ADMINISTRATION	2018-12-21	2018-12-27
01-020	16	489515	Frissons	1	2018-03-31	2018-03-31	Coché	2018-04-01	2018-04-01	.	Oui	Coché	Coché	Coché	.	Frissons	Frissons	Sentiments Et Sensations NCA	Troubles Généraux Nca	TROUBLES GÉNÉRAUX ET ANOMALIES AU SITE D'ADMINISTRATION	2018-12-21	2018-12-27
01-020	37	491615	Gamma Gt Augmentee	4	2019-08-22	2019-08-22	.	2019-09-11	2019-09-11	.	Non	.	.	.	.	Gamma Gt Augmentée	Gamma-Glutamyltransférase Augmentée	Explorations Fonctionnelles Hépatiques	Explorations Hépatobiliaires	INVESTIGATIONS	2018-12-21	2018-12-27
01-020	48	492715	Ggt Augmentes	3	2019-08-08	2019-08-08	.	2019-08-21	2019-08-21	.	Non	.	.	.	.	Ggt (Gamma-Glutamyltranspeptidase) Augmentée	Gamma-Glutamyltransférase Augmentée	Explorations Fonctionnelles Hépatiques	Explorations Hépatobiliaires	INVESTIGATIONS	2018-12-21	2018-12-27
01-020	1	488015	Glaucome	A		.	Coché		.	Coché	Non	.	.	.	.	Glaucome	Glaucome	Glaucomes (Excl Congénitaux)	Glaucome Et Hypertonie Oculaire	AFFECTIONS OCULAIRES	2018-12-21	2018-12-27
01-020	3	488215	Hta	A		.	Coché		.	Coché	Non	.	.	.	.	Hypertension Artérielle	Hypertension	Troubles Hypertensifs Vasculaires NCA	Troubles Hypertensifs Vasculaires	AFFECTIONS VASCULAIRES	2018-12-21	2018-12-27
01-020	2	488115	Hypercholesterolemie	K		.	Coché		.	Coché	Non	.	.	.	.	Hypercholestérolémie	Hypercholestérolémie	Hypercholestérolémies	Troubles Du Métabolisme Des Lipides	TROUBLES DU MÉTABOLISME ET DE LA NUTRITION	2018-12-21	2018-12-27
01-020	7	488615	Hypoalbuminemie	2	2019-01-08	2019-01-08	.	2019-01-21	2019-01-21	.	Non	.	.	.	.	Hypoalbuminémie	Hypoalbuminémie	Troubles Du Métabolisme Protidique NCA	Troubles Du Métabolisme Des Protéines Et Des Acides Aminés Nca	TROUBLES DU MÉTABOLISME ET DE LA NUTRITION	2018-12-21	2018-12-27
01-020	38	491715	Hysterectomie	A	2020-02-10	2020-02-10	.	2020-02-10	2020-02-10	.	Non	.	.	.	.	Hystérectomie	Hystérectomie	Interventions Thérapeutiques Utérines	Interventions Thérapeutiques Obstétriques Et Gynécologiques	ACTES MÉDICAUX ET CHIRURGICAUX	2018-12-21	2018-12-27
01-020	17	489615	Lipase Augmentee	1	2019-02-25	2019-02-25	.	2019-03-11	2019-03-11	.	Oui	.	Coché	Coché	.	Lipase Augmentée	Lipase Augmentée	Enzymes De La Digestion	Explorations Gastro-Intestinales	INVESTIGATIONS	2018-12-21	2018-12-27
01-020	28	490715	Mono Arthrite	1	2019-05-02	2019-05-02	.	2019-07-04	2019-07-04	.	Oui	.	Coché	Coché	.	Monoarthrite	Arthrite	Arthropathies NCA	Troubles Des Articulations	AFFECTIONS MUSCULOSQUELETTIQUES ET DU TISSU CONJONCTIF	2018-12-21	2018-12-27
01-020	23	490215	Mono Arthrite Du Poignet Droit	2	2019-04-01	2019-04-01	.	NK/05/2019	2019-05-15	.	Oui	Coché	Coché	Coché	.	Monoarthrite Non Précisée Impliquant La Main	Arthrite	Arthropathies NCA	Troubles Des Articulations	AFFECTIONS MUSCULOSQUELETTIQUES ET DU TISSU CONJONCTIF	2018-12-21	2018-12-27
01-020	4	488315	Nausees	1	2018-12-29	2018-12-29	.	2018-12-31	2018-12-31	.	Oui	Coché	.	.	.	Nausée	Nausée	Symptômes De Nausées Et Vomissements	Signes Et Symptômes Gastro-Intestinaux	AFFECTIONS GASTRO-INTESTINALES	2018-12-21	2018-12-27
01-020	12	489115	Nausees	1	2019-01-09	2019-01-09	.	NK/01/2019	2019-01-15	.	Oui	Coché	Coché	Coché	.	Nausée	Nausée	Symptômes De Nausées Et Vomissements	Signes Et Symptômes Gastro-Intestinaux	AFFECTIONS GASTRO-INTESTINALES	2018-12-21	2018-12-27
01-020	45	492415	Nausees	2	2019-08-20	2019-08-20	.	NK/08/2019	2019-08-21	.	Non	.	.	.	.	Nausée	Nausée	Symptômes De Nausées Et Vomissements	Signes Et Symptômes Gastro-Intestinaux	AFFECTIONS GASTRO-INTESTINALES	2018-12-21	2018-12-27
01-020	46	492515	Nausees	1	NK/08/2019	2019-08-15	.	NK/08/2019	2019-08-16	.	Non	.	.	.	.	Nausée	Nausée	Symptômes De Nausées Et Vomissements	Signes Et Symptômes Gastro-Intestinaux	AFFECTIONS GASTRO-INTESTINALES	2018-12-21	2018-12-27
01-020	12	489115	Paresthesie	1	2019-01-24	2019-01-24	.	NK/02/2019	2019-02-15	.	Oui	Coché	.	.	.	Paresthésie	Paresthésie	Paresthésies Et Dysesthésies	Troubles Neurologiques Nca	AFFECTIONS DU SYSTÈME NERVEUX	2018-12-21	2018-12-27
01-020	3	488215	Paresthesie	1	2019-02-19	2019-02-19	.	NK/03/2019	2019-03-15	.	Oui	Coché	.	.	.	Paresthésie	Paresthésie	Paresthésies Et Dysesthésies	Troubles Neurologiques Nca	AFFECTIONS DU SYSTÈME NERVEUX	2018-12-21	2018-12-27
01-020	8	488715	Paresthesie	1	2018-03-26	2018-03-26	.	2019-03-28	2019-03-28	.	Oui	Coché	.	.	.	Paresthésie	Paresthésie	Paresthésies Et Dysesthésies	Troubles Neurologiques Nca	AFFECTIONS DU SYSTÈME NERVEUX	2018-12-21	2018-12-27
01-020	9	488815	Perte De Poids	2	2019-04-09	2019-04-09	.	2019-04-24	2019-04-24	.	Non	.	.	.	.	Perte De Poids	Poids Diminué	Actes D'examen Physique Et De L'état Des Organes	Thèmes Liés À L'examen Physique Et À L'état Des Organes	INVESTIGATIONS	2018-12-21	2018-12-27
01-020	34	491315	Syndrome Du Canal Carpien Droit	3	2019-07-05	2019-07-05	.	NK/09/2019	2019-09-15	.	Non	.	.	.	.	Syndrome Du Canal Carpien	Syndrome Du Canal Carpien	Mononeuropathies	Neuropathies Périphériques	AFFECTIONS DU SYSTÈME NERVEUX	2018-12-21	2018-12-27
01-020	35	491415	Syndrome Du Canal Carpien Gauche	2	2019-07-05	2019-07-05	.	NK/09/2019	2019-09-15	.	Non	.	.	.	.	Syndrome Du Canal Carpien	Syndrome Du Canal Carpien	Mononeuropathies	Neuropathies Périphériques	AFFECTIONS DU SYSTÈME NERVEUX	2018-12-21	2018-12-27
01-020	28	490715	Syndrome Subocclusif	1		.	Coché	2019-04-09	2019-04-09	.	Non	.	.	.	.	Syndrome Subocclusif	Subiléus	Sténoses Et Occlusions Gastro-Intestinale NCA	Sténoses Et Occlusions Gastro-Intestinales	AFFECTIONS GASTRO-INTESTINALES	2018-12-21	2018-12-27
01-021	20	489915	Acidose Metabolique	1	2019-01-30	2019-01-30	.	2019-02-02	2019-02-02	.	Non	.	.	.	.	Acidose Métabolique	Acidose Métabolique	Acidoses Métaboliques (Excl Acidoses Diabétiques)	Troubles Acidobasiques	TROUBLES DU MÉTABOLISME ET DE LA NUTRITION	2018-12-11	2018-12-12
01-021	15	489415	Cholangite Lymphocytaire Auto-Immune	3	2019-01-29	2019-01-29	.	2019-03-12	2019-03-12	.	Oui	Coché	Coché	Coché	Coché	Cholangite	Cholangite	Infections Et Inflammations Des Voies Biliaires	Troubles Des Voies Biliaires	AFFECTIONS HÉPATOBILIAIRES	2018-12-11	2018-12-12
01-021	41	492015	Cholecystectomie	A	2020-02-10	2020-02-10	.	2020-02-10	2020-02-10	.	Non	.	.	.	.	Cholécystectomie	Cholécystectomie	Interventions Thérapeutiques Sur Les Voies Biliaires Et La Vésicule Biliaire	Interventions Thérapeutiques Hépatobiliaires	ACTES MÉDICAUX ET CHIRURGICAUX	2018-12-11	2018-12-12
01-021	11	489015	Cystadenome Sereux	A	NK/08/2017	.	Coché	2018-12-19	2018-12-19	.	Non	.	.	.	.	Cystadénome Séreux Pancréatique	Tumeur Bénigne Du Pancréas	Tumeurs Bénignes Gastro-Intestinales NCA	Tumeurs Gastro-Intestinales Bénignes	TUMEURS BÉNIGNES, MALIGNES ET NON PRÉCISÉES (INCL KYSTES ET POLYPES)	2018-12-11	2018-12-12
01-021	7	488615	Cytolyse	2	2018-12-13	2018-12-13	.	2018-12-24	2018-12-24	.	Oui	Coché	.	.	.	Cytolyse	Mort Cellulaire	Troubles Du Métabolisme Cellulaire NCA	Troubles Du Métabolisme Nca	TROUBLES DU MÉTABOLISME ET DE LA NUTRITION	2018-12-11	2018-12-12
01-021	25	490415	Cytolyse Hepatique	3	2019-01-10	2019-01-10	.	2019-01-11	2019-01-11	.	Oui	Coché	Coché	.	Coché	Cytolyse Hépatique	Lésion Hépatocellulaire	Lésions Hépatocellulaires Et Hépatites NCA	Troubles Hépatiques Et Hépatobiliaires	AFFECTIONS HÉPATOBILIAIRES	2018-12-11	2018-12-12
01-021	26	490515	Cytolyse Hepatique	2	2019-01-11	2019-01-11	.	2019-01-15	2019-01-15	.	Oui	Coché	Coché	.	.	Cytolyse Hépatique	Lésion Hépatocellulaire	Lésions Hépatocellulaires Et Hépatites NCA	Troubles Hépatiques Et Hépatobiliaires	AFFECTIONS HÉPATOBILIAIRES	2018-12-11	2018-12-12
01-021	27	490615	Cytolyse Hepatique	1	2019-01-15	2019-01-15	.	NK/02/2019	2019-02-15	.	Oui	Coché	Coché	.	.	Cytolyse Hépatique	Lésion Hépatocellulaire	Lésions Hépatocellulaires Et Hépatites NCA	Troubles Hépatiques Et Hépatobiliaires	AFFECTIONS HÉPATOBILIAIRES	2018-12-11	2018-12-12
01-021	21	490015	Diarrhees	1	NK/02/2019	2019-02-15	.	NK/02/2019	2019-02-16	.	Oui	Coché	Coché	Coché	.	Diarrhée	Diarrhée	Diarrhées (Excl Infectieuses)	Troubles De La Motricité Gastro-Intestinale Et De La Défécation	AFFECTIONS GASTRO-INTESTINALES	2018-12-11	2018-12-12
01-021	2	488115	Douleurs Aigue Lombaire	2	2018-12-12	2018-12-12	.	2018-12-12	2018-12-12	.	Oui	Coché	.	.	.	Douleur Lombaire	Dorsalgie	Douleur Et Inconfort Musculosquelettiques Et Du Tissu Conjonctif	Troubles Musculosquelettiques Et Du Tissu Conjonctif Nca	AFFECTIONS MUSCULOSQUELETTIQUES ET DU TISSU CONJONCTIF	2018-12-11	2018-12-12
01-021	29	490815	Embolie Pulmonaire	3	2020-04-21	2020-04-21	.		.	Coché	Non	.	.	.	Coché	Embolie Pulmonaire	Embolie Pulmonaire	Thromboses Et Embolies Pulmonaires	Troubles Vasculaires Pulmonaires	AFFECTIONS RESPIRATOIRES, THORACIQUES ET MÉDIASTINALES	2018-12-11	2018-12-12
01-021	29	490815	Eruption Cutanee	1	2019-01-12	2019-01-12	.	2019-01-13	2019-01-13	.	Non	.	.	.	.	Éruption Cutanée	Rash	Rash, Éruptions Et Exanthème NCA	Affections Dermiques Et Épidermiques	AFFECTIONS DE LA PEAU ET DU TISSU SOUS-CUTANÉ	2018-12-11	2018-12-12
01-021	5	488415	Hta	3	2018-12-19	2018-12-19	.		.	Coché	Non	.	.	.	.	Hypertension Artérielle	Hypertension	Troubles Hypertensifs Vasculaires NCA	Troubles Hypertensifs Vasculaires	AFFECTIONS VASCULAIRES	2018-12-11	2018-12-12
01-021	22	490115	Hta	K		.	Coché	NK/12/2018	2018-12-15	.	Non	.	.	.	.	Hypertension Artérielle	Hypertension	Troubles Hypertensifs Vasculaires NCA	Troubles Hypertensifs Vasculaires	AFFECTIONS VASCULAIRES	2018-12-11	2018-12-12
01-021	17	489615	Hypoalbuminemie	1	2019-01-29	2019-01-29	.	2019-01-30	2019-01-30	.	Non	.	.	.	.	Hypoalbuminémie	Hypoalbuminémie	Troubles Du Métabolisme Protidique NCA	Troubles Du Métabolisme Des Protéines Et Des Acides Aminés Nca	TROUBLES DU MÉTABOLISME ET DE LA NUTRITION	2018-12-11	2018-12-12
01-021	18	489715	Hypoalbuminemie	2	2019-01-30	2019-01-30	.	2019-02-12	2019-02-12	.	Non	.	.	.	.	Hypoalbuminémie	Hypoalbuminémie	Troubles Du Métabolisme Protidique NCA	Troubles Du Métabolisme Des Protéines Et Des Acides Aminés Nca	TROUBLES DU MÉTABOLISME ET DE LA NUTRITION	2018-12-11	2018-12-12
01-021	23	490215	Hypoalbuminemie	2	2018-12-21	2018-12-21	.	2019-01-07	2019-01-07	.	Non	.	.	.	.	Hypoalbuminémie	Hypoalbuminémie	Troubles Du Métabolisme Protidique NCA	Troubles Du Métabolisme Des Protéines Et Des Acides Aminés Nca	TROUBLES DU MÉTABOLISME ET DE LA NUTRITION	2018-12-11	2018-12-12
01-021	6	488515	Hypokaliemie	1	2018-12-24	2018-12-24	.	2018-12-30	2018-12-30	.	Non	.	.	.	.	Hypokaliémie	Hypokaliémie	Déséquilibre Du Potassium	Troubles De L'équilibre Hydroélectrolytique	TROUBLES DU MÉTABOLISME ET DE LA NUTRITION	2018-12-11	2018-12-12
01-021	16	489515	Hypokaliemie	3	2019-01-29	2019-01-29	.	2019-01-30	2019-01-30	.	Non	.	.	.	.	Hypokaliémie	Hypokaliémie	Déséquilibre Du Potassium	Troubles De L'équilibre Hydroélectrolytique	TROUBLES DU MÉTABOLISME ET DE LA NUTRITION	2018-12-11	2018-12-12
01-021	30	490915	Hypokaliemie	2	2019-01-30	2019-01-30	.	2019-02-01	2019-02-01	.	Non	.	.	.	.	Hypokaliémie	Hypokaliémie	Déséquilibre Du Potassium	Troubles De L'équilibre Hydroélectrolytique	TROUBLES DU MÉTABOLISME ET DE LA NUTRITION	2018-12-11	2018-12-12
01-021	3	488215	Infection De La Cip	3	2018-12-15	2018-12-15	.	2018-12-24	2018-12-24	.	Non	.	.	.	Coché	Infection Au Site Du Dispositif Médical	Infection Au Site Du Dispositif Médical	Infections NCA	Infections - Pathogène Non Précisé	INFECTIONS ET INFESTATIONS	2018-12-11	2018-12-12
01-021	4	488315	Insuffisance Renale Aigue	3	2018-12-19	2018-12-19	.	2018-12-26	2018-12-26	.	Non	.	.	.	Coché	Insuffisance Rénale Aiguë	Insuffisance Rénale Aiguë	Atteinte Et Insuffisance Rénales	Troubles Rénaux (Excl Néphropathies)	AFFECTIONS DU REIN ET DES VOIES URINAIRES	2018-12-11	2018-12-12
01-021	8	488715	Insuffisance Renale Aigue	2	2018-12-26	2018-12-26	.	NK/01/2019	2019-01-15	.	Non	.	.	.	.	Insuffisance Rénale Aiguë	Insuffisance Rénale Aiguë	Atteinte Et Insuffisance Rénales	Troubles Rénaux (Excl Néphropathies)	AFFECTIONS DU REIN ET DES VOIES URINAIRES	2018-12-11	2018-12-12
01-021	19	489815	Lipase Augmentee	1	2019-01-30	2019-01-30	.		.	Coché	Oui	.	Coché	Coché	.	Lipase Augmentée	Lipase Augmentée	Enzymes De La Digestion	Explorations Gastro-Intestinales	INVESTIGATIONS	2018-12-11	2018-12-12
01-021	1	488015	Neutropenie Febrile	3	2018-12-12	2018-12-12	.	2018-12-13	2018-12-13	.	Non	.	.	.	Coché	Neutropénie Fébrile	Neutropénie Fébrile	Neutropénies	Anomalies Des Leucocytes	AFFECTIONS HÉMATOLOGIQUES ET DU SYSTÈME LYMPHATIQUE	2018-12-11	2018-12-12
01-021	5	488415	Prurit	K	NK/06/2019	2019-06-15	.	NK/06/2019	2019-06-16	.	Oui	.	Coché	Coché	.	Prurit	Prurit	Prurit NCA	Affections Dermiques Et Épidermiques	AFFECTIONS DE LA PEAU ET DU TISSU SOUS-CUTANÉ	2018-12-11	2018-12-12
01-021	9	488815	Reaction A La Perfusion	4	2019-01-09	2019-01-09	.	2019-01-09	2019-01-09	.	Oui	Coché	Coché	.	Coché	Réaction À La Perfusion	Réaction Liée À La Perfusion	Complications D'interventions Sans Localisation Spécifique	Lésions Et Complications Liées À Une Intervention Nca	LÉSIONS, INTOXICATIONS ET COMPLICATIONS D'INTERVENTIONS	2018-12-11	2018-12-12
01-021	24	490315	Sepsis Sur Cip	2	2019-01-09	2019-01-09	.	2019-01-15	2019-01-15	.	Non	.	.	.	.	Sepsis	Sepsis	État Septique, Bactériémie, Virémie Et Fongémie NCA	Infections - Pathogène Non Précisé	INFECTIONS ET INFESTATIONS	2018-12-11	2018-12-12
01-021	12	489115	Syndrome Grippal	1	2019-01-25	2019-01-25	.	2019-01-29	2019-01-29	.	Non	.	.	.	.	Syndrome Grippal	Syndrome Grippal	Signes Et Symptômes Généraux NCA	Troubles Généraux Nca	TROUBLES GÉNÉRAUX ET ANOMALIES AU SITE D'ADMINISTRATION	2018-12-11	2018-12-12
01-021	28	490715	Syndrome Inflammatoire	2	2019-01-10	2019-01-10	.	2019-01-15	2019-01-15	.	Oui	Coché	Coché	.	.	Sirs (Syndrome De Réponse Inflammatoire Généralisée)	Syndrome De Réponse Inflammatoire Généralisée	Inflammations	Troubles Généraux Nca	TROUBLES GÉNÉRAUX ET ANOMALIES AU SITE D'ADMINISTRATION	2018-12-11	2018-12-12
01-021	31	491015	Toux	1	2019-07-30	2019-07-30	.	2019-08-05	2019-08-05	.	Non	.	.	.	.	Toux	Toux	Toux Et Symptômes Associés	Troubles Respiratoires Nca	AFFECTIONS RESPIRATOIRES, THORACIQUES ET MÉDIASTINALES	2018-12-11	2018-12-12
01-021	10	488915	Tsh Diminuee	1	2019-01-07	2019-01-07	.	NK/01/2019	2019-01-15	.	Oui	.	Coché	Coché	.	Tsh Diminuée	Tsh Sanguine Diminuée	Explorations De L'hypophyse Antérieure	Explorations Endocriniennes (Incl Hormones Sexuelles)	INVESTIGATIONS	2018-12-11	2018-12-12
01-024	59	499815	Acidose Metabolique	K	2019-03-20	2019-03-20	.	NK/03/2019	2019-03-21	.	Non	.	.	.	.	Acidose Métabolique	Acidose Métabolique	Acidoses Métaboliques (Excl Acidoses Diabétiques)	Troubles Acidobasiques	TROUBLES DU MÉTABOLISME ET DE LA NUTRITION	2019-01-03	2019-01-10
01-024	58	499715	Anemie	2	2019-03-18	2019-03-18	.	2019-03-19	2019-03-19	.	Non	.	.	.	.	Anémie	Anémie	Anémies NCA	Anémies Non Hémolytiques Et Dépression De La Fonction Médullaire	AFFECTIONS HÉMATOLOGIQUES ET DU SYSTÈME LYMPHATIQUE	2019-01-03	2019-01-10
01-024	15	489415	Anorexie	1	2019-11-22	2019-11-22	.	2019-11-24	2019-11-24	.	Oui	Coché	.	.	.	Anorexie	Appétit Diminué	Troubles De L'appétit	Troubles De L'appétit Et De La Nutrition	TROUBLES DU MÉTABOLISME ET DE LA NUTRITION	2019-01-03	2019-01-10
01-024	3	488215	Anorexie	1	2020-02-24	2020-02-24	.	2020-02-26	2020-02-26	.	Oui	Coché	Coché	Coché	.	Anorexie	Appétit Diminué	Troubles De L'appétit	Troubles De L'appétit Et De La Nutrition	TROUBLES DU MÉTABOLISME ET DE LA NUTRITION	2019-01-03	2019-01-10
01-024	8	488715	Asthenie	1	2019-01-24	2019-01-24	.	NK/02/2019	2019-02-15	.	Oui	Coché	Coché	Coché	.	Asthénie	Asthénie	États Asthéniques	Troubles Généraux Nca	TROUBLES GÉNÉRAUX ET ANOMALIES AU SITE D'ADMINISTRATION	2019-01-03	2019-01-10
01-024	28	490715	Cholecystite Aigue	3	2019-02-28	2019-02-28	.	2019-03-12	2019-03-12	.	Oui	Coché	Coché	Coché	Coché	Cholécystite Aiguë	Cholécystite Aiguë	Cholécystites Et Lithiases Biliaires	Troubles De La Vésicule Biliaire	AFFECTIONS HÉPATOBILIAIRES	2019-01-03	2019-01-10
01-024	51	499015	Cholestase	3	2019-03-15	2019-03-15	.	2019-03-22	2019-03-22	.	Non	.	.	.	.	Cholestase	Cholestase	Cholestase Et Ictère	Troubles Hépatiques Et Hépatobiliaires	AFFECTIONS HÉPATOBILIAIRES	2019-01-03	2019-01-10
01-024	5	488415	Cholestase Anicterique	2	2019-01-09	2019-01-09	.	2019-02-28	2019-02-28	.	Non	.	.	.	.	Cholestase Anictérique	Cholestase	Cholestase Et Ictère	Troubles Hépatiques Et Hépatobiliaires	AFFECTIONS HÉPATOBILIAIRES	2019-01-03	2019-01-10
01-024	48	492715	Constipation	1	2019-12-26	2019-12-26	.	2020-01-09	2020-01-09	.	Non	.	.	.	.	Constipation	Constipation	Troubles Atoniques Et D'hypomobilité Gastro-Intestinaux NCA	Troubles De La Motricité Gastro-Intestinale Et De La Défécation	AFFECTIONS GASTRO-INTESTINALES	2019-01-03	2019-01-10
01-024	4	488315	Constipation Intermittente	A		.	Coché	NK/01/2019	2019-01-15	.	Non	.	.	.	.	Constipation	Constipation	Troubles Atoniques Et D'hypomobilité Gastro-Intestinaux NCA	Troubles De La Motricité Gastro-Intestinale Et De La Défécation	AFFECTIONS GASTRO-INTESTINALES	2019-01-03	2019-01-10
01-024	56	499515	Deshydratation Extracellulaire	K	2019-02-27	2019-02-27	.	NK/03/2019	2019-03-15	.	Non	.	.	.	.	Déshydratation	Déshydratation	Volume Liquidien Total Diminué	Troubles De L'équilibre Hydroélectrolytique	TROUBLES DU MÉTABOLISME ET DE LA NUTRITION	2019-01-03	2019-01-10
01-024	18	489715	Diarrhees	3	2019-02-27	2019-02-27	.	2019-02-28	2019-02-28	.	Oui	Coché	Coché	.	Coché	Diarrhée	Diarrhée	Diarrhées (Excl Infectieuses)	Troubles De La Motricité Gastro-Intestinale Et De La Défécation	AFFECTIONS GASTRO-INTESTINALES	2019-01-03	2019-01-10
01-024	32	491115	Diarrhees	2	2019-03-05	2019-03-05	.	2019-03-09	2019-03-09	.	Oui	Coché	Coché	Coché	.	Diarrhée	Diarrhée	Diarrhées (Excl Infectieuses)	Troubles De La Motricité Gastro-Intestinale Et De La Défécation	AFFECTIONS GASTRO-INTESTINALES	2019-01-03	2019-01-10
01-024	36	491515	Diarrhees	1	2019-03-07	2019-03-07	.	2019-03-11	2019-03-11	.	Oui	Coché	Coché	Coché	.	Diarrhée	Diarrhée	Diarrhées (Excl Infectieuses)	Troubles De La Motricité Gastro-Intestinale Et De La Défécation	AFFECTIONS GASTRO-INTESTINALES	2019-01-03	2019-01-10
01-024	41	492015	Diarrhees	2	2019-03-20	2019-03-20	.	2019-03-20	2019-03-20	.	Oui	Coché	Coché	Coché	.	Diarrhée	Diarrhée	Diarrhées (Excl Infectieuses)	Troubles De La Motricité Gastro-Intestinale Et De La Défécation	AFFECTIONS GASTRO-INTESTINALES	2019-01-03	2019-01-10
01-024	47	492615	Diarrhees	3	2019-03-21	2019-03-21	.	2019-03-22	2019-03-22	.	Oui	Coché	Coché	Coché	.	Diarrhée	Diarrhée	Diarrhées (Excl Infectieuses)	Troubles De La Motricité Gastro-Intestinale Et De La Défécation	AFFECTIONS GASTRO-INTESTINALES	2019-01-03	2019-01-10
01-024	1	488015	Dnid	A		.	Coché		.	Coché	Non	.	.	.	.	Dnid	Diabète Sucré De Type 2	Diabète Sucré (Incl Sous-Types)	Troubles Du Métabolisme Du Glucose (Incl Diabète Sucré)	TROUBLES DU MÉTABOLISME ET DE LA NUTRITION	2019-01-03	2019-01-10
01-024	55	499415	Douleur Colique	K	2019-02-27	2019-02-27	.	NK/03/2019	2019-03-15	.	Non	.	.	.	.	Douleur Épigastrique	Douleur Abdominale Haute	Douleurs Gastro-Intestinales Et Abdominales (Excl Bouche Et Gorge)	Signes Et Symptômes Gastro-Intestinaux	AFFECTIONS GASTRO-INTESTINALES	2019-01-03	2019-01-10
01-024	3	488215	Douleurs Abdominales	1		.	Coché	NK/01/2019	2019-01-15	.	Non	.	.	.	.	Douleurs Abdominales	Douleur Abdominale	Douleurs Gastro-Intestinales Et Abdominales (Excl Bouche Et Gorge)	Signes Et Symptômes Gastro-Intestinaux	AFFECTIONS GASTRO-INTESTINALES	2019-01-03	2019-01-10
01-024	15	489415	Douleurs Abdominales Spasmodique	2	NK/02/2019	2019-02-15	.	NK/02/2019	2019-02-16	.	Non	.	.	.	.	Douleur Abdominale	Douleur Abdominale	Douleurs Gastro-Intestinales Et Abdominales (Excl Bouche Et Gorge)	Signes Et Symptômes Gastro-Intestinaux	AFFECTIONS GASTRO-INTESTINALES	2019-01-03	2019-01-10
01-024	2	488115	Dyslipidemie	A		.	Coché		.	Coché	Non	.	.	.	.	Dyslipidémie	Dyslipidémie	Troubles Du Métabolisme Et Du Dépôt Lipidiques NCA	Troubles Du Métabolisme Des Lipides	TROUBLES DU MÉTABOLISME ET DE LA NUTRITION	2019-01-03	2019-01-10
01-024	13	489215	Fievre	1	2019-02-13	2019-02-13	.	2019-02-13	2019-02-13	.	Oui	Coché	.	.	Coché	Fièvre	Fièvre	Troubles Fébriles	Anomalies De La Température Corporelle	TROUBLES GÉNÉRAUX ET ANOMALIES AU SITE D'ADMINISTRATION	2019-01-03	2019-01-10
01-024	37	491615	Fievre	1	2019-03-15	2019-03-15	.	2019-03-18	2019-03-18	.	Oui	Coché	Coché	Coché	.	Fièvre	Fièvre	Troubles Fébriles	Anomalies De La Température Corporelle	TROUBLES GÉNÉRAUX ET ANOMALIES AU SITE D'ADMINISTRATION	2019-01-03	2019-01-10
01-024	57	499615	Fievre	2	2019-02-27	2019-02-27	.	2019-02-28	2019-02-28	.	Non	.	.	.	.	Fièvre	Fièvre	Troubles Fébriles	Anomalies De La Température Corporelle	TROUBLES GÉNÉRAUX ET ANOMALIES AU SITE D'ADMINISTRATION	2019-01-03	2019-01-10
01-024	45	492415	Hepatite	2	2019-03-20	2019-03-20	.	2019-03-21	2019-03-21	.	Oui	Coché	.	.	.	Hépatite	Hépatite	Lésions Hépatocellulaires Et Hépatites NCA	Troubles Hépatiques Et Hépatobiliaires	AFFECTIONS HÉPATOBILIAIRES	2019-01-03	2019-01-10
01-024	46	492515	Hyperglycemie	3	2019-03-20	2019-03-20	.	2019-03-21	2019-03-21	.	Non	.	.	.	.	Hyperglycémie	Hyperglycémie	Troubles Hyperglycémiques NCA	Troubles Du Métabolisme Du Glucose (Incl Diabète Sucré)	TROUBLES DU MÉTABOLISME ET DE LA NUTRITION	2019-01-03	2019-01-10
01-024	53	499215	Hypertension	1	2019-01-24	2019-01-24	.	2019-04-01	2019-04-01	.	Non	.	.	.	.	Hypertension	Hypertension	Troubles Hypertensifs Vasculaires NCA	Troubles Hypertensifs Vasculaires	AFFECTIONS VASCULAIRES	2019-01-03	2019-01-10
01-024	29	490815	Hypokaliemie	1	2019-03-01	2019-03-01	.	2019-05-04	2019-05-04	.	Non	.	.	.	.	Hypokaliémie	Hypokaliémie	Déséquilibre Du Potassium	Troubles De L'équilibre Hydroélectrolytique	TROUBLES DU MÉTABOLISME ET DE LA NUTRITION	2019-01-03	2019-01-10
01-024	17	489615	Hypotension	2	2019-02-27	2019-02-27	.	2019-02-28	2019-02-28	.	Oui	.	Coché	Coché	.	Hypotension	Hypotension	Troubles Hypotensifs Vasculaires	Baisses Et Troubles Non Spécifiques De La Pression Artérielle Et Chocs	AFFECTIONS VASCULAIRES	2019-01-03	2019-01-10
01-024	20	489915	Hypotension	3	2019-02-28	2019-02-28	.	2019-03-01	2019-03-01	.	Oui	.	Coché	Coché	.	Hypotension	Hypotension	Troubles Hypotensifs Vasculaires	Baisses Et Troubles Non Spécifiques De La Pression Artérielle Et Chocs	AFFECTIONS VASCULAIRES	2019-01-03	2019-01-10
01-024	10	488915	Nausees	2	2019-01-24	2019-01-24	.	NK/02/2019	2019-02-15	.	Oui	Coché	Coché	Coché	.	Nausée	Nausée	Symptômes De Nausées Et Vomissements	Signes Et Symptômes Gastro-Intestinaux	AFFECTIONS GASTRO-INTESTINALES	2019-01-03	2019-01-10
01-024	7	488615	Neuropathie	1	2019-01-10	2019-01-10	.	2019-01-17	2019-01-17	.	Oui	Coché	Coché	Coché	.	Neuropathie	Neuropathie Périphérique	Neuropathies Périphériques NCA	Neuropathies Périphériques	AFFECTIONS DU SYSTÈME NERVEUX	2019-01-03	2019-01-10
01-024	52	499115	Occlusion Intestinale	3	2019-03-22	2019-03-22	.	2019-03-22	2019-03-22	.	Non	.	.	.	Coché	Occlusion Intestinale	Occlusion Intestinale	Sténoses Et Occlusions Gastro-Intestinale NCA	Sténoses Et Occlusions Gastro-Intestinales	AFFECTIONS GASTRO-INTESTINALES	2019-01-03	2019-01-10
01-024	4	488315	Paresthesie	1	2019-01-04	2019-01-04	.	2019-01-10	2019-01-10	.	Oui	Coché	.	.	.	Paresthésie	Paresthésie	Paresthésies Et Dysesthésies	Troubles Neurologiques Nca	AFFECTIONS DU SYSTÈME NERVEUX	2019-01-03	2019-01-10
01-024	16	489515	Reaction A La Perfusion/Syndrome De Liberation Cytokinique	2	2019-02-26	2019-02-26	.	2019-02-27	2019-02-27	.	Oui	Coché	Coché	.	Coché	Syndrome De Libération De Cytokine	Syndrome De Libération De Cytokine	Affections Immunitaires Et Troubles Associés NCA	Troubles Immunitaires Nca	AFFECTIONS DU SYSTÈME IMMUNITAIRE	2019-01-03	2019-01-10
01-024	39	491815	Reaction A La Perfusion/Syndrome De Liberation Cytokinique	2	2019-03-19	2019-03-19	.	2019-03-20	2019-03-20	.	Oui	Coché	Coché	.	Coché	Syndrome De Libération De Cytokine	Syndrome De Libération De Cytokine	Affections Immunitaires Et Troubles Associés NCA	Troubles Immunitaires Nca	AFFECTIONS DU SYSTÈME IMMUNITAIRE	2019-01-03	2019-01-10
01-024	60	499915	Sepsis A Streptococcus Anginesosinus Multisensible	2	2019-03-25	2019-03-25	.	2019-04-01	2019-04-01	.	Non	.	.	.	Coché	Sepsis Streptococcique	Sepsis Streptococcique	Infections Streptococciques	Troubles Bactériens Infectieux	INFECTIONS ET INFESTATIONS	2019-01-03	2019-01-10
01-024	44	492315	Syndrome Inflammatoire	3	2019-03-20	2019-03-20	.	2019-03-21	2019-03-21	.	Oui	Coché	Coché	Coché	.	Sirs (Syndrome De Réponse Inflammatoire Généralisée)	Syndrome De Réponse Inflammatoire Généralisée	Inflammations	Troubles Généraux Nca	TROUBLES GÉNÉRAUX ET ANOMALIES AU SITE D'ADMINISTRATION	2019-01-03	2019-01-10
01-024	3	488215	Vomissements	2	2019-01-04	2019-01-04	.	2019-01-10	2019-01-10	.	Oui	Coché	.	.	.	Vomissement	Vomissement	Symptômes De Nausées Et Vomissements	Signes Et Symptômes Gastro-Intestinaux	AFFECTIONS GASTRO-INTESTINALES	2019-01-03	2019-01-10
01-024	4	488315	Vomissements	1	NK/04/2019	2019-04-15	.	NK/04/2019	2019-04-16	.	Oui	Coché	.	.	.	Vomissement	Vomissement	Symptômes De Nausées Et Vomissements	Signes Et Symptômes Gastro-Intestinaux	AFFECTIONS GASTRO-INTESTINALES	2019-01-03	2019-01-10
01-028	2	488115	Asthenie	1	2019-02-01	2019-02-01	.	2019-02-04	2019-02-04	.	Oui	Coché	Coché	Coché	.	Asthénie	Asthénie	États Asthéniques	Troubles Généraux Nca	TROUBLES GÉNÉRAUX ET ANOMALIES AU SITE D'ADMINISTRATION	2019-01-25	2019-01-29
01-028	25	490415	Asthenie	2	2019-07-17	2019-07-17	.	2019-07-22	2019-07-22	.	Oui	Coché	Coché	Coché	.	Asthénie	Asthénie	États Asthéniques	Troubles Généraux Nca	TROUBLES GÉNÉRAUX ET ANOMALIES AU SITE D'ADMINISTRATION	2019-01-25	2019-01-29
01-028	34	491315	Asthenie	K	2019-08-13	2019-08-13	.	2019-08-16	2019-08-16	.	Oui	Coché	Coché	Coché	.	Asthénie	Asthénie	États Asthéniques	Troubles Généraux Nca	TROUBLES GÉNÉRAUX ET ANOMALIES AU SITE D'ADMINISTRATION	2019-01-25	2019-01-29
01-028	1	488015	Diabete	A		.	Coché		.	Coché	Non	.	.	.	.	Diabète	Diabète	Diabète Sucré (Incl Sous-Types)	Troubles Du Métabolisme Du Glucose (Incl Diabète Sucré)	TROUBLES DU MÉTABOLISME ET DE LA NUTRITION	2019-01-25	2019-01-29
01-028	5	488415	Diarrhees	1	2019-03-01	2019-03-01	.	2019-03-03	2019-03-03	.	Oui	Coché	.	.	.	Diarrhée	Diarrhée	Diarrhées (Excl Infectieuses)	Troubles De La Motricité Gastro-Intestinale Et De La Défécation	AFFECTIONS GASTRO-INTESTINALES	2019-01-25	2019-01-29
01-028	7	488615	Diarrhees	1	2019-03-13	2019-03-13	.	2019-03-15	2019-03-15	.	Oui	Coché	.	.	.	Diarrhée	Diarrhée	Diarrhées (Excl Infectieuses)	Troubles De La Motricité Gastro-Intestinale Et De La Défécation	AFFECTIONS GASTRO-INTESTINALES	2019-01-25	2019-01-29
01-028	11	489015	Diarrhees	1	2019-03-27	2019-03-27	.	2019-03-29	2019-03-29	.	Oui	Coché	.	.	.	Diarrhée	Diarrhée	Diarrhées (Excl Infectieuses)	Troubles De La Motricité Gastro-Intestinale Et De La Défécation	AFFECTIONS GASTRO-INTESTINALES	2019-01-25	2019-01-29
01-028	29	490815	Diarrhees	1	NK/02/2019	2019-02-15	.	NK/02/2019	2019-02-16	.	Non	.	.	.	.	Diarrhée	Diarrhée	Diarrhées (Excl Infectieuses)	Troubles De La Motricité Gastro-Intestinale Et De La Défécation	AFFECTIONS GASTRO-INTESTINALES	2019-01-25	2019-01-29
01-028	17	489615	Douleurs Abdominales	1	NK/04/2019	2019-04-15	.	NK/04/2019	2019-04-16	.	Non	.	.	.	.	Douleurs Abdominales	Douleur Abdominale	Douleurs Gastro-Intestinales Et Abdominales (Excl Bouche Et Gorge)	Signes Et Symptômes Gastro-Intestinaux	AFFECTIONS GASTRO-INTESTINALES	2019-01-25	2019-01-29
01-028	19	489815	Dyspnee	1	2019-07-09	2019-07-09	.	NK/07/2019	2019-07-15	.	Non	.	.	.	.	Dyspnée	Dyspnée	Anomalies Respiratoires	Troubles Respiratoires Nca	AFFECTIONS RESPIRATOIRES, THORACIQUES ET MÉDIASTINALES	2019-01-25	2019-01-29
01-028	12	489115	Epistaxis	1	NK/03/2019	2019-03-15	.	NK/03/2019	2019-03-16	.	Non	.	.	.	.	Épistaxis	Épistaxis	Affections Nasales NCA	Affections Des Voies Aériennes Supérieures (Excl Infections)	AFFECTIONS RESPIRATOIRES, THORACIQUES ET MÉDIASTINALES	2019-01-25	2019-01-29
01-028	21	490015	Fievre	2	2019-07-31	2019-07-31	.	2019-08-01	2019-08-01	.	Oui	Coché	.	.	Coché	Fièvre	Fièvre	Troubles Fébriles	Anomalies De La Température Corporelle	TROUBLES GÉNÉRAUX ET ANOMALIES AU SITE D'ADMINISTRATION	2019-01-25	2019-01-29
01-028	27	490615	Fievre	1	2019-08-28	2019-08-28	.	2019-08-28	2019-08-28	.	Oui	Coché	.	.	.	Fièvre	Fièvre	Troubles Fébriles	Anomalies De La Température Corporelle	TROUBLES GÉNÉRAUX ET ANOMALIES AU SITE D'ADMINISTRATION	2019-01-25	2019-01-29
01-028	32	491115	Fievre	2	2019-08-13	2019-08-13	.	2019-08-14	2019-08-14	.	Oui	Coché	.	.	Coché	Fièvre	Fièvre	Troubles Fébriles	Anomalies De La Température Corporelle	TROUBLES GÉNÉRAUX ET ANOMALIES AU SITE D'ADMINISTRATION	2019-01-25	2019-01-29
01-028	6	488515	Hta	3		.	Coché		.	Coché	Non	.	.	.	.	Hypertension Artérielle	Hypertension	Troubles Hypertensifs Vasculaires NCA	Troubles Hypertensifs Vasculaires	AFFECTIONS VASCULAIRES	2019-01-25	2019-01-29
01-028	28	490715	Hypercholesterolemie	A		.	Coché		.	Coché	Non	.	.	.	.	Hypercholestérolémie	Hypercholestérolémie	Hypercholestérolémies	Troubles Du Métabolisme Des Lipides	TROUBLES DU MÉTABOLISME ET DE LA NUTRITION	2019-01-25	2019-01-29
01-028	9	488815	Hyperglycemie	1		.	Coché	2019-02-10	2019-02-10	.	Non	.	.	.	.	Hyperglycémie	Hyperglycémie	Troubles Hyperglycémiques NCA	Troubles Du Métabolisme Du Glucose (Incl Diabète Sucré)	TROUBLES DU MÉTABOLISME ET DE LA NUTRITION	2019-01-25	2019-01-29
01-028	10	488915	Hyperglycemie	1	2019-02-25	2019-02-25	.	2019-03-11	2019-03-11	.	Non	.	.	.	.	Hyperglycémie	Hyperglycémie	Troubles Hyperglycémiques NCA	Troubles Du Métabolisme Du Glucose (Incl Diabète Sucré)	TROUBLES DU MÉTABOLISME ET DE LA NUTRITION	2019-01-25	2019-01-29
01-028	26	490515	Hypoalbuminemie	2	2019-08-16	2019-08-16	.		.	Coché	Non	.	.	.	.	Hypoalbuminémie	Hypoalbuminémie	Troubles Du Métabolisme Protidique NCA	Troubles Du Métabolisme Des Protéines Et Des Acides Aminés Nca	TROUBLES DU MÉTABOLISME ET DE LA NUTRITION	2019-01-25	2019-01-29
01-028	3	488215	Nausees	1	2019-02-01	2019-02-01	.	2019-02-04	2019-02-04	.	Oui	Coché	Coché	Coché	.	Nausée	Nausée	Symptômes De Nausées Et Vomissements	Signes Et Symptômes Gastro-Intestinaux	AFFECTIONS GASTRO-INTESTINALES	2019-01-25	2019-01-29
01-028	24	490315	Nausees	1	2019-07-17	2019-07-17	.	2019-07-20	2019-07-20	.	Oui	Coché	Coché	Coché	.	Nausée	Nausée	Symptômes De Nausées Et Vomissements	Signes Et Symptômes Gastro-Intestinaux	AFFECTIONS GASTRO-INTESTINALES	2019-01-25	2019-01-29
01-028	35	491415	Nausees	1	2019-08-13	2019-08-13	.	2019-08-16	2019-08-16	.	Oui	Coché	Coché	Coché	.	Nausée	Nausée	Symptômes De Nausées Et Vomissements	Signes Et Symptômes Gastro-Intestinaux	AFFECTIONS GASTRO-INTESTINALES	2019-01-25	2019-01-29
01-028	23	490215	Neuropathie	1	NK/07/2019	2019-07-15	.		.	Coché	Oui	Coché	.	.	.	Neuropathie	Neuropathie Périphérique	Neuropathies Périphériques NCA	Neuropathies Périphériques	AFFECTIONS DU SYSTÈME NERVEUX	2019-01-25	2019-01-29
01-028	30	490915	Neuropathie	1	2019-03-13	2019-03-13	.	NK/03/2019	2019-03-15	.	Oui	Coché	.	.	.	Neuropathie	Neuropathie Périphérique	Neuropathies Périphériques NCA	Neuropathies Périphériques	AFFECTIONS DU SYSTÈME NERVEUX	2019-01-25	2019-01-29
01-028	4	488315	Neuropathie Peripherique Sensitive	1	2019-02-27	2019-02-27	.	NK/03/2019	2019-03-15	.	Oui	Coché	.	.	.	Neuropathie Périphérique Sensitive	Neuropathie Périphérique Sensitive	Neuropathies Périphériques NCA	Neuropathies Périphériques	AFFECTIONS DU SYSTÈME NERVEUX	2019-01-25	2019-01-29
01-028	5	488415	Neutropenie	3	2019-11-29	2019-11-29	.	2019-12-09	2019-12-09	.	Oui	Coché	.	.	.	Neutropénie	Neutropénie	Neutropénies	Anomalies Des Leucocytes	AFFECTIONS HÉMATOLOGIQUES ET DU SYSTÈME LYMPHATIQUE	2019-01-25	2019-01-29
01-028	8	488715	Pal Elevees	1		.	Coché	2019-02-24	2019-02-24	.	Non	.	.	.	.	Pal Augmentée	Phosphatase Alcaline Sanguine Augmentée	Analyses Des Enzymes Tissulaires NCA	Dosages Enzymatiques Nca	INVESTIGATIONS	2019-01-25	2019-01-29
01-028	18	489715	Polyneuropathie Axonal Sensitive	1	2019-06-15	2019-06-15	.		.	Coché	Non	.	.	.	.	Polyneuropathie Sensitive Axonale	Neuropathie Périphérique Sensitive	Neuropathies Périphériques NCA	Neuropathies Périphériques	AFFECTIONS DU SYSTÈME NERVEUX	2019-01-25	2019-01-29
01-028	22	490115	Sibilants	1	2019-07-09	2019-07-09	.	NK/07/2019	2019-07-15	.	Non	.	.	.	.	Accentuation Des Râles Sibilants	Sibilances	Bronchospasme Et Obstruction Des Voies Aériennes	Troubles Bronchiques (Excl Tumeurs)	AFFECTIONS RESPIRATOIRES, THORACIQUES ET MÉDIASTINALES	2019-01-25	2019-01-29
01-028	66	500515	Thrombopenie	4	2021-11-30	2021-11-30	.	2021-12-04	2021-12-04	.	Oui	Coché	.	Coché	Coché	Thrombopénie	Thrombopénie	Thrombocytopénies	Anomalies Des Plaquettes	AFFECTIONS HÉMATOLOGIQUES ET DU SYSTÈME LYMPHATIQUE	2019-01-25	2019-01-29
01-028	33	491215	Toux	K	2019-08-13	2019-08-13	.	2019-08-13	2019-08-13	.	Non	.	.	.	.	Toux	Toux	Toux Et Symptômes Associés	Troubles Respiratoires Nca	AFFECTIONS RESPIRATOIRES, THORACIQUES ET MÉDIASTINALES	2019-01-25	2019-01-29
01-028	13	489215	Toux	1	2019-11-07	2019-11-07	.	2019-11-12	2019-11-12	.	Non	.	.	.	.	Toux	Toux	Toux Et Symptômes Associés	Troubles Respiratoires Nca	AFFECTIONS RESPIRATOIRES, THORACIQUES ET MÉDIASTINALES	2019-01-25	2019-01-29
01-028	14	489315	Toux	K	2019-02-07	2019-02-07	.	2019-02-08	2019-02-08	.	Non	.	.	.	.	Toux	Toux	Toux Et Symptômes Associés	Troubles Respiratoires Nca	AFFECTIONS RESPIRATOIRES, THORACIQUES ET MÉDIASTINALES	2019-01-25	2019-01-29
01-031	40	491915	Adenome Surrenalien Gauche	A		.	Coché		.	Coché	Non	.	.	.	.	Adénome Surrénalien	Adénome Surrénalien	Tumeurs Bénignes Surrénaliennes	Tumeurs Bénignes Endocriniennes	TUMEURS BÉNIGNES, MALIGNES ET NON PRÉCISÉES (INCL KYSTES ET POLYPES)	2019-02-15	2019-02-18
01-031	34	491315	Anemie Agenerative	3	2019-06-18	2019-06-18	.	2019-06-20	2019-06-20	.	Non	.	.	.	.	Anémie Arégénérative	Anémie Aplastique	Insuffisances Médullaires Et Anémies Hypoplasiques	Anémies Non Hémolytiques Et Dépression De La Fonction Médullaire	AFFECTIONS HÉMATOLOGIQUES ET DU SYSTÈME LYMPHATIQUE	2019-02-15	2019-02-18
01-031	36	491515	Anxiete	1	2019-06-05	2019-06-05	.		.	Coché	Non	.	.	.	.	Anxiété	Anxiété	Symptômes De L'anxiété	Troubles Et Symptômes De L'anxiété	AFFECTIONS PSYCHIATRIQUES	2019-02-15	2019-02-18
01-031	49	492815	Arteriopathie	A	K	K	Coché		.	Coché	Non	.	.	.	.	Artériopathie	Trouble Artériel	Troubles Vasculaires Sans Localisation Spécifique NCA	Troubles Vasculaires Nca	AFFECTIONS VASCULAIRES	2019-02-15	2019-02-18
01-031	2	488115	Asthenie	1	2019-02-18	2019-02-18	.	NK/03/2019	2019-03-15	.	Oui	Coché	Coché	Coché	.	Asthénie	Asthénie	États Asthéniques	Troubles Généraux Nca	TROUBLES GÉNÉRAUX ET ANOMALIES AU SITE D'ADMINISTRATION	2019-02-15	2019-02-18
01-031	24	490315	Cholestase	2	2019-05-22	2019-05-22	.	2019-05-31	2019-05-31	.	Non	.	.	.	.	Cholestase	Cholestase	Cholestase Et Ictère	Troubles Hépatiques Et Hépatobiliaires	AFFECTIONS HÉPATOBILIAIRES	2019-02-15	2019-02-18
01-031	20	489915	Colite Dysimmunitaire	3	2019-05-04	2019-05-04	.	2019-05-14	2019-05-14	.	Oui	.	Coché	Coché	Coché	Colite	Colite	Colites (Excl Infectieuse)	Affections Inflammatoires Gastro-Intestinales	AFFECTIONS GASTRO-INTESTINALES	2019-02-15	2019-02-18
01-031	41	492015	Cystite	2	2019-02-10	2019-02-10	Coché	2019-02-10	2019-02-10	.	Non	.	.	.	.	Cystite	Cystite	Infections Des Voies Urinaires	Infections - Pathogène Non Précisé	INFECTIONS ET INFESTATIONS	2019-02-15	2019-02-18
01-031	42	492115	Diarrhee	1	2019-03-30	2019-03-30	.	2019-04-09	2019-04-09	.	Non	.	.	.	.	Diarrhée	Diarrhée	Diarrhées (Excl Infectieuses)	Troubles De La Motricité Gastro-Intestinale Et De La Défécation	AFFECTIONS GASTRO-INTESTINALES	2019-02-15	2019-02-18
01-031	48	492715	Diarrhee	2	2019-05-15	2019-05-15	.	NK/05/2019	2019-05-16	.	Non	.	.	.	.	Diarrhée	Diarrhée	Diarrhées (Excl Infectieuses)	Troubles De La Motricité Gastro-Intestinale Et De La Défécation	AFFECTIONS GASTRO-INTESTINALES	2019-02-15	2019-02-18
01-031	54	499315	Diarrhee	1	2019-06-01	2019-06-01	.	2019-06-21	2019-06-21	.	Non	.	.	.	.	Diarrhée	Diarrhée	Diarrhées (Excl Infectieuses)	Troubles De La Motricité Gastro-Intestinale Et De La Défécation	AFFECTIONS GASTRO-INTESTINALES	2019-02-15	2019-02-18
01-031	1	488015	Diarrhees	2		.	Coché	NK/03/2019	2019-03-15	.	Non	.	.	.	.	Diarrhée	Diarrhée	Diarrhées (Excl Infectieuses)	Troubles De La Motricité Gastro-Intestinale Et De La Défécation	AFFECTIONS GASTRO-INTESTINALES	2019-02-15	2019-02-18
01-031	4	488315	Diarrhees	3	NK/03/2019	2019-03-15	.	NK/03/2019	2019-03-16	.	Non	.	.	.	.	Diarrhée	Diarrhée	Diarrhées (Excl Infectieuses)	Troubles De La Motricité Gastro-Intestinale Et De La Défécation	AFFECTIONS GASTRO-INTESTINALES	2019-02-15	2019-02-18
01-031	5	488415	Diarrhees	1	NK/03/2019	2019-03-15	.	2019-03-28	2019-03-28	.	Non	.	.	.	.	Diarrhée	Diarrhée	Diarrhées (Excl Infectieuses)	Troubles De La Motricité Gastro-Intestinale Et De La Défécation	AFFECTIONS GASTRO-INTESTINALES	2019-02-15	2019-02-18
01-031	6	488515	Diarrhees	2	2019-03-28	2019-03-28	.	2019-03-29	2019-03-29	.	Non	.	.	.	.	Diarrhée	Diarrhée	Diarrhées (Excl Infectieuses)	Troubles De La Motricité Gastro-Intestinale Et De La Défécation	AFFECTIONS GASTRO-INTESTINALES	2019-02-15	2019-02-18
01-031	7	488615	Diarrhees	2	2019-04-09	2019-04-09	.	NK/04/2019	2019-04-15	.	Non	.	.	.	.	Diarrhée	Diarrhée	Diarrhées (Excl Infectieuses)	Troubles De La Motricité Gastro-Intestinale Et De La Défécation	AFFECTIONS GASTRO-INTESTINALES	2019-02-15	2019-02-18
01-031	14	489315	Diarrhees	2	2019-04-24	2019-04-24	.	2019-04-25	2019-04-25	.	Oui	Coché	Coché	Coché	.	Diarrhée	Diarrhée	Diarrhées (Excl Infectieuses)	Troubles De La Motricité Gastro-Intestinale Et De La Défécation	AFFECTIONS GASTRO-INTESTINALES	2019-02-15	2019-02-18
01-031	27	490615	Diarrhees	1	NK/05/2019	2019-05-15	.	2019-05-24	2019-05-24	.	Non	.	.	.	.	Diarrhée	Diarrhée	Diarrhées (Excl Infectieuses)	Troubles De La Motricité Gastro-Intestinale Et De La Défécation	AFFECTIONS GASTRO-INTESTINALES	2019-02-15	2019-02-18
01-031	28	490715	Diarrhees	2	2019-05-25	2019-05-25	.	2019-05-30	2019-05-30	.	Non	.	.	.	.	Diarrhée	Diarrhée	Diarrhées (Excl Infectieuses)	Troubles De La Motricité Gastro-Intestinale Et De La Défécation	AFFECTIONS GASTRO-INTESTINALES	2019-02-15	2019-02-18
01-031	37	491615	Douleur Abdominale	K	NK/12/2018	.	Coché	2019-04-15	2019-04-15	.	Non	.	.	.	.	Douleur Abdominale	Douleur Abdominale	Douleurs Gastro-Intestinales Et Abdominales (Excl Bouche Et Gorge)	Signes Et Symptômes Gastro-Intestinaux	AFFECTIONS GASTRO-INTESTINALES	2019-02-15	2019-02-18
01-031	56	499515	Douleur Pied	K	2019-06-19	2019-06-19	.		.	Coché	Non	.	.	.	.	Douleur Au Pied	Extrémités Douloureuses	Douleur Et Inconfort Musculosquelettiques Et Du Tissu Conjonctif	Troubles Musculosquelettiques Et Du Tissu Conjonctif Nca	AFFECTIONS MUSCULOSQUELETTIQUES ET DU TISSU CONJONCTIF	2019-02-15	2019-02-18
01-031	39	491815	Gastrite Chronique Atrophique	A		.	Coché		.	Coché	Non	.	.	.	.	Gastrite Atrophique	Gastrite Chronique	Gastrites (Excl Infectieuses)	Affections Inflammatoires Gastro-Intestinales	AFFECTIONS GASTRO-INTESTINALES	2019-02-15	2019-02-18
01-031	13	489215	Hippocratrisme Digital	K		.	Coché		.	Coché	Non	.	.	.	.	Hippocratisme Digital	Hippocratisme	Affections Des Tissus Mous NCA	Troubles Musculosquelettiques Et Du Tissu Conjonctif Nca	AFFECTIONS MUSCULOSQUELETTIQUES ET DU TISSU CONJONCTIF	2019-02-15	2019-02-18
01-031	32	491115	Hypercholesterolemie	1	2019-06-04	2019-06-04	.		.	Coché	Non	.	.	.	.	Hypercholestérolémie	Hypercholestérolémie	Hypercholestérolémies	Troubles Du Métabolisme Des Lipides	TROUBLES DU MÉTABOLISME ET DE LA NUTRITION	2019-02-15	2019-02-18
01-031	16	489515	Hyperkaliemie	2	2019-05-10	2019-05-10	.	2019-05-10	2019-05-10	.	Non	.	.	.	.	Hyperkaliémie	Hyperkaliémie	Déséquilibre Du Potassium	Troubles De L'équilibre Hydroélectrolytique	TROUBLES DU MÉTABOLISME ET DE LA NUTRITION	2019-02-15	2019-02-18
01-031	10	488915	Hypoalbuminemie	2	2019-04-14	2019-04-14	.	2019-06-03	2019-06-03	.	Non	.	.	.	.	Hypoalbuminémie	Hypoalbuminémie	Troubles Du Métabolisme Protidique NCA	Troubles Du Métabolisme Des Protéines Et Des Acides Aminés Nca	TROUBLES DU MÉTABOLISME ET DE LA NUTRITION	2019-02-15	2019-02-18
01-031	25	490415	Hypoalbuminemie	3	2019-06-03	2019-06-03	.	2019-06-16	2019-06-16	.	Non	.	.	.	.	Hypoalbuminémie	Hypoalbuminémie	Troubles Du Métabolisme Protidique NCA	Troubles Du Métabolisme Des Protéines Et Des Acides Aminés Nca	TROUBLES DU MÉTABOLISME ET DE LA NUTRITION	2019-02-15	2019-02-18
01-031	52	499115	Hypoalbuminemie	2	2019-06-17	2019-06-17	.		.	Coché	Non	.	.	.	.	Hypoalbuminémie	Hypoalbuminémie	Troubles Du Métabolisme Protidique NCA	Troubles Du Métabolisme Des Protéines Et Des Acides Aminés Nca	TROUBLES DU MÉTABOLISME ET DE LA NUTRITION	2019-02-15	2019-02-18
01-031	11	489015	Hypokaliemie	1	2019-04-24	2019-04-24	.	2019-04-25	2019-04-25	.	Non	.	.	.	.	Hypokaliémie	Hypokaliémie	Déséquilibre Du Potassium	Troubles De L'équilibre Hydroélectrolytique	TROUBLES DU MÉTABOLISME ET DE LA NUTRITION	2019-02-15	2019-02-18
01-031	15	489415	Hypokaliemie	4	2019-05-06	2019-05-06	.	2019-05-09	2019-05-09	.	Oui	Coché	Coché	Coché	.	Hypokaliémie	Hypokaliémie	Déséquilibre Du Potassium	Troubles De L'équilibre Hydroélectrolytique	TROUBLES DU MÉTABOLISME ET DE LA NUTRITION	2019-02-15	2019-02-18
01-031	17	489615	Hypokaliemie	3	2019-05-13	2019-05-13	.	2019-05-13	2019-05-13	.	Oui	Coché	Coché	Coché	.	Hypokaliémie	Hypokaliémie	Déséquilibre Du Potassium	Troubles De L'équilibre Hydroélectrolytique	TROUBLES DU MÉTABOLISME ET DE LA NUTRITION	2019-02-15	2019-02-18
01-031	35	491415	Hypokaliemie	2	2019-06-20	2019-06-20	.	2019-06-24	2019-06-24	.	Non	.	.	.	.	Hypokaliémie	Hypokaliémie	Déséquilibre Du Potassium	Troubles De L'équilibre Hydroélectrolytique	TROUBLES DU MÉTABOLISME ET DE LA NUTRITION	2019-02-15	2019-02-18
01-031	45	492415	Hypokaliemie	2	2019-05-04	2019-05-04	.	2019-05-05	2019-05-05	.	Oui	Coché	Coché	Coché	.	Hypokaliémie	Hypokaliémie	Déséquilibre Du Potassium	Troubles De L'équilibre Hydroélectrolytique	TROUBLES DU MÉTABOLISME ET DE LA NUTRITION	2019-02-15	2019-02-18
01-031	47	492615	Hypokaliemie	2	2019-05-14	2019-05-14	.	2019-05-14	2019-05-14	.	Oui	Coché	Coché	Coché	.	Hypokaliémie	Hypokaliémie	Déséquilibre Du Potassium	Troubles De L'équilibre Hydroélectrolytique	TROUBLES DU MÉTABOLISME ET DE LA NUTRITION	2019-02-15	2019-02-18
01-031	46	492515	Hypophosphatemie	K	2019-05-09	2019-05-09	.		.	Coché	Non	.	.	.	.	Hypophosphatémie	Hypophosphatémie	Troubles Du Métabolisme Du Phosphore	Troubles Des Os Et Du Métabolisme Du Calcium, Du Magnésium Et Du Phosphore	TROUBLES DU MÉTABOLISME ET DE LA NUTRITION	2019-02-15	2019-02-18
01-031	21	490015	Insuffisance Cardiaque	3	2019-05-19	2019-05-19	.	2019-06-12	2019-06-12	.	Oui	Coché	.	.	Coché	Insuffisance Cardiaque	Insuffisance Cardiaque	Insuffisances Cardiaques NCA	Insuffisances Cardiaques	AFFECTIONS CARDIAQUES	2019-02-15	2019-02-18
01-031	55	499415	Lesion Pied Gauche	K	2019-06-18	2019-06-18	.		.	Coché	Non	.	.	.	.	Lésion Du Pied	Lésion De Membre	Lésions De Localisation Spécifique NCA	Lésions Nca	LÉSIONS, INTOXICATIONS ET COMPLICATIONS D'INTERVENTIONS	2019-02-15	2019-02-18
01-031	22	490115	Oedeme Des Membres Inferieurs	1	2019-05-07	2019-05-07	.	2019-05-11	2019-05-11	.	Non	.	.	.	.	Oedème Des Membres Inférieurs	Oedèmes Périphériques	Oedèmes NCA	Troubles Généraux Nca	TROUBLES GÉNÉRAUX ET ANOMALIES AU SITE D'ADMINISTRATION	2019-02-15	2019-02-18
01-031	29	490815	Oedeme Des Membres Inferieurs	2	2019-05-28	2019-05-28	.	2019-05-30	2019-05-30	.	Non	.	.	.	.	Oedème Des Membres Inférieurs	Oedèmes Périphériques	Oedèmes NCA	Troubles Généraux Nca	TROUBLES GÉNÉRAUX ET ANOMALIES AU SITE D'ADMINISTRATION	2019-02-15	2019-02-18
01-031	50	492915	Oedeme Des Membres Inferieurs	1	2019-05-22	2019-05-22	.	2019-05-27	2019-05-27	.	Non	.	.	.	.	Oedème Des Membres Inférieurs	Oedèmes Périphériques	Oedèmes NCA	Troubles Généraux Nca	TROUBLES GÉNÉRAUX ET ANOMALIES AU SITE D'ADMINISTRATION	2019-02-15	2019-02-18
01-031	51	499015	Oedeme Des Membres Inferieurs	1	2019-05-31	2019-05-31	.	2019-06-17	2019-06-17	.	Non	.	.	.	.	Oedème Des Membres Inférieurs	Oedèmes Périphériques	Oedèmes NCA	Troubles Généraux Nca	TROUBLES GÉNÉRAUX ET ANOMALIES AU SITE D'ADMINISTRATION	2019-02-15	2019-02-18
01-031	33	491215	Oedeme Des Mi	3	2019-06-18	2019-06-18	.	2019-06-21	2019-06-21	.	Non	.	.	.	.	Oedème Des Membres Inférieurs	Oedèmes Périphériques	Oedèmes NCA	Troubles Généraux Nca	TROUBLES GÉNÉRAUX ET ANOMALIES AU SITE D'ADMINISTRATION	2019-02-15	2019-02-18
01-031	6	488515	Paresthesie	1	2018-12-28	2018-12-28	Coché	2019-01-01	2019-01-01	.	Oui	Coché	.	.	.	Paresthésie	Paresthésie	Paresthésies Et Dysesthésies	Troubles Neurologiques Nca	AFFECTIONS DU SYSTÈME NERVEUX	2019-02-15	2019-02-18
01-031	53	499215	Perte De Poids	3	2019-05-28	2019-05-28	.	2019-07-10	2019-07-10	.	Non	.	.	.	Coché	Perte De Poids	Poids Diminué	Actes D'examen Physique Et De L'état Des Organes	Thèmes Liés À L'examen Physique Et À L'état Des Organes	INVESTIGATIONS	2019-02-15	2019-02-18
01-031	5	488415	Perte De Poids	1	2019-02-21	2019-02-21	.	2019-03-05	2019-03-05	.	Oui	Coché	Coché	Coché	.	Perte De Poids	Poids Diminué	Actes D'examen Physique Et De L'état Des Organes	Thèmes Liés À L'examen Physique Et À L'état Des Organes	INVESTIGATIONS	2019-02-15	2019-02-18
01-031	52	499115	Perte De Poids	1	NK/03/2021	2021-03-15	.	2021-04-12	2021-04-12	.	Non	.	.	.	.	Perte De Poids	Poids Diminué	Actes D'examen Physique Et De L'état Des Organes	Thèmes Liés À L'examen Physique Et À L'état Des Organes	INVESTIGATIONS	2019-02-15	2019-02-18
01-031	30	490915	Pityriasis Versicolor	1	2019-05-31	2019-05-31	.	2019-06-06	2019-06-06	.	Non	.	.	.	.	Pityriasis Versicolor	Pityriasis Versicolor	Dermatophytoses	Troubles Infectieux Fongiques	INFECTIONS ET INFESTATIONS	2019-02-15	2019-02-18
01-031	31	491015	Purpura	1	2019-06-01	2019-06-01	.	2019-06-17	2019-06-17	.	Non	.	.	.	.	Purpura	Purpura	Purpura Et Troubles Apparentés	Anomalies Vasculaires De La Peau	AFFECTIONS DE LA PEAU ET DU TISSU SOUS-CUTANÉ	2019-02-15	2019-02-18
01-031	43	492215	Sensation De Brulure Rectale	K	2019-04-09	2019-04-09	.	2019-04-09	2019-04-09	.	Non	.	.	.	.	Brûlures Rectales	Gêne Anorectale	Signes Et Symptômes Anaux Et Rectaux	Troubles Anaux Et Rectaux Nca	AFFECTIONS GASTRO-INTESTINALES	2019-02-15	2019-02-18
01-031	44	492315	Vomissement	1	2019-04-01	2019-04-01	.	2019-04-09	2019-04-09	.	Non	.	.	.	.	Vomissement	Vomissement	Symptômes De Nausées Et Vomissements	Signes Et Symptômes Gastro-Intestinaux	AFFECTIONS GASTRO-INTESTINALES	2019-02-15	2019-02-18
01-031	14	489315	Vomissements	1	NK/05/2019	2019-05-15	.	NK/05/2019	2019-05-16	.	Non	.	.	.	.	Vomissement	Vomissement	Symptômes De Nausées Et Vomissements	Signes Et Symptômes Gastro-Intestinaux	AFFECTIONS GASTRO-INTESTINALES	2019-02-15	2019-02-18
01-032	10	488915	Agueusie	1	NK/03/2019	2019-03-15	.	NK/03/2019	2019-03-16	.	Non	.	.	.	.	Agueusie	Agueusie	Anomalies Sensorielles NCA	Troubles Neurologiques Nca	AFFECTIONS DU SYSTÈME NERVEUX	2019-02-18	2019-02-19
01-032	3	488215	Diarrhees	1	2019-02-21	2019-02-21	.	2019-03-05	2019-03-05	.	Oui	Coché	Coché	Coché	.	Diarrhée	Diarrhée	Diarrhées (Excl Infectieuses)	Troubles De La Motricité Gastro-Intestinale Et De La Défécation	AFFECTIONS GASTRO-INTESTINALES	2019-02-18	2019-02-19
01-032	1	488015	Douleur Epigastrique	K	2019-02-27	2019-02-27	.	2019-03-05	2019-03-05	.	Oui	Coché	Coché	Coché	.	Douleur Épigastrique	Douleur Abdominale Haute	Douleurs Gastro-Intestinales Et Abdominales (Excl Bouche Et Gorge)	Signes Et Symptômes Gastro-Intestinaux	AFFECTIONS GASTRO-INTESTINALES	2019-02-18	2019-02-19
01-032	16	489515	Fievre	1	2019-02-21	2019-02-21	.	2019-03-05	2019-03-05	.	Oui	Coché	Coché	Coché	.	Fièvre	Fièvre	Troubles Fébriles	Anomalies De La Température Corporelle	TROUBLES GÉNÉRAUX ET ANOMALIES AU SITE D'ADMINISTRATION	2019-02-18	2019-02-19
01-032	15	489415	Hyperkaliemie	1	2019-03-12	2019-03-12	.	2019-03-14	2019-03-14	.	Oui	.	Coché	.	.	Hyperkaliémie	Hyperkaliémie	Déséquilibre Du Potassium	Troubles De L'équilibre Hydroélectrolytique	TROUBLES DU MÉTABOLISME ET DE LA NUTRITION	2019-02-18	2019-02-19
01-032	6	488515	Hypoalbuminemie	1	2019-03-12	2019-03-12	.	2019-03-12	2019-03-12	.	Non	.	.	.	.	Hypoalbuminémie	Hypoalbuminémie	Troubles Du Métabolisme Protidique NCA	Troubles Du Métabolisme Des Protéines Et Des Acides Aminés Nca	TROUBLES DU MÉTABOLISME ET DE LA NUTRITION	2019-02-18	2019-02-19
01-032	14	489315	Hypoalbuminemie	2	2019-03-13	2019-03-13	.	2019-03-15	2019-03-15	.	Non	.	.	.	.	Hypoalbuminémie	Hypoalbuminémie	Troubles Du Métabolisme Protidique NCA	Troubles Du Métabolisme Des Protéines Et Des Acides Aminés Nca	TROUBLES DU MÉTABOLISME ET DE LA NUTRITION	2019-02-18	2019-02-19
01-032	11	489015	Nausees	1	2019-03-26	2019-03-26	.	NK/03/2019	2019-03-27	.	Oui	Coché	.	.	.	Nausée	Nausée	Symptômes De Nausées Et Vomissements	Signes Et Symptômes Gastro-Intestinaux	AFFECTIONS GASTRO-INTESTINALES	2019-02-18	2019-02-19
01-032	18	489715	Nausees	2	2019-02-21	2019-02-21	.	2019-03-05	2019-03-05	.	Oui	Coché	Coché	Coché	.	Nausée	Nausée	Symptômes De Nausées Et Vomissements	Signes Et Symptômes Gastro-Intestinaux	AFFECTIONS GASTRO-INTESTINALES	2019-02-18	2019-02-19
01-032	12	489115	Paresthesie	1	2019-01-11	2019-01-11	Coché	2019-01-14	2019-01-14	.	Oui	Coché	.	.	.	Paresthésie	Paresthésie	Paresthésies Et Dysesthésies	Troubles Neurologiques Nca	AFFECTIONS DU SYSTÈME NERVEUX	2019-02-18	2019-02-19
01-032	18	489715	Perte De Poids	1	2019-03-05	2019-03-05	.	2019-03-20	2019-03-20	.	Non	.	.	.	.	Perte De Poids	Poids Diminué	Actes D'examen Physique Et De L'état Des Organes	Thèmes Liés À L'examen Physique Et À L'état Des Organes	INVESTIGATIONS	2019-02-18	2019-02-19
01-032	7	488615	Reaction A La Perfusion	2	2019-03-12	2019-03-12	.	2019-03-12	2019-03-12	.	Oui	.	Coché	.	.	Réaction À La Perfusion	Réaction Liée À La Perfusion	Complications D'interventions Sans Localisation Spécifique	Lésions Et Complications Liées À Une Intervention Nca	LÉSIONS, INTOXICATIONS ET COMPLICATIONS D'INTERVENTIONS	2019-02-18	2019-02-19
01-032	19	489815	Rhinorrhees	1	2019-03-26	2019-03-26	.	NK/03/2019	2019-03-27	.	Oui	Coché	.	.	.	Rhinorrhée	Rhinorrhée	Signes Et Symptômes Des Voies Aériennes Supérieures	Signes Et Symptômes De L'appareil Respiratoire	AFFECTIONS RESPIRATOIRES, THORACIQUES ET MÉDIASTINALES	2019-02-18	2019-02-19
01-032	17	489615	Toux Seche	K	NK/02/2019	2019-02-15	.		.	Coché	Non	.	.	.	.	Toux Sèche	Toux	Toux Et Symptômes Associés	Troubles Respiratoires Nca	AFFECTIONS RESPIRATOIRES, THORACIQUES ET MÉDIASTINALES	2019-02-18	2019-02-19
01-032	40	491915	Vomissements	1	2019-10-21	2019-10-21	.	2019-10-24	2019-10-24	.	Oui	Coché	.	.	.	Vomissement	Vomissement	Symptômes De Nausées Et Vomissements	Signes Et Symptômes Gastro-Intestinaux	AFFECTIONS GASTRO-INTESTINALES	2019-02-18	2019-02-19
01-048	23	490215	Anemie	2	2020-03-09	2020-03-09	.	2020-03-29	2020-03-29	.	Non	.	.	.	.	Anémie	Anémie	Anémies NCA	Anémies Non Hémolytiques Et Dépression De La Fonction Médullaire	AFFECTIONS HÉMATOLOGIQUES ET DU SYSTÈME LYMPHATIQUE	2019-10-28	2019-10-29
01-048	30	490915	Anemie	2	2020-05-12	2020-05-12	.	2020-05-17	2020-05-17	.	Non	.	.	.	.	Anémie	Anémie	Anémies NCA	Anémies Non Hémolytiques Et Dépression De La Fonction Médullaire	AFFECTIONS HÉMATOLOGIQUES ET DU SYSTÈME LYMPHATIQUE	2019-10-28	2019-10-29
01-048	35	491415	Anemie	2	2020-06-08	2020-06-08	.	2020-06-21	2020-06-21	.	Non	.	.	.	.	Anémie	Anémie	Anémies NCA	Anémies Non Hémolytiques Et Dépression De La Fonction Médullaire	AFFECTIONS HÉMATOLOGIQUES ET DU SYSTÈME LYMPHATIQUE	2019-10-28	2019-10-29
01-048	44	492315	Anemie	2	2020-04-09	2020-04-09	.	2020-04-20	2020-04-20	.	Non	.	.	.	.	Anémie	Anémie	Anémies NCA	Anémies Non Hémolytiques Et Dépression De La Fonction Médullaire	AFFECTIONS HÉMATOLOGIQUES ET DU SYSTÈME LYMPHATIQUE	2019-10-28	2019-10-29
01-048	48	492715	Anemie	2	2020-08-24	2020-08-24	.	2020-09-20	2020-09-20	.	Non	.	.	.	.	Anémie	Anémie	Anémies NCA	Anémies Non Hémolytiques Et Dépression De La Fonction Médullaire	AFFECTIONS HÉMATOLOGIQUES ET DU SYSTÈME LYMPHATIQUE	2019-10-28	2019-10-29
01-048	1	488015	Anorexie	1	2019-10-08	2019-10-08	Coché	2019-10-21	2019-10-21	.	Oui	Coché	Coché	Coché	.	Anorexie	Appétit Diminué	Troubles De L'appétit	Troubles De L'appétit Et De La Nutrition	TROUBLES DU MÉTABOLISME ET DE LA NUTRITION	2019-10-28	2019-10-29
01-048	31	491015	Ascite	2	2020-04-07	2020-04-07	.	2020-05-13	2020-05-13	.	Oui	Coché	.	.	Coché	Ascite	Ascite	Affections Péritonéales Et Rétropéritonéales	Troubles Péritonéaux Et Rétropéritonéaux	AFFECTIONS GASTRO-INTESTINALES	2019-10-28	2019-10-29
01-048	8	488715	Asthenie	1	2019-12-30	2019-12-30	.	NK/01/2020	2020-01-15	.	Non	.	.	.	.	Asthénie	Asthénie	États Asthéniques	Troubles Généraux Nca	TROUBLES GÉNÉRAUX ET ANOMALIES AU SITE D'ADMINISTRATION	2019-10-28	2019-10-29
01-048	12	489115	Asthenie	2	NK/01/2020	2020-01-15	.	NK/01/2020	2020-01-16	.	Non	.	.	.	.	Asthénie	Asthénie	États Asthéniques	Troubles Généraux Nca	TROUBLES GÉNÉRAUX ET ANOMALIES AU SITE D'ADMINISTRATION	2019-10-28	2019-10-29
01-048	26	490515	Asthenie	1	NK/05/2020	2020-05-15	.	NK/05/2020	2020-05-16	.	Non	.	.	.	.	Asthénie	Asthénie	États Asthéniques	Troubles Généraux Nca	TROUBLES GÉNÉRAUX ET ANOMALIES AU SITE D'ADMINISTRATION	2019-10-28	2019-10-29
01-048	41	492015	Asthenie	2	NK/02/2020	2020-02-15	.	NK/05/2020	2020-05-15	.	Non	.	.	.	.	Asthénie	Asthénie	États Asthéniques	Troubles Généraux Nca	TROUBLES GÉNÉRAUX ET ANOMALIES AU SITE D'ADMINISTRATION	2019-10-28	2019-10-29
01-048	58	499715	Augmentation Lipase	1	2021-05-10	2021-05-10	.	2021-06-06	2021-06-06	.	Non	.	.	.	.	Lipase Augmentée	Lipase Augmentée	Enzymes De La Digestion	Explorations Gastro-Intestinales	INVESTIGATIONS	2019-10-28	2019-10-29
01-048	50	492915	Carence En Folates	K	2020-08-24	2020-08-24	.	NK/09/2020	2020-09-15	.	Non	.	.	.	.	Anémie Due À Une Carence En Folates	Anémie Par Déficience En Folates	Anémies Carentielles	Anémies Non Hémolytiques Et Dépression De La Fonction Médullaire	AFFECTIONS HÉMATOLOGIQUES ET DU SYSTÈME LYMPHATIQUE	2019-10-28	2019-10-29
01-048	49	492815	Carence Martiale	K	2020-08-24	2020-08-24	.	NK/09/2020	2020-09-15	.	Non	.	.	.	.	Sidéropénie	Déficience En Fer	Déficits En Fer	Troubles Du Métabolisme Du Fer Et Des Oligoéléments	TROUBLES DU MÉTABOLISME ET DE LA NUTRITION	2019-10-28	2019-10-29
01-048	41	492015	Cholecystectomie	A	2020-02-10	2020-02-10	.	2020-02-10	2020-02-10	.	Non	.	.	.	.	Cholécystectomie	Cholécystectomie	Interventions Thérapeutiques Sur Les Voies Biliaires Et La Vésicule Biliaire	Interventions Thérapeutiques Hépatobiliaires	ACTES MÉDICAUX ET CHIRURGICAUX	2019-10-28	2019-10-29
01-048	24	490315	Cholestase	2	2019-12-16	2019-12-16	.	2019-12-23	2019-12-23	.	Oui	.	Coché	Coché	.	Cholestase	Cholestase	Cholestase Et Ictère	Troubles Hépatiques Et Hépatobiliaires	AFFECTIONS HÉPATOBILIAIRES	2019-10-28	2019-10-29
01-048	79	501815	Chute	1	NK/01/2022	2022-01-15	.	NK/01/2022	2022-01-16	.	Non	.	.	.	.						2019-10-28	2019-10-29
01-048	10	488915	Cpk Augmente	2	2019-12-30	2019-12-30	.	2020-01-19	2020-01-19	.	Oui	.	Coché	Coché	.	Cpk Augmentée	Créatine Phosphokinase Sanguine Augmentée	Analyses Musculaires Cardiaques Et Squelettiques	Dosages Enzymatiques Nca	INVESTIGATIONS	2019-10-28	2019-10-29
01-048	18	489715	Cpk Augmente	1	2020-01-20	2020-01-20	.	2020-01-28	2020-01-28	.	Oui	.	Coché	Coché	.	Cpk Augmentée	Créatine Phosphokinase Sanguine Augmentée	Analyses Musculaires Cardiaques Et Squelettiques	Dosages Enzymatiques Nca	INVESTIGATIONS	2019-10-28	2019-10-29
01-048	25	490415	Cpk Augmente	3	2019-12-16	2019-12-16	.	2019-12-29	2019-12-29	.	Non	.	.	.	.	Cpk Augmentée	Créatine Phosphokinase Sanguine Augmentée	Analyses Musculaires Cardiaques Et Squelettiques	Dosages Enzymatiques Nca	INVESTIGATIONS	2019-10-28	2019-10-29
01-048	20	489915	Cytolyse	3	2019-12-16	2019-12-16	.	2019-12-23	2019-12-23	.	Oui	.	Coché	Coché	.	Cytolyse	Mort Cellulaire	Troubles Du Métabolisme Cellulaire NCA	Troubles Du Métabolisme Nca	TROUBLES DU MÉTABOLISME ET DE LA NUTRITION	2019-10-28	2019-10-29
01-048	21	490015	Cytolyse	2	2019-12-24	2019-12-24	.	2020-01-19	2020-01-19	.	Oui	.	Coché	Coché	.	Cytolyse	Mort Cellulaire	Troubles Du Métabolisme Cellulaire NCA	Troubles Du Métabolisme Nca	TROUBLES DU MÉTABOLISME ET DE LA NUTRITION	2019-10-28	2019-10-29
01-048	22	490115	Cytolyse	1	2020-01-20	2020-01-20	.	2020-01-28	2020-01-28	.	Non	.	.	.	.	Cytolyse	Mort Cellulaire	Troubles Du Métabolisme Cellulaire NCA	Troubles Du Métabolisme Nca	TROUBLES DU MÉTABOLISME ET DE LA NUTRITION	2019-10-28	2019-10-29
01-048	54	499315	Diabete De Type 1	3	2021-03-22	2021-03-22	.	2021-03-23	2021-03-23	.	Oui	.	Coché	.	Coché	Diabète Sucré De Type 1	Diabète Sucré De Type 1	Diabète Sucré (Incl Sous-Types)	Troubles Du Métabolisme Du Glucose (Incl Diabète Sucré)	TROUBLES DU MÉTABOLISME ET DE LA NUTRITION	2019-10-28	2019-10-29
01-048	39	491815	Diarrhee	1	NK/01/2020	2020-01-15	.	NK/01/2020	2020-01-16	.	Non	.	.	.	.	Diarrhée	Diarrhée	Diarrhées (Excl Infectieuses)	Troubles De La Motricité Gastro-Intestinale Et De La Défécation	AFFECTIONS GASTRO-INTESTINALES	2019-10-28	2019-10-29
01-048	43	492215	Diarrhee	K	NK/04/2020	2020-04-15	.	NK/04/2020	2020-04-16	.	Non	.	.	.	.	Diarrhée	Diarrhée	Diarrhées (Excl Infectieuses)	Troubles De La Motricité Gastro-Intestinale Et De La Défécation	AFFECTIONS GASTRO-INTESTINALES	2019-10-28	2019-10-29
01-048	69	500815	Diarrhees	3	2021-12-03	2021-12-03	.	2021-12-10	2021-12-10	.	Oui	Coché	.	.	.	Diarrhée	Diarrhée	Diarrhées (Excl Infectieuses)	Troubles De La Motricité Gastro-Intestinale Et De La Défécation	AFFECTIONS GASTRO-INTESTINALES	2019-10-28	2019-10-29
01-048	72	501115	Dilatation Pyelocalicielle A Gauche	1	2021-05-10	2021-05-10	.		.	Coché	Non	.	.	.	Coché						2019-10-28	2019-10-29
01-048	34	491315	Double Metastasectomie Et Double Thermoablation Par Radio Frequence	A	2020-05-13	2020-05-13	.	2020-05-13	2020-05-13	.	Non	.	.	.	.	Métastasectomie	Chirurgie De Cancer	Interventions Thérapeutiques NCA	Interventions Thérapeutiques Et Interventions De Soutien Nca	ACTES MÉDICAUX ET CHIRURGICAUX	2019-10-28	2019-10-29
01-048	7	488615	Douleurs Osseuses	1	NK/12/2019	2019-12-15	.	NK/01/2020	2020-01-15	.	Non	.	.	.	.	Douleurs Osseuses	Douleur Osseuse	Signes Et Symptômes Osseux	Affections Des Os (Excl Congénitaux Et Fractures)	AFFECTIONS MUSCULOSQUELETTIQUES ET DU TISSU CONJONCTIF	2019-10-28	2019-10-29
01-048	46	492515	Fibrose Parenchyme Hepatique	A	NK/04/2020	2020-04-15	.	2020-05-13	2020-05-13	.	Non	.	.	.	.	Fibrose Hépatique	Fibrose Hépatique	Fibrose Hépatique Et Cirrhoses	Troubles Hépatiques Et Hépatobiliaires	AFFECTIONS HÉPATOBILIAIRES	2019-10-28	2019-10-29
01-048	45	492415	Hamartome Biliaire Sous Capsulaire	A	NK/09/2019	2019-09-15	.	2020-05-13	2020-05-13	.	Non	.	.	.	.	Hamartome Biliaire	Hamartome Biliaire	Anomalies Congénitales Hépatobiliaires	Troubles Congénitaux Hépatobiliaires	AFFECTIONS CONGÉNITALES, FAMILIALES ET GÉNÉTIQUES	2019-10-28	2019-10-29
01-048	19	489815	Hta	2	2019-03-15	2019-03-15	Coché	2019-03-15	2019-03-15	.	Non	.	.	.	.	Hypertension Artérielle	Hypertension	Troubles Hypertensifs Vasculaires NCA	Troubles Hypertensifs Vasculaires	AFFECTIONS VASCULAIRES	2019-10-28	2019-10-29
01-048	11	489015	Hypoalbuminemie	2	2019-12-30	2019-12-30	.	2020-01-28	2020-01-28	.	Oui	.	Coché	Coché	.	Hypoalbuminémie	Hypoalbuminémie	Troubles Du Métabolisme Protidique NCA	Troubles Du Métabolisme Des Protéines Et Des Acides Aminés Nca	TROUBLES DU MÉTABOLISME ET DE LA NUTRITION	2019-10-28	2019-10-29
01-048	36	491515	Hypoalbuminemie	2	2020-06-08	2020-06-08	.	2020-08-23	2020-08-23	.	Non	.	.	.	.	Hypoalbuminémie	Hypoalbuminémie	Troubles Du Métabolisme Protidique NCA	Troubles Du Métabolisme Des Protéines Et Des Acides Aminés Nca	TROUBLES DU MÉTABOLISME ET DE LA NUTRITION	2019-10-28	2019-10-29
01-048	59	499815	Hypoalbuminemie	1	2021-05-10	2021-05-10	.	2021-06-06	2021-06-06	.	Non	.	.	.	.	Hypoalbuminémie	Hypoalbuminémie	Troubles Du Métabolisme Protidique NCA	Troubles Du Métabolisme Des Protéines Et Des Acides Aminés Nca	TROUBLES DU MÉTABOLISME ET DE LA NUTRITION	2019-10-28	2019-10-29
01-048	55	499415	Hypochloremie	1	2021-03-22	2021-03-22	.	2021-04-12	2021-04-12	.	Non	.	.	.	.	Hypochlorémie	Hypochlorémie	Déséquilibre Du Chlorure	Troubles De L'équilibre Hydroélectrolytique	TROUBLES DU MÉTABOLISME ET DE LA NUTRITION	2019-10-28	2019-10-29
01-048	2	488115	Hypokaliemie	1	2019-10-14	2019-10-14	.	2019-11-08	2019-11-08	.	Non	.	.	.	.	Hypokaliémie	Hypokaliémie	Déséquilibre Du Potassium	Troubles De L'équilibre Hydroélectrolytique	TROUBLES DU MÉTABOLISME ET DE LA NUTRITION	2019-10-28	2019-10-29
01-048	32	491115	Hypokaliemie	2	2020-05-16	2020-05-16	.	2020-06-07	2020-06-07	.	Non	.	.	.	.	Hypokaliémie	Hypokaliémie	Déséquilibre Du Potassium	Troubles De L'équilibre Hydroélectrolytique	TROUBLES DU MÉTABOLISME ET DE LA NUTRITION	2019-10-28	2019-10-29
01-048	57	499615	Hypokaliemie	1	2021-04-26	2021-04-26	.	2021-05-10	2021-05-10	.	Non	.	.	.	.	Hypokaliémie	Hypokaliémie	Déséquilibre Du Potassium	Troubles De L'équilibre Hydroélectrolytique	TROUBLES DU MÉTABOLISME ET DE LA NUTRITION	2019-10-28	2019-10-29
01-048	61	500015	Hypokaliemie	1	2021-06-07	2021-06-07	.	2021-07-19	2021-07-19	.	Non	.	.	.	.	Hypokaliémie	Hypokaliémie	Déséquilibre Du Potassium	Troubles De L'équilibre Hydroélectrolytique	TROUBLES DU MÉTABOLISME ET DE LA NUTRITION	2019-10-28	2019-10-29
01-048	74	501315	Infection Urinaire Enterobacter	3	2021-12-03	2021-12-03	.	2021-12-23	2021-12-23	.	Non	.	.	.	.						2019-10-28	2019-10-29
01-048	68	500715	Insuffisance Renale Aigue	3	2021-12-03	2021-12-03	.	2021-12-10	2021-12-10	.	Oui	Coché	.	.	.	Insuffisance Rénale Aiguë	Insuffisance Rénale Aiguë	Atteinte Et Insuffisance Rénales	Troubles Rénaux (Excl Néphropathies)	AFFECTIONS DU REIN ET DES VOIES URINAIRES	2019-10-28	2019-10-29
01-048	16	489515	Leucopenie	1	2020-01-20	2020-01-20	.	2020-01-28	2020-01-28	.	Oui	Coché	.	.	.	Leucopénie	Leucopénie	Leucopénies NCA	Anomalies Des Leucocytes	AFFECTIONS HÉMATOLOGIQUES ET DU SYSTÈME LYMPHATIQUE	2019-10-28	2019-10-29
01-048	13	489215	Myalgie	1	NK/01/2020	2020-01-15	.	NK/01/2020	2020-01-16	.	Non	.	.	.	.	Myalgie	Myalgie	Douleurs Dans Les Muscles	Troubles Musculaires	AFFECTIONS MUSCULOSQUELETTIQUES ET DU TISSU CONJONCTIF	2019-10-28	2019-10-29
01-048	65	500415	Neuropathie Peripherique	1	NK/11/2021	2021-11-15	.		.	Coché	Non	.	.	.	.	Neuropathie Périphérique	Neuropathie Périphérique	Neuropathies Périphériques NCA	Neuropathies Périphériques	AFFECTIONS DU SYSTÈME NERVEUX	2019-10-28	2019-10-29
01-048	6	488515	Neutropenie	3	2020-01-06	2020-01-06	.	2020-01-12	2020-01-12	.	Oui	Coché	.	.	.	Neutropénie	Neutropénie	Neutropénies	Anomalies Des Leucocytes	AFFECTIONS HÉMATOLOGIQUES ET DU SYSTÈME LYMPHATIQUE	2019-10-28	2019-10-29
01-048	23	490215	Neutropenie	4	2019-12-10	2019-12-10	.	2019-12-18	2019-12-18	.	Oui	Coché	.	.	.	Neutropénie	Neutropénie	Neutropénies	Anomalies Des Leucocytes	AFFECTIONS HÉMATOLOGIQUES ET DU SYSTÈME LYMPHATIQUE	2019-10-28	2019-10-29
01-048	34	491315	Neutropenie	2	2019-10-19	2019-10-19	.	2019-11-02	2019-11-02	.	Oui	Coché	.	.	.	Neutropénie	Neutropénie	Neutropénies	Anomalies Des Leucocytes	AFFECTIONS HÉMATOLOGIQUES ET DU SYSTÈME LYMPHATIQUE	2019-10-28	2019-10-29
01-048	43	492215	Neutropenie	3	2019-11-16	2019-11-16	.	2019-11-21	2019-11-21	.	Oui	Coché	.	.	.	Neutropénie	Neutropénie	Neutropénies	Anomalies Des Leucocytes	AFFECTIONS HÉMATOLOGIQUES ET DU SYSTÈME LYMPHATIQUE	2019-10-28	2019-10-29
01-048	14	489315	Oedemes Des Membres Inferieurs	1	NK/12/2019	2019-12-15	.	NK/01/2020	2020-01-15	.	Non	.	.	.	.	Oedème Des Membres Inférieurs	Oedèmes Périphériques	Oedèmes NCA	Troubles Généraux Nca	TROUBLES GÉNÉRAUX ET ANOMALIES AU SITE D'ADMINISTRATION	2019-10-28	2019-10-29
01-048	37	491615	Oedemes Membres Inferieurs	1	NK/09/2020	2020-09-15	.	NK/10/2020	2020-10-15	.	Non	.	.	.	.	Oedème Des Membres Inférieurs	Oedèmes Périphériques	Oedèmes NCA	Troubles Généraux Nca	TROUBLES GÉNÉRAUX ET ANOMALIES AU SITE D'ADMINISTRATION	2019-10-28	2019-10-29
01-048	10	488915	Perte De Poids	1	NK/06/2018	.	Coché		.	Coché	Non	.	.	.	.	Perte De Poids	Poids Diminué	Actes D'examen Physique Et De L'état Des Organes	Thèmes Liés À L'examen Physique Et À L'état Des Organes	INVESTIGATIONS	2019-10-28	2019-10-29
01-048	53	499215	Polyuropolydipsie	2	2021-03-09	2021-03-09	.	2021-03-23	2021-03-23	.	Non	.	.	.	.	Syndrome Polyurie-Polydipsie	Diabète Insipide	Troubles Posthypophysaires	Troubles Hypothalamiques Et Hypophysaires	AFFECTIONS ENDOCRINIENNES	2019-10-28	2019-10-29
01-048	33	491215	Radiotherapie Au Niveau Du Mesorectum	A	2020-05-04	2020-05-04	.	2020-05-08	2020-05-08	.	Non	.	.	.	.	Radiothérapie Du Rectum	Radiothérapie Du Rectum	Radiothérapies Gastro-Intestinales	Interventions Thérapeutiques Gastro-Intestinales	ACTES MÉDICAUX ET CHIRURGICAUX	2019-10-28	2019-10-29
01-048	47	492615	Resection Rectum R1	A	2020-07-08	2020-07-08	.	2020-07-08	2020-07-08	.	Non	.	.	.	.	Résection Du Rectum	Proctectomie	Interventions Thérapeutiques Anorectales	Interventions Thérapeutiques Gastro-Intestinales	ACTES MÉDICAUX ET CHIRURGICAUX	2019-10-28	2019-10-29
01-048	60	499915	Sciatique De La Fesse Gauche	2	NK/02/2021	2021-02-15	.	2021-02-22	2021-02-22	.	Non	.	.	.	.	Sciatique	Sciatique	Troubles De La Moelle Épinière Lombaire Et Des Racines Nerveuses	Troubles De La Moelle Épinière Et Des Racines Nerveuses	AFFECTIONS DU SYSTÈME NERVEUX	2019-10-28	2019-10-29
01-048	70	500915	Sepsis Severe	3	2021-12-03	2021-12-03	.	2021-12-23	2021-12-23	.	Oui	Coché	.	.	Coché	Sepsis	Sepsis	État Septique, Bactériémie, Virémie Et Fongémie NCA	Infections - Pathogène Non Précisé	INFECTIONS ET INFESTATIONS	2019-10-28	2019-10-29
01-048	1	488015	Syndrome Rectal Genant	2	NK/04/2019	2019-04-15	.	NK/11/2019	2019-11-15	.	Non	.	.	.	.	Ténesme Rectal	Ténesme Rectal	Signes Et Symptômes Anaux Et Rectaux	Troubles Anaux Et Rectaux Nca	AFFECTIONS GASTRO-INTESTINALES	2019-10-28	2019-10-29
01-048	15	489415	Thrombopenie	1	2019-02-25	2019-02-25	Coché	2019-03-31	2019-03-31	.	Non	.	.	.	.	Thrombopénie	Thrombopénie	Thrombocytopénies	Anomalies Des Plaquettes	AFFECTIONS HÉMATOLOGIQUES ET DU SYSTÈME LYMPHATIQUE	2019-10-28	2019-10-29
01-048	75	501415	Œdeme Des Membres Inferieurs	1	2021-12-11	2021-12-11	.	2021-12-23	2021-12-23	.	Non	.	.	.	.						2019-10-28	2019-10-29
02-012	25	490415	Anémie	2	2019-02-01	2019-02-01	.	NK/02/2019	2019-02-15	.	Non	.	.	.	.	Anémie	Anémie	Anémies NCA	Anémies Non Hémolytiques Et Dépression De La Fonction Médullaire	AFFECTIONS HÉMATOLOGIQUES ET DU SYSTÈME LYMPHATIQUE	2018-08-21	2018-08-21
02-012	26	490515	Anémie	1	2019-02-05	2019-02-05	.	NK/02/2019	2019-02-15	.	Non	.	.	.	.	Anémie	Anémie	Anémies NCA	Anémies Non Hémolytiques Et Dépression De La Fonction Médullaire	AFFECTIONS HÉMATOLOGIQUES ET DU SYSTÈME LYMPHATIQUE	2018-08-21	2018-08-21
02-012	1	488015	Asthénie	2		.	Coché	2018-09-03	2018-09-03	.	Non	.	.	.	.	Asthénie	Asthénie	États Asthéniques	Troubles Généraux Nca	TROUBLES GÉNÉRAUX ET ANOMALIES AU SITE D'ADMINISTRATION	2018-08-21	2018-08-21
02-012	4	488315	Asthénie	3	2018-09-04	2018-09-04	.	2018-09-08	2018-09-08	.	Oui	Coché	Coché	Coché	.	Asthénie	Asthénie	États Asthéniques	Troubles Généraux Nca	TROUBLES GÉNÉRAUX ET ANOMALIES AU SITE D'ADMINISTRATION	2018-08-21	2018-08-21
02-012	5	488415	Asthénie	2	2018-09-09	2018-09-09	.	2018-09-14	2018-09-14	.	Oui	Coché	Coché	Coché	.	Asthénie	Asthénie	États Asthéniques	Troubles Généraux Nca	TROUBLES GÉNÉRAUX ET ANOMALIES AU SITE D'ADMINISTRATION	2018-08-21	2018-08-21
02-012	6	488515	Asthénie	1	2018-09-15	2018-09-15	.	2018-09-17	2018-09-17	.	Oui	Coché	Coché	Coché	.	Asthénie	Asthénie	États Asthéniques	Troubles Généraux Nca	TROUBLES GÉNÉRAUX ET ANOMALIES AU SITE D'ADMINISTRATION	2018-08-21	2018-08-21
02-012	9	488815	Asthénie	3	2018-09-18	2018-09-18	.	2018-09-21	2018-09-21	.	Oui	Coché	Coché	Coché	.	Asthénie	Asthénie	États Asthéniques	Troubles Généraux Nca	TROUBLES GÉNÉRAUX ET ANOMALIES AU SITE D'ADMINISTRATION	2018-08-21	2018-08-21
02-012	13	489215	Asthénie	1	2018-09-22	2018-09-22	.	2018-10-01	2018-10-01	.	Oui	Coché	Coché	Coché	.	Asthénie	Asthénie	États Asthéniques	Troubles Généraux Nca	TROUBLES GÉNÉRAUX ET ANOMALIES AU SITE D'ADMINISTRATION	2018-08-21	2018-08-21
02-012	14	489315	Asthénie	2	2018-10-02	2018-10-02	.	2018-10-09	2018-10-09	.	Oui	Coché	.	.	.	Asthénie	Asthénie	États Asthéniques	Troubles Généraux Nca	TROUBLES GÉNÉRAUX ET ANOMALIES AU SITE D'ADMINISTRATION	2018-08-21	2018-08-21
02-012	16	489515	Asthénie	1	2018-10-10	2018-10-10	.	NK/12/2018	2018-12-15	.	Oui	Coché	.	.	.	Asthénie	Asthénie	États Asthéniques	Troubles Généraux Nca	TROUBLES GÉNÉRAUX ET ANOMALIES AU SITE D'ADMINISTRATION	2018-08-21	2018-08-21
02-012	22	490115	Asthénie	1	2019-02-05	2019-02-05	.	2019-08-09	2019-08-09	.	Non	.	.	.	.	Asthénie	Asthénie	États Asthéniques	Troubles Généraux Nca	TROUBLES GÉNÉRAUX ET ANOMALIES AU SITE D'ADMINISTRATION	2018-08-21	2018-08-21
02-012	20	489915	Chirurgir Curative ( Colectomie+ Metastasectomie)	3	2018-12-11	2018-12-11	.	2018-12-11	2018-12-11	.	Non	.	.	.	.	Chirurgie	Chirurgie	Interventions Thérapeutiques NCA	Interventions Thérapeutiques Et Interventions De Soutien Nca	ACTES MÉDICAUX ET CHIRURGICAUX	2018-08-21	2018-08-21
02-012	10	488915	Crampe Musculaire	1	NK/09/2018	2018-09-15	.	NK/09/2018	2018-09-16	.	Oui	Coché	Coché	Coché	.	Crampe Musculaire	Contractures Musculaires	Signes Et Symptômes Musculaires NCA	Troubles Musculaires	AFFECTIONS MUSCULOSQUELETTIQUES ET DU TISSU CONJONCTIF	2018-08-21	2018-08-21
02-012	33	491215	Crampe Musculaire	1	2018-10-16	2018-10-16	.	2018-10-18	2018-10-18	.	Oui	Coché	.	.	.	Crampe Musculaire	Contractures Musculaires	Signes Et Symptômes Musculaires NCA	Troubles Musculaires	AFFECTIONS MUSCULOSQUELETTIQUES ET DU TISSU CONJONCTIF	2018-08-21	2018-08-21
02-012	18	489715	Crampes Musculaires	1	2018-10-02	2018-10-02	.	2018-10-04	2018-10-04	.	Oui	Coché	.	.	.	Crampes Musculaires	Contractures Musculaires	Signes Et Symptômes Musculaires NCA	Troubles Musculaires	AFFECTIONS MUSCULOSQUELETTIQUES ET DU TISSU CONJONCTIF	2018-08-21	2018-08-21
02-012	8	488715	Céphalées	1	2018-09-04	2018-09-04	.	NK/10/2018	2018-10-15	.	Oui	Coché	Coché	Coché	.	Céphalée	Céphalée	Céphalées NCA	Céphalées	AFFECTIONS DU SYSTÈME NERVEUX	2018-08-21	2018-08-21
02-012	19	489815	Céphalées	2	2018-11-13	2018-11-13	.	2018-11-20	2018-11-20	.	Non	.	.	.	.	Céphalée	Céphalée	Céphalées NCA	Céphalées	AFFECTIONS DU SYSTÈME NERVEUX	2018-08-21	2018-08-21
02-012	12	489115	Diabete	D	NK/NK/2010	.	Coché		.	Coché	Non	.	.	.	.	Diabète	Diabète	Diabète Sucré (Incl Sous-Types)	Troubles Du Métabolisme Du Glucose (Incl Diabète Sucré)	TROUBLES DU MÉTABOLISME ET DE LA NUTRITION	2018-08-21	2018-08-21
02-012	2	488115	Diarrhées	1	2018-08-21	2018-08-21	.	NK/10/2018	2018-10-15	.	Oui	Coché	Coché	Coché	.	Diarrhée	Diarrhée	Diarrhées (Excl Infectieuses)	Troubles De La Motricité Gastro-Intestinale Et De La Défécation	AFFECTIONS GASTRO-INTESTINALES	2018-08-21	2018-08-21
02-012	9	488815	Douleurs	1	2017-09-14	2017-09-14	Coché	NK/09/2017	2017-09-15	.	Non	.	.	.	.	Douleur	Douleur	Douleur Et Gêne NCA	Troubles Généraux Nca	TROUBLES GÉNÉRAUX ET ANOMALIES AU SITE D'ADMINISTRATION	2018-08-21	2018-08-21
02-012	29	490815	Fievre Intermittente	1	2018-12-21	2018-12-21	.	NK/12/2018	2018-12-22	.	Non	.	.	.	.	Fièvre Intermittente	Fièvre	Troubles Fébriles	Anomalies De La Température Corporelle	TROUBLES GÉNÉRAUX ET ANOMALIES AU SITE D'ADMINISTRATION	2018-08-21	2018-08-21
02-012	28	490715	Fièvre	1	2018-11-27	2018-11-27	.	2018-11-27	2018-11-27	.	Non	.	.	.	.	Fièvre	Fièvre	Troubles Fébriles	Anomalies De La Température Corporelle	TROUBLES GÉNÉRAUX ET ANOMALIES AU SITE D'ADMINISTRATION	2018-08-21	2018-08-21
02-012	31	491015	Fièvre	D	NK/02/2019	2019-02-15	.	NK/02/2019	2019-02-16	.	Non	.	.	.	.	Fièvre	Fièvre	Troubles Fébriles	Anomalies De La Température Corporelle	TROUBLES GÉNÉRAUX ET ANOMALIES AU SITE D'ADMINISTRATION	2018-08-21	2018-08-21
02-012	13	489215	Hernie Inguinale	K	2018-11-14	2018-11-14	.	NK/11/2018	2018-11-15	.	Non	.	.	.	.	Hernie Inguinale	Hernie Inguinale	Hernies Inguinales	Hernies Abdominales Et Autres Affections De La Paroi Abdominale	AFFECTIONS GASTRO-INTESTINALES	2018-08-21	2018-08-21
02-012	23	490215	Hypokaliémie	1	2019-02-01	2019-02-01	.	NK/05/2019	2019-05-15	.	Non	.	.	.	.	Hypokaliémie	Hypokaliémie	Déséquilibre Du Potassium	Troubles De L'équilibre Hydroélectrolytique	TROUBLES DU MÉTABOLISME ET DE LA NUTRITION	2018-08-21	2018-08-21
02-012	21	490015	Hypophysite Avec Insuffisance Corticotrope	2	2018-12-11	2018-12-11	.		.	Coché	Oui	.	Coché	Coché	Coché	Hypophysite	Hypophysite	Troubles Hypothalamiques Et Hypophysaires NCA	Troubles Hypothalamiques Et Hypophysaires	AFFECTIONS ENDOCRINIENNES	2018-08-21	2018-08-21
02-012	38	491715	Hysterectomie	A	2020-02-10	2020-02-10	.	2020-02-10	2020-02-10	.	Non	.	.	.	.	Hystérectomie	Hystérectomie	Interventions Thérapeutiques Utérines	Interventions Thérapeutiques Obstétriques Et Gynécologiques	ACTES MÉDICAUX ET CHIRURGICAUX	2018-08-21	2018-08-21
02-012	7	488615	Nausées	2	2018-09-04	2018-09-04	.	2018-09-06	2018-09-06	.	Oui	Coché	Coché	Coché	.	Nausée	Nausée	Symptômes De Nausées Et Vomissements	Signes Et Symptômes Gastro-Intestinaux	AFFECTIONS GASTRO-INTESTINALES	2018-08-21	2018-08-21
02-012	3	488215	Neuropathie Périphérique Sensitive	1	2018-08-21	2018-08-21	.	2018-09-04	2018-09-04	.	Oui	Coché	Coché	Coché	.	Neuropathie Périphérique Sensitive	Neuropathie Périphérique Sensitive	Neuropathies Périphériques NCA	Neuropathies Périphériques	AFFECTIONS DU SYSTÈME NERVEUX	2018-08-21	2018-08-21
02-012	11	489015	Neuropathie Périphérique Sensitive	3	2018-09-18	2018-09-18	.	2018-09-24	2018-09-24	.	Oui	Coché	Coché	Coché	.	Neuropathie Périphérique Sensitive	Neuropathie Périphérique Sensitive	Neuropathies Périphériques NCA	Neuropathies Périphériques	AFFECTIONS DU SYSTÈME NERVEUX	2018-08-21	2018-08-21
02-012	17	489615	Neuropathie Périphérique Sensitive	1	2018-10-02	2018-10-02	.	2018-10-04	2018-10-04	.	Oui	Coché	.	.	.	Neuropathie Périphérique Sensitive	Neuropathie Périphérique Sensitive	Neuropathies Périphériques NCA	Neuropathies Périphériques	AFFECTIONS DU SYSTÈME NERVEUX	2018-08-21	2018-08-21
02-012	32	491115	Neuropathie Périphérique Sensitive	1	2018-10-16	2018-10-16	.	2018-10-22	2018-10-22	.	Oui	Coché	.	.	.	Neuropathie Périphérique Sensitive	Neuropathie Périphérique Sensitive	Neuropathies Périphériques NCA	Neuropathies Périphériques	AFFECTIONS DU SYSTÈME NERVEUX	2018-08-21	2018-08-21
02-012	24	490315	Oedème Des Membres Inférieurs	1	NK/12/2018	2018-12-15	.	NK/02/2019	2019-02-15	.	Non	.	.	.	.	Oedème Des Membres Inférieurs	Oedèmes Périphériques	Oedèmes NCA	Troubles Généraux Nca	TROUBLES GÉNÉRAUX ET ANOMALIES AU SITE D'ADMINISTRATION	2018-08-21	2018-08-21
02-012	27	490615	Poly Arthrose	D	NK/NK/2016	.	Coché		.	Coché	Non	.	.	.	.	Polyarthrose	Arthrose	Ostéoarthropathies	Troubles Des Articulations	AFFECTIONS MUSCULOSQUELETTIQUES ET DU TISSU CONJONCTIF	2018-08-21	2018-08-21
02-012	30	490915	Toux Quinteuse	D	NK/12/2018	2018-12-15	.	2019-02-01	2019-02-01	.	Non	.	.	.	.	Toux	Toux	Toux Et Symptômes Associés	Troubles Respiratoires Nca	AFFECTIONS RESPIRATOIRES, THORACIQUES ET MÉDIASTINALES	2018-08-21	2018-08-21
02-014	6	488515	Anémie	1	2018-11-17	2018-11-17	.	2018-12-29	2018-12-29	.	Oui	Coché	Coché	Coché	.	Anémie	Anémie	Anémies NCA	Anémies Non Hémolytiques Et Dépression De La Fonction Médullaire	AFFECTIONS HÉMATOLOGIQUES ET DU SYSTÈME LYMPHATIQUE	2018-09-25	2018-09-25
02-014	1	488015	Asthénie	1	2018-09-25	2018-09-25	.	2018-09-29	2018-09-29	.	Oui	Coché	.	.	.	Asthénie	Asthénie	États Asthéniques	Troubles Généraux Nca	TROUBLES GÉNÉRAUX ET ANOMALIES AU SITE D'ADMINISTRATION	2018-09-25	2018-09-25
02-014	4	488315	Asthénie	1	2018-10-09	2018-10-09	.	2018-10-16	2018-10-16	.	Oui	Coché	Coché	Coché	.	Asthénie	Asthénie	États Asthéniques	Troubles Généraux Nca	TROUBLES GÉNÉRAUX ET ANOMALIES AU SITE D'ADMINISTRATION	2018-09-25	2018-09-25
02-014	11	489015	Asthénie	1	2018-10-23	2018-10-23	.	2018-10-30	2018-10-30	.	Oui	Coché	Coché	Coché	.	Asthénie	Asthénie	États Asthéniques	Troubles Généraux Nca	TROUBLES GÉNÉRAUX ET ANOMALIES AU SITE D'ADMINISTRATION	2018-09-25	2018-09-25
02-014	12	489115	Asthénie	1	2018-11-06	2018-11-06	.	2018-11-13	2018-11-13	.	Oui	Coché	Coché	Coché	.	Asthénie	Asthénie	États Asthéniques	Troubles Généraux Nca	TROUBLES GÉNÉRAUX ET ANOMALIES AU SITE D'ADMINISTRATION	2018-09-25	2018-09-25
02-014	13	489215	Asthénie	1	2018-11-20	2018-11-20	.	2018-11-27	2018-11-27	.	Oui	Coché	Coché	Coché	.	Asthénie	Asthénie	États Asthéniques	Troubles Généraux Nca	TROUBLES GÉNÉRAUX ET ANOMALIES AU SITE D'ADMINISTRATION	2018-09-25	2018-09-25
02-014	14	489315	Asthénie	1	2018-12-18	2018-12-18	.	2018-12-25	2018-12-25	.	Oui	.	Coché	.	.	Asthénie	Asthénie	États Asthéniques	Troubles Généraux Nca	TROUBLES GÉNÉRAUX ET ANOMALIES AU SITE D'ADMINISTRATION	2018-09-25	2018-09-25
02-014	15	489415	Asthénie	1	2018-12-31	2018-12-31	.	2019-01-07	2019-01-07	.	Oui	.	Coché	.	.	Asthénie	Asthénie	États Asthéniques	Troubles Généraux Nca	TROUBLES GÉNÉRAUX ET ANOMALIES AU SITE D'ADMINISTRATION	2018-09-25	2018-09-25
02-014	16	489515	Asthénie	1	2019-01-15	2019-01-15	.	2019-01-22	2019-01-22	.	Oui	.	Coché	.	.	Asthénie	Asthénie	États Asthéniques	Troubles Généraux Nca	TROUBLES GÉNÉRAUX ET ANOMALIES AU SITE D'ADMINISTRATION	2018-09-25	2018-09-25
02-014	17	489615	Asthénie	1	2019-01-29	2019-01-29	.	2019-02-06	2019-02-06	.	Oui	.	Coché	.	.	Asthénie	Asthénie	États Asthéniques	Troubles Généraux Nca	TROUBLES GÉNÉRAUX ET ANOMALIES AU SITE D'ADMINISTRATION	2018-09-25	2018-09-25
02-014	18	489715	Asthénie	1	2019-02-12	2019-02-12	.	2019-02-20	2019-02-20	.	Oui	.	Coché	.	.	Asthénie	Asthénie	États Asthéniques	Troubles Généraux Nca	TROUBLES GÉNÉRAUX ET ANOMALIES AU SITE D'ADMINISTRATION	2018-09-25	2018-09-25
02-014	19	489815	Asthénie	1	2019-02-26	2019-02-26	.	2019-03-06	2019-03-06	.	Oui	.	Coché	.	.	Asthénie	Asthénie	États Asthéniques	Troubles Généraux Nca	TROUBLES GÉNÉRAUX ET ANOMALIES AU SITE D'ADMINISTRATION	2018-09-25	2018-09-25
02-014	20	489915	Asthénie	1	2019-03-26	2019-03-26	.		.	Coché	Non	.	.	.	.	Asthénie	Asthénie	États Asthéniques	Troubles Généraux Nca	TROUBLES GÉNÉRAUX ET ANOMALIES AU SITE D'ADMINISTRATION	2018-09-25	2018-09-25
02-014	27	490615	Constipation	K	2019-11-26	2019-11-26	.	2019-12-11	2019-12-11	.	Non	.	.	.	.	Constipation	Constipation	Troubles Atoniques Et D'hypomobilité Gastro-Intestinaux NCA	Troubles De La Motricité Gastro-Intestinale Et De La Défécation	AFFECTIONS GASTRO-INTESTINALES	2018-09-25	2018-09-25
02-014	7	488615	Evènement Thromboembolique	3	2018-12-11	2018-12-11	.	2018-12-12	2018-12-12	.	Non	.	.	.	Coché	Événement Thromboembolique	Embolie	Embolies Et Thromboses Sans Localisation Spécifique	Embolies Et Thromboses	AFFECTIONS VASCULAIRES	2018-09-25	2018-09-25
02-014	10	488915	Leucopathie Vasculaire Chronique	1	2018-10-20	2018-10-20	.		.	Coché	Non	.	.	.	.	Neuropathie Vasculaire	Neuropathie Vasculaire	Neuropathies Périphériques NCA	Neuropathies Périphériques	AFFECTIONS DU SYSTÈME NERVEUX	2018-09-25	2018-09-25
02-014	2	488115	Neuropathie Périphérique Sensitive	1	NK/10/2018	2018-10-15	.		.	Coché	Non	.	.	.	.	Neuropathie Périphérique Sensitive	Neuropathie Périphérique Sensitive	Neuropathies Périphériques NCA	Neuropathies Périphériques	AFFECTIONS DU SYSTÈME NERVEUX	2018-09-25	2018-09-25
02-014	5	488415	Thyroidite Auto Immune	1	2018-11-17	2018-11-17	.		.	Coché	Oui	.	Coché	Coché	.	Thyroïdite Auto-Immune	Thyroïdite Auto-Immune	Thyroïdites Aiguë Et Chronique	Troubles De La Glande Thyroïde	AFFECTIONS ENDOCRINIENNES	2018-09-25	2018-09-25
02-016	38	491715	Adenome De La Prostate	K	2017-11-07	2017-11-07	Coché		.	Coché	Non	.	.	.	.	Adénome De La Prostate	Adénome De La Prostate	Tumeurs Bénignes Prostatiques	Tumeurs Bénignes De L'appareil Reproducteur Masculin	TUMEURS BÉNIGNES, MALIGNES ET NON PRÉCISÉES (INCL KYSTES ET POLYPES)	2018-10-12	2018-10-12
02-016	18	489715	Alopécie	1	2018-12-07	2018-12-07	.	NK/01/2019	2019-01-15	.	Oui	Coché	Coché	Coché	.	Alopécie	Alopécie	Alopécies	Affections Des Annexes Cutanées	AFFECTIONS DE LA PEAU ET DU TISSU SOUS-CUTANÉ	2018-10-12	2018-10-12
02-016	78	501715	Asthenie	1	2021-12-03	2021-12-03	.	2021-12-23	2021-12-23	.	Oui	Coché	.	.	.	Asthénie	Asthénie	États Asthéniques	Troubles Généraux Nca	TROUBLES GÉNÉRAUX ET ANOMALIES AU SITE D'ADMINISTRATION	2018-10-12	2018-10-12
02-016	1	488015	Asthénie	1	2018-10-12	2018-10-12	.	NK/11/2018	2018-11-15	.	Non	.	.	.	.	Asthénie	Asthénie	États Asthéniques	Troubles Généraux Nca	TROUBLES GÉNÉRAUX ET ANOMALIES AU SITE D'ADMINISTRATION	2018-10-12	2018-10-12
02-016	5	488415	Asthénie	2	2018-11-09	2018-11-09	.	2018-11-14	2018-11-14	.	Oui	Coché	Coché	.	.	Asthénie	Asthénie	États Asthéniques	Troubles Généraux Nca	TROUBLES GÉNÉRAUX ET ANOMALIES AU SITE D'ADMINISTRATION	2018-10-12	2018-10-12
02-016	10	488915	Asthénie	2	2018-11-23	2018-11-23	.	2018-11-26	2018-11-26	.	Oui	Coché	Coché	Coché	.	Asthénie	Asthénie	États Asthéniques	Troubles Généraux Nca	TROUBLES GÉNÉRAUX ET ANOMALIES AU SITE D'ADMINISTRATION	2018-10-12	2018-10-12
02-016	31	491015	Asthénie	3	2018-10-27	2018-10-27	.	2018-11-02	2018-11-02	.	Oui	Coché	Coché	Coché	.	Asthénie	Asthénie	États Asthéniques	Troubles Généraux Nca	TROUBLES GÉNÉRAUX ET ANOMALIES AU SITE D'ADMINISTRATION	2018-10-12	2018-10-12
02-016	35	491415	Asthénie	2	2018-12-07	2018-12-07	.	2018-12-10	2018-12-10	.	Oui	Coché	Coché	Coché	.	Asthénie	Asthénie	États Asthéniques	Troubles Généraux Nca	TROUBLES GÉNÉRAUX ET ANOMALIES AU SITE D'ADMINISTRATION	2018-10-12	2018-10-12
02-016	39	491815	Asthénie	2	2019-07-19	2019-07-19	.	2019-08-08	2019-08-08	.	Oui	.	Coché	.	.	Asthénie	Asthénie	États Asthéniques	Troubles Généraux Nca	TROUBLES GÉNÉRAUX ET ANOMALIES AU SITE D'ADMINISTRATION	2018-10-12	2018-10-12
02-016	44	492315	Atrophie De La Thyroide	K	NK/11/2019	2019-11-15	.		.	Coché	Oui	.	Coché	.	.	Atrophie De La Thyroïde	Atrophie Thyroïdienne	Hypothyroïdies	Troubles De La Glande Thyroïde	AFFECTIONS ENDOCRINIENNES	2018-10-12	2018-10-12
02-016	23	490215	Bilirubinemie Augmentée	1	2019-04-24	2019-04-24	.	2019-05-07	2019-05-07	.	Non	.	.	.	.	Hyperbilirubinémie	Hyperbilirubinémie	Cholestase Et Ictère	Troubles Hépatiques Et Hépatobiliaires	AFFECTIONS HÉPATOBILIAIRES	2018-10-12	2018-10-12
02-016	27	490615	Bilirubinemie Augmentée	2	2019-07-03	2019-07-03	.	2019-07-30	2019-07-30	.	Non	.	.	.	.	Hyperbilirubinémie	Hyperbilirubinémie	Cholestase Et Ictère	Troubles Hépatiques Et Hépatobiliaires	AFFECTIONS HÉPATOBILIAIRES	2018-10-12	2018-10-12
02-016	38	491715	Cholestase	2	2019-07-03	2019-07-03	.	NK/07/2019	2019-07-15	.	Non	.	.	.	.	Cholestase	Cholestase	Cholestase Et Ictère	Troubles Hépatiques Et Hépatobiliaires	AFFECTIONS HÉPATOBILIAIRES	2018-10-12	2018-10-12
02-016	25	490415	Diabete	3	2019-07-03	2019-07-03	.		.	Coché	Oui	.	Coché	.	.	Diabète	Diabète	Diabète Sucré (Incl Sous-Types)	Troubles Du Métabolisme Du Glucose (Incl Diabète Sucré)	TROUBLES DU MÉTABOLISME ET DE LA NUTRITION	2018-10-12	2018-10-12
02-016	8	488715	Douleur Abdominale	1	NK/11/2018	2018-11-15	.	NK/12/2018	2018-12-15	.	Non	.	.	.	.	Douleur Abdominale	Douleur Abdominale	Douleurs Gastro-Intestinales Et Abdominales (Excl Bouche Et Gorge)	Signes Et Symptômes Gastro-Intestinaux	AFFECTIONS GASTRO-INTESTINALES	2018-10-12	2018-10-12
02-016	7	488615	Dysgueusie	1	2019-02-08	2019-02-08	.	NK/02/2019	2019-02-15	.	Oui	Coché	.	.	.	Dysgueusie	Dysgueusie	Anomalies Sensorielles NCA	Troubles Neurologiques Nca	AFFECTIONS DU SYSTÈME NERVEUX	2018-10-12	2018-10-12
02-016	7	488615	Eruption Maculeuse	1	2018-10-12	2018-10-12	.	2018-11-23	2018-11-23	.	Non	.	.	.	.	Rash	Rash	Rash, Éruptions Et Exanthème NCA	Affections Dermiques Et Épidermiques	AFFECTIONS DE LA PEAU ET DU TISSU SOUS-CUTANÉ	2018-10-12	2018-10-12
02-016	33	491215	Fatigue Visuelle	1	NK/11/2018	2018-11-15	.	NK/01/2019	2019-01-15	.	Oui	Coché	Coché	Coché	.	Fatigue Oculaire	Asthénopie	Anomalies Sensorielles Oculaires	Symptômes Sensoriels Oculaires Nca	AFFECTIONS OCULAIRES	2018-10-12	2018-10-12
02-016	16	489515	Frissons	1	2018-11-23	2018-11-23	.	2018-11-23	2018-11-23	.	Oui	Coché	Coché	.	.	Frissons	Frissons	Sentiments Et Sensations NCA	Troubles Généraux Nca	TROUBLES GÉNÉRAUX ET ANOMALIES AU SITE D'ADMINISTRATION	2018-10-12	2018-10-12
02-016	21	490015	Hta	2	2019-02-15	2019-02-15	.	2019-02-15	2019-02-15	.	Non	.	.	.	.	Hypertension Artérielle	Hypertension	Troubles Hypertensifs Vasculaires NCA	Troubles Hypertensifs Vasculaires	AFFECTIONS VASCULAIRES	2018-10-12	2018-10-12
02-016	37	491615	Hta	3	2019-04-12	2019-04-12	.	2019-04-12	2019-04-12	.	Non	.	.	.	.	Hypertension Artérielle	Hypertension	Troubles Hypertensifs Vasculaires NCA	Troubles Hypertensifs Vasculaires	AFFECTIONS VASCULAIRES	2018-10-12	2018-10-12
02-016	42	492115	Hta	3	2019-09-20	2019-09-20	.	2019-09-20	2019-09-20	.	Non	.	.	.	.	Hypertension Artérielle	Hypertension	Troubles Hypertensifs Vasculaires NCA	Troubles Hypertensifs Vasculaires	AFFECTIONS VASCULAIRES	2018-10-12	2018-10-12
02-016	3	488215	Hta	K		.	Coché		.	Coché	Non	.	.	.	.	Hypertension Artérielle	Hypertension	Troubles Hypertensifs Vasculaires NCA	Troubles Hypertensifs Vasculaires	AFFECTIONS VASCULAIRES	2018-10-12	2018-10-12
02-016	24	490315	Hyperglycémie	1	2019-06-19	2019-06-19	.	2019-07-02	2019-07-02	.	Oui	.	Coché	.	.	Hyperglycémie	Hyperglycémie	Troubles Hyperglycémiques NCA	Troubles Du Métabolisme Du Glucose (Incl Diabète Sucré)	TROUBLES DU MÉTABOLISME ET DE LA NUTRITION	2018-10-12	2018-10-12
02-016	40	491915	Hypothyroidie Frustre	1	2019-07-31	2019-07-31	.	2019-10-15	2019-10-15	.	Oui	.	Coché	.	.	Hypothyroïdie	Hypothyroïdie	Hypothyroïdies	Troubles De La Glande Thyroïde	AFFECTIONS ENDOCRINIENNES	2018-10-12	2018-10-12
02-016	43	492215	Hypothyroidie Peripherique Franche	2	2019-10-16	2019-10-16	.		.	Coché	Oui	.	Coché	.	.	Hypothyroïdie	Hypothyroïdie	Hypothyroïdies	Troubles De La Glande Thyroïde	AFFECTIONS ENDOCRINIENNES	2018-10-12	2018-10-12
02-016	29	490815	Lipase Augmentée	1	2019-07-03	2019-07-03	.	NK/08/2019	2019-08-15	.	Oui	.	Coché	.	.	Lipase Augmentée	Lipase Augmentée	Enzymes De La Digestion	Explorations Gastro-Intestinales	INVESTIGATIONS	2018-10-12	2018-10-12
02-016	17	489615	Lymphopenie	K	2019-02-08	2019-02-08	.	2019-02-11	2019-02-11	.	Non	.	.	.	.	Lymphopénie	Lymphopénie	Leucopénies NCA	Anomalies Des Leucocytes	AFFECTIONS HÉMATOLOGIQUES ET DU SYSTÈME LYMPHATIQUE	2018-10-12	2018-10-12
02-016	12	489115	Muguet Buccal	1	2018-12-28	2018-12-28	.	NK/01/2019	2019-01-15	.	Oui	Coché	.	.	.	Muguet Buccal	Candidose Orale	Candidoses	Troubles Infectieux Fongiques	INFECTIONS ET INFESTATIONS	2018-10-12	2018-10-12
02-016	4	488315	Nausées	1	NK/10/2018	2018-10-15	.	NK/10/2018	2018-10-16	.	Oui	Coché	.	.	.	Nausée	Nausée	Symptômes De Nausées Et Vomissements	Signes Et Symptômes Gastro-Intestinaux	AFFECTIONS GASTRO-INTESTINALES	2018-10-12	2018-10-12
02-016	9	488815	Nausées	1	2018-11-23	2018-11-23	.	2018-11-25	2018-11-25	.	Oui	Coché	.	.	.	Nausée	Nausée	Symptômes De Nausées Et Vomissements	Signes Et Symptômes Gastro-Intestinaux	AFFECTIONS GASTRO-INTESTINALES	2018-10-12	2018-10-12
02-016	6	488515	Neuropathie Périphérique Sensitive	1	2018-11-09	2018-11-09	.		.	Coché	Oui	Coché	.	.	.	Neuropathie Périphérique Sensitive	Neuropathie Périphérique Sensitive	Neuropathies Périphériques NCA	Neuropathies Périphériques	AFFECTIONS DU SYSTÈME NERVEUX	2018-10-12	2018-10-12
02-016	57	499615	Neutropenie	3	2019-03-25	2019-03-25	.	2019-03-31	2019-03-31	.	Oui	Coché	.	.	.	Neutropénie	Neutropénie	Neutropénies	Anomalies Des Leucocytes	AFFECTIONS HÉMATOLOGIQUES ET DU SYSTÈME LYMPHATIQUE	2018-10-12	2018-10-12
02-016	19	489815	Perte De Poids	2	NK/NK/2019	2019-07-01	.		.	Coché	Non	.	.	.	.	Perte De Poids	Poids Diminué	Actes D'examen Physique Et De L'état Des Organes	Thèmes Liés À L'examen Physique Et À L'état Des Organes	INVESTIGATIONS	2018-10-12	2018-10-12
02-016	22	490115	Rectorragie	1	2018-10-09	2018-10-09	.	2018-10-26	2018-10-26	.	Non	.	.	.	.	Rectorragie	Hémorragie Rectale	Hémorragies Intestinales	Hémorragies Gastro-Intestinales Nca	AFFECTIONS GASTRO-INTESTINALES	2018-10-12	2018-10-12
02-016	14	489315	Réaction Allergique	1	2019-01-04	2019-01-04	.	2019-01-04	2019-01-04	.	Oui	Coché	.	.	.	Réaction Allergique	Hypersensibilité	Affections Allergiques NCA	Troubles Allergiques	AFFECTIONS DU SYSTÈME IMMUNITAIRE	2018-10-12	2018-10-12
02-016	20	489915	Réaction Allergique	1	2019-02-15	2019-02-15	.	2019-02-15	2019-02-15	.	Oui	.	Coché	.	.	Réaction Allergique	Hypersensibilité	Affections Allergiques NCA	Troubles Allergiques	AFFECTIONS DU SYSTÈME IMMUNITAIRE	2018-10-12	2018-10-12
02-016	3	488215	Syndrome Rectal	1	K	K	Coché	NK/11/2018	2018-11-15	.	Non	.	.	.	.	Ténesme Rectal	Ténesme Rectal	Signes Et Symptômes Anaux Et Rectaux	Troubles Anaux Et Rectaux Nca	AFFECTIONS GASTRO-INTESTINALES	2018-10-12	2018-10-12
02-016	32	491115	Tremblement	1	2018-11-23	2018-11-23	.	2018-11-25	2018-11-25	.	Oui	Coché	.	.	.	Tremblement	Tremblement	Tremblement (Excl Congénital)	Troubles Des Mouvements (Incl Parkinsonisme)	AFFECTIONS DU SYSTÈME NERVEUX	2018-10-12	2018-10-12
02-016	34	491315	Tremblement	1	2018-12-07	2018-12-07	.	2018-12-10	2018-12-10	.	Oui	Coché	.	.	.	Tremblement	Tremblement	Tremblement (Excl Congénital)	Troubles Des Mouvements (Incl Parkinsonisme)	AFFECTIONS DU SYSTÈME NERVEUX	2018-10-12	2018-10-12
02-016	17	489615	Tremblements	1	2018-11-09	2018-11-09	.	NK/11/2018	2018-11-15	.	Non	.	.	.	.	Tremblements	Tremblement	Tremblement (Excl Congénital)	Troubles Des Mouvements (Incl Parkinsonisme)	AFFECTIONS DU SYSTÈME NERVEUX	2018-10-12	2018-10-12
02-016	28	490715	Tsh Augmentee	1	2019-07-03	2019-07-03	.	2019-07-30	2019-07-30	.	Oui	.	Coché	.	.	Tsh Augmentée	Tsh Sanguine Augmentée	Explorations De L'hypophyse Antérieure	Explorations Endocriniennes (Incl Hormones Sexuelles)	INVESTIGATIONS	2018-10-12	2018-10-12
02-016	36	491515	Xerose Cutanee	1	2018-12-28	2018-12-28	.	NK/01/2019	2019-01-15	.	Oui	Coché	.	.	.	Xérose	Xérose	Signes Et Symptômes Généraux NCA	Troubles Généraux Nca	TROUBLES GÉNÉRAUX ET ANOMALIES AU SITE D'ADMINISTRATION	2018-10-12	2018-10-12
02-019	4	488315	Appendicite	3	2019-01-08	2019-01-08	.	2019-01-10	2019-01-10	.	Non	.	.	.	Coché	Appendicite	Appendicite	Infections Abdominales Et Gastro-Intestinales	Infections - Pathogène Non Précisé	INFECTIONS ET INFESTATIONS	2018-12-11	2018-12-11
02-019	22	490115	Bulbite Non Severe	K	2019-04-09	2019-04-09	.	NK/04/2019	2019-04-15	.	Non	.	.	.	.	Bulbite Uréthrale	Uréthrite	Infections Des Voies Urinaires	Infections - Pathogène Non Précisé	INFECTIONS ET INFESTATIONS	2018-12-11	2018-12-11
02-019	80	501915	Dysgueusie	1	NK/03/2020	2020-03-15	.	NK/03/2020	2020-03-16	.	Oui	Coché	.	.	.	Dysgueusie	Dysgueusie	Anomalies Sensorielles NCA	Troubles Neurologiques Nca	AFFECTIONS DU SYSTÈME NERVEUX	2018-12-11	2018-12-11
02-019	5	488415	Fievre	1	2018-12-26	2018-12-26	.	2018-12-27	2018-12-27	.	Oui	Coché	Coché	Coché	.	Fièvre	Fièvre	Troubles Fébriles	Anomalies De La Température Corporelle	TROUBLES GÉNÉRAUX ET ANOMALIES AU SITE D'ADMINISTRATION	2018-12-11	2018-12-11
02-019	23	490215	Hypercalcemie Corrigee	1	2019-04-11	2019-04-11	.	NK/04/2019	2019-04-15	.	Non	.	.	.	.	Hypercalcémie	Hypercalcémie	Troubles Du Métabolisme Du Calcium	Troubles Des Os Et Du Métabolisme Du Calcium, Du Magnésium Et Du Phosphore	TROUBLES DU MÉTABOLISME ET DE LA NUTRITION	2018-12-11	2018-12-11
02-019	27	490615	Hyperphosphoremie	1	2019-04-11	2019-04-11	.	2019-04-13	2019-04-13	.	Non	.	.	.	.	Phosphore Sanguin Augmenté	Phosphore Sanguin Augmenté	Analyses Des Minéraux Et Des Électrolytes	Bilan Hydroélectrolytique Et Des Éléments Minéraux	INVESTIGATIONS	2018-12-11	2018-12-11
02-019	18	489715	Hypoalbuminemie	2	2019-04-01	2019-04-01	.	NK/04/2019	2019-04-15	.	Non	.	.	.	.	Hypoalbuminémie	Hypoalbuminémie	Troubles Du Métabolisme Protidique NCA	Troubles Du Métabolisme Des Protéines Et Des Acides Aminés Nca	TROUBLES DU MÉTABOLISME ET DE LA NUTRITION	2018-12-11	2018-12-11
02-019	26	490515	Hypokaliemie	1	2019-04-11	2019-04-11	.	2019-04-13	2019-04-13	.	Non	.	.	.	.	Hypokaliémie	Hypokaliémie	Déséquilibre Du Potassium	Troubles De L'équilibre Hydroélectrolytique	TROUBLES DU MÉTABOLISME ET DE LA NUTRITION	2018-12-11	2018-12-11
02-019	8	488715	Hypophysite Avec Insuffisance Surrenalienne Centrale	3	2019-04-03	2019-04-03	.	2019-04-15	2019-04-15	.	Oui	.	Coché	Coché	Coché	Insuffisance Surrénalienne	Insuffisance Surrénalienne	Insuffisances Corticosurrénaliennes	Troubles De La Glande Surrénale	AFFECTIONS ENDOCRINIENNES	2018-12-11	2018-12-11
02-019	19	489815	Hypophysite Avec Insuffisance Surrenalienne Centrale	2	2019-04-15	2019-04-15	.		.	Coché	Oui	.	Coché	Coché	.	Hypophysite	Hypophysite	Troubles Hypothalamiques Et Hypophysaires NCA	Troubles Hypothalamiques Et Hypophysaires	AFFECTIONS ENDOCRINIENNES	2018-12-11	2018-12-11
02-019	19	489815	Hypophysite Avec Insuffisance Surrenalienne Centrale	2	2019-04-15	2019-04-15	.		.	Coché	Oui	.	Coché	Coché	.	Insuffisance Surrénalienne	Insuffisance Surrénalienne	Insuffisances Corticosurrénaliennes	Troubles De La Glande Surrénale	AFFECTIONS ENDOCRINIENNES	2018-12-11	2018-12-11
02-019	19	489815	Hypophysite Avec Insuffisance Surrenalienne Centrale	2	2019-04-15	2019-04-15	.		.	Coché	Oui	.	Coché	Coché	.	Hypophysite	Hypophysite	Troubles Hypothalamiques Et Hypophysaires NCA	Troubles Hypothalamiques Et Hypophysaires	AFFECTIONS ENDOCRINIENNES	2018-12-11	2018-12-11
02-019	24	490315	Insuffisance Renale Aigue	1	2019-04-11	2019-04-11	.	2019-04-13	2019-04-13	.	Non	.	.	.	.	Insuffisance Rénale Aiguë	Insuffisance Rénale Aiguë	Atteinte Et Insuffisance Rénales	Troubles Rénaux (Excl Néphropathies)	AFFECTIONS DU REIN ET DES VOIES URINAIRES	2018-12-11	2018-12-11
02-019	6	488515	Lipase Augmentee	3	2019-02-25	2019-02-25	.	2019-03-11	2019-03-11	.	Non	.	.	.	.	Lipase Augmentée	Lipase Augmentée	Enzymes De La Digestion	Explorations Gastro-Intestinales	INVESTIGATIONS	2018-12-11	2018-12-11
02-019	9	488815	Mucosite Orale	2	NK/04/2019	2019-04-15	.	NK/04/2019	2019-04-16	.	Oui	.	Coché	Coché	.	Mucite Orale	Stomatite	Stomatites Et Ulcérations Buccales	Troubles Des Tissus Mous Buccaux	AFFECTIONS GASTRO-INTESTINALES	2018-12-11	2018-12-11
02-019	3	488215	Nausees	1	2018-12-26	2018-12-26	.	NK/01/2019	2019-01-15	.	Oui	Coché	.	.	.	Nausée	Nausée	Symptômes De Nausées Et Vomissements	Signes Et Symptômes Gastro-Intestinaux	AFFECTIONS GASTRO-INTESTINALES	2018-12-11	2018-12-11
02-019	12	489115	Neuropathie	1	2019-01-08	2019-01-08	.	2019-01-11	2019-01-11	.	Oui	Coché	.	.	.	Neuropathie	Neuropathie Périphérique	Neuropathies Périphériques NCA	Neuropathies Périphériques	AFFECTIONS DU SYSTÈME NERVEUX	2018-12-11	2018-12-11
02-019	13	489215	Neuropathie	1	2019-01-29	2019-01-29	.	2019-02-01	2019-02-01	.	Oui	Coché	.	.	.	Neuropathie	Neuropathie Périphérique	Neuropathies Périphériques NCA	Neuropathies Périphériques	AFFECTIONS DU SYSTÈME NERVEUX	2018-12-11	2018-12-11
02-019	14	489315	Neuropathie	1	2019-02-12	2019-02-12	.	2019-02-15	2019-02-15	.	Oui	Coché	.	.	.	Neuropathie	Neuropathie Périphérique	Neuropathies Périphériques NCA	Neuropathies Périphériques	AFFECTIONS DU SYSTÈME NERVEUX	2018-12-11	2018-12-11
02-019	16	489515	Neuropathie	1	2019-02-26	2019-02-26	.	2019-03-01	2019-03-01	.	Oui	Coché	.	.	.	Neuropathie	Neuropathie Périphérique	Neuropathies Périphériques NCA	Neuropathies Périphériques	AFFECTIONS DU SYSTÈME NERVEUX	2018-12-11	2018-12-11
02-019	2	488115	Neuropathie Intermittente	1	2018-12-26	2018-12-26	.	NK/12/2018	2018-12-27	.	Oui	Coché	.	.	.	Neuropathie	Neuropathie Périphérique	Neuropathies Périphériques NCA	Neuropathies Périphériques	AFFECTIONS DU SYSTÈME NERVEUX	2018-12-11	2018-12-11
02-019	1	488015	Neuropathie Peripherique Sensitive	1	2018-12-12	2018-12-12	.	2018-12-15	2018-12-15	.	Oui	Coché	.	.	.	Neuropathie Périphérique Sensitive	Neuropathie Périphérique Sensitive	Neuropathies Périphériques NCA	Neuropathies Périphériques	AFFECTIONS DU SYSTÈME NERVEUX	2018-12-11	2018-12-11
02-019	7	488615	Occlusion Intestinale	3	2019-03-17	2019-03-17	.	2019-03-19	2019-03-19	.	Non	.	.	.	Coché	Occlusion Intestinale	Occlusion Intestinale	Sténoses Et Occlusions Gastro-Intestinale NCA	Sténoses Et Occlusions Gastro-Intestinales	AFFECTIONS GASTRO-INTESTINALES	2018-12-11	2018-12-11
02-019	10	488915	Oesophagite Grade B	2	2019-04-09	2019-04-09	.	NK/04/2019	2019-04-15	.	Oui	.	Coché	Coché	.	Oesophagite	Oesophagite	Oesophagites (Excl Infectieuses)	Affections Inflammatoires Gastro-Intestinales	AFFECTIONS GASTRO-INTESTINALES	2018-12-11	2018-12-11
02-019	25	490415	Perte De Poids 10kg	2	NK/04/2019	2019-04-15	.	NK/04/2019	2019-04-16	.	Non	.	.	.	.	Perte De Poids	Poids Diminué	Actes D'examen Physique Et De L'état Des Organes	Thèmes Liés À L'examen Physique Et À L'état Des Organes	INVESTIGATIONS	2018-12-11	2018-12-11
02-019	12	489115	Stomie	A	2019-03-27	2019-03-27	.		.	Coché	Non	.	.	.	.	Stomie Intestinale	Entérostomie	Interventions Thérapeutiques Gastro-Intestinales NCA	Interventions Thérapeutiques Gastro-Intestinales	ACTES MÉDICAUX ET CHIRURGICAUX	2018-12-11	2018-12-11
02-019	11	489015	Syndrome Inflammatoire	K	NK/01/2019	2019-01-15	.	NK/01/2019	2019-01-16	.	Non	.	.	.	.	Sirs (Syndrome De Réponse Inflammatoire Généralisée)	Syndrome De Réponse Inflammatoire Généralisée	Inflammations	Troubles Généraux Nca	TROUBLES GÉNÉRAUX ET ANOMALIES AU SITE D'ADMINISTRATION	2018-12-11	2018-12-11
02-019	5	488415	Thrombopenie	2	2019-03-20	2019-03-20	.	2019-03-25	2019-03-25	.	Oui	Coché	.	.	.	Thrombopénie	Thrombopénie	Thrombocytopénies	Anomalies Des Plaquettes	AFFECTIONS HÉMATOLOGIQUES ET DU SYSTÈME LYMPHATIQUE	2018-12-11	2018-12-11
02-019	28	490715	Tumeur Villeuse Au Niveau De La Colostomie	A	NK/04/2019	2019-04-15	.		.	Coché	Non	.	.	.	.	Tumeur Bénigne	Tumeur Bénigne	Tumeurs Bénignes Site Non Précisé NCA	Tumeurs Bénignes Diverses Et De Site Non Précisé	TUMEURS BÉNIGNES, MALIGNES ET NON PRÉCISÉES (INCL KYSTES ET POLYPES)	2018-12-11	2018-12-11
02-019	20	489915	Xerostomie	K	NK/04/2019	2019-04-15	.	NK/04/2019	2019-04-16	.	Non	.	.	.	.	Xérostomie	Bouche Sèche	Sécheresse Buccale Et Anomalies Salivaires	Troubles Des Glandes Salivaires	AFFECTIONS GASTRO-INTESTINALES	2018-12-11	2018-12-11
02-026	5	488415	Anorexie	2	2019-10-22	2019-10-22	.	NK/11/2019	2019-11-15	.	Oui	Coché	Coché	Coché	.	Anorexie	Appétit Diminué	Troubles De L'appétit	Troubles De L'appétit Et De La Nutrition	TROUBLES DU MÉTABOLISME ET DE LA NUTRITION	2019-01-08	2019-01-08
02-026	41	492015	Asthenie	1	2019-08-09	2019-08-09	.	2019-08-20	2019-08-20	.	Oui	.	Coché	.	.	Asthénie	Asthénie	États Asthéniques	Troubles Généraux Nca	TROUBLES GÉNÉRAUX ET ANOMALIES AU SITE D'ADMINISTRATION	2019-01-08	2019-01-08
02-026	8	488715	Bronchite	1	2020-01-15	2020-01-15	.	NK/01/2020	2020-01-16	.	Non	.	.	.	.	Bronchite	Bronchite	Infections Des Voies Aériennes Inférieures Et Des Poumons	Infections - Pathogène Non Précisé	INFECTIONS ET INFESTATIONS	2019-01-08	2019-01-08
02-026	11	489015	Hypercholesterolemie	A	NK/NK/2016	.	Coché		.	Coché	Non	.	.	.	.	Hypercholestérolémie	Hypercholestérolémie	Hypercholestérolémies	Troubles Du Métabolisme Des Lipides	TROUBLES DU MÉTABOLISME ET DE LA NUTRITION	2019-01-08	2019-01-08
02-026	12	489115	Hypertrophie Benigne De La Prostate	A	NK/NK/2016	.	Coché		.	Coché	Non	.	.	.	.	Hypertrophie Bénigne De La Prostate	Hypertrophie Bénigne De La Prostate	Tumeurs Et Hypertrophies Prostatiques	Troubles Prostatiques (Excl Infections Et Inflammations)	AFFECTIONS DES ORGANES DE REPRODUCTION ET DU SEIN	2019-01-08	2019-01-08
02-026	5	488415	Migraine	2	2019-03-05	2019-03-05	.	2019-03-20	2019-03-20	.	Non	.	.	.	.	Migraine	Migraine	Céphalées Migraineuses	Céphalées	AFFECTIONS DU SYSTÈME NERVEUX	2019-01-08	2019-01-08
02-026	3	488215	Myalgie	1	2019-01-22	2019-01-22	.	2019-01-22	2019-01-22	.	Oui	Coché	Coché	Coché	.	Myalgie	Myalgie	Douleurs Dans Les Muscles	Troubles Musculaires	AFFECTIONS MUSCULOSQUELETTIQUES ET DU TISSU CONJONCTIF	2019-01-08	2019-01-08
02-026	4	488315	Nausee	2	2019-03-05	2019-03-05	.	NK/03/2019	2019-03-15	.	Oui	Coché	Coché	Coché	.	Nausée	Nausée	Symptômes De Nausées Et Vomissements	Signes Et Symptômes Gastro-Intestinaux	AFFECTIONS GASTRO-INTESTINALES	2019-01-08	2019-01-08
02-026	1	488015	Nausees	1	2019-01-08	2019-01-08	.	NK/02/2019	2019-02-15	.	Oui	Coché	Coché	Coché	.	Nausée	Nausée	Symptômes De Nausées Et Vomissements	Signes Et Symptômes Gastro-Intestinaux	AFFECTIONS GASTRO-INTESTINALES	2019-01-08	2019-01-08
02-026	14	489315	Nausees	1	2019-02-19	2019-02-19	.	2019-02-20	2019-02-20	.	Oui	Coché	Coché	.	.	Nausée	Nausée	Symptômes De Nausées Et Vomissements	Signes Et Symptômes Gastro-Intestinaux	AFFECTIONS GASTRO-INTESTINALES	2019-01-08	2019-01-08
02-026	2	488115	Neuropathie	1	2019-01-08	2019-01-08	.	NK/03/2019	2019-03-15	.	Oui	Coché	Coché	Coché	.	Neuropathie	Neuropathie Périphérique	Neuropathies Périphériques NCA	Neuropathies Périphériques	AFFECTIONS DU SYSTÈME NERVEUX	2019-01-08	2019-01-08
02-026	6	488515	Oedeme Du Membre Superieur Droit	2	NK/05/2019	2019-05-15	.	NK/06/2019	2019-06-15	.	Non	.	.	.	.	Oedème Du Membre Supérieur	Oedèmes Périphériques	Oedèmes NCA	Troubles Généraux Nca	TROUBLES GÉNÉRAUX ET ANOMALIES AU SITE D'ADMINISTRATION	2019-01-08	2019-01-08
02-026	13	489215	Parondopathie De La Dent 34	A	2018-12-27	2018-12-27	Coché		.	Coché	Non	.	.	.	.	Parodontopathie	Parodontopathie	Affections Dentaires NCA	Troubles Dentaires Et Gingivaux	AFFECTIONS GASTRO-INTESTINALES	2019-01-08	2019-01-08
02-026	40	491915	Perte De Poids	K	NK/06/2020	2020-06-15	.	NK/08/2020	2020-08-15	.	Oui	Coché	.	.	.	Perte De Poids	Poids Diminué	Actes D'examen Physique Et De L'état Des Organes	Thèmes Liés À L'examen Physique Et À L'état Des Organes	INVESTIGATIONS	2019-01-08	2019-01-08
02-026	7	488615	Sinusite	2	2019-11-06	2019-11-06	.	NK/11/2019	2019-11-15	.	Non	.	.	.	.	Sinusite	Sinusite	Infections Des Voies Aériennes Supérieures	Infections - Pathogène Non Précisé	INFECTIONS ET INFESTATIONS	2019-01-08	2019-01-08
02-026	9	488815	Syndrome Bronchique	1	2020-02-25	2020-02-25	.	NK/03/2020	2020-03-15	.	Non	.	.	.	.	Syndrome Rhinobronchique	Syndrome De Toux D'origine Des Voies Aériennes Supérieures	Signes Et Symptômes Des Voies Aériennes Supérieures	Signes Et Symptômes De L'appareil Respiratoire	AFFECTIONS RESPIRATOIRES, THORACIQUES ET MÉDIASTINALES	2019-01-08	2019-01-08
02-026	16	489515	Vertiges Peripheriques	2	2019-03-05	2019-03-05	.	2019-03-20	2019-03-20	.	Non	.	.	.	.	Vertiges Périphériques Non Précisés	Vertige	Signes Et Symptômes De L'oreille Interne	Troubles De L'oreille Interne Et Du Nerf Auditif (Viiième)	AFFECTIONS DE L'OREILLE ET DU LABYRINTHE	2019-01-08	2019-01-08
02-026	17	489615	Vomissement	2	2019-03-05	2019-03-05	.	2019-03-06	2019-03-06	.	Oui	Coché	Coché	Coché	.	Vomissement	Vomissement	Symptômes De Nausées Et Vomissements	Signes Et Symptômes Gastro-Intestinaux	AFFECTIONS GASTRO-INTESTINALES	2019-01-08	2019-01-08
02-030	76	501515	Anemie	2	2021-12-11	2021-12-11	.	2021-12-14	2021-12-14	.	Oui	Coché	.	.	.	Anémie	Anémie	Anémies NCA	Anémies Non Hémolytiques Et Dépression De La Fonction Médullaire	AFFECTIONS HÉMATOLOGIQUES ET DU SYSTÈME LYMPHATIQUE	2019-01-29	2019-01-29
02-030	77	501615	Anemie	3	2021-12-15	2021-12-15	.	2021-12-23	2021-12-23	.	Oui	Coché	.	.	.	Anémie	Anémie	Anémies NCA	Anémies Non Hémolytiques Et Dépression De La Fonction Médullaire	AFFECTIONS HÉMATOLOGIQUES ET DU SYSTÈME LYMPHATIQUE	2019-01-29	2019-01-29
02-030	7	488615	Constipation	1	2019-10-21	2019-10-21	.	NK/11/2019	2019-11-15	.	Non	.	.	.	.	Constipation	Constipation	Troubles Atoniques Et D'hypomobilité Gastro-Intestinaux NCA	Troubles De La Motricité Gastro-Intestinale Et De La Défécation	AFFECTIONS GASTRO-INTESTINALES	2019-01-29	2019-01-29
02-030	11	489015	Douleurs Abdominales	1	NK/06/2018	.	Coché	NK/01/2019	2019-01-15	.	Non	.	.	.	.	Douleurs Abdominales	Douleur Abdominale	Douleurs Gastro-Intestinales Et Abdominales (Excl Bouche Et Gorge)	Signes Et Symptômes Gastro-Intestinaux	AFFECTIONS GASTRO-INTESTINALES	2019-01-29	2019-01-29
02-030	1	488015	Dyslipidemie	K		.	Coché		.	Coché	Non	.	.	.	.	Dyslipidémie	Dyslipidémie	Troubles Du Métabolisme Et Du Dépôt Lipidiques NCA	Troubles Du Métabolisme Des Lipides	TROUBLES DU MÉTABOLISME ET DE LA NUTRITION	2019-01-29	2019-01-29
02-030	3	488215	Eruption Cutanee Tronc (Papulo-Keratosique)	1	2019-02-05	2019-02-05	.	NK/03/2019	2019-03-15	.	Oui	Coché	Coché	Coché	.	Éruption Cutanée	Rash	Rash, Éruptions Et Exanthème NCA	Affections Dermiques Et Épidermiques	AFFECTIONS DE LA PEAU ET DU TISSU SOUS-CUTANÉ	2019-01-29	2019-01-29
02-030	9	488815	Hypophysite Autoimmune Avec Insuffisance Surenalienne	3	2019-05-21	2019-05-21	.		.	Coché	Oui	.	Coché	Coché	Coché	Insuffisance Surrénalienne	Insuffisance Surrénalienne	Insuffisances Corticosurrénaliennes	Troubles De La Glande Surrénale	AFFECTIONS ENDOCRINIENNES	2019-01-29	2019-01-29
02-030	9	488815	Hypophysite Autoimmune Avec Insuffisance Surenalienne	3	2019-05-21	2019-05-21	.		.	Coché	Oui	.	Coché	Coché	Coché	Hypophysite Auto-Immune	Hypophysite Lymphocytaire	Troubles Hypothalamiques Et Hypophysaires NCA	Troubles Hypothalamiques Et Hypophysaires	AFFECTIONS ENDOCRINIENNES	2019-01-29	2019-01-29
02-030	14	489315	Hypothyroidie	3	NK/05/2019	2019-05-15	.		.	Coché	Non	.	.	.	.	Hypothyroïdie	Hypothyroïdie	Hypothyroïdies	Troubles De La Glande Thyroïde	AFFECTIONS ENDOCRINIENNES	2019-01-29	2019-01-29
02-030	13	489215	Maladie De Grover	A	NK/05/2019	2019-05-15	.	NK/06/2019	2019-06-15	.	Non	.	.	.	.	Maladie De Grover	Dermatose Acantholytique Transitoire	Affections Dermiques Et Épidermiques NCA	Affections Dermiques Et Épidermiques	AFFECTIONS DE LA PEAU ET DU TISSU SOUS-CUTANÉ	2019-01-29	2019-01-29
02-030	16	489515	Neutropenie	2	2019-04-02	2019-04-02	.	2019-04-15	2019-04-15	.	Oui	Coché	.	.	.	Neutropénie	Neutropénie	Neutropénies	Anomalies Des Leucocytes	AFFECTIONS HÉMATOLOGIQUES ET DU SYSTÈME LYMPHATIQUE	2019-01-29	2019-01-29
02-030	6	488515	Occlusion Intestinale	3	2019-03-24	2019-03-24	.	2019-03-27	2019-03-27	.	Non	.	.	.	Coché	Occlusion Intestinale	Occlusion Intestinale	Sténoses Et Occlusions Gastro-Intestinale NCA	Sténoses Et Occlusions Gastro-Intestinales	AFFECTIONS GASTRO-INTESTINALES	2019-01-29	2019-01-29
02-030	27	490615	Perte De Poids	2	NK/01/2020	2020-01-15	.	2020-05-28	2020-05-28	.	Non	.	.	.	.	Perte De Poids	Poids Diminué	Actes D'examen Physique Et De L'état Des Organes	Thèmes Liés À L'examen Physique Et À L'état Des Organes	INVESTIGATIONS	2019-01-29	2019-01-29
02-030	6	488515	Prurit	1	2020-02-14	2020-02-14	.	2020-04-22	2020-04-22	.	Oui	.	Coché	Coché	.	Prurit	Prurit	Prurit NCA	Affections Dermiques Et Épidermiques	AFFECTIONS DE LA PEAU ET DU TISSU SOUS-CUTANÉ	2019-01-29	2019-01-29
02-030	42	492115	Stomie	A	2020-02-10	2020-02-10	.	2020-02-10	2020-02-10	.	Non	.	.	.	.	Stomie Intestinale	Entérostomie	Interventions Thérapeutiques Gastro-Intestinales NCA	Interventions Thérapeutiques Gastro-Intestinales	ACTES MÉDICAUX ET CHIRURGICAUX	2019-01-29	2019-01-29
02-037	10	488915	Asthenie	2	2020-02-25	2020-02-25	.	NK/03/2020	2020-03-15	.	Non	.	.	.	.	Asthénie	Asthénie	États Asthéniques	Troubles Généraux Nca	TROUBLES GÉNÉRAUX ET ANOMALIES AU SITE D'ADMINISTRATION	2019-06-18	2019-06-18
02-037	6	488515	Augmentation Des Amylases	3	2019-09-07	2019-09-07	.	2019-09-20	2019-09-20	.	Oui	.	Coché	Coché	.	Amylase Augmentée	Amylase Augmentée	Enzymes De La Digestion	Explorations Gastro-Intestinales	INVESTIGATIONS	2019-06-18	2019-06-18
02-037	5	488415	Augmentation Des Lipases	3	2019-09-07	2019-09-07	.	2019-09-13	2019-09-13	.	Oui	.	Coché	Coché	.	Lipase Augmentée	Lipase Augmentée	Enzymes De La Digestion	Explorations Gastro-Intestinales	INVESTIGATIONS	2019-06-18	2019-06-18
02-037	10	488915	Ballonnements Abdominaux	1	2020-01-20	2020-01-20	.	NK/01/2020	2020-01-21	.	Non	.	.	.	.	Ballonnement Abdominal	Distension Abdominale	Flatulence, Ballonnement Et Distension	Signes Et Symptômes Gastro-Intestinaux	AFFECTIONS GASTRO-INTESTINALES	2019-06-18	2019-06-18
02-037	11	489015	Diarrhees	1	2020-01-20	2020-01-20	.	2020-01-21	2020-01-21	.	Non	.	.	.	.	Diarrhée	Diarrhée	Diarrhées (Excl Infectieuses)	Troubles De La Motricité Gastro-Intestinale Et De La Défécation	AFFECTIONS GASTRO-INTESTINALES	2019-06-18	2019-06-18
02-037	22	490115	Diarrhees	1	2020-02-17	2020-02-17	.	NK/02/2020	2020-02-18	.	Non	.	.	.	.	Diarrhée	Diarrhée	Diarrhées (Excl Infectieuses)	Troubles De La Motricité Gastro-Intestinale Et De La Défécation	AFFECTIONS GASTRO-INTESTINALES	2019-06-18	2019-06-18
02-037	20	489915	Douleur En Hypochondre	1	NK/10/2019	2019-10-15	.	NK/11/2019	2019-11-15	.	Non	.	.	.	.	Douleur De L'hypochondre	Douleur Abdominale Haute	Douleurs Gastro-Intestinales Et Abdominales (Excl Bouche Et Gorge)	Signes Et Symptômes Gastro-Intestinaux	AFFECTIONS GASTRO-INTESTINALES	2019-06-18	2019-06-18
02-037	13	489215	Douleurs Abdominales	D		.	Coché	2019-07-02	2019-07-02	.	Non	.	.	.	.	Douleurs Abdominales	Douleur Abdominale	Douleurs Gastro-Intestinales Et Abdominales (Excl Bouche Et Gorge)	Signes Et Symptômes Gastro-Intestinaux	AFFECTIONS GASTRO-INTESTINALES	2019-06-18	2019-06-18
02-037	12	489115	Douleurs Au Niveau De La Symphyse Pubienne	1	NK/01/2020	2020-01-15	.	NK/02/2020	2020-02-15	.	Non	.	.	.	.	Douleur Pubienne	Douleur Pubienne	Signes Et Symptômes Osseux	Affections Des Os (Excl Congénitaux Et Fractures)	AFFECTIONS MUSCULOSQUELETTIQUES ET DU TISSU CONJONCTIF	2019-06-18	2019-06-18
02-037	21	490015	Douleurs Basi Thoraciques	1	NK/02/2020	2020-02-15	.	NK/02/2020	2020-02-16	.	Non	.	.	.	.	Douleur Thoracique Ischémique	Angine De Poitrine	Troubles Ischémiques D'origine Coronarienne	Troubles Artériels Coronaires	AFFECTIONS CARDIAQUES	2019-06-18	2019-06-18
02-037	7	488615	Douleurs Epigastriques Irradiant En Hypochondre Droit	1	NK/09/2019	2019-09-15	.	NK/09/2019	2019-09-16	.	Non	.	.	.	.	Douleur Épigastrique	Douleur Abdominale Haute	Douleurs Gastro-Intestinales Et Abdominales (Excl Bouche Et Gorge)	Signes Et Symptômes Gastro-Intestinaux	AFFECTIONS GASTRO-INTESTINALES	2019-06-18	2019-06-18
02-037	23	490215	Exerese Rectale R1	A	2020-07-03	2020-07-03	.	2020-07-03	2020-07-03	.	Non	.	.	.	.	Proctectomie	Proctectomie	Interventions Thérapeutiques Anorectales	Interventions Thérapeutiques Gastro-Intestinales	ACTES MÉDICAUX ET CHIRURGICAUX	2019-06-18	2019-06-18
02-037	73	501215	Hematurie	1	2021-06-07	2021-06-07	.	NK/06/2021	2021-06-15	.	Non	.	.	.	.	Hématurie	Hématurie	Anomalies Urinaires	Signes Et Symptômes Des Voies Urinaires	AFFECTIONS DU REIN ET DES VOIES URINAIRES	2019-06-18	2019-06-18
02-037	14	489315	Hnpcc Syndrome De Lynch	D		.	Coché		.	Coché	Non	.	.	.	.	Syndrome De Lynch	Syndrome De Cancer Colorectal Sans Polypose Héréditaire	Anomalies Congénitales De L'intestin	Troubles Congénitaux Du Tube Digestif	AFFECTIONS CONGÉNITALES, FAMILIALES ET GÉNÉTIQUES	2019-06-18	2019-06-18
02-037	17	489615	Hypertension	1	K	K	Coché		.	Coché	Non	.	.	.	.	Hypertension	Hypertension	Troubles Hypertensifs Vasculaires NCA	Troubles Hypertensifs Vasculaires	AFFECTIONS VASCULAIRES	2019-06-18	2019-06-18
02-037	24	490315	Lipase Augmentee	4	2019-09-14	2019-09-14	.	2019-09-20	2019-09-20	.	Oui	.	Coché	Coché	.	Lipase Augmentée	Lipase Augmentée	Enzymes De La Digestion	Explorations Gastro-Intestinales	INVESTIGATIONS	2019-06-18	2019-06-18
02-037	25	490415	Lipase Augmentee	3	2019-09-21	2019-09-21	.	2019-10-13	2019-10-13	.	Oui	.	Coché	Coché	.	Lipase Augmentée	Lipase Augmentée	Enzymes De La Digestion	Explorations Gastro-Intestinales	INVESTIGATIONS	2019-06-18	2019-06-18
02-037	3	488215	Nausee (Intermittente)	1	2019-07-30	2019-07-30	.	NK/08/2019	2019-08-15	.	Oui	Coché	.	.	.	Nausée	Nausée	Symptômes De Nausées Et Vomissements	Signes Et Symptômes Gastro-Intestinaux	AFFECTIONS GASTRO-INTESTINALES	2019-06-18	2019-06-18
02-037	18	489715	Nausees D'anticipation	1	2019-08-27	2019-08-27	.	NK/09/2019	2019-09-15	.	Non	.	.	.	.	Nausée Anticipatoire	Nausée	Symptômes De Nausées Et Vomissements	Signes Et Symptômes Gastro-Intestinaux	AFFECTIONS GASTRO-INTESTINALES	2019-06-18	2019-06-18
02-037	1	488015	Neuropathie	1	2019-07-16	2019-07-16	.	2019-07-18	2019-07-18	.	Oui	Coché	.	.	.	Neuropathie	Neuropathie Périphérique	Neuropathies Périphériques NCA	Neuropathies Périphériques	AFFECTIONS DU SYSTÈME NERVEUX	2019-06-18	2019-06-18
02-037	2	488115	Neuropathie	1	2019-07-30	2019-07-30	.	2019-08-02	2019-08-02	.	Oui	Coché	.	.	.	Neuropathie	Neuropathie Périphérique	Neuropathies Périphériques NCA	Neuropathies Périphériques	AFFECTIONS DU SYSTÈME NERVEUX	2019-06-18	2019-06-18
02-037	19	489815	Pancreatite Autoimmune	2	NK/09/2019	2019-09-15	.	NK/09/2019	2019-09-16	.	Oui	Coché	Coché	Coché	.	Pancréatite Auto-Immune	Pancréatite Auto-Immune	Pancréatites Aiguë Et Chronique	Affections Du Pancréas Exocrine	AFFECTIONS GASTRO-INTESTINALES	2019-06-18	2019-06-18
02-037	9	488815	Rectorragies	1	NK/12/2019	2019-12-15	.	NK/12/2019	2019-12-16	.	Non	.	.	.	.	Rectorragie	Hémorragie Rectale	Hémorragies Intestinales	Hémorragies Gastro-Intestinales Nca	AFFECTIONS GASTRO-INTESTINALES	2019-06-18	2019-06-18
02-037	16	489515	Rectorragies	1	NK/04/2019	2019-04-15	.	NK/06/2019	2019-06-15	.	Non	.	.	.	.	Rectorragie	Hémorragie Rectale	Hémorragies Intestinales	Hémorragies Gastro-Intestinales Nca	AFFECTIONS GASTRO-INTESTINALES	2019-06-18	2019-06-18
02-037	15	489415	Syndrome Rectal	1	NK/04/2019	2019-04-15	.	NK/06/2019	2019-06-15	.	Non	.	.	.	.	Ténesme Rectal	Ténesme Rectal	Signes Et Symptômes Anaux Et Rectaux	Troubles Anaux Et Rectaux Nca	AFFECTIONS GASTRO-INTESTINALES	2019-06-18	2019-06-18
02-044	4	488315	Anemie	1	2019-02-09	2019-02-09	Coché	2019-03-08	2019-03-08	.	Non	.	.	.	.	Anémie	Anémie	Anémies NCA	Anémies Non Hémolytiques Et Dépression De La Fonction Médullaire	AFFECTIONS HÉMATOLOGIQUES ET DU SYSTÈME LYMPHATIQUE	2019-10-07	2019-10-08
02-044	5	488415	Anemie	2	2019-03-09	2019-03-09	Coché	2019-03-22	2019-03-22	.	Non	.	.	.	.	Anémie	Anémie	Anémies NCA	Anémies Non Hémolytiques Et Dépression De La Fonction Médullaire	AFFECTIONS HÉMATOLOGIQUES ET DU SYSTÈME LYMPHATIQUE	2019-10-07	2019-10-08
02-044	1	488015	Anemie	1	2019-09-28	2019-09-28	.	2019-10-13	2019-10-13	.	Non	.	.	.	.	Anémie	Anémie	Anémies NCA	Anémies Non Hémolytiques Et Dépression De La Fonction Médullaire	AFFECTIONS HÉMATOLOGIQUES ET DU SYSTÈME LYMPHATIQUE	2019-10-07	2019-10-08
02-044	4	488315	Asthenie	2	2019-08-13	2019-08-13	.	NK/08/2019	2019-08-15	.	Oui	Coché	Coché	Coché	.	Asthénie	Asthénie	États Asthéniques	Troubles Généraux Nca	TROUBLES GÉNÉRAUX ET ANOMALIES AU SITE D'ADMINISTRATION	2019-10-07	2019-10-08
02-044	2	488115	Asthenie	1	NK/10/2019	2019-10-15	.	NK/10/2019	2019-10-16	.	Oui	Coché	Coché	Coché	.	Asthénie	Asthénie	États Asthéniques	Troubles Généraux Nca	TROUBLES GÉNÉRAUX ET ANOMALIES AU SITE D'ADMINISTRATION	2019-10-07	2019-10-08
02-044	12	489115	Asthenie	1	2019-12-17	2019-12-17	.	2019-12-20	2019-12-20	.	Oui	Coché	Coché	Coché	.	Asthénie	Asthénie	États Asthéniques	Troubles Généraux Nca	TROUBLES GÉNÉRAUX ET ANOMALIES AU SITE D'ADMINISTRATION	2019-10-07	2019-10-08
02-044	14	489315	Asthenie	1	2020-02-11	2020-02-11	.	NK/02/2020	2020-02-15	.	Non	.	.	.	.	Asthénie	Asthénie	États Asthéniques	Troubles Généraux Nca	TROUBLES GÉNÉRAUX ET ANOMALIES AU SITE D'ADMINISTRATION	2019-10-07	2019-10-08
02-044	18	489715	Asthenie	3	2019-11-05	2019-11-05	.	2019-11-07	2019-11-07	.	Oui	Coché	Coché	Coché	.	Asthénie	Asthénie	États Asthéniques	Troubles Généraux Nca	TROUBLES GÉNÉRAUX ET ANOMALIES AU SITE D'ADMINISTRATION	2019-10-07	2019-10-08
02-044	27	490615	Asthenie	1	2020-02-25	2020-02-25	.	NK/03/2020	2020-03-15	.	Non	.	.	.	.	Asthénie	Asthénie	États Asthéniques	Troubles Généraux Nca	TROUBLES GÉNÉRAUX ET ANOMALIES AU SITE D'ADMINISTRATION	2019-10-07	2019-10-08
02-044	17	489615	Cardiopathie Hypertensive	D		.	Coché		.	Coché	Non	.	.	.	.	Cardiopathie Hypertensive Sai	Maladie Cardiaque Hypertensive	Complications Cardiaques De L'hypertension Artérielle	Troubles, Signes Et Symptômes Cardiaques Nca	AFFECTIONS CARDIAQUES	2019-10-07	2019-10-08
02-044	15	489415	Constipation	1	NK/11/2019	2019-11-15	.	NK/12/2019	2019-12-15	.	Oui	Coché	.	.	.	Constipation	Constipation	Troubles Atoniques Et D'hypomobilité Gastro-Intestinaux NCA	Troubles De La Motricité Gastro-Intestinale Et De La Défécation	AFFECTIONS GASTRO-INTESTINALES	2019-10-07	2019-10-08
02-044	34	491315	Diabete	A	NK/07/2020	2020-07-15	.		.	Coché	Non	.	.	.	.	Diabète	Diabète	Diabète Sucré (Incl Sous-Types)	Troubles Du Métabolisme Du Glucose (Incl Diabète Sucré)	TROUBLES DU MÉTABOLISME ET DE LA NUTRITION	2019-10-07	2019-10-08
02-044	15	489415	Douleur Au Niveau Du Pouce	1	NK/03/2020	2020-03-15	.	NK/03/2020	2020-03-16	.	Non	.	.	.	.	Douleur Dans Les Doigts	Extrémités Douloureuses	Douleur Et Inconfort Musculosquelettiques Et Du Tissu Conjonctif	Troubles Musculosquelettiques Et Du Tissu Conjonctif Nca	AFFECTIONS MUSCULOSQUELETTIQUES ET DU TISSU CONJONCTIF	2019-10-07	2019-10-08
02-044	35	491415	Dyspnee	1	2020-07-02	2020-07-02	.	NK/07/2020	2020-07-15	.	Non	.	.	.	.	Dyspnée	Dyspnée	Anomalies Respiratoires	Troubles Respiratoires Nca	AFFECTIONS RESPIRATOIRES, THORACIQUES ET MÉDIASTINALES	2019-10-07	2019-10-08
02-044	36	491515	Epanchement Pleural Gauche	K	2020-07-22	2020-07-22	.		.	Coché	Non	.	.	.	.	Épanchement Pleural	Épanchement Pleural	Pneumothorax Et Épanchements Pleuraux NCA	Troubles Pleuraux	AFFECTIONS RESPIRATOIRES, THORACIQUES ET MÉDIASTINALES	2019-10-07	2019-10-08
02-044	29	490815	Erytheme Avec Follicule Non Surinfecte	1	2020-05-30	2020-05-30	.	2020-06-09	2020-06-09	.	Non	.	.	.	.	Érythème	Érythème	Érythèmes	Affections Dermiques Et Épidermiques	AFFECTIONS DE LA PEAU ET DU TISSU SOUS-CUTANÉ	2019-10-07	2019-10-08
02-044	32	491115	Hemothorax	2	2020-07-02	2020-07-02	.	2020-07-07	2020-07-07	.	Non	.	.	.	Coché	Hémothorax	Hémothorax	Pneumothorax Et Épanchements Pleuraux NCA	Troubles Pleuraux	AFFECTIONS RESPIRATOIRES, THORACIQUES ET MÉDIASTINALES	2019-10-07	2019-10-08
02-044	33	491215	Hemothorax	1	2020-07-07	2020-07-07	.		.	Coché	Non	.	.	.	.	Hémothorax	Hémothorax	Pneumothorax Et Épanchements Pleuraux NCA	Troubles Pleuraux	AFFECTIONS RESPIRATOIRES, THORACIQUES ET MÉDIASTINALES	2019-10-07	2019-10-08
02-044	30	490915	Hyperleucocytose	1	2020-06-08	2020-06-08	.	2020-06-21	2020-06-21	.	Non	.	.	.	.	Hyperleucocytose	Hyperleucocytose	Leucocytoses NCA	Anomalies Des Leucocytes	AFFECTIONS HÉMATOLOGIQUES ET DU SYSTÈME LYMPHATIQUE	2019-10-07	2019-10-08
02-044	3	488215	Nausee	1	2019-10-08	2019-10-08	.	2019-10-15	2019-10-15	.	Oui	Coché	.	.	.	Nausée	Nausée	Symptômes De Nausées Et Vomissements	Signes Et Symptômes Gastro-Intestinaux	AFFECTIONS GASTRO-INTESTINALES	2019-10-07	2019-10-08
02-044	7	488615	Nausee	1	2019-10-22	2019-10-22	.	2019-10-29	2019-10-29	.	Oui	Coché	.	.	.	Nausée	Nausée	Symptômes De Nausées Et Vomissements	Signes Et Symptômes Gastro-Intestinaux	AFFECTIONS GASTRO-INTESTINALES	2019-10-07	2019-10-08
02-044	9	488815	Nausee	1	2019-11-19	2019-11-19	.	2019-11-28	2019-11-28	.	Oui	Coché	.	.	.	Nausée	Nausée	Symptômes De Nausées Et Vomissements	Signes Et Symptômes Gastro-Intestinaux	AFFECTIONS GASTRO-INTESTINALES	2019-10-07	2019-10-08
02-044	10	488915	Nausee	2	2019-12-03	2019-12-03	.	2019-12-10	2019-12-10	.	Oui	Coché	.	.	.	Nausée	Nausée	Symptômes De Nausées Et Vomissements	Signes Et Symptômes Gastro-Intestinaux	AFFECTIONS GASTRO-INTESTINALES	2019-10-07	2019-10-08
02-044	13	489215	Nausee	1	2019-12-17	2019-12-17	.	2019-12-20	2019-12-20	.	Oui	Coché	.	.	.	Nausée	Nausée	Symptômes De Nausées Et Vomissements	Signes Et Symptômes Gastro-Intestinaux	AFFECTIONS GASTRO-INTESTINALES	2019-10-07	2019-10-08
02-044	19	489815	Nausees	1	2019-11-05	2019-11-05	.	2019-11-11	2019-11-11	.	Oui	Coché	.	.	.	Nausée	Nausée	Symptômes De Nausées Et Vomissements	Signes Et Symptômes Gastro-Intestinaux	AFFECTIONS GASTRO-INTESTINALES	2019-10-07	2019-10-08
02-044	25	490415	Nausees D'anticipation	1	2019-12-31	2019-12-31	.	2019-12-31	2019-12-31	.	Non	.	.	.	.	Nausée Anticipatoire	Nausée	Symptômes De Nausées Et Vomissements	Signes Et Symptômes Gastro-Intestinaux	AFFECTIONS GASTRO-INTESTINALES	2019-10-07	2019-10-08
02-044	8	488715	Neuropathie	1	2019-10-22	2019-10-22	.	NK/10/2019	2019-10-23	.	Oui	Coché	.	.	.	Neuropathie	Neuropathie Périphérique	Neuropathies Périphériques NCA	Neuropathies Périphériques	AFFECTIONS DU SYSTÈME NERVEUX	2019-10-07	2019-10-08
02-044	20	489915	Neuropathie	1	2019-11-05	2019-11-05	.	2019-11-14	2019-11-14	.	Oui	Coché	.	.	.	Neuropathie	Neuropathie Périphérique	Neuropathies Périphériques NCA	Neuropathies Périphériques	AFFECTIONS DU SYSTÈME NERVEUX	2019-10-07	2019-10-08
02-044	21	490015	Pic Hypertensif	3	2019-11-19	2019-11-19	.	2019-11-19	2019-11-19	.	Oui	.	Coché	.	.	Crise Aiguë D'hypertension	Crise Aiguë D'hypertension	Hypertension Artérielle Accélérée Et Maligne	Troubles Hypertensifs Vasculaires	AFFECTIONS VASCULAIRES	2019-10-07	2019-10-08
02-044	22	490115	Pic Hypertensif	3	2019-12-03	2019-12-03	.	2019-12-03	2019-12-03	.	Oui	.	Coché	.	.	Crise Aiguë D'hypertension	Crise Aiguë D'hypertension	Hypertension Artérielle Accélérée Et Maligne	Troubles Hypertensifs Vasculaires	AFFECTIONS VASCULAIRES	2019-10-07	2019-10-08
02-044	26	490515	Pic Hypertensif	3	2019-12-31	2019-12-31	.	2019-12-31	2019-12-31	.	Oui	.	Coché	.	.	Crise Aiguë D'hypertension	Crise Aiguë D'hypertension	Hypertension Artérielle Accélérée Et Maligne	Troubles Hypertensifs Vasculaires	AFFECTIONS VASCULAIRES	2019-10-07	2019-10-08
02-044	28	490715	Piqure De Tique	A	2020-05-20	2020-05-20	.	2020-05-20	2020-05-20	.	Non	.	.	.	.	Piqûre De Tique	Morsure Par Un Arthropode	Lésions Sans Localisation Spécifique NCA	Lésions Nca	LÉSIONS, INTOXICATIONS ET COMPLICATIONS D'INTERVENTIONS	2019-10-07	2019-10-08
02-044	23	490215	Somnolence	1	NK/12/2019	2019-12-15	.	NK/12/2019	2019-12-16	.	Non	.	.	.	.	Somnolence	Somnolence	Perturbations De La Conscience NCA	Troubles Neurologiques Nca	AFFECTIONS DU SYSTÈME NERVEUX	2019-10-07	2019-10-08
02-044	13	489215	Syndrome Occlusif	3	2019-04-09	2019-04-09	Coché	2019-04-10	2019-04-10	.	Non	.	.	.	Coché	Syndrome Occlusif De L'intestin Distal	Syndrome Occlusif De L'intestin Distal	Sténoses Et Occlusions Gastro-Intestinale NCA	Sténoses Et Occlusions Gastro-Intestinales	AFFECTIONS GASTRO-INTESTINALES	2019-10-07	2019-10-08
02-044	16	489515	Thrombose De La Veine Sus-Claviculaire	2	2020-03-18	2020-03-18	.		.	Coché	Non	.	.	.	.	Thrombose De La Veine Sous-Clavière	Thrombose De La Veine Sous-Clavière	Embolies Et Thromboses Périphériques	Embolies Et Thromboses	AFFECTIONS VASCULAIRES	2019-10-07	2019-10-08
02-044	11	489015	Vomissement	1	2019-12-11	2019-12-11	.	NK/12/2019	2019-12-15	.	Oui	Coché	.	.	.	Vomissement	Vomissement	Symptômes De Nausées Et Vomissements	Signes Et Symptômes Gastro-Intestinaux	AFFECTIONS GASTRO-INTESTINALES	2019-10-07	2019-10-08
02-044	24	490315	Vomissement	1	2019-12-17	2019-12-17	.	2019-12-20	2019-12-20	.	Oui	Coché	.	.	.	Vomissement	Vomissement	Symptômes De Nausées Et Vomissements	Signes Et Symptômes Gastro-Intestinaux	AFFECTIONS GASTRO-INTESTINALES	2019-10-07	2019-10-08
03-008	1	488015	Asthénie	1	2018-03-29	2018-03-29	.	2018-03-30	2018-03-30	.	Oui	Coché	.	.	.	Asthénie	Asthénie	États Asthéniques	Troubles Généraux Nca	TROUBLES GÉNÉRAUX ET ANOMALIES AU SITE D'ADMINISTRATION	2018-03-21	2018-03-29
03-008	15	489415	Asthénie	1	2018-04-11	2018-04-11	.	2018-04-12	2018-04-12	.	Oui	Coché	.	.	.	Asthénie	Asthénie	États Asthéniques	Troubles Généraux Nca	TROUBLES GÉNÉRAUX ET ANOMALIES AU SITE D'ADMINISTRATION	2018-03-21	2018-03-29
03-008	16	489515	Asthénie	1	2018-04-26	2018-04-26	.	2018-04-27	2018-04-27	.	Oui	Coché	.	.	.	Asthénie	Asthénie	États Asthéniques	Troubles Généraux Nca	TROUBLES GÉNÉRAUX ET ANOMALIES AU SITE D'ADMINISTRATION	2018-03-21	2018-03-29
03-008	17	489615	Asthénie	1	2018-05-09	2018-05-09	.	2018-05-10	2018-05-10	.	Oui	Coché	.	.	.	Asthénie	Asthénie	États Asthéniques	Troubles Généraux Nca	TROUBLES GÉNÉRAUX ET ANOMALIES AU SITE D'ADMINISTRATION	2018-03-21	2018-03-29
03-008	25	490415	Douleurs Dentaires	1	2019-04-18	2019-04-18	.	2019-04-18	2019-04-18	.	Non	.	.	.	.	Douleur De Dent	Douleur Dentaire	Douleurs Dentaires Et Troubles De Sensation	Troubles Dentaires Et Gingivaux	AFFECTIONS GASTRO-INTESTINALES	2018-03-21	2018-03-29
03-008	3	488215	Dysesthesie	1	2019-10-29	2019-10-29	.	2019-10-31	2019-10-31	.	Oui	Coché	.	.	.	Dysesthésie	Dysesthésie	Paresthésies Et Dysesthésies	Troubles Neurologiques Nca	AFFECTIONS DU SYSTÈME NERVEUX	2018-03-21	2018-03-29
03-008	22	490115	Dysesthesie	1	NK/11/2019	2019-11-15	.	NK/11/2019	2019-11-16	.	Oui	Coché	.	.	.	Dysesthésie	Dysesthésie	Paresthésies Et Dysesthésies	Troubles Neurologiques Nca	AFFECTIONS DU SYSTÈME NERVEUX	2018-03-21	2018-03-29
03-008	34	491315	Dysesthesie	1	2020-05-27	2020-05-27	.	2020-06-09	2020-06-09	.	Oui	.	Coché	.	.	Dysesthésie	Dysesthésie	Paresthésies Et Dysesthésies	Troubles Neurologiques Nca	AFFECTIONS DU SYSTÈME NERVEUX	2018-03-21	2018-03-29
03-008	12	489115	Dysesthesie	1	2018-08-30	2018-08-30	.	2018-08-31	2018-08-31	.	Oui	Coché	.	.	.	Dysesthésie	Dysesthésie	Paresthésies Et Dysesthésies	Troubles Neurologiques Nca	AFFECTIONS DU SYSTÈME NERVEUX	2018-03-21	2018-03-29
03-008	25	490415	Dysgueusie	1	NK/06/2019	2019-06-15	.	NK/07/2019	2019-07-15	.	Oui	Coché	.	.	.	Dysgueusie	Dysgueusie	Anomalies Sensorielles NCA	Troubles Neurologiques Nca	AFFECTIONS DU SYSTÈME NERVEUX	2018-03-21	2018-03-29
03-008	24	490315	Fièvre	1	2019-04-18	2019-04-18	.	2019-04-18	2019-04-18	.	Non	.	.	.	.	Fièvre	Fièvre	Troubles Fébriles	Anomalies De La Température Corporelle	TROUBLES GÉNÉRAUX ET ANOMALIES AU SITE D'ADMINISTRATION	2018-03-21	2018-03-29
03-008	26	490515	Kystes Biliaires	A		.	Coché		.	Coché	Non	.	.	.	.	Kyste Hépatique	Kyste Hépatique	Affections Hépatiques Et Hépatobiliaires NCA	Troubles Hépatiques Et Hépatobiliaires	AFFECTIONS HÉPATOBILIAIRES	2018-03-21	2018-03-29
03-008	18	489715	Nausées	1	2018-05-24	2018-05-24	.	2018-05-25	2018-05-25	.	Oui	Coché	.	.	.	Nausée	Nausée	Symptômes De Nausées Et Vomissements	Signes Et Symptômes Gastro-Intestinaux	AFFECTIONS GASTRO-INTESTINALES	2018-03-21	2018-03-29
03-008	10	488915	Neutropenie	3	2019-05-20	2019-05-20	.	2019-05-24	2019-05-24	.	Oui	Coché	.	.	.	Neutropénie	Neutropénie	Neutropénies	Anomalies Des Leucocytes	AFFECTIONS HÉMATOLOGIQUES ET DU SYSTÈME LYMPHATIQUE	2018-03-21	2018-03-29
03-008	22	490115	Paresthesie	K	2019-01-24	2019-01-24	.	NK/01/2019	2019-01-25	.	Oui	Coché	.	.	.	Paresthésie	Paresthésie	Paresthésies Et Dysesthésies	Troubles Neurologiques Nca	AFFECTIONS DU SYSTÈME NERVEUX	2018-03-21	2018-03-29
03-008	3	488215	Paresthesie	1	NK/03/2019	2019-03-15	.	NK/04/2019	2019-04-15	.	Non	.	.	.	.	Paresthésie	Paresthésie	Paresthésies Et Dysesthésies	Troubles Neurologiques Nca	AFFECTIONS DU SYSTÈME NERVEUX	2018-03-21	2018-03-29
03-008	20	489915	Paresthesie	1	2020-01-09	2020-01-09	.	NK/02/2020	2020-02-15	.	Oui	Coché	.	.	.	Paresthésie	Paresthésie	Paresthésies Et Dysesthésies	Troubles Neurologiques Nca	AFFECTIONS DU SYSTÈME NERVEUX	2018-03-21	2018-03-29
03-008	15	489415	Paresthesie	1	2017-11-08	2017-11-08	Coché	NK/12/2017	2017-12-15	.	Non	.	.	.	.	Paresthésie	Paresthésie	Paresthésies Et Dysesthésies	Troubles Neurologiques Nca	AFFECTIONS DU SYSTÈME NERVEUX	2018-03-21	2018-03-29
03-008	1	488015	Paresthesie	1	2018-01-24	2018-01-24	.	NK/04/2018	2018-04-15	.	Oui	Coché	.	.	.	Paresthésie	Paresthésie	Paresthésies Et Dysesthésies	Troubles Neurologiques Nca	AFFECTIONS DU SYSTÈME NERVEUX	2018-03-21	2018-03-29
03-008	10	488915	Paresthesie	1	2018-08-09	2018-08-09	.	2018-08-16	2018-08-16	.	Oui	Coché	.	.	.	Paresthésie	Paresthésie	Paresthésies Et Dysesthésies	Troubles Neurologiques Nca	AFFECTIONS DU SYSTÈME NERVEUX	2018-03-21	2018-03-29
03-008	2	488115	Paresthesie	1	2018-04-11	2018-04-11	.	2018-04-12	2018-04-12	.	Oui	Coché	.	.	.	Paresthésie	Paresthésie	Paresthésies Et Dysesthésies	Troubles Neurologiques Nca	AFFECTIONS DU SYSTÈME NERVEUX	2018-03-21	2018-03-29
03-008	23	490215	Polypes	A	2019-03-15	2019-03-15	.	2019-03-15	2019-03-15	.	Non	.	.	.	.	Polypes	Polype	Anomalies Des Muqueuses	Troubles Généraux Nca	TROUBLES GÉNÉRAUX ET ANOMALIES AU SITE D'ADMINISTRATION	2018-03-21	2018-03-29
03-008	2	488115	Vomissements	1	2019-02-06	2019-02-06	.	2019-02-07	2019-02-07	.	Oui	Coché	.	.	.	Vomissement	Vomissement	Symptômes De Nausées Et Vomissements	Signes Et Symptômes Gastro-Intestinaux	AFFECTIONS GASTRO-INTESTINALES	2018-03-21	2018-03-29
03-009	22	490115	Agitation	K	NK/08/2018	2018-08-15	.	NK/09/2018	2018-09-15	.	Non	.	.	.	.	Agitation	Agitation	Symptômes De L'anxiété	Troubles Et Symptômes De L'anxiété	AFFECTIONS PSYCHIATRIQUES	2018-03-27	2018-04-05
03-009	5	488415	Asthénie	1	2018-04-05	2018-04-05	.	NK/05/2018	2018-05-15	.	Non	.	.	.	.	Asthénie	Asthénie	États Asthéniques	Troubles Généraux Nca	TROUBLES GÉNÉRAUX ET ANOMALIES AU SITE D'ADMINISTRATION	2018-03-27	2018-04-05
03-009	41	492015	Cholecystectomie	A	2020-02-10	2020-02-10	.	2020-02-10	2020-02-10	.	Non	.	.	.	.	Cholécystectomie	Cholécystectomie	Interventions Thérapeutiques Sur Les Voies Biliaires Et La Vésicule Biliaire	Interventions Thérapeutiques Hépatobiliaires	ACTES MÉDICAUX ET CHIRURGICAUX	2018-03-27	2018-04-05
03-009	9	488815	Céphalées	K	2018-04-05	2018-04-05	.	2018-04-05	2018-04-05	.	Non	.	.	.	.	Céphalée	Céphalée	Céphalées NCA	Céphalées	AFFECTIONS DU SYSTÈME NERVEUX	2018-03-27	2018-04-05
03-009	11	489015	Céphalées	K	2018-04-19	2018-04-19	.	2018-04-19	2018-04-19	.	Non	.	.	.	.	Céphalée	Céphalée	Céphalées NCA	Céphalées	AFFECTIONS DU SYSTÈME NERVEUX	2018-03-27	2018-04-05
03-009	3	488215	Diabete Ii	K		.	Coché		.	Coché	Non	.	.	.	.	Diabète Sucré De Type 2	Diabète Sucré De Type 2	Diabète Sucré (Incl Sous-Types)	Troubles Du Métabolisme Du Glucose (Incl Diabète Sucré)	TROUBLES DU MÉTABOLISME ET DE LA NUTRITION	2018-03-27	2018-04-05
03-009	2	488115	Hypertension	K		.	Coché		.	Coché	Non	.	.	.	.	Hypertension	Hypertension	Troubles Hypertensifs Vasculaires NCA	Troubles Hypertensifs Vasculaires	AFFECTIONS VASCULAIRES	2018-03-27	2018-04-05
03-009	71	501015	Hypertension Arterielle	2	2020-11-16	2020-11-16	.	NK/11/2020	2020-11-17	.	Non	.	.	.	.	Hypertension Artérielle	Hypertension	Troubles Hypertensifs Vasculaires NCA	Troubles Hypertensifs Vasculaires	AFFECTIONS VASCULAIRES	2018-03-27	2018-04-05
03-009	4	488315	Hypertrophie Prostatique	K		.	Coché		.	Coché	Non	.	.	.	.	Hypertrophie Prostatique	Hypertrophie Bénigne De La Prostate	Tumeurs Et Hypertrophies Prostatiques	Troubles Prostatiques (Excl Infections Et Inflammations)	AFFECTIONS DES ORGANES DE REPRODUCTION ET DU SEIN	2018-03-27	2018-04-05
03-009	6	488515	Hypoesthesie	1		.	Coché	NK/04/2018	2018-04-15	.	Non	.	.	.	.	Hypoesthésie	Hypoesthésie	Paresthésies Et Dysesthésies	Troubles Neurologiques Nca	AFFECTIONS DU SYSTÈME NERVEUX	2018-03-27	2018-04-05
03-009	7	488615	Hypoesthesie	2	NK/04/2018	2018-04-15	.	NK/04/2018	2018-04-16	.	Oui	Coché	.	.	.	Hypoesthésie	Hypoesthésie	Paresthésies Et Dysesthésies	Troubles Neurologiques Nca	AFFECTIONS DU SYSTÈME NERVEUX	2018-03-27	2018-04-05
03-009	8	488715	Hypoesthesie	1	NK/04/2018	2018-04-15	.		.	Coché	Oui	Coché	.	.	.	Hypoesthésie	Hypoesthésie	Paresthésies Et Dysesthésies	Troubles Neurologiques Nca	AFFECTIONS DU SYSTÈME NERVEUX	2018-03-27	2018-04-05
03-009	12	489115	Hypokaliémie	2	2018-06-26	2018-06-26	.		.	Coché	Non	.	.	.	.	Hypokaliémie	Hypokaliémie	Déséquilibre Du Potassium	Troubles De L'équilibre Hydroélectrolytique	TROUBLES DU MÉTABOLISME ET DE LA NUTRITION	2018-03-27	2018-04-05
03-009	1	488015	Nausées	2	2018-04-05	2018-04-05	.	2018-04-09	2018-04-09	.	Oui	Coché	.	.	.	Nausée	Nausée	Symptômes De Nausées Et Vomissements	Signes Et Symptômes Gastro-Intestinaux	AFFECTIONS GASTRO-INTESTINALES	2018-03-27	2018-04-05
03-009	15	489415	Nausées	2	2018-04-19	2018-04-19	.	2018-04-23	2018-04-23	.	Oui	Coché	.	.	.	Nausée	Nausée	Symptômes De Nausées Et Vomissements	Signes Et Symptômes Gastro-Intestinaux	AFFECTIONS GASTRO-INTESTINALES	2018-03-27	2018-04-05
03-009	18	489715	Nausées	2	2018-05-04	2018-05-04	.	2018-05-09	2018-05-09	.	Oui	Coché	.	.	.	Nausée	Nausée	Symptômes De Nausées Et Vomissements	Signes Et Symptômes Gastro-Intestinaux	AFFECTIONS GASTRO-INTESTINALES	2018-03-27	2018-04-05
03-009	11	489015	Neutropenie	2	2019-05-25	2019-05-25	.	2019-06-10	2019-06-10	.	Oui	Coché	.	.	.	Neutropénie	Neutropénie	Neutropénies	Anomalies Des Leucocytes	AFFECTIONS HÉMATOLOGIQUES ET DU SYSTÈME LYMPHATIQUE	2018-03-27	2018-04-05
03-009	4	488315	Neutropenie	3	2019-09-02	2019-09-02	.	2019-09-15	2019-09-15	.	Oui	Coché	.	.	.	Neutropénie	Neutropénie	Neutropénies	Anomalies Des Leucocytes	AFFECTIONS HÉMATOLOGIQUES ET DU SYSTÈME LYMPHATIQUE	2018-03-27	2018-04-05
03-009	1	488015	Neutropenie	2	2019-10-07	2019-10-07	.	2019-10-20	2019-10-20	.	Oui	Coché	.	.	.	Neutropénie	Neutropénie	Neutropénies	Anomalies Des Leucocytes	AFFECTIONS HÉMATOLOGIQUES ET DU SYSTÈME LYMPHATIQUE	2018-03-27	2018-04-05
03-009	3	488215	Neutropenie	3	2019-10-21	2019-10-21	.	2019-11-03	2019-11-03	.	Oui	Coché	.	.	.	Neutropénie	Neutropénie	Neutropénies	Anomalies Des Leucocytes	AFFECTIONS HÉMATOLOGIQUES ET DU SYSTÈME LYMPHATIQUE	2018-03-27	2018-04-05
03-009	8	488715	Neutropenie	2	2019-11-04	2019-11-04	.	2019-12-23	2019-12-23	.	Oui	Coché	.	.	.	Neutropénie	Neutropénie	Neutropénies	Anomalies Des Leucocytes	AFFECTIONS HÉMATOLOGIQUES ET DU SYSTÈME LYMPHATIQUE	2018-03-27	2018-04-05
03-009	1	488015	Neutropenie	2	2019-12-07	2019-12-07	.	2019-12-20	2019-12-20	.	Oui	Coché	.	.	.	Neutropénie	Neutropénie	Neutropénies	Anomalies Des Leucocytes	AFFECTIONS HÉMATOLOGIQUES ET DU SYSTÈME LYMPHATIQUE	2018-03-27	2018-04-05
03-009	21	490015	Palpitations	K	NK/08/2018	2018-08-15	.	NK/09/2018	2018-09-15	.	Non	.	.	.	.	Palpitations	Palpitations	Signes Et Symptômes Cardiaques NCA	Troubles, Signes Et Symptômes Cardiaques Nca	AFFECTIONS CARDIAQUES	2018-03-27	2018-04-05
03-010	44	492315	Anorexie	1	2020-11-09	2020-11-09	.	NK/12/2020	2020-12-15	.	Oui	Coché	Coché	Coché	.	Anorexie	Appétit Diminué	Troubles De L'appétit	Troubles De L'appétit Et De La Nutrition	TROUBLES DU MÉTABOLISME ET DE LA NUTRITION	2018-07-11	2018-07-23
03-010	13	489215	Anxiete	K	K	K	Coché	NK/10/2018	2018-10-15	.	Non	.	.	.	.	Anxiété	Anxiété	Symptômes De L'anxiété	Troubles Et Symptômes De L'anxiété	AFFECTIONS PSYCHIATRIQUES	2018-07-11	2018-07-23
03-010	10	488915	Asthénie	3	2018-08-15	2018-08-15	.	2018-09-05	2018-09-05	.	Oui	Coché	.	.	.	Asthénie	Asthénie	États Asthéniques	Troubles Généraux Nca	TROUBLES GÉNÉRAUX ET ANOMALIES AU SITE D'ADMINISTRATION	2018-07-11	2018-07-23
03-010	21	490015	Bouffees De Chaleur	K	NK/08/2018	2018-08-15	.	NK/08/2018	2018-08-16	.	Oui	Coché	Coché	Coché	.	Bouffées De Chaleur	Bouffée De Chaleur	Affections Vasculaires Périphériques NCA	Troubles Vasculaires Nca	AFFECTIONS VASCULAIRES	2018-07-11	2018-07-23
03-010	23	490215	Cholestase	K	2018-08-21	2018-08-21	.	NK/09/2018	2018-09-15	.	Oui	Coché	Coché	Coché	.	Cholestase	Cholestase	Cholestase Et Ictère	Troubles Hépatiques Et Hépatobiliaires	AFFECTIONS HÉPATOBILIAIRES	2018-07-11	2018-07-23
03-010	1	488015	Diarrhées	2		.	Coché	2018-07-27	2018-07-27	.	Non	.	.	.	.	Diarrhée	Diarrhée	Diarrhées (Excl Infectieuses)	Troubles De La Motricité Gastro-Intestinale Et De La Défécation	AFFECTIONS GASTRO-INTESTINALES	2018-07-11	2018-07-23
03-010	3	488215	Diarrhées	3	2018-07-27	2018-07-27	.	2018-08-07	2018-08-07	.	Oui	Coché	.	.	.	Diarrhée	Diarrhée	Diarrhées (Excl Infectieuses)	Troubles De La Motricité Gastro-Intestinale Et De La Défécation	AFFECTIONS GASTRO-INTESTINALES	2018-07-11	2018-07-23
03-010	4	488315	Diarrhées	1	2018-08-08	2018-08-08	.	NK/10/2018	2018-10-15	.	Oui	Coché	.	.	.	Diarrhée	Diarrhée	Diarrhées (Excl Infectieuses)	Troubles De La Motricité Gastro-Intestinale Et De La Défécation	AFFECTIONS GASTRO-INTESTINALES	2018-07-11	2018-07-23
03-010	26	490515	Diarrhées	2	NK/10/2018	2018-10-03	.	2018-10-04	2018-10-04	.	Oui	Coché	Coché	Coché	.	Diarrhée	Diarrhée	Diarrhées (Excl Infectieuses)	Troubles De La Motricité Gastro-Intestinale Et De La Défécation	AFFECTIONS GASTRO-INTESTINALES	2018-07-11	2018-07-23
03-010	29	490815	Diarrhées	1	2018-10-05	2018-10-05	.		.	Coché	Oui	Coché	Coché	Coché	.	Diarrhée	Diarrhée	Diarrhées (Excl Infectieuses)	Troubles De La Motricité Gastro-Intestinale Et De La Défécation	AFFECTIONS GASTRO-INTESTINALES	2018-07-11	2018-07-23
03-010	55	499415	Douleurs	1	2018-06-05	2018-06-05	.	NK/06/2018	2018-06-15	.	Non	.	.	.	.	Douleur	Douleur	Douleur Et Gêne NCA	Troubles Généraux Nca	TROUBLES GÉNÉRAUX ET ANOMALIES AU SITE D'ADMINISTRATION	2018-07-11	2018-07-23
03-010	5	488415	Douleurs Abdominale	2	2018-07-27	2018-07-27	.	2018-08-08	2018-08-08	.	Oui	Coché	.	.	.	Douleurs Abdominales	Douleur Abdominale	Douleurs Gastro-Intestinales Et Abdominales (Excl Bouche Et Gorge)	Signes Et Symptômes Gastro-Intestinaux	AFFECTIONS GASTRO-INTESTINALES	2018-07-11	2018-07-23
03-010	6	488515	Dyspepsie	1	NK/01/2019	2019-01-15	.	NK/02/2019	2019-02-15	.	Non	.	.	.	.	Dyspepsie	Dyspepsie	Signes Et Symptômes Dyspepsiques	Signes Et Symptômes Gastro-Intestinaux	AFFECTIONS GASTRO-INTESTINALES	2018-07-11	2018-07-23
03-010	11	489015	Dysphonie	1	2018-08-22	2018-08-22	.	2018-09-05	2018-09-05	.	Oui	Coché	.	.	.	Dysphonie	Dysphonie	Signes Et Symptômes Des Voies Aériennes Supérieures	Signes Et Symptômes De L'appareil Respiratoire	AFFECTIONS RESPIRATOIRES, THORACIQUES ET MÉDIASTINALES	2018-07-11	2018-07-23
03-010	12	489115	Dyspnée	1	2018-08-22	2018-08-22	.	2018-09-05	2018-09-05	.	Oui	Coché	.	.	.	Dyspnée	Dyspnée	Anomalies Respiratoires	Troubles Respiratoires Nca	AFFECTIONS RESPIRATOIRES, THORACIQUES ET MÉDIASTINALES	2018-07-11	2018-07-23
03-010	14	489315	Eruption Peri-Buccale	2	2018-08-19	2018-08-19	.	2018-08-22	2018-08-22	.	Oui	Coché	.	.	.	Rash Au Visage	Rash	Rash, Éruptions Et Exanthème NCA	Affections Dermiques Et Épidermiques	AFFECTIONS DE LA PEAU ET DU TISSU SOUS-CUTANÉ	2018-07-11	2018-07-23
03-010	19	489815	Fièvre	1	2018-10-05	2018-10-05	.	2018-10-06	2018-10-06	.	Oui	Coché	Coché	Coché	.	Fièvre	Fièvre	Troubles Fébriles	Anomalies De La Température Corporelle	TROUBLES GÉNÉRAUX ET ANOMALIES AU SITE D'ADMINISTRATION	2018-07-11	2018-07-23
03-010	28	490715	Frissons	1	2018-10-05	2018-10-05	.	2018-10-06	2018-10-06	.	Oui	Coché	Coché	Coché	.	Frissons	Frissons	Sentiments Et Sensations NCA	Troubles Généraux Nca	TROUBLES GÉNÉRAUX ET ANOMALIES AU SITE D'ADMINISTRATION	2018-07-11	2018-07-23
03-010	30	490915	Gamma Gt Augmentée	3	2018-09-18	2018-09-18	.		.	Coché	Oui	Coché	Coché	Coché	.	Gamma Gt Augmentée	Gamma-Glutamyltransférase Augmentée	Explorations Fonctionnelles Hépatiques	Explorations Hépatobiliaires	INVESTIGATIONS	2018-07-11	2018-07-23
03-010	15	489415	Hyperthyroïdie	3	2018-08-22	2018-08-22	.	2018-08-28	2018-08-28	.	Oui	.	Coché	Coché	Coché	Hyperthyroïdie	Hyperthyroïdie	Hyperthyroïdies	Troubles De La Glande Thyroïde	AFFECTIONS ENDOCRINIENNES	2018-07-11	2018-07-23
03-010	25	490415	Hypoalbuminemie	K	2018-08-23	2018-08-23	.	NK/09/2018	2018-09-15	.	Oui	Coché	Coché	Coché	.	Hypoalbuminémie	Hypoalbuminémie	Troubles Du Métabolisme Protidique NCA	Troubles Du Métabolisme Des Protéines Et Des Acides Aminés Nca	TROUBLES DU MÉTABOLISME ET DE LA NUTRITION	2018-07-11	2018-07-23
03-010	17	489615	Hypothyroïdie	2	2018-08-28	2018-08-28	.		.	Coché	Oui	.	Coché	Coché	.	Hypothyroïdie	Hypothyroïdie	Hypothyroïdies	Troubles De La Glande Thyroïde	AFFECTIONS ENDOCRINIENNES	2018-07-11	2018-07-23
03-010	38	491715	Insomnie	1	2018-10-02	2018-10-02	.	NK/10/2018	2018-10-15	.	Non	.	.	.	.	Insomnie	Insomnie	Perturbations De L'endormissement Et Du Maintien Du Sommeil	Troubles Et Anomalies Du Sommeil	AFFECTIONS PSYCHIATRIQUES	2018-07-11	2018-07-23
03-010	3	488215	Paresthesie	1	2018-05-09	2018-05-09	Coché	2018-05-12	2018-05-12	.	Oui	Coché	.	.	.	Paresthésie	Paresthésie	Paresthésies Et Dysesthésies	Troubles Neurologiques Nca	AFFECTIONS DU SYSTÈME NERVEUX	2018-07-11	2018-07-23
03-010	6	488515	Paresthesie	1	2018-04-26	2018-04-26	Coché	2018-04-27	2018-04-27	.	Oui	Coché	.	.	.	Paresthésie	Paresthésie	Paresthésies Et Dysesthésies	Troubles Neurologiques Nca	AFFECTIONS DU SYSTÈME NERVEUX	2018-07-11	2018-07-23
03-010	63	500215	Perte De Poids	3	2020-05-28	2020-05-28	.		.	Coché	Non	.	.	.	.	Perte De Poids	Poids Diminué	Actes D'examen Physique Et De L'état Des Organes	Thèmes Liés À L'examen Physique Et À L'état Des Organes	INVESTIGATIONS	2018-07-11	2018-07-23
03-010	9	488815	Secheresse Buccale	1	2018-07-24	2018-07-24	.	2018-09-05	2018-09-05	.	Oui	Coché	.	.	.	Sécheresse Buccale	Bouche Sèche	Sécheresse Buccale Et Anomalies Salivaires	Troubles Des Glandes Salivaires	AFFECTIONS GASTRO-INTESTINALES	2018-07-11	2018-07-23
03-010	6	488515	Spasmes Coliques	2	2018-07-27	2018-07-27	.	2018-08-08	2018-08-08	.	Oui	Coché	.	.	.	Spasme Colique	Douleur Gastro-Intestinale	Douleurs Gastro-Intestinales Et Abdominales (Excl Bouche Et Gorge)	Signes Et Symptômes Gastro-Intestinaux	AFFECTIONS GASTRO-INTESTINALES	2018-07-11	2018-07-23
03-010	2	488115	Syndrome Grippal	1	2018-07-26	2018-07-26	.	NK/07/2018	2018-07-27	.	Non	.	.	.	.	Syndrome Grippal	Syndrome Grippal	Signes Et Symptômes Généraux NCA	Troubles Généraux Nca	TROUBLES GÉNÉRAUX ET ANOMALIES AU SITE D'ADMINISTRATION	2018-07-11	2018-07-23
03-010	24	490315	Syndrome Inflammatoire Modere	K	2018-08-23	2018-08-23	.	NK/09/2018	2018-09-15	.	Oui	Coché	Coché	Coché	.	Sirs (Syndrome De Réponse Inflammatoire Généralisée)	Syndrome De Réponse Inflammatoire Généralisée	Inflammations	Troubles Généraux Nca	TROUBLES GÉNÉRAUX ET ANOMALIES AU SITE D'ADMINISTRATION	2018-07-11	2018-07-23
03-010	27	490615	Thyroidite Auto-Immune	K	NK/09/2018	2018-09-15	.		.	Coché	Oui	.	Coché	Coché	.	Thyroïdite Auto-Immune	Thyroïdite Auto-Immune	Thyroïdites Aiguë Et Chronique	Troubles De La Glande Thyroïde	AFFECTIONS ENDOCRINIENNES	2018-07-11	2018-07-23
03-013	8	488715	Anxiete	2	2018-09-25	2018-09-25	.		.	Coché	Non	.	.	.	.	Anxiété	Anxiété	Symptômes De L'anxiété	Troubles Et Symptômes De L'anxiété	AFFECTIONS PSYCHIATRIQUES	2018-08-28	2018-09-11
03-013	2	488115	Asthénie	1	2018-09-11	2018-09-11	.	2018-09-24	2018-09-24	.	Oui	Coché	Coché	Coché	.	Asthénie	Asthénie	États Asthéniques	Troubles Généraux Nca	TROUBLES GÉNÉRAUX ET ANOMALIES AU SITE D'ADMINISTRATION	2018-08-28	2018-09-11
03-013	13	489215	Asthénie	2	2018-09-25	2018-09-25	.	2018-10-01	2018-10-01	.	Oui	Coché	Coché	Coché	.	Asthénie	Asthénie	États Asthéniques	Troubles Généraux Nca	TROUBLES GÉNÉRAUX ET ANOMALIES AU SITE D'ADMINISTRATION	2018-08-28	2018-09-11
03-013	12	489115	Bilan Hepatique Perturbe (Ggt 5n)	K	2018-09-22	2018-09-22	.		.	Coché	Oui	Coché	Coché	Coché	.	Gamma Gt Augmentée	Gamma-Glutamyltransférase Augmentée	Explorations Fonctionnelles Hépatiques	Explorations Hépatobiliaires	INVESTIGATIONS	2018-08-28	2018-09-11
03-013	6	488515	Colite	3	NK/09/2018	2018-09-15	.	NK/10/2018	2018-10-15	.	Oui	.	Coché	Coché	.	Colite	Colite	Colites (Excl Infectieuse)	Affections Inflammatoires Gastro-Intestinales	AFFECTIONS GASTRO-INTESTINALES	2018-08-28	2018-09-11
03-013	20	489915	Constipation	1	NK/02/2020	2020-02-15	.	NK/03/2020	2020-03-15	.	Non	.	.	.	.	Constipation	Constipation	Troubles Atoniques Et D'hypomobilité Gastro-Intestinaux NCA	Troubles De La Motricité Gastro-Intestinale Et De La Défécation	AFFECTIONS GASTRO-INTESTINALES	2018-08-28	2018-09-11
03-013	25	490415	Constipation	1	NK/12/2019	2019-12-15	.	NK/01/2020	2020-01-15	.	Non	.	.	.	.	Constipation	Constipation	Troubles Atoniques Et D'hypomobilité Gastro-Intestinaux NCA	Troubles De La Motricité Gastro-Intestinale Et De La Défécation	AFFECTIONS GASTRO-INTESTINALES	2018-08-28	2018-09-11
03-013	3	488215	Diarrhées	3	2018-09-11	2018-09-11	.	2018-09-15	2018-09-15	.	Oui	Coché	Coché	Coché	.	Diarrhée	Diarrhée	Diarrhées (Excl Infectieuses)	Troubles De La Motricité Gastro-Intestinale Et De La Défécation	AFFECTIONS GASTRO-INTESTINALES	2018-08-28	2018-09-11
03-013	16	489515	Diarrhées	1	NK/09/2018	2018-09-15	.	2018-10-13	2018-10-13	.	Oui	Coché	Coché	Coché	.	Diarrhée	Diarrhée	Diarrhées (Excl Infectieuses)	Troubles De La Motricité Gastro-Intestinale Et De La Défécation	AFFECTIONS GASTRO-INTESTINALES	2018-08-28	2018-09-11
03-013	15	489415	Douleurs	1		.	Coché	NK/09/2018	2018-09-15	.	Non	.	.	.	.	Douleur	Douleur	Douleur Et Gêne NCA	Troubles Généraux Nca	TROUBLES GÉNÉRAUX ET ANOMALIES AU SITE D'ADMINISTRATION	2018-08-28	2018-09-11
03-013	1	488015	Evènement Thromboembolique	2		.	Coché		.	Coché	Non	.	.	.	.	Événement Thromboembolique	Embolie	Embolies Et Thromboses Sans Localisation Spécifique	Embolies Et Thromboses	AFFECTIONS VASCULAIRES	2018-08-28	2018-09-11
03-013	19	489815	Fièvre	K	2018-10-09	2018-10-09	.	NK/10/2018	2018-10-15	.	Oui	Coché	Coché	Coché	.	Fièvre	Fièvre	Troubles Fébriles	Anomalies De La Température Corporelle	TROUBLES GÉNÉRAUX ET ANOMALIES AU SITE D'ADMINISTRATION	2018-08-28	2018-09-11
03-013	11	489015	Malaises	K	2018-09-11	2018-09-11	.	2018-09-13	2018-09-13	.	Oui	Coché	Coché	Coché	.	Malaise	Malaise	États Asthéniques	Troubles Généraux Nca	TROUBLES GÉNÉRAUX ET ANOMALIES AU SITE D'ADMINISTRATION	2018-08-28	2018-09-11
03-013	5	488415	Nausées	1	2018-09-11	2018-09-11	.	2018-09-15	2018-09-15	.	Oui	Coché	.	.	.	Nausée	Nausée	Symptômes De Nausées Et Vomissements	Signes Et Symptômes Gastro-Intestinaux	AFFECTIONS GASTRO-INTESTINALES	2018-08-28	2018-09-11
03-013	15	489415	Nausées	K	2018-09-25	2018-09-25	.	2018-09-29	2018-09-29	.	Oui	Coché	Coché	Coché	.	Nausée	Nausée	Symptômes De Nausées Et Vomissements	Signes Et Symptômes Gastro-Intestinaux	AFFECTIONS GASTRO-INTESTINALES	2018-08-28	2018-09-11
03-013	7	488615	Neuropathie Périphérique Sensitive	2	2018-09-25	2018-09-25	.	2018-10-05	2018-10-05	.	Oui	Coché	.	.	.	Neuropathie Périphérique Sensitive	Neuropathie Périphérique Sensitive	Neuropathies Périphériques NCA	Neuropathies Périphériques	AFFECTIONS DU SYSTÈME NERVEUX	2018-08-28	2018-09-11
03-013	36	491515	Perte De Poids	K	NK/10/2020	2020-10-15	.		.	Coché	Non	.	.	.	.	Perte De Poids	Poids Diminué	Actes D'examen Physique Et De L'état Des Organes	Thèmes Liés À L'examen Physique Et À L'état Des Organes	INVESTIGATIONS	2018-08-28	2018-09-11
03-013	20	489915	Sigmoidite Etendue	3	2018-10-13	2018-10-13	.	2018-10-18	2018-10-18	.	Oui	.	Coché	Coché	Coché	Sigmoïdite	Colite	Colites (Excl Infectieuse)	Affections Inflammatoires Gastro-Intestinales	AFFECTIONS GASTRO-INTESTINALES	2018-08-28	2018-09-11
03-013	9	488815	Syndrome Rectal	K	NK/09/2018	2018-09-15	.		.	Coché	Non	.	.	.	.	Ténesme Rectal	Ténesme Rectal	Signes Et Symptômes Anaux Et Rectaux	Troubles Anaux Et Rectaux Nca	AFFECTIONS GASTRO-INTESTINALES	2018-08-28	2018-09-11
03-013	18	489715	Troubles Du Sommeil	K	NK/09/2018	2018-09-15	.		.	Coché	Non	.	.	.	.	Trouble Du Sommeil	Trouble Du Sommeil	Troubles Du Sommeil NCA	Troubles Et Anomalies Du Sommeil	AFFECTIONS PSYCHIATRIQUES	2018-08-28	2018-09-11
03-013	14	489315	Vomissements	2	2019-04-05	2019-04-05	.	2019-04-06	2019-04-06	.	Oui	Coché	.	.	.	Vomissement	Vomissement	Symptômes De Nausées Et Vomissements	Signes Et Symptômes Gastro-Intestinaux	AFFECTIONS GASTRO-INTESTINALES	2018-08-28	2018-09-11
03-015	6	488515	Agueusie	1	NK/10/2018	2018-10-15	.	NK/01/2019	2019-01-15	.	Oui	Coché	.	.	.	Agueusie	Agueusie	Anomalies Sensorielles NCA	Troubles Neurologiques Nca	AFFECTIONS DU SYSTÈME NERVEUX	2018-10-10	2018-10-25
03-015	67	500615	Anorexie	1	2021-02-01	2021-02-01	.	NK/02/2021	2021-02-15	.	Oui	Coché	Coché	Coché	.	Anorexie	Appétit Diminué	Troubles De L'appétit	Troubles De L'appétit Et De La Nutrition	TROUBLES DU MÉTABOLISME ET DE LA NUTRITION	2018-10-10	2018-10-25
03-015	1	488015	Asthme	K		.	Coché		.	Coché	Non	.	.	.	.	Asthme	Asthme	Bronchospasme Et Obstruction Des Voies Aériennes	Troubles Bronchiques (Excl Tumeurs)	AFFECTIONS RESPIRATOIRES, THORACIQUES ET MÉDIASTINALES	2018-10-10	2018-10-25
03-015	14	489315	Asthénie	1	NK/02/2019	2019-02-15	.	NK/03/2019	2019-03-15	.	Oui	Coché	Coché	Coché	.	Asthénie	Asthénie	États Asthéniques	Troubles Généraux Nca	TROUBLES GÉNÉRAUX ET ANOMALIES AU SITE D'ADMINISTRATION	2018-10-10	2018-10-25
03-015	18	489715	Asthénie	1	2018-12-20	2018-12-20	.	NK/01/2019	2019-01-15	.	Oui	Coché	Coché	Coché	.	Asthénie	Asthénie	États Asthéniques	Troubles Généraux Nca	TROUBLES GÉNÉRAUX ET ANOMALIES AU SITE D'ADMINISTRATION	2018-10-10	2018-10-25
03-015	2	488115	Bpco	K		.	Coché		.	Coché	Non	.	.	.	.	Bpco	Bronchopneumopathie Chronique Obstructive	Bronchospasme Et Obstruction Des Voies Aériennes	Troubles Bronchiques (Excl Tumeurs)	AFFECTIONS RESPIRATOIRES, THORACIQUES ET MÉDIASTINALES	2018-10-10	2018-10-25
03-015	9	488815	Crampes	K	NK/10/2018	2018-10-15	.	NK/11/2018	2018-11-15	.	Non	.	.	.	.	Crampes	Contractures Musculaires	Signes Et Symptômes Musculaires NCA	Troubles Musculaires	AFFECTIONS MUSCULOSQUELETTIQUES ET DU TISSU CONJONCTIF	2018-10-10	2018-10-25
03-015	11	489015	Decompensation Bpco	2	2018-12-21	2018-12-21	.	2018-12-23	2018-12-23	.	Non	.	.	.	Coché	Décompensation Aiguë D'une Bronchite Chronique Obstructive	Trouble Obstructif Des Voies Aériennes	Bronchospasme Et Obstruction Des Voies Aériennes	Troubles Bronchiques (Excl Tumeurs)	AFFECTIONS RESPIRATOIRES, THORACIQUES ET MÉDIASTINALES	2018-10-10	2018-10-25
03-015	28	490715	Epistaxis	1	NK/08/2019	2019-08-15	.		.	Coché	Non	.	.	.	.	Épistaxis	Épistaxis	Affections Nasales NCA	Affections Des Voies Aériennes Supérieures (Excl Infections)	AFFECTIONS RESPIRATOIRES, THORACIQUES ET MÉDIASTINALES	2018-10-10	2018-10-25
03-015	13	489215	Hernie Inguinale	K	2018-11-14	2018-11-14	.	NK/11/2018	2018-11-15	.	Non	.	.	.	.	Hernie Inguinale	Hernie Inguinale	Hernies Inguinales	Hernies Abdominales Et Autres Affections De La Paroi Abdominale	AFFECTIONS GASTRO-INTESTINALES	2018-10-10	2018-10-25
03-015	15	489415	Hta	A		.	Coché		.	Coché	Non	.	.	.	.	Hypertension Artérielle	Hypertension	Troubles Hypertensifs Vasculaires NCA	Troubles Hypertensifs Vasculaires	AFFECTIONS VASCULAIRES	2018-10-10	2018-10-25
03-015	19	489815	Hydrocele Vaginale	K	2018-11-14	2018-11-14	.	NK/11/2018	2018-11-15	.	Non	.	.	.	.	Hydrocèle Chez La Femme	Hydrocèle Chez La Femme	Troubles De La Structure Et De La Position Utérine	Troubles De L'utérus, Du Pelvis Et Du Ligament Large	AFFECTIONS DES ORGANES DE REPRODUCTION ET DU SEIN	2018-10-10	2018-10-25
03-015	17	489615	Hypertension	3	2019-03-27	2019-03-27	.	NK/04/2019	2019-04-15	.	Non	.	.	.	.	Hypertension	Hypertension	Troubles Hypertensifs Vasculaires NCA	Troubles Hypertensifs Vasculaires	AFFECTIONS VASCULAIRES	2018-10-10	2018-10-25
03-015	7	488615	Hypokaliémie	3	2018-11-06	2018-11-06	.	2018-11-13	2018-11-13	.	Oui	Coché	Coché	Coché	.	Hypokaliémie	Hypokaliémie	Déséquilibre Du Potassium	Troubles De L'équilibre Hydroélectrolytique	TROUBLES DU MÉTABOLISME ET DE LA NUTRITION	2018-10-10	2018-10-25
03-015	8	488715	Hypokaliémie	2	2018-11-14	2018-11-14	.	2018-12-30	2018-12-30	.	Oui	Coché	Coché	Coché	.	Hypokaliémie	Hypokaliémie	Déséquilibre Du Potassium	Troubles De L'équilibre Hydroélectrolytique	TROUBLES DU MÉTABOLISME ET DE LA NUTRITION	2018-10-10	2018-10-25
03-015	24	490315	Hypokaliémie	2	2019-02-12	2019-02-12	.	2019-02-25	2019-02-25	.	Oui	.	Coché	.	.	Hypokaliémie	Hypokaliémie	Déséquilibre Du Potassium	Troubles De L'équilibre Hydroélectrolytique	TROUBLES DU MÉTABOLISME ET DE LA NUTRITION	2018-10-10	2018-10-25
03-015	25	490415	Hypokaliémie	3	2019-02-26	2019-02-26	.	2019-03-07	2019-03-07	.	Oui	.	Coché	.	.	Hypokaliémie	Hypokaliémie	Déséquilibre Du Potassium	Troubles De L'équilibre Hydroélectrolytique	TROUBLES DU MÉTABOLISME ET DE LA NUTRITION	2018-10-10	2018-10-25
03-015	26	490515	Hypokaliémie	2	2019-03-12	2019-03-12	.	2019-03-25	2019-03-25	.	Oui	.	Coché	.	.	Hypokaliémie	Hypokaliémie	Déséquilibre Du Potassium	Troubles De L'équilibre Hydroélectrolytique	TROUBLES DU MÉTABOLISME ET DE LA NUTRITION	2018-10-10	2018-10-25
03-015	16	489515	Hypophosphoremie	2	2019-03-12	2019-03-12	.	NK/04/2019	2019-04-15	.	Non	.	.	.	.	Phosphore Sanguin Diminué	Phosphore Sanguin Diminué	Analyses Des Minéraux Et Des Électrolytes	Bilan Hydroélectrolytique Et Des Éléments Minéraux	INVESTIGATIONS	2018-10-10	2018-10-25
03-015	22	490115	Hyposialie	1	NK/02/2019	2019-02-15	.	NK/04/2019	2019-04-15	.	Oui	Coché	Coché	Coché	.	Hyposécrétion Salivaire	Aptyalisme	Sécheresse Buccale Et Anomalies Salivaires	Troubles Des Glandes Salivaires	AFFECTIONS GASTRO-INTESTINALES	2018-10-10	2018-10-25
03-015	15	489415	Insomnie	A		.	Coché	NK/08/2018	2018-08-15	.	Non	.	.	.	.	Insomnie	Insomnie	Perturbations De L'endormissement Et Du Maintien Du Sommeil	Troubles Et Anomalies Du Sommeil	AFFECTIONS PSYCHIATRIQUES	2018-10-10	2018-10-25
03-015	13	489215	Mucosite Orale	1	NK/11/2019	2019-11-15	.	NK/11/2019	2019-11-16	.	Oui	Coché	.	.	.	Mucite Orale	Stomatite	Stomatites Et Ulcérations Buccales	Troubles Des Tissus Mous Buccaux	AFFECTIONS GASTRO-INTESTINALES	2018-10-10	2018-10-25
03-015	23	490215	Mycose Buccale	1	NK/02/2019	2019-02-15	.	NK/02/2019	2019-02-16	.	Oui	.	Coché	Coché	.	Mycose Orale	Mycose Orale	Infections Fongiques NCA	Troubles Infectieux Fongiques	INFECTIONS ET INFESTATIONS	2018-10-10	2018-10-25
03-015	28	490715	Oedème Des Membres Inférieurs	K	NK/03/2019	2019-03-15	.	NK/04/2019	2019-04-15	.	Oui	.	Coché	.	.	Oedème Des Membres Inférieurs	Oedèmes Périphériques	Oedèmes NCA	Troubles Généraux Nca	TROUBLES GÉNÉRAUX ET ANOMALIES AU SITE D'ADMINISTRATION	2018-10-10	2018-10-25
03-015	9	488815	Paresthesie	1	NK/08/2018	.	Coché	2018-08-14	2018-08-14	.	Oui	Coché	.	.	.	Paresthésie	Paresthésie	Paresthésies Et Dysesthésies	Troubles Neurologiques Nca	AFFECTIONS DU SYSTÈME NERVEUX	2018-10-10	2018-10-25
03-015	11	489015	Paresthesie	1	2018-08-30	2018-08-30	Coché	2018-08-31	2018-08-31	.	Oui	Coché	.	.	.	Paresthésie	Paresthésie	Paresthésies Et Dysesthésies	Troubles Neurologiques Nca	AFFECTIONS DU SYSTÈME NERVEUX	2018-10-10	2018-10-25
03-015	13	489215	Paresthesie	1	2018-09-13	2018-09-13	.	2018-11-22	2018-11-22	.	Oui	Coché	.	.	.	Paresthésie	Paresthésie	Paresthésies Et Dysesthésies	Troubles Neurologiques Nca	AFFECTIONS DU SYSTÈME NERVEUX	2018-10-10	2018-10-25
03-015	21	490015	Paresthesie	1	2018-08-16	2018-08-16	.	NK/08/2018	2018-08-17	.	Oui	Coché	.	.	.	Paresthésie	Paresthésie	Paresthésies Et Dysesthésies	Troubles Neurologiques Nca	AFFECTIONS DU SYSTÈME NERVEUX	2018-10-10	2018-10-25
03-015	16	489515	Paresthesie	1	2018-09-05	2018-09-05	Coché	2018-09-17	2018-09-17	.	Oui	Coché	.	.	.	Paresthésie	Paresthésie	Paresthésies Et Dysesthésies	Troubles Neurologiques Nca	AFFECTIONS DU SYSTÈME NERVEUX	2018-10-10	2018-10-25
03-015	27	490615	Sinusite Chronique	K	NK/NK/2006	.	Coché		.	Coché	Non	.	.	.	.	Sinusite Chronique	Sinusite Chronique	Infections Des Voies Aériennes Supérieures	Infections - Pathogène Non Précisé	INFECTIONS ET INFESTATIONS	2018-10-10	2018-10-25
03-015	29	490815	Tassement Vertebral T5-T9	K	NK/NK/2002	.	Coché		.	Coché	Non	.	.	.	.	Tassement Vertébral	Fracture Rachidienne Par Compression	Fractures Et Luxations Du Rachis	Lésions Des Os Et Articulations	LÉSIONS, INTOXICATIONS ET COMPLICATIONS D'INTERVENTIONS	2018-10-10	2018-10-25
03-023	32	491115	Abdominal Pain	1	2019-02-01	2019-02-01	.	2019-02-02	2019-02-02	.	Non	.	.	.	.	Douleurs Abdominales	Douleur Abdominale	Douleurs Gastro-Intestinales Et Abdominales (Excl Bouche Et Gorge)	Signes Et Symptômes Gastro-Intestinaux	AFFECTIONS GASTRO-INTESTINALES	2019-01-02	2019-01-03
03-023	49	492815	Abdominal Pain	3	2019-04-29	2019-04-29	.	NK/05/2019	2019-05-15	.	Non	.	.	.	.	Douleurs Abdominales	Douleur Abdominale	Douleurs Gastro-Intestinales Et Abdominales (Excl Bouche Et Gorge)	Signes Et Symptômes Gastro-Intestinaux	AFFECTIONS GASTRO-INTESTINALES	2019-01-02	2019-01-03
03-023	47	492615	Anal Burn	1	NK/05/2019	2019-05-15	.	NK/05/2019	2019-05-16	.	Non	.	.	.	.	Brûlure Anale	Gêne Anorectale	Signes Et Symptômes Anaux Et Rectaux	Troubles Anaux Et Rectaux Nca	AFFECTIONS GASTRO-INTESTINALES	2019-01-02	2019-01-03
03-023	31	491015	Anemia	1	2019-01-30	2019-01-30	.	2019-03-26	2019-03-26	.	Oui	Coché	.	.	.	Anémie	Anémie	Anémies NCA	Anémies Non Hémolytiques Et Dépression De La Fonction Médullaire	AFFECTIONS HÉMATOLOGIQUES ET DU SYSTÈME LYMPHATIQUE	2019-01-02	2019-01-03
03-023	25	490415	Anicteric Cholestasis	1	NK/12/2018	.	Coché	NK/01/2019	2019-01-15	.	Non	.	.	.	.	Cholestase Anictérique	Cholestase	Cholestase Et Ictère	Troubles Hépatiques Et Hépatobiliaires	AFFECTIONS HÉPATOBILIAIRES	2019-01-02	2019-01-03
03-023	3	488215	Anorexie	1	NK/11/2019	2019-11-15	.	NK/12/2019	2019-12-15	.	Oui	Coché	.	.	.	Anorexie	Appétit Diminué	Troubles De L'appétit	Troubles De L'appétit Et De La Nutrition	TROUBLES DU MÉTABOLISME ET DE LA NUTRITION	2019-01-02	2019-01-03
03-023	19	489815	Anxiete	3	2019-04-23	2019-04-23	.		.	Coché	Non	.	.	.	.	Anxiété	Anxiété	Symptômes De L'anxiété	Troubles Et Symptômes De L'anxiété	AFFECTIONS PSYCHIATRIQUES	2019-01-02	2019-01-03
03-023	31	491015	Asthenie	1	2020-05-19	2020-05-19	.	NK/06/2020	2020-06-15	.	Oui	.	Coché	.	.	Asthénie	Asthénie	États Asthéniques	Troubles Généraux Nca	TROUBLES GÉNÉRAUX ET ANOMALIES AU SITE D'ADMINISTRATION	2019-01-02	2019-01-03
03-023	45	492415	Biliary Duct Stenosis	4	2019-04-23	2019-04-23	.	2019-05-15	2019-05-15	.	Non	.	.	.	Coché	Sténose Des Voies Biliaires	Sténose Des Voies Biliaires	Troubles Obstructifs Des Voies Biliaires (Excl Tumeurs)	Troubles Des Voies Biliaires	AFFECTIONS HÉPATOBILIAIRES	2019-01-02	2019-01-03
03-023	33	491215	Bronchitis	1	2019-02-01	2019-02-01	.	2019-02-02	2019-02-02	.	Non	.	.	.	.	Bronchite	Bronchite	Infections Des Voies Aériennes Inférieures Et Des Poumons	Infections - Pathogène Non Précisé	INFECTIONS ET INFESTATIONS	2019-01-02	2019-01-03
03-023	16	489515	Cholestase Icterique	3	2019-04-23	2019-04-23	.	2019-05-10	2019-05-10	.	Non	.	.	.	.	Cholestase	Cholestase	Cholestase Et Ictère	Troubles Hépatiques Et Hépatobiliaires	AFFECTIONS HÉPATOBILIAIRES	2019-01-02	2019-01-03
03-023	53	499215	Colique	1	NK/01/2019	2019-01-15	.	NK/01/2019	2019-01-16	.	Non	.	.	.	.	Colique	Douleur Abdominale	Douleurs Gastro-Intestinales Et Abdominales (Excl Bouche Et Gorge)	Signes Et Symptômes Gastro-Intestinaux	AFFECTIONS GASTRO-INTESTINALES	2019-01-02	2019-01-03
03-023	41	492015	Colitis	1	NK/03/2019	2019-03-15	.	NK/03/2019	2019-03-16	.	Non	.	.	.	.	Colite	Colite	Colites (Excl Infectieuse)	Affections Inflammatoires Gastro-Intestinales	AFFECTIONS GASTRO-INTESTINALES	2019-01-02	2019-01-03
03-023	4	488315	Constipation	1	2020-01-16	2020-01-16	.	NK/01/2020	2020-01-17	.	Non	.	.	.	.	Constipation	Constipation	Troubles Atoniques Et D'hypomobilité Gastro-Intestinaux NCA	Troubles De La Motricité Gastro-Intestinale Et De La Défécation	AFFECTIONS GASTRO-INTESTINALES	2019-01-02	2019-01-03
03-023	17	489615	Cytolyse Hepatique	3	2019-04-23	2019-04-23	.	NK/05/2019	2019-05-15	.	Non	.	.	.	.	Cytolyse Hépatique	Lésion Hépatocellulaire	Lésions Hépatocellulaires Et Hépatites NCA	Troubles Hépatiques Et Hépatobiliaires	AFFECTIONS HÉPATOBILIAIRES	2019-01-02	2019-01-03
03-023	20	489915	Denutrition	2	NK/05/2019	2019-05-15	.	2019-05-23	2019-05-23	.	Non	.	.	.	.	Dénutrition	Dénutrition	Troubles Généraux De La Nutrition NCA	Troubles De L'appétit Et De La Nutrition	TROUBLES DU MÉTABOLISME ET DE LA NUTRITION	2019-01-02	2019-01-03
03-023	35	491415	Diarrhea	1	2018-02-09	2018-02-09	Coché	NK/02/2019	2019-02-15	.	Non	.	.	.	.	Diarrhée	Diarrhée	Diarrhées (Excl Infectieuses)	Troubles De La Motricité Gastro-Intestinale Et De La Défécation	AFFECTIONS GASTRO-INTESTINALES	2019-01-02	2019-01-03
03-023	5	488415	Diarrhees	1	2019-01-04	2019-01-04	.	2019-01-04	2019-01-04	.	Oui	Coché	Coché	Coché	.	Diarrhée	Diarrhée	Diarrhées (Excl Infectieuses)	Troubles De La Motricité Gastro-Intestinale Et De La Défécation	AFFECTIONS GASTRO-INTESTINALES	2019-01-02	2019-01-03
03-023	13	489215	Douleurs Abdominales	1	NK/03/2019	2019-03-15	.	NK/03/2019	2019-03-16	.	Non	.	.	.	.	Douleurs Abdominales	Douleur Abdominale	Douleurs Gastro-Intestinales Et Abdominales (Excl Bouche Et Gorge)	Signes Et Symptômes Gastro-Intestinaux	AFFECTIONS GASTRO-INTESTINALES	2019-01-02	2019-01-03
03-023	22	490115	Dyspepsie	K	NK/08/2018	.	Coché	NK/08/2018	2018-08-15	.	Oui	Coché	Coché	Coché	.	Dyspepsie	Dyspepsie	Signes Et Symptômes Dyspepsiques	Signes Et Symptômes Gastro-Intestinaux	AFFECTIONS GASTRO-INTESTINALES	2019-01-02	2019-01-03
03-023	44	492315	Epigastralgia	3	2019-04-04	2019-04-04	.	NK/05/2019	2019-05-15	.	Non	.	.	.	.	Épigastralgie	Douleur Abdominale Haute	Douleurs Gastro-Intestinales Et Abdominales (Excl Bouche Et Gorge)	Signes Et Symptômes Gastro-Intestinaux	AFFECTIONS GASTRO-INTESTINALES	2019-01-02	2019-01-03
03-023	10	488915	Erytheme Diffus	2	2019-02-09	2019-02-09	.	2019-02-13	2019-02-13	.	Oui	.	.	Coché	Coché	Érythème Diffus	Érythème	Érythèmes	Affections Dermiques Et Épidermiques	AFFECTIONS DE LA PEAU ET DU TISSU SOUS-CUTANÉ	2019-01-02	2019-01-03
03-023	21	490015	Fecaloid Vomiting	3	2018-12-31	2018-12-31	Coché	2019-01-01	2019-01-01	.	Non	.	.	.	.	Vomissements Fécaux	Vomissements Fécaux	Symptômes De Nausées Et Vomissements	Signes Et Symptômes Gastro-Intestinaux	AFFECTIONS GASTRO-INTESTINALES	2019-01-02	2019-01-03
03-023	9	488815	Fievre	2	2019-02-01	2019-02-01	.	2019-02-02	2019-02-02	.	Oui	.	.	Coché	.	Fièvre	Fièvre	Troubles Fébriles	Anomalies De La Température Corporelle	TROUBLES GÉNÉRAUX ET ANOMALIES AU SITE D'ADMINISTRATION	2019-01-02	2019-01-03
03-023	11	489015	Fievre	1	2019-03-01	2019-03-01	.	2019-03-02	2019-03-02	.	Oui	.	.	Coché	.	Fièvre	Fièvre	Troubles Fébriles	Anomalies De La Température Corporelle	TROUBLES GÉNÉRAUX ET ANOMALIES AU SITE D'ADMINISTRATION	2019-01-02	2019-01-03
03-023	14	489315	Fievre	2	2019-03-15	2019-03-15	.	2019-03-15	2019-03-15	.	Oui	.	.	Coché	.	Fièvre	Fièvre	Troubles Fébriles	Anomalies De La Température Corporelle	TROUBLES GÉNÉRAUX ET ANOMALIES AU SITE D'ADMINISTRATION	2019-01-02	2019-01-03
03-023	51	499015	Loss Weight	3	NK/05/2019	2019-05-15	.		.	Coché	Non	.	.	.	.	Perte De Poids	Poids Diminué	Actes D'examen Physique Et De L'état Des Organes	Thèmes Liés À L'examen Physique Et À L'état Des Organes	INVESTIGATIONS	2019-01-02	2019-01-03
03-023	37	491615	Malaise	1	2019-02-14	2019-02-14	.	2019-02-14	2019-02-14	.	Oui	Coché	Coché	.	.	Malaise	Malaise	États Asthéniques	Troubles Généraux Nca	TROUBLES GÉNÉRAUX ET ANOMALIES AU SITE D'ADMINISTRATION	2019-01-02	2019-01-03
03-023	42	492115	Metrorrhagia	1	NK/03/2019	2019-03-15	.	NK/03/2019	2019-03-16	.	Non	.	.	.	.	Métrorragie	Métrorragie	Menstruations Et Saignements Utérins NCA	Troubles Du Cycle Menstruel Et De Saignement Utérin	AFFECTIONS DES ORGANES DE REPRODUCTION ET DU SEIN	2019-01-02	2019-01-03
03-023	15	489415	Myalgie	1	2019-03-15	2019-03-15	.	2019-03-17	2019-03-17	.	Oui	.	.	Coché	.	Myalgie	Myalgie	Douleurs Dans Les Muscles	Troubles Musculaires	AFFECTIONS MUSCULOSQUELETTIQUES ET DU TISSU CONJONCTIF	2019-01-02	2019-01-03
03-023	23	490215	Nausea	3	2018-12-31	2018-12-31	Coché	2019-01-01	2019-01-01	.	Non	.	.	.	.	Nausée	Nausée	Symptômes De Nausées Et Vomissements	Signes Et Symptômes Gastro-Intestinaux	AFFECTIONS GASTRO-INTESTINALES	2019-01-02	2019-01-03
03-023	27	490615	Nausea	2	2019-01-17	2019-01-17	.	NK/01/2019	2019-01-18	.	Oui	Coché	.	.	.	Nausée	Nausée	Symptômes De Nausées Et Vomissements	Signes Et Symptômes Gastro-Intestinaux	AFFECTIONS GASTRO-INTESTINALES	2019-01-02	2019-01-03
03-023	34	491315	Nausea	2	2019-02-01	2019-02-01	.	2019-02-01	2019-02-01	.	Oui	Coché	.	.	.	Nausée	Nausée	Symptômes De Nausées Et Vomissements	Signes Et Symptômes Gastro-Intestinaux	AFFECTIONS GASTRO-INTESTINALES	2019-01-02	2019-01-03
03-023	39	491815	Nausea	1	2019-03-01	2019-03-01	.	2019-03-01	2019-03-01	.	Oui	Coché	Coché	Coché	.	Nausée	Nausée	Symptômes De Nausées Et Vomissements	Signes Et Symptômes Gastro-Intestinaux	AFFECTIONS GASTRO-INTESTINALES	2019-01-02	2019-01-03
03-023	43	492215	Nausea	1	2019-03-14	2019-03-14	.	NK/03/2019	2019-03-15	.	Oui	Coché	Coché	.	.	Nausée	Nausée	Symptômes De Nausées Et Vomissements	Signes Et Symptômes Gastro-Intestinaux	AFFECTIONS GASTRO-INTESTINALES	2019-01-02	2019-01-03
03-023	50	492915	Nausea	3	2019-05-16	2019-05-16	.	NK/05/2019	2019-05-17	.	Non	.	.	.	.	Nausée	Nausée	Symptômes De Nausées Et Vomissements	Signes Et Symptômes Gastro-Intestinaux	AFFECTIONS GASTRO-INTESTINALES	2019-01-02	2019-01-03
03-023	2	488115	Nausees	2	2019-01-04	2019-01-04	.	2019-01-10	2019-01-10	.	Oui	Coché	.	.	.	Nausée	Nausée	Symptômes De Nausées Et Vomissements	Signes Et Symptômes Gastro-Intestinaux	AFFECTIONS GASTRO-INTESTINALES	2019-01-02	2019-01-03
03-023	10	488915	Neutropenie	3	2020-01-04	2020-01-04	.	2020-01-10	2020-01-10	.	Oui	Coché	.	.	.	Neutropénie	Neutropénie	Neutropénies	Anomalies Des Leucocytes	AFFECTIONS HÉMATOLOGIQUES ET DU SYSTÈME LYMPHATIQUE	2019-01-02	2019-01-03
03-023	30	490915	Paresthesia	1	2019-01-18	2019-01-18	.	2019-01-20	2019-01-20	.	Oui	Coché	.	.	.	Paresthésie	Paresthésie	Paresthésies Et Dysesthésies	Troubles Neurologiques Nca	AFFECTIONS DU SYSTÈME NERVEUX	2019-01-02	2019-01-03
03-023	36	491515	Paresthesia	1	2019-01-31	2019-01-31	.	2019-02-03	2019-02-03	.	Oui	Coché	.	.	.	Paresthésie	Paresthésie	Paresthésies Et Dysesthésies	Troubles Neurologiques Nca	AFFECTIONS DU SYSTÈME NERVEUX	2019-01-02	2019-01-03
03-023	40	491915	Paresthesia	1	2019-03-01	2019-03-01	.	2019-03-03	2019-03-03	.	Oui	Coché	.	.	.	Paresthésie	Paresthésie	Paresthésies Et Dysesthésies	Troubles Neurologiques Nca	AFFECTIONS DU SYSTÈME NERVEUX	2019-01-02	2019-01-03
03-023	18	489715	Paresthesie	1	2018-09-21	2018-09-21	Coché	2018-09-28	2018-09-28	.	Oui	Coché	.	.	.	Paresthésie	Paresthésie	Paresthésies Et Dysesthésies	Troubles Neurologiques Nca	AFFECTIONS DU SYSTÈME NERVEUX	2019-01-02	2019-01-03
03-023	12	489115	Rash Papulo-Pustulaire	1	2019-03-01	2019-03-01	.	2019-03-02	2019-03-02	.	Oui	.	.	Coché	.	Rash Papulopustuleux	Rash Pustuleux	Infections Des Structures De La Peau Et Du Tissu Mou	Infections - Pathogène Non Précisé	INFECTIONS ET INFESTATIONS	2019-01-02	2019-01-03
03-023	22	490115	Right Hypochondre Abdominal Pain	3	2018-12-29	2018-12-29	Coché	2018-12-31	2018-12-31	.	Non	.	.	.	.	Douleur De L'hypochondre Droit	Douleur Abdominale Haute	Douleurs Gastro-Intestinales Et Abdominales (Excl Bouche Et Gorge)	Signes Et Symptômes Gastro-Intestinaux	AFFECTIONS GASTRO-INTESTINALES	2019-01-02	2019-01-03
03-023	24	490315	Sinusal Tachychardia	1	NK/12/2018	.	Coché	NK/01/2019	2019-01-15	.	Non	.	.	.	.	Tachycardie Sinusale	Tachycardie Sinusale	Arythmies Supraventriculaires	Troubles Du Rythme Cardiaque	AFFECTIONS CARDIAQUES	2019-01-02	2019-01-03
03-023	52	499115	Skin Dryness	1	2019-02-13	2019-02-13	.	NK/02/2019	2019-02-15	.	Oui	.	.	Coché	.	Peau Sèche	Sécheresse Cutanée	Affections Dermiques Et Épidermiques NCA	Affections Dermiques Et Épidermiques	AFFECTIONS DE LA PEAU ET DU TISSU SOUS-CUTANÉ	2019-01-02	2019-01-03
03-023	29	490815	Tremor	1	2019-01-17	2019-01-17	.	2019-01-18	2019-01-18	.	Non	.	.	.	.	Tremblement	Tremblement	Tremblement (Excl Congénital)	Troubles Des Mouvements (Incl Parkinsonisme)	AFFECTIONS DU SYSTÈME NERVEUX	2019-01-02	2019-01-03
03-023	6	488515	Vomissements	1	NK/05/2019	2019-05-15	.	NK/05/2019	2019-05-16	.	Non	.	.	.	.	Vomissement	Vomissement	Symptômes De Nausées Et Vomissements	Signes Et Symptômes Gastro-Intestinaux	AFFECTIONS GASTRO-INTESTINALES	2019-01-02	2019-01-03
03-023	28	490715	Vomiting	2	2019-01-17	2019-01-17	.	NK/01/2019	2019-01-18	.	Oui	Coché	.	.	.	Vomissement	Vomissement	Symptômes De Nausées Et Vomissements	Signes Et Symptômes Gastro-Intestinaux	AFFECTIONS GASTRO-INTESTINALES	2019-01-02	2019-01-03
03-023	38	491715	Vomiting	1	2019-02-20	2019-02-20	.	2019-02-20	2019-02-20	.	Oui	Coché	.	.	.	Vomissement	Vomissement	Symptômes De Nausées Et Vomissements	Signes Et Symptômes Gastro-Intestinaux	AFFECTIONS GASTRO-INTESTINALES	2019-01-02	2019-01-03
03-023	46	492515	Vomiting	1	2019-04-23	2019-04-23	.	2019-04-23	2019-04-23	.	Non	.	.	.	.	Vomissement	Vomissement	Symptômes De Nausées Et Vomissements	Signes Et Symptômes Gastro-Intestinaux	AFFECTIONS GASTRO-INTESTINALES	2019-01-02	2019-01-03
03-023	48	492715	Vomiting	1	NK/05/2019	2019-05-15	.	NK/05/2019	2019-05-16	.	Non	.	.	.	.	Vomissement	Vomissement	Symptômes De Nausées Et Vomissements	Signes Et Symptômes Gastro-Intestinaux	AFFECTIONS GASTRO-INTESTINALES	2019-01-02	2019-01-03
03-023	26	490515	Weight Loss	2	2019-01-03	2019-01-03	.	NK/05/2019	2019-05-15	.	Oui	Coché	Coché	Coché	.	Perte De Poids	Poids Diminué	Actes D'examen Physique Et De L'état Des Organes	Thèmes Liés À L'examen Physique Et À L'état Des Organes	INVESTIGATIONS	2019-01-02	2019-01-03
03-027	1	488015	Asthenie	1	2019-01-03	2019-01-03	Coché	2019-01-03	2019-01-03	.	Non	.	.	.	.	Asthénie	Asthénie	États Asthéniques	Troubles Généraux Nca	TROUBLES GÉNÉRAUX ET ANOMALIES AU SITE D'ADMINISTRATION	2019-01-24	2019-02-08
03-027	3	488215	Asthenie	1	2019-02-08	2019-02-08	.	NK/02/2019	2019-02-15	.	Oui	Coché	Coché	Coché	.	Asthénie	Asthénie	États Asthéniques	Troubles Généraux Nca	TROUBLES GÉNÉRAUX ET ANOMALIES AU SITE D'ADMINISTRATION	2019-01-24	2019-02-08
03-027	6	488515	Diarrhee	1	2019-04-25	2019-04-25	.	NK/04/2019	2019-04-26	.	Oui	Coché	Coché	Coché	.	Diarrhée	Diarrhée	Diarrhées (Excl Infectieuses)	Troubles De La Motricité Gastro-Intestinale Et De La Défécation	AFFECTIONS GASTRO-INTESTINALES	2019-01-24	2019-02-08
03-027	12	489115	Diarrhee	1	2019-05-09	2019-05-09	.	NK/05/2019	2019-05-15	.	Oui	.	Coché	.	.	Diarrhée	Diarrhée	Diarrhées (Excl Infectieuses)	Troubles De La Motricité Gastro-Intestinale Et De La Défécation	AFFECTIONS GASTRO-INTESTINALES	2019-01-24	2019-02-08
03-027	17	489615	Diarrhee	1	NK/07/2019	2019-07-15	.	NK/07/2019	2019-07-16	.	Oui	.	Coché	.	.	Diarrhée	Diarrhée	Diarrhées (Excl Infectieuses)	Troubles De La Motricité Gastro-Intestinale Et De La Défécation	AFFECTIONS GASTRO-INTESTINALES	2019-01-24	2019-02-08
03-027	25	490415	Diarrhees Intermittentes	1	NK/10/2019	2019-10-15	.	NK/11/2019	2019-11-15	.	Non	.	.	.	.	Diarrhée	Diarrhée	Diarrhées (Excl Infectieuses)	Troubles De La Motricité Gastro-Intestinale Et De La Défécation	AFFECTIONS GASTRO-INTESTINALES	2019-01-24	2019-02-08
03-027	20	489915	Dysgueusie	1	2020-01-14	2020-01-14	.	NK/03/2020	2020-03-15	.	Oui	Coché	.	.	.	Dysgueusie	Dysgueusie	Anomalies Sensorielles NCA	Troubles Neurologiques Nca	AFFECTIONS DU SYSTÈME NERVEUX	2019-01-24	2019-02-08
03-027	8	488715	Insomnie	1	2018-07-27	2018-07-27	Coché	NK/08/2018	2018-08-15	.	Non	.	.	.	.	Insomnie	Insomnie	Perturbations De L'endormissement Et Du Maintien Du Sommeil	Troubles Et Anomalies Du Sommeil	AFFECTIONS PSYCHIATRIQUES	2019-01-24	2019-02-08
03-027	21	490015	Nausees	1	2019-02-08	2019-02-08	.	NK/02/2019	2019-02-15	.	Oui	Coché	.	.	.	Nausée	Nausée	Symptômes De Nausées Et Vomissements	Signes Et Symptômes Gastro-Intestinaux	AFFECTIONS GASTRO-INTESTINALES	2019-01-24	2019-02-08
03-027	22	490115	Nausees	1	2019-02-22	2019-02-22	.	NK/02/2019	2019-02-23	.	Oui	Coché	.	.	.	Nausée	Nausée	Symptômes De Nausées Et Vomissements	Signes Et Symptômes Gastro-Intestinaux	AFFECTIONS GASTRO-INTESTINALES	2019-01-24	2019-02-08
03-027	26	490515	Nervosite	1	NK/10/2019	2019-10-15	.	NK/11/2019	2019-11-15	.	Non	.	.	.	.	Nervosité	Nervosité	Symptômes De L'anxiété	Troubles Et Symptômes De L'anxiété	AFFECTIONS PSYCHIATRIQUES	2019-01-24	2019-02-08
03-027	1	488015	Neuropathie	1	2019-04-11	2019-04-11	.	2019-04-13	2019-04-13	.	Oui	Coché	.	.	.	Neuropathie	Neuropathie Périphérique	Neuropathies Périphériques NCA	Neuropathies Périphériques	AFFECTIONS DU SYSTÈME NERVEUX	2019-01-24	2019-02-08
03-027	10	488915	Neuropathie	1	2019-03-08	2019-03-08	.	2019-03-15	2019-03-15	.	Oui	Coché	.	.	.	Neuropathie	Neuropathie Périphérique	Neuropathies Périphériques NCA	Neuropathies Périphériques	AFFECTIONS DU SYSTÈME NERVEUX	2019-01-24	2019-02-08
03-027	11	489015	Neuropathie	1	2019-05-09	2019-05-09	.	NK/10/2019	2019-10-15	.	Oui	Coché	.	.	.	Neuropathie	Neuropathie Périphérique	Neuropathies Périphériques NCA	Neuropathies Périphériques	AFFECTIONS DU SYSTÈME NERVEUX	2019-01-24	2019-02-08
03-027	24	490315	Neuropathie	1	2019-04-25	2019-04-25	.	NK/04/2019	2019-04-26	.	Oui	Coché	.	.	.	Neuropathie	Neuropathie Périphérique	Neuropathies Périphériques NCA	Neuropathies Périphériques	AFFECTIONS DU SYSTÈME NERVEUX	2019-01-24	2019-02-08
03-027	2	488115	Neuropathie Peripherique Sensitive	1	2019-02-08	2019-02-08	.	2019-02-13	2019-02-13	.	Oui	Coché	.	.	.	Neuropathie Périphérique Sensitive	Neuropathie Périphérique Sensitive	Neuropathies Périphériques NCA	Neuropathies Périphériques	AFFECTIONS DU SYSTÈME NERVEUX	2019-01-24	2019-02-08
03-027	16	489515	Neurotoxicite Des Pieds	1	2019-06-28	2019-06-28	.	NK/07/2019	2019-07-15	.	Oui	Coché	.	.	.	Neuropathie Périphérique	Neuropathie Périphérique	Neuropathies Périphériques NCA	Neuropathies Périphériques	AFFECTIONS DU SYSTÈME NERVEUX	2019-01-24	2019-02-08
03-027	11	489015	Neutropenie	2	2020-01-11	2020-01-11	.	2020-01-24	2020-01-24	.	Oui	Coché	.	.	.	Neutropénie	Neutropénie	Neutropénies	Anomalies Des Leucocytes	AFFECTIONS HÉMATOLOGIQUES ET DU SYSTÈME LYMPHATIQUE	2019-01-24	2019-02-08
03-027	9	488815	Paresthesie Froid	1	2019-02-22	2019-02-22	.	2019-03-02	2019-03-02	.	Oui	Coché	.	.	.	Paresthésie	Paresthésie	Paresthésies Et Dysesthésies	Troubles Neurologiques Nca	AFFECTIONS DU SYSTÈME NERVEUX	2019-01-24	2019-02-08
03-027	15	489415	Prurit	1	2019-06-27	2019-06-27	.	2019-07-10	2019-07-10	.	Non	.	.	.	.	Prurit	Prurit	Prurit NCA	Affections Dermiques Et Épidermiques	AFFECTIONS DE LA PEAU ET DU TISSU SOUS-CUTANÉ	2019-01-24	2019-02-08
03-027	20	489915	Prurit Inermittent Sur Le Cuir Chevelu	1	NK/09/2019	2019-09-15	.	2020-01-16	2020-01-16	.	Oui	Coché	.	.	.	Prurit	Prurit	Prurit NCA	Affections Dermiques Et Épidermiques	AFFECTIONS DE LA PEAU ET DU TISSU SOUS-CUTANÉ	2019-01-24	2019-02-08
03-027	14	489315	Secheresse Buccale	1	2019-05-24	2019-05-24	.	2019-05-24	2019-05-24	.	Non	.	.	.	.	Sécheresse Buccale	Bouche Sèche	Sécheresse Buccale Et Anomalies Salivaires	Troubles Des Glandes Salivaires	AFFECTIONS GASTRO-INTESTINALES	2019-01-24	2019-02-08
03-027	19	489815	Syndrome D'epuisement Professionnel	1	NK/09/2019	2019-09-15	.	NK/09/2019	2019-09-16	.	Non	.	.	.	.	Syndrome De Burnout	Syndrome De Burnout	Troubles Liés Au Stress	Troubles Et Symptômes De L'anxiété	AFFECTIONS PSYCHIATRIQUES	2019-01-24	2019-02-08
03-027	8	488715	Tendance A La Constipation	1	2019-02-08	2019-02-08	.	NK/03/2019	2019-03-15	.	Oui	Coché	.	.	.	Constipation	Constipation	Troubles Atoniques Et D'hypomobilité Gastro-Intestinaux NCA	Troubles De La Motricité Gastro-Intestinale Et De La Défécation	AFFECTIONS GASTRO-INTESTINALES	2019-01-24	2019-02-08
03-027	23	490215	Thrombopenie	1	2019-04-23	2019-04-23	.	2019-05-06	2019-05-06	.	Oui	Coché	.	.	.	Thrombopénie	Thrombopénie	Thrombocytopénies	Anomalies Des Plaquettes	AFFECTIONS HÉMATOLOGIQUES ET DU SYSTÈME LYMPHATIQUE	2019-01-24	2019-02-08
03-027	25	490415	Thrombopenie	1	2019-08-12	2019-08-12	.	2019-09-02	2019-09-02	.	Oui	Coché	.	.	.	Thrombopénie	Thrombopénie	Thrombocytopénies	Anomalies Des Plaquettes	AFFECTIONS HÉMATOLOGIQUES ET DU SYSTÈME LYMPHATIQUE	2019-01-24	2019-02-08
03-038	4	488315	Anemie	2	2019-10-14	2019-10-14	.	2019-10-20	2019-10-20	.	Non	.	.	.	.	Anémie	Anémie	Anémies NCA	Anémies Non Hémolytiques Et Dépression De La Fonction Médullaire	AFFECTIONS HÉMATOLOGIQUES ET DU SYSTÈME LYMPHATIQUE	2019-06-28	2019-07-03
03-038	5	488415	Anemie	1	2019-10-21	2019-10-21	.	2020-01-12	2020-01-12	.	Non	.	.	.	.	Anémie	Anémie	Anémies NCA	Anémies Non Hémolytiques Et Dépression De La Fonction Médullaire	AFFECTIONS HÉMATOLOGIQUES ET DU SYSTÈME LYMPHATIQUE	2019-06-28	2019-07-03
03-038	23	490215	Anorexie	1	NK/06/2020	2020-06-15	.		.	Coché	Oui	Coché	.	.	.	Anorexie	Appétit Diminué	Troubles De L'appétit	Troubles De L'appétit Et De La Nutrition	TROUBLES DU MÉTABOLISME ET DE LA NUTRITION	2019-06-28	2019-07-03
03-038	13	489215	Asthenie	1	2019-05-09	2019-05-09	.	NK/05/2019	2019-05-15	.	Oui	Coché	Coché	.	.	Asthénie	Asthénie	États Asthéniques	Troubles Généraux Nca	TROUBLES GÉNÉRAUX ET ANOMALIES AU SITE D'ADMINISTRATION	2019-06-28	2019-07-03
03-038	2	488115	Asthenie	1	2019-07-04	2019-07-04	.	2019-07-11	2019-07-11	.	Oui	Coché	.	.	.	Asthénie	Asthénie	États Asthéniques	Troubles Généraux Nca	TROUBLES GÉNÉRAUX ET ANOMALIES AU SITE D'ADMINISTRATION	2019-06-28	2019-07-03
03-038	4	488315	Asthenie	2	2019-08-05	2019-08-05	.	2019-08-14	2019-08-14	.	Oui	Coché	Coché	Coché	.	Asthénie	Asthénie	États Asthéniques	Troubles Généraux Nca	TROUBLES GÉNÉRAUX ET ANOMALIES AU SITE D'ADMINISTRATION	2019-06-28	2019-07-03
03-038	10	488915	Asthenie	2	2019-08-18	2019-08-18	.	2019-08-29	2019-08-29	.	Oui	Coché	.	.	.	Asthénie	Asthénie	États Asthéniques	Troubles Généraux Nca	TROUBLES GÉNÉRAUX ET ANOMALIES AU SITE D'ADMINISTRATION	2019-06-28	2019-07-03
03-038	7	488615	Bpco Post Tabagique	K	NK/NK/2012	.	Coché		.	Coché	Non	.	.	.	.	Bpco	Bronchopneumopathie Chronique Obstructive	Bronchospasme Et Obstruction Des Voies Aériennes	Troubles Bronchiques (Excl Tumeurs)	AFFECTIONS RESPIRATOIRES, THORACIQUES ET MÉDIASTINALES	2019-06-28	2019-07-03
03-038	27	490615	Carence En Fer	1	2019-07-15	2019-07-15	.	NK/08/2019	2019-08-15	.	Non	.	.	.	.	Fer Bas	Fer Sanguin Diminué	Analyses Des Minéraux Et Des Électrolytes	Bilan Hydroélectrolytique Et Des Éléments Minéraux	INVESTIGATIONS	2019-06-28	2019-07-03
03-038	29	490815	Choc Anaphylactique	3	2018-05-28	2018-05-28	Coché	2018-05-28	2018-05-28	.	Oui	Coché	.	.	Coché	Choc Anaphylactique	Choc Anaphylactique	Réponses Anaphylactiques Et Anaphylactoïdes	Troubles Allergiques	AFFECTIONS DU SYSTÈME IMMUNITAIRE	2019-06-28	2019-07-03
03-038	16	489515	Cirrhose Du Foie	A	2019-01-24	2019-01-24	.		.	Coché	Non	.	.	.	.	Cirrhose Du Foie	Cirrhose Hépatique	Fibrose Hépatique Et Cirrhoses	Troubles Hépatiques Et Hépatobiliaires	AFFECTIONS HÉPATOBILIAIRES	2019-06-28	2019-07-03
03-038	8	488715	Epistaxis	1	NK/11/2019	2019-11-15	.	NK/11/2019	2019-11-16	.	Non	.	.	.	.	Épistaxis	Épistaxis	Affections Nasales NCA	Affections Des Voies Aériennes Supérieures (Excl Infections)	AFFECTIONS RESPIRATOIRES, THORACIQUES ET MÉDIASTINALES	2019-06-28	2019-07-03
03-038	17	489615	Ethylisme Chronique	K	K	K	Coché		.	Coché	Non	.	.	.	.	Alcoolisme Chronique	Alcoolisme	Troubles Liés À Une Substance Et Troubles Addictifs	Troubles Psychiatriques Nca	AFFECTIONS PSYCHIATRIQUES	2019-06-28	2019-07-03
03-038	26	490515	Ggt Elevee	1	2019-08-12	2019-08-12	.		.	Coché	Non	.	.	.	.	Gamma Gt Élevées	Gamma-Glutamyltransférase Augmentée	Explorations Fonctionnelles Hépatiques	Explorations Hépatobiliaires	INVESTIGATIONS	2019-06-28	2019-07-03
03-038	16	489515	Hta	K		.	Coché		.	Coché	Non	.	.	.	.	Hypertension Artérielle	Hypertension	Troubles Hypertensifs Vasculaires NCA	Troubles Hypertensifs Vasculaires	AFFECTIONS VASCULAIRES	2019-06-28	2019-07-03
03-038	6	488515	Hyperthyroidie	1	2019-07-30	2019-07-30	.	2019-10-02	2019-10-02	.	Oui	.	Coché	Coché	.	Hyperthyroïdie	Hyperthyroïdie	Hyperthyroïdies	Troubles De La Glande Thyroïde	AFFECTIONS ENDOCRINIENNES	2019-06-28	2019-07-03
03-038	18	489715	Hypocratisme Digital	A	NK/05/2019	2019-05-15	.		.	Coché	Non	.	.	.	.	Hippocratisme Digital	Hippocratisme	Affections Des Tissus Mous NCA	Troubles Musculosquelettiques Et Du Tissu Conjonctif Nca	AFFECTIONS MUSCULOSQUELETTIQUES ET DU TISSU CONJONCTIF	2019-06-28	2019-07-03
03-038	3	488215	Nausees	1	2019-08-03	2019-08-03	.	2019-08-04	2019-08-04	.	Oui	Coché	.	.	.	Nausée	Nausée	Symptômes De Nausées Et Vomissements	Signes Et Symptômes Gastro-Intestinaux	AFFECTIONS GASTRO-INTESTINALES	2019-06-28	2019-07-03
03-038	5	488415	Nausees	2	2019-08-16	2019-08-16	.	2019-08-20	2019-08-20	.	Oui	Coché	.	.	.	Nausée	Nausée	Symptômes De Nausées Et Vomissements	Signes Et Symptômes Gastro-Intestinaux	AFFECTIONS GASTRO-INTESTINALES	2019-06-28	2019-07-03
03-038	11	489015	Neuropathie	1	2019-08-03	2019-08-03	.	2019-08-07	2019-08-07	.	Oui	Coché	.	.	.	Neuropathie	Neuropathie Périphérique	Neuropathies Périphériques NCA	Neuropathies Périphériques	AFFECTIONS DU SYSTÈME NERVEUX	2019-06-28	2019-07-03
03-038	13	489215	Neuropathie	1	2019-08-14	2019-08-14	.	2019-09-11	2019-09-11	.	Oui	Coché	.	.	.	Neuropathie	Neuropathie Périphérique	Neuropathies Périphériques NCA	Neuropathies Périphériques	AFFECTIONS DU SYSTÈME NERVEUX	2019-06-28	2019-07-03
03-038	6	488515	Neutropenie	2	2020-01-29	2020-01-29	.	2020-02-09	2020-02-09	.	Oui	Coché	.	.	.	Neutropénie	Neutropénie	Neutropénies	Anomalies Des Leucocytes	AFFECTIONS HÉMATOLOGIQUES ET DU SYSTÈME LYMPHATIQUE	2019-06-28	2019-07-03
03-038	21	490015	Paresthesie Au Froid	1	2019-07-18	2019-07-18	.	2019-07-20	2019-07-20	.	Oui	Coché	.	.	.	Paresthésie	Paresthésie	Paresthésies Et Dysesthésies	Troubles Neurologiques Nca	AFFECTIONS DU SYSTÈME NERVEUX	2019-06-28	2019-07-03
03-038	20	489915	Prurigo Dos	1	2019-07-18	2019-07-18	.	NK/07/2019	2019-07-19	.	Non	.	.	.	.	Prurigo	Prurigo	Dermites Et Eczémas	Affections Dermiques Et Épidermiques	AFFECTIONS DE LA PEAU ET DU TISSU SOUS-CUTANÉ	2019-06-28	2019-07-03
03-038	24	490315	Prurit	1	2020-02-07	2020-02-07	.	NK/03/2020	2020-03-15	.	Oui	.	Coché	Coché	.	Prurit	Prurit	Prurit NCA	Affections Dermiques Et Épidermiques	AFFECTIONS DE LA PEAU ET DU TISSU SOUS-CUTANÉ	2019-06-28	2019-07-03
03-038	23	490215	Prurit Intermittent	1	2019-08-02	2019-08-02	.	2019-08-13	2019-08-13	.	Oui	Coché	.	.	.	Prurit	Prurit	Prurit NCA	Affections Dermiques Et Épidermiques	AFFECTIONS DE LA PEAU ET DU TISSU SOUS-CUTANÉ	2019-06-28	2019-07-03
03-038	19	489815	Thrombopenie	1	2019-12-05	2019-12-05	.	2019-12-26	2019-12-26	.	Oui	Coché	.	.	.	Thrombopénie	Thrombopénie	Thrombocytopénies	Anomalies Des Plaquettes	AFFECTIONS HÉMATOLOGIQUES ET DU SYSTÈME LYMPHATIQUE	2019-06-28	2019-07-03
03-038	12	489115	Vomissement	1	2019-08-14	2019-08-14	.	2019-08-18	2019-08-18	.	Oui	Coché	.	.	.	Vomissement	Vomissement	Symptômes De Nausées Et Vomissements	Signes Et Symptômes Gastro-Intestinaux	AFFECTIONS GASTRO-INTESTINALES	2019-06-28	2019-07-03
03-038	19	489815	Vomissement	1	2019-07-03	2019-07-03	.	2019-07-06	2019-07-06	.	Oui	Coché	.	.	.	Vomissement	Vomissement	Symptômes De Nausées Et Vomissements	Signes Et Symptômes Gastro-Intestinaux	AFFECTIONS GASTRO-INTESTINALES	2019-06-28	2019-07-03
03-045	39	491815	Annexiectomie	A	2020-02-10	2020-02-10	.	2020-02-10	2020-02-10	.	Non	.	.	.	.	Annexectomie	Salpingo-Ovariectomie	Interventions Thérapeutiques Sur La Trompe De Fallope	Interventions Thérapeutiques Obstétriques Et Gynécologiques	ACTES MÉDICAUX ET CHIRURGICAUX	2019-10-16	2019-10-24
03-045	9	488815	Anorexie	2	2019-12-29	2019-12-29	.	NK/03/2020	2020-03-15	.	Non	.	.	.	.	Anorexie	Appétit Diminué	Troubles De L'appétit	Troubles De L'appétit Et De La Nutrition	TROUBLES DU MÉTABOLISME ET DE LA NUTRITION	2019-10-16	2019-10-24
03-045	17	489615	Anorexie	1	NK/03/2020	2020-03-15	.	NK/03/2020	2020-03-16	.	Oui	Coché	Coché	Coché	.	Anorexie	Appétit Diminué	Troubles De L'appétit	Troubles De L'appétit Et De La Nutrition	TROUBLES DU MÉTABOLISME ET DE LA NUTRITION	2019-10-16	2019-10-24
03-045	12	489115	Anorexie	2	2018-12-26	2018-12-26	Coché		.	Coché	Non	.	.	.	.	Anorexie	Appétit Diminué	Troubles De L'appétit	Troubles De L'appétit Et De La Nutrition	TROUBLES DU MÉTABOLISME ET DE LA NUTRITION	2019-10-16	2019-10-24
03-045	22	490115	Asthenie	1	2019-07-18	2019-07-18	Coché	2019-07-20	2019-07-20	.	Oui	Coché	.	.	.	Asthénie	Asthénie	États Asthéniques	Troubles Généraux Nca	TROUBLES GÉNÉRAUX ET ANOMALIES AU SITE D'ADMINISTRATION	2019-10-16	2019-10-24
03-045	6	488515	Asthenie	1	2019-11-08	2019-11-08	.	2019-11-10	2019-11-10	.	Oui	Coché	.	.	.	Asthénie	Asthénie	États Asthéniques	Troubles Généraux Nca	TROUBLES GÉNÉRAUX ET ANOMALIES AU SITE D'ADMINISTRATION	2019-10-16	2019-10-24
03-045	14	489315	Asthenie	1	2019-11-22	2019-11-22	.	2019-11-24	2019-11-24	.	Oui	Coché	.	.	.	Asthénie	Asthénie	États Asthéniques	Troubles Généraux Nca	TROUBLES GÉNÉRAUX ET ANOMALIES AU SITE D'ADMINISTRATION	2019-10-16	2019-10-24
03-045	41	492015	Cholecystectomie	A	2020-02-10	2020-02-10	.	2020-02-10	2020-02-10	.	Non	.	.	.	.	Cholécystectomie	Cholécystectomie	Interventions Thérapeutiques Sur Les Voies Biliaires Et La Vésicule Biliaire	Interventions Thérapeutiques Hépatobiliaires	ACTES MÉDICAUX ET CHIRURGICAUX	2019-10-16	2019-10-24
03-045	26	490515	Chute De Tension	1	2019-11-08	2019-11-08	.	2019-11-08	2019-11-08	.	Oui	Coché	.	.	.	Hypotension Artérielle	Hypotension	Troubles Hypotensifs Vasculaires	Baisses Et Troubles Non Spécifiques De La Pression Artérielle Et Chocs	AFFECTIONS VASCULAIRES	2019-10-16	2019-10-24
03-045	9	488815	Constipation	1	2020-01-08	2020-01-08	.	NK/01/2020	2020-01-15	.	Non	.	.	.	.	Constipation	Constipation	Troubles Atoniques Et D'hypomobilité Gastro-Intestinaux NCA	Troubles De La Motricité Gastro-Intestinale Et De La Défécation	AFFECTIONS GASTRO-INTESTINALES	2019-10-16	2019-10-24
03-045	47	492615	Diarrhee	1	NK/12/2019	2019-12-15	.	NK/12/2019	2019-12-16	.	Non	.	.	.	.	Diarrhée	Diarrhée	Diarrhées (Excl Infectieuses)	Troubles De La Motricité Gastro-Intestinale Et De La Défécation	AFFECTIONS GASTRO-INTESTINALES	2019-10-16	2019-10-24
03-045	4	488315	Diarrhees	1	NK/10/2019	2019-10-15	.	NK/10/2019	2019-10-16	.	Oui	Coché	.	.	.	Diarrhée	Diarrhée	Diarrhées (Excl Infectieuses)	Troubles De La Motricité Gastro-Intestinale Et De La Défécation	AFFECTIONS GASTRO-INTESTINALES	2019-10-16	2019-10-24
03-045	12	489115	Diarrhees	1	NK/11/2019	2019-11-15	.	NK/11/2019	2019-11-16	.	Oui	Coché	.	.	.	Diarrhée	Diarrhée	Diarrhées (Excl Infectieuses)	Troubles De La Motricité Gastro-Intestinale Et De La Défécation	AFFECTIONS GASTRO-INTESTINALES	2019-10-16	2019-10-24
03-045	45	492415	Douleurs Abdominales	2	2020-02-10	2020-02-10	.	2020-02-10	2020-02-10	.	Non	.	.	.	.	Douleurs Abdominales	Douleur Abdominale	Douleurs Gastro-Intestinales Et Abdominales (Excl Bouche Et Gorge)	Signes Et Symptômes Gastro-Intestinaux	AFFECTIONS GASTRO-INTESTINALES	2019-10-16	2019-10-24
03-045	17	489615	Epistaxis	1	2019-11-22	2019-11-22	.	NK/11/2019	2019-11-23	.	Non	.	.	.	.	Épistaxis	Épistaxis	Affections Nasales NCA	Affections Des Voies Aériennes Supérieures (Excl Infections)	AFFECTIONS RESPIRATOIRES, THORACIQUES ET MÉDIASTINALES	2019-10-16	2019-10-24
03-045	22	490115	Epistaxis	1	NK/03/2020	2020-03-15	.	NK/04/2020	2020-04-15	.	Non	.	.	.	.	Épistaxis	Épistaxis	Affections Nasales NCA	Affections Des Voies Aériennes Supérieures (Excl Infections)	AFFECTIONS RESPIRATOIRES, THORACIQUES ET MÉDIASTINALES	2019-10-16	2019-10-24
03-045	37	491615	Exerese Carcinose Peritoneale	A	2020-02-10	2020-02-10	.	2020-02-10	2020-02-10	.	Non	.	.	.	.	Chirurgie	Chirurgie	Interventions Thérapeutiques NCA	Interventions Thérapeutiques Et Interventions De Soutien Nca	ACTES MÉDICAUX ET CHIRURGICAUX	2019-10-16	2019-10-24
03-045	23	490215	Hematome Autour Du Pac	K	2019-10-18	2019-10-18	.	NK/10/2019	2019-10-19	.	Non	.	.	.	.	Hématome Au Site Du Cathéter	Hématome Au Site Du Cathéter	Réactions Au Site D'implant Et De Cathéter	Réactions Au Site D'administration	TROUBLES GÉNÉRAUX ET ANOMALIES AU SITE D'ADMINISTRATION	2019-10-16	2019-10-24
03-045	32	491115	Hyperthermie De La Tache Vasculaire Bilaterale	K	2019-12-06	2019-12-06	.	2019-12-27	2019-12-27	.	Non	.	.	.	.	Hyperthermie	Hyperthermie	Altération De La Température Corporelle	Anomalies De La Température Corporelle	TROUBLES GÉNÉRAUX ET ANOMALIES AU SITE D'ADMINISTRATION	2019-10-16	2019-10-24
03-045	1	488015	Hyperthyroidie	1		.	Coché		.	Coché	Non	.	.	.	.	Hyperthyroïdie	Hyperthyroïdie	Hyperthyroïdies	Troubles De La Glande Thyroïde	AFFECTIONS ENDOCRINIENNES	2019-10-16	2019-10-24
03-045	35	491415	Hypotension	2	2019-12-06	2019-12-06	.	NK/12/2019	2019-12-15	.	Oui	Coché	.	.	.	Hypotension	Hypotension	Troubles Hypotensifs Vasculaires	Baisses Et Troubles Non Spécifiques De La Pression Artérielle Et Chocs	AFFECTIONS VASCULAIRES	2019-10-16	2019-10-24
03-045	38	491715	Hysterectomie	A	2020-02-10	2020-02-10	.	2020-02-10	2020-02-10	.	Non	.	.	.	.	Hystérectomie	Hystérectomie	Interventions Thérapeutiques Utérines	Interventions Thérapeutiques Obstétriques Et Gynécologiques	ACTES MÉDICAUX ET CHIRURGICAUX	2019-10-16	2019-10-24
03-045	18	489715	Irritabilite	1	NK/11/2019	2019-11-15	.	2019-12-27	2019-12-27	.	Non	.	.	.	.	Irritabilité	Irritabilité	Perturbations De L'humeur Et De L'émotivité NCA	Anomalies Et Troubles De L'humeur Nca	AFFECTIONS PSYCHIATRIQUES	2019-10-16	2019-10-24
03-045	20	489915	Kyste Biliaire	A		.	Coché		.	Coché	Non	.	.	.	.	Kyste Biliaire	Kyste Biliaire	Affections Structurales Et Autres Des Voies Biliaires	Troubles Des Voies Biliaires	AFFECTIONS HÉPATOBILIAIRES	2019-10-16	2019-10-24
03-045	46	492515	Maladie De Basedow	K	2019-11-07	2019-11-07	.	2019-11-19	2019-11-19	.	Non	.	.	.	.	Maladie De Basedow	Maladie De Basedow	Hyperthyroïdies	Troubles De La Glande Thyroïde	AFFECTIONS ENDOCRINIENNES	2019-10-16	2019-10-24
03-045	24	490315	Malaise Vaso-Vagal	K	2019-11-08	2019-11-08	.	2019-11-08	2019-11-08	.	Oui	Coché	.	.	.	Choc Vasovagal	Choc Neurogène	Collapsus Circulatoire Et Choc	Baisses Et Troubles Non Spécifiques De La Pression Artérielle Et Chocs	AFFECTIONS VASCULAIRES	2019-10-16	2019-10-24
03-045	30	490915	Malaise Vaso-Vagal	1	2019-11-22	2019-11-22	.	2019-11-22	2019-11-22	.	Oui	Coché	.	.	.	Choc Vasovagal	Choc Neurogène	Collapsus Circulatoire Et Choc	Baisses Et Troubles Non Spécifiques De La Pression Artérielle Et Chocs	AFFECTIONS VASCULAIRES	2019-10-16	2019-10-24
03-045	21	490015	Mucosite Orale	1	2019-06-07	2019-06-07	.	NK/06/2019	2019-06-15	.	Oui	Coché	.	.	.	Mucite Orale	Stomatite	Stomatites Et Ulcérations Buccales	Troubles Des Tissus Mous Buccaux	AFFECTIONS GASTRO-INTESTINALES	2019-10-16	2019-10-24
03-045	27	490615	Nausee	1	2019-11-08	2019-11-08	.	NK/11/2019	2019-11-15	.	Oui	Coché	.	.	.	Nausée	Nausée	Symptômes De Nausées Et Vomissements	Signes Et Symptômes Gastro-Intestinaux	AFFECTIONS GASTRO-INTESTINALES	2019-10-16	2019-10-24
03-045	34	491315	Nausee	1	2019-12-06	2019-12-06	.	NK/12/2019	2019-12-15	.	Oui	Coché	.	.	.	Nausée	Nausée	Symptômes De Nausées Et Vomissements	Signes Et Symptômes Gastro-Intestinaux	AFFECTIONS GASTRO-INTESTINALES	2019-10-16	2019-10-24
03-045	2	488115	Nausees	1	2019-10-24	2019-10-24	.	2019-10-29	2019-10-29	.	Oui	Coché	.	.	.	Nausée	Nausée	Symptômes De Nausées Et Vomissements	Signes Et Symptômes Gastro-Intestinaux	AFFECTIONS GASTRO-INTESTINALES	2019-10-16	2019-10-24
03-045	11	489015	Nausees	2	2019-11-22	2019-11-22	.	NK/11/2019	2019-11-23	.	Oui	Coché	.	.	.	Nausée	Nausée	Symptômes De Nausées Et Vomissements	Signes Et Symptômes Gastro-Intestinaux	AFFECTIONS GASTRO-INTESTINALES	2019-10-16	2019-10-24
03-045	14	489315	Neutropenie	1	2019-11-12	2019-11-12	.	2019-11-25	2019-11-25	.	Oui	Coché	.	.	.	Neutropénie	Neutropénie	Neutropénies	Anomalies Des Leucocytes	AFFECTIONS HÉMATOLOGIQUES ET DU SYSTÈME LYMPHATIQUE	2019-10-16	2019-10-24
03-045	5	488415	Paresthesie Au Froid	1	NK/10/2019	2019-10-15	.	NK/10/2019	2019-10-16	.	Oui	Coché	.	.	.	Paresthésie	Paresthésie	Paresthésies Et Dysesthésies	Troubles Neurologiques Nca	AFFECTIONS DU SYSTÈME NERVEUX	2019-10-16	2019-10-24
03-045	16	489515	Paresthesie Au Froid	1	2019-11-22	2019-11-22	.	NK/11/2019	2019-11-23	.	Oui	Coché	.	.	.	Paresthésie	Paresthésie	Paresthésies Et Dysesthésies	Troubles Neurologiques Nca	AFFECTIONS DU SYSTÈME NERVEUX	2019-10-16	2019-10-24
03-045	28	490715	Paresthesie Au Froid	1	2019-11-08	2019-11-08	.	NK/11/2019	2019-11-15	.	Oui	Coché	.	.	.	Paresthésie	Paresthésie	Paresthésies Et Dysesthésies	Troubles Neurologiques Nca	AFFECTIONS DU SYSTÈME NERVEUX	2019-10-16	2019-10-24
03-045	43	492215	Peritonectomie	A	2020-02-10	2020-02-10	.	2020-02-10	2020-02-10	.	Non	.	.	.	.	Péritonectomie	Péritonectomie	Interventions Thérapeutiques Abdominales NCA	Interventions Thérapeutiques Gastro-Intestinales	ACTES MÉDICAUX ET CHIRURGICAUX	2019-10-16	2019-10-24
03-045	9	488815	Plaques Erythemateuse	1	2019-11-08	2019-11-08	.	2019-11-08	2019-11-08	.	Non	.	.	.	.	Éruption Érythémateuse	Rash Érythémateux	Rash, Éruptions Et Exanthème NCA	Affections Dermiques Et Épidermiques	AFFECTIONS DE LA PEAU ET DU TISSU SOUS-CUTANÉ	2019-10-16	2019-10-24
03-045	5	488415	Prurit	1	NK/12/2019	2019-12-15	.	2020-01-26	2020-01-26	.	Oui	.	Coché	Coché	.	Prurit	Prurit	Prurit NCA	Affections Dermiques Et Épidermiques	AFFECTIONS DE LA PEAU ET DU TISSU SOUS-CUTANÉ	2019-10-16	2019-10-24
03-045	44	492315	Resection Rectosigmoidienne R1	A	2020-02-10	2020-02-10	.	2020-02-10	2020-02-10	.	Non	.	.	.	.	Rectosigmoïdectomie	Proctocolectomie	Interventions Thérapeutiques Sur Le Gros Intestin	Interventions Thérapeutiques Gastro-Intestinales	ACTES MÉDICAUX ET CHIRURGICAUX	2019-10-16	2019-10-24
03-045	29	490815	Rhume	1	NK/11/2019	2019-11-15	.	NK/11/2019	2019-11-16	.	Non	.	.	.	.	Rhume	Rhinopharyngite	Infections Des Voies Aériennes Supérieures	Infections - Pathogène Non Précisé	INFECTIONS ET INFESTATIONS	2019-10-16	2019-10-24
03-045	42	492115	Stomie	A	2020-02-10	2020-02-10	.	2020-02-10	2020-02-10	.	Non	.	.	.	.	Stomie Intestinale	Entérostomie	Interventions Thérapeutiques Gastro-Intestinales NCA	Interventions Thérapeutiques Gastro-Intestinales	ACTES MÉDICAUX ET CHIRURGICAUX	2019-10-16	2019-10-24
03-045	13	489215	Syndrome Occlusif	3	2019-04-09	2019-04-09	Coché	2019-04-10	2019-04-10	.	Non	.	.	.	Coché	Syndrome Occlusif De L'intestin Distal	Syndrome Occlusif De L'intestin Distal	Sténoses Et Occlusions Gastro-Intestinale NCA	Sténoses Et Occlusions Gastro-Intestinales	AFFECTIONS GASTRO-INTESTINALES	2019-10-16	2019-10-24
03-045	28	490715	Thrombopenie	1	2020-07-09	2020-07-09	.	2020-07-22	2020-07-22	.	Oui	Coché	.	.	.	Thrombopénie	Thrombopénie	Thrombocytopénies	Anomalies Des Plaquettes	AFFECTIONS HÉMATOLOGIQUES ET DU SYSTÈME LYMPHATIQUE	2019-10-16	2019-10-24
03-045	36	491515	Thyroidite	K	2020-01-10	2020-01-10	.	2020-02-10	2020-02-10	.	Oui	.	Coché	.	.	Thyroïdite	Thyroïdite	Thyroïdites Aiguë Et Chronique	Troubles De La Glande Thyroïde	AFFECTIONS ENDOCRINIENNES	2019-10-16	2019-10-24
03-045	25	490415	Vomissement	1	2019-11-08	2019-11-08	.	2019-11-08	2019-11-08	.	Oui	Coché	.	.	.	Vomissement	Vomissement	Symptômes De Nausées Et Vomissements	Signes Et Symptômes Gastro-Intestinaux	AFFECTIONS GASTRO-INTESTINALES	2019-10-16	2019-10-24
03-045	31	491015	Vomissement	1	2019-11-22	2019-11-22	.	NK/11/2019	2019-11-23	.	Oui	Coché	.	.	.	Vomissement	Vomissement	Symptômes De Nausées Et Vomissements	Signes Et Symptômes Gastro-Intestinaux	AFFECTIONS GASTRO-INTESTINALES	2019-10-16	2019-10-24
03-045	40	491915	Wedge Resection Sehment 6	A	2020-02-10	2020-02-10	.	2020-02-10	2020-02-10	.	Non	.	.	.	.	Résection Cunéiforme Du Poumon	Résection Pulmonaire	Interventions Thérapeutiques Bronchiques Et Pulmonaires	Interventions Thérapeutiques Sur L'appareil Respiratoire	ACTES MÉDICAUX ET CHIRURGICAUX	2019-10-16	2019-10-24
03-057	1	488015	Anemie	2	2019-07-16	2019-07-16	Coché	2019-07-29	2019-07-29	.	Oui	Coché	.	.	.	Anémie	Anémie	Anémies NCA	Anémies Non Hémolytiques Et Dépression De La Fonction Médullaire	AFFECTIONS HÉMATOLOGIQUES ET DU SYSTÈME LYMPHATIQUE	2020-01-29	2020-02-10
03-057	12	489115	Anemie Macrocytaire	2	2020-04-18	2020-04-18	.		.	Coché	Non	.	.	.	.	Anémie Macrocytaire	Anémie Macrocytaire	Anémies NCA	Anémies Non Hémolytiques Et Dépression De La Fonction Médullaire	AFFECTIONS HÉMATOLOGIQUES ET DU SYSTÈME LYMPHATIQUE	2020-01-29	2020-02-10
03-057	27	490615	Anemie Non Carentiel	2	2020-02-22	2020-02-22	.	2020-03-06	2020-03-06	.	Oui	Coché	Coché	Coché	.	Anémie	Anémie	Anémies NCA	Anémies Non Hémolytiques Et Dépression De La Fonction Médullaire	AFFECTIONS HÉMATOLOGIQUES ET DU SYSTÈME LYMPHATIQUE	2020-01-29	2020-02-10
03-057	42	492115	Anorexie	K	NK/04/2019	.	Coché		.	Coché	Non	.	.	.	.	Anorexie	Appétit Diminué	Troubles De L'appétit	Troubles De L'appétit Et De La Nutrition	TROUBLES DU MÉTABOLISME ET DE LA NUTRITION	2020-01-29	2020-02-10
03-057	33	491215	Asthenie	2	2019-12-06	2019-12-06	Coché	NK/12/2019	2019-12-15	.	Oui	Coché	.	.	.	Asthénie	Asthénie	États Asthéniques	Troubles Généraux Nca	TROUBLES GÉNÉRAUX ET ANOMALIES AU SITE D'ADMINISTRATION	2020-01-29	2020-02-10
03-057	2	488115	Asthenie	1	2020-02-24	2020-02-24	.	2020-02-26	2020-02-26	.	Oui	Coché	Coché	Coché	.	Asthénie	Asthénie	États Asthéniques	Troubles Généraux Nca	TROUBLES GÉNÉRAUX ET ANOMALIES AU SITE D'ADMINISTRATION	2020-01-29	2020-02-10
03-057	6	488515	Asthenie	2	2020-03-23	2020-03-23	.		.	Coché	Oui	Coché	Coché	Coché	.	Asthénie	Asthénie	États Asthéniques	Troubles Généraux Nca	TROUBLES GÉNÉRAUX ET ANOMALIES AU SITE D'ADMINISTRATION	2020-01-29	2020-02-10
03-057	13	489215	Cholestase Subicterique	3	2020-04-18	2020-04-18	.		.	Coché	Oui	.	Coché	Coché	.	Cholestase	Cholestase	Cholestase Et Ictère	Troubles Hépatiques Et Hépatobiliaires	AFFECTIONS HÉPATOBILIAIRES	2020-01-29	2020-02-10
03-057	34	491315	Decompensation Icterique	K	NK/07/2020	2020-07-15	.		.	Coché	Non	.	.	.	.	Ictère	Ictère	Cholestase Et Ictère	Troubles Hépatiques Et Hépatobiliaires	AFFECTIONS HÉPATOBILIAIRES	2020-01-29	2020-02-10
03-057	30	490915	Dilatation Des Cavites Pyelocalicielles	K	2020-07-25	2020-07-25	.		.	Coché	Non	.	.	.	.	Dilatation Pyélocalicielle	Pyélocalicectasie	Anomalies Rénales Structurelles Et Traumatiques	Troubles Rénaux (Excl Néphropathies)	AFFECTIONS DU REIN ET DES VOIES URINAIRES	2020-01-29	2020-02-10
03-057	29	490815	Dilatation Des Voies Biliaires Intrahepatiques	K	NK/04/2020	2020-04-15	.		.	Coché	Non	.	.	.	.	Dilatation Des Voies Biliaires	Dilatation Biliaire	Affections Structurales Et Autres Des Voies Biliaires	Troubles Des Voies Biliaires	AFFECTIONS HÉPATOBILIAIRES	2020-01-29	2020-02-10
03-057	5	488415	Douleur Lombaire Liee A La Miction	1	ND/03/2020	2020-03-15	.	ND/03/2020	2020-03-16	.	Non	.	.	.	.	Douleur Lombaire	Dorsalgie	Douleur Et Inconfort Musculosquelettiques Et Du Tissu Conjonctif	Troubles Musculosquelettiques Et Du Tissu Conjonctif Nca	AFFECTIONS MUSCULOSQUELETTIQUES ET DU TISSU CONJONCTIF	2020-01-29	2020-02-10
03-057	17	489615	Dyslipidemie	K		.	Coché		.	Coché	Non	.	.	.	.	Dyslipidémie	Dyslipidémie	Troubles Du Métabolisme Et Du Dépôt Lipidiques NCA	Troubles Du Métabolisme Des Lipides	TROUBLES DU MÉTABOLISME ET DE LA NUTRITION	2020-01-29	2020-02-10
03-057	15	489415	Exogenese Chronique	K	K	K	Coché		.	Coché	Non	.	.	.	.	Alcoolisme Chronique	Alcoolisme	Troubles Liés À Une Substance Et Troubles Addictifs	Troubles Psychiatriques Nca	AFFECTIONS PSYCHIATRIQUES	2020-01-29	2020-02-10
03-057	4	488315	Fibrillation Auriculaire	1	2020-03-09	2020-03-09	.		.	Coché	Non	.	.	.	.	Fibrillation Auriculaire	Fibrillation Auriculaire	Arythmies Supraventriculaires	Troubles Du Rythme Cardiaque	AFFECTIONS CARDIAQUES	2020-01-29	2020-02-10
03-057	21	490015	Hernie Hiatale	K	2019-11-19	2019-11-19	Coché		.	Coché	Non	.	.	.	.	Hernie Hiatale	Hernie Hiatale	Hernies Diaphragmatiques	Hernies Abdominales Et Autres Affections De La Paroi Abdominale	AFFECTIONS GASTRO-INTESTINALES	2020-01-29	2020-02-10
03-057	1	488015	Hta	A		.	Coché		.	Coché	Non	.	.	.	.	Hypertension Artérielle	Hypertension	Troubles Hypertensifs Vasculaires NCA	Troubles Hypertensifs Vasculaires	AFFECTIONS VASCULAIRES	2020-01-29	2020-02-10
03-057	14	489315	Hyperthyroidie	2	2020-04-18	2020-04-18	.	2020-06-09	2020-06-09	.	Oui	.	Coché	Coché	.	Hyperthyroïdie	Hyperthyroïdie	Hyperthyroïdies	Troubles De La Glande Thyroïde	AFFECTIONS ENDOCRINIENNES	2020-01-29	2020-02-10
03-057	26	490515	Hypomagnesemie	1	2020-02-07	2020-02-07	.	2020-04-03	2020-04-03	.	Non	.	.	.	.	Hypomagnésémie	Hypomagnésémie	Troubles Du Métabolisme Du Magnésium	Troubles Des Os Et Du Métabolisme Du Calcium, Du Magnésium Et Du Phosphore	TROUBLES DU MÉTABOLISME ET DE LA NUTRITION	2020-01-29	2020-02-10
03-057	31	491015	Hypothyroidie	K	2020-06-10	2020-06-10	.		.	Coché	Oui	.	Coché	Coché	.	Hypothyroïdie	Hypothyroïdie	Hypothyroïdies	Troubles De La Glande Thyroïde	AFFECTIONS ENDOCRINIENNES	2020-01-29	2020-02-10
03-057	11	489015	Ictere Sub-Conjonctival	1	NK/04/2020	2020-04-15	.		.	Coché	Oui	.	Coché	Coché	.	Ictère Oculaire	Ictère Oculaire	Cholestase Et Ictère	Troubles Hépatiques Et Hépatobiliaires	AFFECTIONS HÉPATOBILIAIRES	2020-01-29	2020-02-10
03-057	28	490715	Nausee	1	2020-03-23	2020-03-23	.	NK/03/2020	2020-03-24	.	Oui	Coché	Coché	.	.	Nausée	Nausée	Symptômes De Nausées Et Vomissements	Signes Et Symptômes Gastro-Intestinaux	AFFECTIONS GASTRO-INTESTINALES	2020-01-29	2020-02-10
03-057	20	489915	Pangastrite	K	2019-11-19	2019-11-19	Coché		.	Coché	Non	.	.	.	.	Gastrite	Gastrite	Gastrites (Excl Infectieuses)	Affections Inflammatoires Gastro-Intestinales	AFFECTIONS GASTRO-INTESTINALES	2020-01-29	2020-02-10
03-057	8	488715	Paresthesie Au Froid	1	2020-03-23	2020-03-23	.	2020-03-30	2020-03-30	.	Oui	Coché	.	.	.	Paresthésie	Paresthésie	Paresthésies Et Dysesthésies	Troubles Neurologiques Nca	AFFECTIONS DU SYSTÈME NERVEUX	2020-01-29	2020-02-10
03-057	10	488915	Paresthesie Au Froid	1	2020-04-06	2020-04-06	.	2020-04-13	2020-04-13	.	Oui	Coché	.	.	.	Paresthésie	Paresthésie	Paresthésies Et Dysesthésies	Troubles Neurologiques Nca	AFFECTIONS DU SYSTÈME NERVEUX	2020-01-29	2020-02-10
03-057	85	502415	Perte De Poids	1	2020-06-16	2020-06-16	.	NK/07/2020	2020-07-15	.	Non	.	.	.	.	Perte De Poids	Poids Diminué	Actes D'examen Physique Et De L'état Des Organes	Thèmes Liés À L'examen Physique Et À L'état Des Organes	INVESTIGATIONS	2020-01-29	2020-02-10
03-057	9	488815	Prurit En Regard Du Zona Passe	1	NK/03/2020	2020-03-15	.		.	Coché	Oui	.	Coché	Coché	.	Prurit	Prurit	Prurit NCA	Affections Dermiques Et Épidermiques	AFFECTIONS DE LA PEAU ET DU TISSU SOUS-CUTANÉ	2020-01-29	2020-02-10
03-057	23	490215	Retrecissement Aortique Calcifie Moderement Serre	K	2019-12-02	2019-12-02	Coché		.	Coché	Non	.	.	.	.	Rétrécissement Artériel	Sténose Artérielle	Nécrose Et Insuffisance Vasculaire Sans Localisation Spécifique NCA	Artériosclérose, Sténose, Insuffisance Vasculaire Et Nécrose	AFFECTIONS VASCULAIRES	2020-01-29	2020-02-10
03-057	24	490315	Sequelles Cutanees Opst Zona Helithoracique Gauche Type Eczematisation	K	NK/11/2019	.	Coché		.	Coché	Non	.	.	.	.	Eczéma Chronique	Eczéma	Dermites Et Eczémas	Affections Dermiques Et Épidermiques	AFFECTIONS DE LA PEAU ET DU TISSU SOUS-CUTANÉ	2020-01-29	2020-02-10
03-057	32	491115	Thyroidite Auto-Immune	K	NK/04/2020	2020-04-15	.		.	Coché	Oui	.	Coché	Coché	.	Thyroïdite Auto-Immune	Thyroïdite Auto-Immune	Thyroïdites Aiguë Et Chronique	Troubles De La Glande Thyroïde	AFFECTIONS ENDOCRINIENNES	2020-01-29	2020-02-10
03-057	25	490415	Tiraillement Au Niveau Du Site Implantable	K	NK/01/2020	2020-01-15	.	NK/02/2020	2020-02-15	.	Non	.	.	.	.	Douleur Au Site Du Dispositif Médical	Douleur Au Site Du Dispositif Médical	Complications Associées Au Dispositif NCA	Complications Associées Au Dispositif	TROUBLES GÉNÉRAUX ET ANOMALIES AU SITE D'ADMINISTRATION	2020-01-29	2020-02-10
03-057	22	490115	Ulcere Stade 2c	K	2019-11-19	2019-11-19	Coché		.	Coché	Non	.	.	.	.	Ulcère	Ulcère	Ulcères NCA	Troubles Tissulaires Nca	TROUBLES GÉNÉRAUX ET ANOMALIES AU SITE D'ADMINISTRATION	2020-01-29	2020-02-10
03-057	7	488615	Vomissement	1	2020-03-23	2020-03-23	.	NK/03/2020	2020-03-24	.	Oui	Coché	Coché	Coché	.	Vomissement	Vomissement	Symptômes De Nausées Et Vomissements	Signes Et Symptômes Gastro-Intestinaux	AFFECTIONS GASTRO-INTESTINALES	2020-01-29	2020-02-10
03-057	1	488015	Vommissement	1	2020-02-10	2020-02-10	.	2020-02-10	2020-02-10	.	Oui	Coché	Coché	Coché	.	Vomissement	Vomissement	Symptômes De Nausées Et Vomissements	Signes Et Symptômes Gastro-Intestinaux	AFFECTIONS GASTRO-INTESTINALES	2020-01-29	2020-02-10
04-043	30	490915	Abces De Paroi	K	NK/03/2020	2020-03-15	.	NK/03/2020	2020-03-16	.	Non	.	.	.	.	Abcès Au Site D'incision	Abcès Au Site D'incision	Infections NCA	Infections - Pathogène Non Précisé	INFECTIONS ET INFESTATIONS	2019-10-04	2019-10-07
04-043	39	491815	Abdomen Plethorique	K	NK/09/2020	2020-09-15	.	NK/09/2020	2020-09-16	.	Non	.	.	.	.	Abdomen Distendu	Distension Abdominale	Flatulence, Ballonnement Et Distension	Signes Et Symptômes Gastro-Intestinaux	AFFECTIONS GASTRO-INTESTINALES	2019-10-04	2019-10-07
04-043	24	490315	Anemie	2	2019-08-12	2019-08-12	Coché	2019-08-26	2019-08-26	.	Oui	Coché	.	.	.	Anémie	Anémie	Anémies NCA	Anémies Non Hémolytiques Et Dépression De La Fonction Médullaire	AFFECTIONS HÉMATOLOGIQUES ET DU SYSTÈME LYMPHATIQUE	2019-10-04	2019-10-07
04-043	33	491215	Anemie	3	2020-07-27	2020-07-27	.		.	Coché	Non	.	.	.	.	Anémie	Anémie	Anémies NCA	Anémies Non Hémolytiques Et Dépression De La Fonction Médullaire	AFFECTIONS HÉMATOLOGIQUES ET DU SYSTÈME LYMPHATIQUE	2019-10-04	2019-10-07
04-043	41	492015	Anorexie	1	2020-02-11	2020-02-11	.	NK/02/2020	2020-02-15	.	Non	.	.	.	.	Anorexie	Appétit Diminué	Troubles De L'appétit	Troubles De L'appétit Et De La Nutrition	TROUBLES DU MÉTABOLISME ET DE LA NUTRITION	2019-10-04	2019-10-07
04-043	16	489515	Anorexie	1	2020-02-13	2020-02-13	.	NK/03/2020	2020-03-15	.	Oui	Coché	.	.	.	Anorexie	Appétit Diminué	Troubles De L'appétit	Troubles De L'appétit Et De La Nutrition	TROUBLES DU MÉTABOLISME ET DE LA NUTRITION	2019-10-04	2019-10-07
04-043	7	488615	Anorexie	2	2017-08-31	2017-08-31	Coché	2017-09-02	2017-09-02	.	Oui	Coché	.	.	.	Anorexie	Appétit Diminué	Troubles De L'appétit	Troubles De L'appétit Et De La Nutrition	TROUBLES DU MÉTABOLISME ET DE LA NUTRITION	2019-10-04	2019-10-07
04-043	28	490715	Anorexie	2	NK/12/2017	.	Coché	NK/12/2017	2017-12-15	.	Oui	.	Coché	.	.	Anorexie	Appétit Diminué	Troubles De L'appétit	Troubles De L'appétit Et De La Nutrition	TROUBLES DU MÉTABOLISME ET DE LA NUTRITION	2019-10-04	2019-10-07
04-043	15	489415	Anxiete	K	2019-11-08	2019-11-08	.		.	Coché	Non	.	.	.	.	Anxiété	Anxiété	Symptômes De L'anxiété	Troubles Et Symptômes De L'anxiété	AFFECTIONS PSYCHIATRIQUES	2019-10-04	2019-10-07
04-043	18	489715	Asthenie	K		.	Coché		.	Coché	Non	.	.	.	.	Asthénie	Asthénie	États Asthéniques	Troubles Généraux Nca	TROUBLES GÉNÉRAUX ET ANOMALIES AU SITE D'ADMINISTRATION	2019-10-04	2019-10-07
04-043	2	488115	Asthenie	1	2019-10-08	2019-10-08	.	2019-10-21	2019-10-21	.	Oui	Coché	Coché	Coché	.	Asthénie	Asthénie	États Asthéniques	Troubles Généraux Nca	TROUBLES GÉNÉRAUX ET ANOMALIES AU SITE D'ADMINISTRATION	2019-10-04	2019-10-07
04-043	6	488515	Asthenie	2	2019-10-22	2019-10-22	.	NK/11/2019	2019-11-15	.	Oui	Coché	Coché	Coché	.	Asthénie	Asthénie	États Asthéniques	Troubles Généraux Nca	TROUBLES GÉNÉRAUX ET ANOMALIES AU SITE D'ADMINISTRATION	2019-10-04	2019-10-07
04-043	23	490215	Asthenie	1	NK/05/2020	2020-05-15	.	NK/05/2020	2020-05-16	.	Oui	Coché	Coché	Coché	.	Asthénie	Asthénie	États Asthéniques	Troubles Généraux Nca	TROUBLES GÉNÉRAUX ET ANOMALIES AU SITE D'ADMINISTRATION	2019-10-04	2019-10-07
04-043	45	492415	Asthenie	1	2020-11-09	2020-11-09	.	NK/12/2020	2020-12-15	.	Oui	Coché	Coché	Coché	.	Asthénie	Asthénie	États Asthéniques	Troubles Généraux Nca	TROUBLES GÉNÉRAUX ET ANOMALIES AU SITE D'ADMINISTRATION	2019-10-04	2019-10-07
04-043	19	489815	Boutons Rouges	1	NK/12/2019	2019-12-15	.	NK/01/2020	2020-01-15	.	Oui	.	Coché	Coché	.	Éruption Cutanée	Rash	Rash, Éruptions Et Exanthème NCA	Affections Dermiques Et Épidermiques	AFFECTIONS DE LA PEAU ET DU TISSU SOUS-CUTANÉ	2019-10-04	2019-10-07
04-043	37	491615	Cephalee	K	2020-08-17	2020-08-17	.	2020-08-27	2020-08-27	.	Non	.	.	.	.	Céphalée	Céphalée	Céphalées NCA	Céphalées	AFFECTIONS DU SYSTÈME NERVEUX	2019-10-04	2019-10-07
04-043	26	490515	Cephalees	K	2020-01-13	2020-01-13	.	2020-01-18	2020-01-18	.	Non	.	.	.	.	Céphalée	Céphalée	Céphalées NCA	Céphalées	AFFECTIONS DU SYSTÈME NERVEUX	2019-10-04	2019-10-07
04-043	40	491915	Cephalees	1	NK/09/2020	2020-09-15	.	NK/09/2020	2020-09-16	.	Non	.	.	.	.	Céphalée	Céphalée	Céphalées NCA	Céphalées	AFFECTIONS DU SYSTÈME NERVEUX	2019-10-04	2019-10-07
04-043	17	489615	Colectomie Transverse	A	2019-11-25	2019-11-25	.	2019-11-25	2019-11-25	.	Non	.	.	.	.	Colectomie Transverse	Colectomie	Interventions Thérapeutiques Sur Le Gros Intestin	Interventions Thérapeutiques Gastro-Intestinales	ACTES MÉDICAUX ET CHIRURGICAUX	2019-10-04	2019-10-07
04-043	38	491715	Courbature	K	2020-08-17	2020-08-17	.	2020-08-27	2020-08-27	.	Non	.	.	.	.	Douleurs Musculaires	Myalgie	Douleurs Dans Les Muscles	Troubles Musculaires	AFFECTIONS MUSCULOSQUELETTIQUES ET DU TISSU CONJONCTIF	2019-10-04	2019-10-07
04-043	33	491215	Crampes Mollets	A	NK/05/2020	2020-05-15	.	NK/05/2020	2020-05-16	.	Non	.	.	.	.	Crampes Aux Jambes	Contractures Musculaires	Signes Et Symptômes Musculaires NCA	Troubles Musculaires	AFFECTIONS MUSCULOSQUELETTIQUES ET DU TISSU CONJONCTIF	2019-10-04	2019-10-07
04-043	10	488915	Diabete Non Insulino D2pendant	A		.	Coché		.	Coché	Non	.	.	.	.	Diabète Sucré De Type Ii	Diabète Sucré De Type 2	Diabète Sucré (Incl Sous-Types)	Troubles Du Métabolisme Du Glucose (Incl Diabète Sucré)	TROUBLES DU MÉTABOLISME ET DE LA NUTRITION	2019-10-04	2019-10-07
04-043	9	488815	Diarrhee	1	2020-01-14	2020-01-14	.	NK/01/2020	2020-01-15	.	Oui	Coché	Coché	Coché	.	Diarrhée	Diarrhée	Diarrhées (Excl Infectieuses)	Troubles De La Motricité Gastro-Intestinale Et De La Défécation	AFFECTIONS GASTRO-INTESTINALES	2019-10-04	2019-10-07
04-043	46	492515	Diarrhee	1	2020-11-09	2020-11-09	.	NK/12/2020	2020-12-15	.	Oui	Coché	Coché	Coché	.	Diarrhée	Diarrhée	Diarrhées (Excl Infectieuses)	Troubles De La Motricité Gastro-Intestinale Et De La Défécation	AFFECTIONS GASTRO-INTESTINALES	2019-10-04	2019-10-07
04-043	25	490415	Douleur	K	NK/10/2019	2019-10-15	.	NK/11/2019	2019-11-15	.	Non	.	.	.	.	Douleur	Douleur	Douleur Et Gêne NCA	Troubles Généraux Nca	TROUBLES GÉNÉRAUX ET ANOMALIES AU SITE D'ADMINISTRATION	2019-10-04	2019-10-07
04-043	4	488315	Dyspnee	1	2019-10-08	2019-10-08	.	NK/10/2019	2019-10-15	.	Oui	.	Coché	Coché	.	Dyspnée	Dyspnée	Anomalies Respiratoires	Troubles Respiratoires Nca	AFFECTIONS RESPIRATOIRES, THORACIQUES ET MÉDIASTINALES	2019-10-04	2019-10-07
04-043	43	492215	Eczema	1	NK/03/2020	2020-03-15	.	NK/03/2020	2020-03-16	.	Non	.	.	.	.	Eczéma	Eczéma	Dermites Et Eczémas	Affections Dermiques Et Épidermiques	AFFECTIONS DE LA PEAU ET DU TISSU SOUS-CUTANÉ	2019-10-04	2019-10-07
04-043	62	500115	Engourdissement Des Doigts	1	2020-12-21	2020-12-21	.	2020-12-21	2020-12-21	.	Oui	Coché	.	.	.	Engourdissement Des Doigts	Hypoesthésie	Paresthésies Et Dysesthésies	Troubles Neurologiques Nca	AFFECTIONS DU SYSTÈME NERVEUX	2019-10-04	2019-10-07
04-043	51	499015	Eruption Eczematiforme Au Pourtour De L'ancien Orifice De Stomie+mollet	1	2020-11-23	2020-11-23	.	2020-11-26	2020-11-26	.	Oui	Coché	.	.	.	Eczéma Au Site Du Dispositif Médical	Eczéma Au Site Du Dispositif Médical	Complications Associées Au Dispositif NCA	Complications Associées Au Dispositif	TROUBLES GÉNÉRAUX ET ANOMALIES AU SITE D'ADMINISTRATION	2019-10-04	2019-10-07
04-043	65	500415	Eruption Urticarienne Peristomiale	1	2021-01-18	2021-01-18	.	2021-01-18	2021-01-18	.	Oui	Coché	.	.	.	Urticaire Au Site Du Dispositif Médical	Urticaire Au Site Du Dispositif Médical	Complications Associées Au Dispositif NCA	Complications Associées Au Dispositif	TROUBLES GÉNÉRAUX ET ANOMALIES AU SITE D'ADMINISTRATION	2019-10-04	2019-10-07
04-043	18	489715	Fermeture De La Colostomie	A	2020-03-11	2020-03-11	.	2020-03-11	2020-03-11	.	Non	.	.	.	.	Fermeture De Colostomie	Fermeture De Colostomie	Interventions Thérapeutiques Sur Le Gros Intestin	Interventions Thérapeutiques Gastro-Intestinales	ACTES MÉDICAUX ET CHIRURGICAUX	2019-10-04	2019-10-07
04-043	7	488615	Fievre	2	2019-10-22	2019-10-22	.	NK/11/2019	2019-11-15	.	Oui	.	Coché	Coché	.	Fièvre	Fièvre	Troubles Fébriles	Anomalies De La Température Corporelle	TROUBLES GÉNÉRAUX ET ANOMALIES AU SITE D'ADMINISTRATION	2019-10-04	2019-10-07
04-043	12	489115	Fievre	1	2019-11-07	2019-11-07	.	2019-11-12	2019-11-12	.	Non	.	.	.	Coché	Fièvre	Fièvre	Troubles Fébriles	Anomalies De La Température Corporelle	TROUBLES GÉNÉRAUX ET ANOMALIES AU SITE D'ADMINISTRATION	2019-10-04	2019-10-07
04-043	36	491515	Fievre	1	2020-08-17	2020-08-17	.	2020-08-28	2020-08-28	.	Oui	.	Coché	Coché	.	Fièvre	Fièvre	Troubles Fébriles	Anomalies De La Température Corporelle	TROUBLES GÉNÉRAUX ET ANOMALIES AU SITE D'ADMINISTRATION	2019-10-04	2019-10-07
04-043	50	492915	Fievre	1	2020-11-23	2020-11-23	.	2020-11-24	2020-11-24	.	Oui	Coché	.	.	Coché	Fièvre	Fièvre	Troubles Fébriles	Anomalies De La Température Corporelle	TROUBLES GÉNÉRAUX ET ANOMALIES AU SITE D'ADMINISTRATION	2019-10-04	2019-10-07
04-043	57	499615	Fievre	1	2020-12-07	2020-12-07	.	2020-12-07	2020-12-07	.	Oui	Coché	.	.	.	Fièvre	Fièvre	Troubles Fébriles	Anomalies De La Température Corporelle	TROUBLES GÉNÉRAUX ET ANOMALIES AU SITE D'ADMINISTRATION	2019-10-04	2019-10-07
04-043	60	499915	Fievre	1	2020-12-21	2020-12-21	.	2020-12-21	2020-12-21	.	Oui	Coché	.	.	.	Fièvre	Fièvre	Troubles Fébriles	Anomalies De La Température Corporelle	TROUBLES GÉNÉRAUX ET ANOMALIES AU SITE D'ADMINISTRATION	2019-10-04	2019-10-07
04-043	66	500515	Fievre	1	2021-01-18	2021-01-18	.	2021-01-18	2021-01-18	.	Oui	Coché	.	.	.	Fièvre	Fièvre	Troubles Fébriles	Anomalies De La Température Corporelle	TROUBLES GÉNÉRAUX ET ANOMALIES AU SITE D'ADMINISTRATION	2019-10-04	2019-10-07
04-043	52	499115	Frisson	1	2020-11-23	2020-11-23	.	2020-11-24	2020-11-24	.	Oui	Coché	.	.	.	Frissons	Frissons	Sentiments Et Sensations NCA	Troubles Généraux Nca	TROUBLES GÉNÉRAUX ET ANOMALIES AU SITE D'ADMINISTRATION	2019-10-04	2019-10-07
04-043	55	499415	Frisson	1	2020-12-07	2020-12-07	.	2020-12-07	2020-12-07	.	Oui	Coché	.	.	.	Frissons	Frissons	Sentiments Et Sensations NCA	Troubles Généraux Nca	TROUBLES GÉNÉRAUX ET ANOMALIES AU SITE D'ADMINISTRATION	2019-10-04	2019-10-07
04-043	61	500015	Hyperhemie Du Visage	1	2020-12-21	2020-12-21	.	2020-12-21	2020-12-21	.	Oui	Coché	.	.	.	Hyperhémie	Hyperhémie	Troubles Vasculaires Sans Localisation Spécifique NCA	Troubles Vasculaires Nca	AFFECTIONS VASCULAIRES	2019-10-04	2019-10-07
04-043	27	490615	Hyperphagie	K	NK/01/2020	2020-01-15	.	NK/02/2020	2020-02-15	.	Non	.	.	.	.	Hyperphagie	Hyperphagie	Troubles De L'appétit	Troubles De L'appétit Et De La Nutrition	TROUBLES DU MÉTABOLISME ET DE LA NUTRITION	2019-10-04	2019-10-07
04-043	17	489615	Hypertension Arterielle	3	2018-06-28	2018-06-28	Coché	NK/08/2018	2018-08-15	.	Oui	.	.	Coché	.	Hypertension Artérielle	Hypertension	Troubles Hypertensifs Vasculaires NCA	Troubles Hypertensifs Vasculaires	AFFECTIONS VASCULAIRES	2019-10-04	2019-10-07
04-043	32	491115	Hyperthyroidie Asymptomatiqur	A	2020-04-16	2020-04-16	.	2020-06-14	2020-06-14	.	Oui	.	Coché	Coché	.	Hyperthyroïdie	Hyperthyroïdie	Hyperthyroïdies	Troubles De La Glande Thyroïde	AFFECTIONS ENDOCRINIENNES	2019-10-04	2019-10-07
04-043	34	491315	Hypothyroidie Asymptomatique	A	2020-06-15	2020-06-15	.		.	Coché	Oui	.	Coché	Coché	.	Hypothyroïdie	Hypothyroïdie	Hypothyroïdies	Troubles De La Glande Thyroïde	AFFECTIONS ENDOCRINIENNES	2019-10-04	2019-10-07
04-043	42	492115	Lesion Cutanees Prurigineuses	K	2020-10-12	2020-10-12	.		.	Coché	Non	.	.	.	.	Éruption Prurigineuse	Rash Prurigineux	Prurit NCA	Affections Dermiques Et Épidermiques	AFFECTIONS DE LA PEAU ET DU TISSU SOUS-CUTANÉ	2019-10-04	2019-10-07
04-043	56	499515	Lesions Papuleuses Peristomiales Non Prurigineuses	1	2020-12-07	2020-12-07	.	2020-12-07	2020-12-07	.	Oui	Coché	.	.	.	Lésion Au Site Du Dispositif Médical	Lésion Au Site Du Dispositif Médical	Complications Associées Au Dispositif NCA	Complications Associées Au Dispositif	TROUBLES GÉNÉRAUX ET ANOMALIES AU SITE D'ADMINISTRATION	2019-10-04	2019-10-07
04-043	41	492015	Maux De Nuque	1	NK/09/2020	2020-09-15	.	NK/10/2020	2020-10-15	.	Non	.	.	.	.	Douleur Au Cou	Cervicalgie	Douleur Et Inconfort Musculosquelettiques Et Du Tissu Conjonctif	Troubles Musculosquelettiques Et Du Tissu Conjonctif Nca	AFFECTIONS MUSCULOSQUELETTIQUES ET DU TISSU CONJONCTIF	2019-10-04	2019-10-07
04-043	70	500915	Meningo Encephalite	4	2021-05-25	2021-05-25	.	2021-06-10	2021-06-10	.	Oui	Coché	.	.	Coché	Méningoencéphalite	Encéphalite	Infections Du Système Nerveux Central Et De La Moelle Épinière	Infections - Pathogène Non Précisé	INFECTIONS ET INFESTATIONS	2019-10-04	2019-10-07
04-043	69	500815	Meningoencephalite	4	2021-05-11	2021-05-11	.	2021-05-20	2021-05-20	.	Oui	Coché	.	.	Coché	Méningoencéphalite	Encéphalite	Infections Du Système Nerveux Central Et De La Moelle Épinière	Infections - Pathogène Non Précisé	INFECTIONS ET INFESTATIONS	2019-10-04	2019-10-07
04-043	49	492815	Mucite	1	NK/11/2020	2020-11-15	.	NK/12/2020	2020-12-15	.	Oui	Coché	.	.	.	Mucite	Inflammation Muqueuse	Anomalies Des Muqueuses	Troubles Généraux Nca	TROUBLES GÉNÉRAUX ET ANOMALIES AU SITE D'ADMINISTRATION	2019-10-04	2019-10-07
04-043	68	500715	Mycose Ungueale Des Orteils 3 Et 4 Du Pied Droit	1	NK/02/2021	2021-02-15	.	NK/01/2021	2021-02-16	.	Non	.	.	.	.	Onychomycose	Onychomycose	Infections Fongiques NCA	Troubles Infectieux Fongiques	INFECTIONS ET INFESTATIONS	2019-10-04	2019-10-07
04-043	47	492615	Nausee	1	2020-11-09	2020-11-09	.	NK/11/2020	2020-11-15	.	Oui	Coché	Coché	Coché	.	Nausée	Nausée	Symptômes De Nausées Et Vomissements	Signes Et Symptômes Gastro-Intestinaux	AFFECTIONS GASTRO-INTESTINALES	2019-10-04	2019-10-07
04-043	20	489915	Neuropathie	K	2020-01-13	2020-01-13	.	2020-01-20	2020-01-20	.	Oui	Coché	.	.	.	Neuropathie	Neuropathie Périphérique	Neuropathies Périphériques NCA	Neuropathies Périphériques	AFFECTIONS DU SYSTÈME NERVEUX	2019-10-04	2019-10-07
04-043	21	490015	Neuropathie	1	NK/04/2020	2020-04-15	.	NK/05/2020	2020-05-15	.	Oui	Coché	.	.	.	Neuropathie	Neuropathie Périphérique	Neuropathies Périphériques NCA	Neuropathies Périphériques	AFFECTIONS DU SYSTÈME NERVEUX	2019-10-04	2019-10-07
04-043	22	490115	Neuropathie	2	NK/05/2020	2020-05-15	.	NK/08/2020	2020-08-15	.	Oui	Coché	.	.	.	Neuropathie	Neuropathie Périphérique	Neuropathies Périphériques NCA	Neuropathies Périphériques	AFFECTIONS DU SYSTÈME NERVEUX	2019-10-04	2019-10-07
04-043	48	492715	Neuropathie Au Froid	1	2020-11-09	2020-11-09	.	2020-11-13	2020-11-13	.	Oui	Coché	.	.	.	Neuropathie Sensitive Au Froid	Neuropathie Périphérique	Neuropathies Périphériques NCA	Neuropathies Périphériques	AFFECTIONS DU SYSTÈME NERVEUX	2019-10-04	2019-10-07
04-043	54	499315	Neuropathie Au Froid	1	2020-11-23	2020-11-23	.	2020-11-25	2020-11-25	.	Oui	Coché	.	.	.	Neuropathie Sensitive Au Froid	Neuropathie Périphérique	Neuropathies Périphériques NCA	Neuropathies Périphériques	AFFECTIONS DU SYSTÈME NERVEUX	2019-10-04	2019-10-07
04-043	64	500315	Neuropathie Au Froid	1	2021-01-04	2021-01-04	.	NK/01/2021	2021-01-15	.	Oui	.	.	.	.	Neuropathie Sensitive Au Froid	Neuropathie Périphérique	Neuropathies Périphériques NCA	Neuropathies Périphériques	AFFECTIONS DU SYSTÈME NERVEUX	2019-10-04	2019-10-07
04-043	28	490715	Odeme Memebre Superieurs	K	NK/02/2020	2020-02-15	.	NK/03/2020	2020-03-15	.	Non	.	.	.	.	Oedème Des Membres Supérieurs	Oedèmes Périphériques	Oedèmes NCA	Troubles Généraux Nca	TROUBLES GÉNÉRAUX ET ANOMALIES AU SITE D'ADMINISTRATION	2019-10-04	2019-10-07
04-043	35	491415	Proteineurie	K	NK/07/2020	2020-07-15	.	NK/09/2020	2020-09-15	.	Non	.	.	.	.	Protéinurie	Protéinurie	Anomalies Urinaires	Signes Et Symptômes Des Voies Urinaires	AFFECTIONS DU REIN ET DES VOIES URINAIRES	2019-10-04	2019-10-07
04-043	24	490315	Pyrosis	K	NK/10/2019	2019-10-15	.	NK/10/2019	2019-10-16	.	Non	.	.	.	.	Pyrosis	Dyspepsie	Signes Et Symptômes Dyspepsiques	Signes Et Symptômes Gastro-Intestinaux	AFFECTIONS GASTRO-INTESTINALES	2019-10-04	2019-10-07
04-043	31	491015	Rash Cutane	1	NK/04/2020	2020-04-15	.	NK/04/2020	2020-04-16	.	Oui	.	Coché	Coché	.	Rash Cutané	Rash	Rash, Éruptions Et Exanthème NCA	Affections Dermiques Et Épidermiques	AFFECTIONS DE LA PEAU ET DU TISSU SOUS-CUTANÉ	2019-10-04	2019-10-07
04-043	58	499715	Rash Cutanee	1	2020-12-21	2020-12-21	.	2020-12-21	2020-12-21	.	Oui	Coché	.	.	.	Rash	Rash	Rash, Éruptions Et Exanthème NCA	Affections Dermiques Et Épidermiques	AFFECTIONS DE LA PEAU ET DU TISSU SOUS-CUTANÉ	2019-10-04	2019-10-07
04-043	14	489315	Syndrome Inflamatoire	K	2019-11-08	2019-11-08	.	2019-11-12	2019-11-12	.	Non	.	.	.	.	Sirs (Syndrome De Réponse Inflammatoire Généralisée)	Syndrome De Réponse Inflammatoire Généralisée	Inflammations	Troubles Généraux Nca	TROUBLES GÉNÉRAUX ET ANOMALIES AU SITE D'ADMINISTRATION	2019-10-04	2019-10-07
04-043	29	490815	Thrombose De La Confluence Sous Claviere Jugulaire Interne	K	2020-02-21	2020-02-21	.	NK/03/2020	2020-03-15	.	Non	.	.	.	.	Thrombose De La Veine Jugulaire	Thrombose De La Veine Jugulaire	Embolies Et Thromboses Périphériques	Embolies Et Thromboses	AFFECTIONS VASCULAIRES	2019-10-04	2019-10-07
04-043	28	490715	Toux	1	2019-12-10	2019-12-10	.	NK/12/2019	2019-12-15	.	Oui	Coché	.	.	.	Toux	Toux	Toux Et Symptômes Associés	Troubles Respiratoires Nca	AFFECTIONS RESPIRATOIRES, THORACIQUES ET MÉDIASTINALES	2019-10-04	2019-10-07
04-043	59	499815	Tremlement	1	2020-12-21	2020-12-21	.	2020-12-21	2020-12-21	.	Oui	Coché	.	.	.	Tremblement	Tremblement	Tremblement (Excl Congénital)	Troubles Des Mouvements (Incl Parkinsonisme)	AFFECTIONS DU SYSTÈME NERVEUX	2019-10-04	2019-10-07
04-043	16	489515	Tumeur Colique Abcedee	3	2019-11-18	2019-11-18	.	2019-11-25	2019-11-25	.	Non	.	.	.	Coché	Abcès Du Côlon	Abcès Du Côlon	Infections Abdominales Et Gastro-Intestinales	Infections - Pathogène Non Précisé	INFECTIONS ET INFESTATIONS	2019-10-04	2019-10-07
04-043	53	499215	Vomissement	1	NK/11/2020	2020-11-15	.	NK/12/2020	2020-12-15	.	Oui	Coché	.	.	.	Vomissement	Vomissement	Symptômes De Nausées Et Vomissements	Signes Et Symptômes Gastro-Intestinaux	AFFECTIONS GASTRO-INTESTINALES	2019-10-04	2019-10-07
04-049	31	491015	Alkaline Phosphatase Increased	3	2020-07-23	2020-07-23	.		.	Coché	Non	.	.	.	.	Pal Augmentée	Phosphatase Alcaline Sanguine Augmentée	Analyses Des Enzymes Tissulaires NCA	Dosages Enzymatiques Nca	INVESTIGATIONS	2019-10-24	2019-10-29
04-049	3	488215	Anemie	2	2019-10-07	2019-10-07	Coché	2019-10-21	2019-10-21	.	Oui	Coché	.	.	.	Anémie	Anémie	Anémies NCA	Anémies Non Hémolytiques Et Dépression De La Fonction Médullaire	AFFECTIONS HÉMATOLOGIQUES ET DU SYSTÈME LYMPHATIQUE	2019-10-24	2019-10-29
04-049	8	488715	Anemie	1	2019-10-22	2019-10-22	.	2020-01-08	2020-01-08	.	Oui	Coché	.	.	.	Anémie	Anémie	Anémies NCA	Anémies Non Hémolytiques Et Dépression De La Fonction Médullaire	AFFECTIONS HÉMATOLOGIQUES ET DU SYSTÈME LYMPHATIQUE	2019-10-24	2019-10-29
04-049	15	489415	Anemie	1	2020-01-23	2020-01-23	.	2020-02-05	2020-02-05	.	Oui	Coché	.	.	.	Anémie	Anémie	Anémies NCA	Anémies Non Hémolytiques Et Dépression De La Fonction Médullaire	AFFECTIONS HÉMATOLOGIQUES ET DU SYSTÈME LYMPHATIQUE	2019-10-24	2019-10-29
04-049	22	490115	Anorexie	1	2017-11-27	2017-11-27	Coché	NK/12/2017	2017-12-15	.	Oui	Coché	Coché	Coché	.	Anorexie	Appétit Diminué	Troubles De L'appétit	Troubles De L'appétit Et De La Nutrition	TROUBLES DU MÉTABOLISME ET DE LA NUTRITION	2019-10-24	2019-10-29
04-049	2	488115	Anorexie	1	NK/10/2017	.	Coché	NK/11/2017	2017-11-15	.	Non	.	.	.	.	Anorexie	Appétit Diminué	Troubles De L'appétit	Troubles De L'appétit Et De La Nutrition	TROUBLES DU MÉTABOLISME ET DE LA NUTRITION	2019-10-24	2019-10-29
04-049	35	491415	Anxiete	K	2019-10-29	2019-10-29	.		.	Coché	Non	.	.	.	.	Anxiété	Anxiété	Symptômes De L'anxiété	Troubles Et Symptômes De L'anxiété	AFFECTIONS PSYCHIATRIQUES	2019-10-24	2019-10-29
04-049	63	500215	Asthenie	1	2021-01-04	2021-01-04	.	NK/01/2021	2021-01-15	.	Oui	Coché	.	.	.	Asthénie	Asthénie	États Asthéniques	Troubles Généraux Nca	TROUBLES GÉNÉRAUX ET ANOMALIES AU SITE D'ADMINISTRATION	2019-10-24	2019-10-29
04-049	4	488315	Asthenie	2	NK/11/2019	2019-11-15	.	NK/12/2019	2019-12-15	.	Oui	Coché	.	.	.	Asthénie	Asthénie	États Asthéniques	Troubles Généraux Nca	TROUBLES GÉNÉRAUX ET ANOMALIES AU SITE D'ADMINISTRATION	2019-10-24	2019-10-29
04-049	5	488415	Asthenie	1	NK/12/2019	2019-12-15	.	NK/12/2019	2019-12-16	.	Oui	Coché	.	.	.	Asthénie	Asthénie	États Asthéniques	Troubles Généraux Nca	TROUBLES GÉNÉRAUX ET ANOMALIES AU SITE D'ADMINISTRATION	2019-10-24	2019-10-29
04-049	9	488815	Asthenie	2	NK/01/2020	2020-01-15	.	NK/01/2020	2020-01-16	.	Oui	Coché	.	.	.	Asthénie	Asthénie	États Asthéniques	Troubles Généraux Nca	TROUBLES GÉNÉRAUX ET ANOMALIES AU SITE D'ADMINISTRATION	2019-10-24	2019-10-29
04-049	16	489515	Asthenie	2	NK/01/2020	2020-01-15	.	NK/02/2020	2020-02-15	.	Oui	Coché	.	.	.	Asthénie	Asthénie	États Asthéniques	Troubles Généraux Nca	TROUBLES GÉNÉRAUX ET ANOMALIES AU SITE D'ADMINISTRATION	2019-10-24	2019-10-29
04-049	19	489815	Asthenie	1	NK/02/2020	2020-02-15	.	NK/05/2020	2020-05-15	.	Oui	Coché	.	.	.	Asthénie	Asthénie	États Asthéniques	Troubles Généraux Nca	TROUBLES GÉNÉRAUX ET ANOMALIES AU SITE D'ADMINISTRATION	2019-10-24	2019-10-29
04-049	24	490315	Asthenie	1	NK/06/2020	2020-06-15	.	NK/07/2020	2020-07-15	.	Oui	Coché	.	.	.	Asthénie	Asthénie	États Asthéniques	Troubles Généraux Nca	TROUBLES GÉNÉRAUX ET ANOMALIES AU SITE D'ADMINISTRATION	2019-10-24	2019-10-29
04-049	27	490615	Asthenie	2	NK/07/2020	2020-07-15	.	NK/07/2020	2020-07-16	.	Oui	Coché	.	.	.	Asthénie	Asthénie	États Asthéniques	Troubles Généraux Nca	TROUBLES GÉNÉRAUX ET ANOMALIES AU SITE D'ADMINISTRATION	2019-10-24	2019-10-29
04-049	36	491515	Asthenie	K	NK/10/2019	2019-10-15	.	NK/11/2019	2019-11-15	.	Oui	Coché	.	.	.	Asthénie	Asthénie	États Asthéniques	Troubles Généraux Nca	TROUBLES GÉNÉRAUX ET ANOMALIES AU SITE D'ADMINISTRATION	2019-10-24	2019-10-29
04-049	41	492015	Asthenie	2	NK/06/2020	2020-06-15	.	NK/06/2020	2020-06-16	.	Oui	Coché	.	.	.	Asthénie	Asthénie	États Asthéniques	Troubles Généraux Nca	TROUBLES GÉNÉRAUX ET ANOMALIES AU SITE D'ADMINISTRATION	2019-10-24	2019-10-29
04-049	45	492415	Ballonement	A	NK/07/2020	2020-07-15	.	NK/08/2020	2020-08-15	.	Non	.	.	.	.	Ballonnements	Distension Abdominale	Flatulence, Ballonnement Et Distension	Signes Et Symptômes Gastro-Intestinaux	AFFECTIONS GASTRO-INTESTINALES	2019-10-24	2019-10-29
04-049	47	492615	Colite Segmentaire	K	2020-08-03	2020-08-03	.	K	K	.	Non	.	.	.	.	Colite Segmentaire Diverticulaire	Colite Segmentaire Diverticulaire	Colites (Excl Infectieuse)	Affections Inflammatoires Gastro-Intestinales	AFFECTIONS GASTRO-INTESTINALES	2019-10-24	2019-10-29
04-049	46	492515	Constipation Diarrhee	A	NK/07/2020	2020-07-15	.	NK/08/2020	2020-08-15	.	Oui	Coché	.	.	.	Constipation	Constipation	Troubles Atoniques Et D'hypomobilité Gastro-Intestinaux NCA	Troubles De La Motricité Gastro-Intestinale Et De La Défécation	AFFECTIONS GASTRO-INTESTINALES	2019-10-24	2019-10-29
04-049	46	492515	Constipation Diarrhee	A	NK/07/2020	2020-07-15	.	NK/08/2020	2020-08-15	.	Oui	Coché	.	.	.	Diarrhée	Diarrhée	Diarrhées (Excl Infectieuses)	Troubles De La Motricité Gastro-Intestinale Et De La Défécation	AFFECTIONS GASTRO-INTESTINALES	2019-10-24	2019-10-29
04-049	13	489215	Diabete	2	2019-12-12	2019-12-12	.		.	Coché	Oui	.	Coché	Coché	.	Diabète	Diabète	Diabète Sucré (Incl Sous-Types)	Troubles Du Métabolisme Du Glucose (Incl Diabète Sucré)	TROUBLES DU MÉTABOLISME ET DE LA NUTRITION	2019-10-24	2019-10-29
04-049	34	491315	Diarrhee	K	NK/09/2019	2019-09-15	.	NK/11/2019	2019-11-15	.	Oui	Coché	.	.	.	Diarrhée	Diarrhée	Diarrhées (Excl Infectieuses)	Troubles De La Motricité Gastro-Intestinale Et De La Défécation	AFFECTIONS GASTRO-INTESTINALES	2019-10-24	2019-10-29
04-049	6	488515	Diarrhees	1	NK/12/2019	2019-12-15	.	NK/01/2020	2020-01-15	.	Oui	Coché	.	.	.	Diarrhée	Diarrhée	Diarrhées (Excl Infectieuses)	Troubles De La Motricité Gastro-Intestinale Et De La Défécation	AFFECTIONS GASTRO-INTESTINALES	2019-10-24	2019-10-29
04-049	10	488915	Diarrhees	2	NK/01/2020	2020-01-15	.	NK/01/2020	2020-01-16	.	Oui	Coché	.	.	.	Diarrhée	Diarrhée	Diarrhées (Excl Infectieuses)	Troubles De La Motricité Gastro-Intestinale Et De La Défécation	AFFECTIONS GASTRO-INTESTINALES	2019-10-24	2019-10-29
04-049	37	491615	Douleur Bras Gauche	K	NK/11/2019	2019-11-15	.	K	K	.	Non	.	.	.	.	Douleur Dans Le Bras	Extrémités Douloureuses	Douleur Et Inconfort Musculosquelettiques Et Du Tissu Conjonctif	Troubles Musculosquelettiques Et Du Tissu Conjonctif Nca	AFFECTIONS MUSCULOSQUELETTIQUES ET DU TISSU CONJONCTIF	2019-10-24	2019-10-29
04-049	20	489915	Douleurs Lombaires	1	NK/04/2020	2020-04-15	.		.	Coché	Non	.	.	.	.	Douleur Dans La Région Lombaire	Dorsalgie	Douleur Et Inconfort Musculosquelettiques Et Du Tissu Conjonctif	Troubles Musculosquelettiques Et Du Tissu Conjonctif Nca	AFFECTIONS MUSCULOSQUELETTIQUES ET DU TISSU CONJONCTIF	2019-10-24	2019-10-29
04-049	22	490115	Dysphonie	1	2020-05-18	2020-05-18	.	2020-05-20	2020-05-20	.	Oui	Coché	.	.	.	Dysphonie	Dysphonie	Signes Et Symptômes Des Voies Aériennes Supérieures	Signes Et Symptômes De L'appareil Respiratoire	AFFECTIONS RESPIRATOIRES, THORACIQUES ET MÉDIASTINALES	2019-10-24	2019-10-29
04-049	2	488115	Dyspnee D'effort Nyha 2	K		.	Coché		.	Coché	Non	.	.	.	.	Dyspnée D'effort	Dyspnée D'effort	Anomalies Respiratoires	Troubles Respiratoires Nca	AFFECTIONS RESPIRATOIRES, THORACIQUES ET MÉDIASTINALES	2019-10-24	2019-10-29
04-049	29	490815	Embolie Pulmonaire	3	2020-04-21	2020-04-21	.		.	Coché	Non	.	.	.	Coché	Embolie Pulmonaire	Embolie Pulmonaire	Thromboses Et Embolies Pulmonaires	Troubles Vasculaires Pulmonaires	AFFECTIONS RESPIRATOIRES, THORACIQUES ET MÉDIASTINALES	2019-10-24	2019-10-29
04-049	29	490815	Embolie Pulmonaire	3	2020-04-21	2020-04-21	.		.	Coché	Non	.	.	.	Coché	Embolie Pulmonaire	Embolie Pulmonaire	Thromboses Et Embolies Pulmonaires	Troubles Vasculaires Pulmonaires	AFFECTIONS RESPIRATOIRES, THORACIQUES ET MÉDIASTINALES	2019-10-24	2019-10-29
04-049	8	488715	Fievre	2	2019-12-18	2019-12-18	.	2019-12-20	2019-12-20	.	Non	.	.	.	.	Fièvre	Fièvre	Troubles Fébriles	Anomalies De La Température Corporelle	TROUBLES GÉNÉRAUX ET ANOMALIES AU SITE D'ADMINISTRATION	2019-10-24	2019-10-29
04-049	25	490415	Fievre	1	2020-06-16	2020-06-16	.	2020-06-16	2020-06-16	.	Oui	.	Coché	Coché	.	Fièvre	Fièvre	Troubles Fébriles	Anomalies De La Température Corporelle	TROUBLES GÉNÉRAUX ET ANOMALIES AU SITE D'ADMINISTRATION	2019-10-24	2019-10-29
04-049	30	490915	Fievre	1	NK/11/2019	2019-11-15	.	NK/11/2019	2019-11-16	.	Oui	.	Coché	Coché	.	Fièvre	Fièvre	Troubles Fébriles	Anomalies De La Température Corporelle	TROUBLES GÉNÉRAUX ET ANOMALIES AU SITE D'ADMINISTRATION	2019-10-24	2019-10-29
04-049	48	492715	Fievre	1	2019-10-31	2019-10-31	.	2019-11-03	2019-11-03	.	Oui	.	Coché	Coché	.	Fièvre	Fièvre	Troubles Fébriles	Anomalies De La Température Corporelle	TROUBLES GÉNÉRAUX ET ANOMALIES AU SITE D'ADMINISTRATION	2019-10-24	2019-10-29
04-049	49	492815	Fievre	1	2019-11-20	2019-11-20	.	2019-11-23	2019-11-23	.	Oui	.	Coché	Coché	.	Fièvre	Fièvre	Troubles Fébriles	Anomalies De La Température Corporelle	TROUBLES GÉNÉRAUX ET ANOMALIES AU SITE D'ADMINISTRATION	2019-10-24	2019-10-29
04-049	50	492915	Fievre	1	2019-12-04	2019-12-04	.	2019-12-07	2019-12-07	.	Oui	.	Coché	Coché	.	Fièvre	Fièvre	Troubles Fébriles	Anomalies De La Température Corporelle	TROUBLES GÉNÉRAUX ET ANOMALIES AU SITE D'ADMINISTRATION	2019-10-24	2019-10-29
04-049	51	499015	Fievre	1	2020-01-01	2020-01-01	.	2020-01-04	2020-01-04	.	Oui	.	Coché	Coché	.	Fièvre	Fièvre	Troubles Fébriles	Anomalies De La Température Corporelle	TROUBLES GÉNÉRAUX ET ANOMALIES AU SITE D'ADMINISTRATION	2019-10-24	2019-10-29
04-049	52	499115	Fievre	1	2020-01-15	2020-01-15	.	2020-01-18	2020-01-18	.	Oui	.	Coché	Coché	.	Fièvre	Fièvre	Troubles Fébriles	Anomalies De La Température Corporelle	TROUBLES GÉNÉRAUX ET ANOMALIES AU SITE D'ADMINISTRATION	2019-10-24	2019-10-29
04-049	53	499215	Fievre	1	2020-04-24	2020-04-24	.	2020-04-26	2020-04-26	.	Oui	.	Coché	Coché	.	Fièvre	Fièvre	Troubles Fébriles	Anomalies De La Température Corporelle	TROUBLES GÉNÉRAUX ET ANOMALIES AU SITE D'ADMINISTRATION	2019-10-24	2019-10-29
04-049	54	499315	Fievre	1	2020-05-08	2020-05-08	.	2020-05-10	2020-05-10	.	Oui	.	Coché	Coché	.	Fièvre	Fièvre	Troubles Fébriles	Anomalies De La Température Corporelle	TROUBLES GÉNÉRAUX ET ANOMALIES AU SITE D'ADMINISTRATION	2019-10-24	2019-10-29
04-049	55	499415	Fievre	1	2020-05-22	2020-05-22	.	2020-05-24	2020-05-24	.	Oui	.	Coché	Coché	.	Fièvre	Fièvre	Troubles Fébriles	Anomalies De La Température Corporelle	TROUBLES GÉNÉRAUX ET ANOMALIES AU SITE D'ADMINISTRATION	2019-10-24	2019-10-29
04-049	56	499515	Fievre	1	2020-06-06	2020-06-06	.	2020-06-08	2020-06-08	.	Oui	.	Coché	Coché	.	Fièvre	Fièvre	Troubles Fébriles	Anomalies De La Température Corporelle	TROUBLES GÉNÉRAUX ET ANOMALIES AU SITE D'ADMINISTRATION	2019-10-24	2019-10-29
04-049	57	499615	Fievre	1	2020-07-03	2020-07-03	.	2020-07-05	2020-07-05	.	Oui	.	Coché	Coché	.	Fièvre	Fièvre	Troubles Fébriles	Anomalies De La Température Corporelle	TROUBLES GÉNÉRAUX ET ANOMALIES AU SITE D'ADMINISTRATION	2019-10-24	2019-10-29
04-049	58	499715	Fievre	1	2020-07-17	2020-07-17	.	2020-07-19	2020-07-19	.	Oui	.	Coché	Coché	.	Fièvre	Fièvre	Troubles Fébriles	Anomalies De La Température Corporelle	TROUBLES GÉNÉRAUX ET ANOMALIES AU SITE D'ADMINISTRATION	2019-10-24	2019-10-29
04-049	32	491115	Ggt Increased	3	2020-07-23	2020-07-23	.		.	Coché	Non	.	.	.	.	Gamma Gt Élevées	Gamma-Glutamyltransférase Augmentée	Explorations Fonctionnelles Hépatiques	Explorations Hépatobiliaires	INVESTIGATIONS	2019-10-24	2019-10-29
04-049	8	488715	Hta	K		.	Coché		.	Coché	Non	.	.	.	.	Hypertension Artérielle	Hypertension	Troubles Hypertensifs Vasculaires NCA	Troubles Hypertensifs Vasculaires	AFFECTIONS VASCULAIRES	2019-10-24	2019-10-29
04-049	59	499815	Infection E.Coli	K	2019-10-17	2019-10-17	.	NK/10/2019	2019-10-18	.	Non	.	.	.	.	Infection À Escherichia Coli	Infection À Escherichia	Infections À Escherichia	Troubles Bactériens Infectieux	INFECTIONS ET INFESTATIONS	2019-10-24	2019-10-29
04-049	60	499915	Kyste Epidermoide	K	2019-10-17	2019-10-17	Coché	2019-10-24	2019-10-24	.	Non	.	.	.	.	Kyste Épidermoïde	Kyste Dermoïde	Anomalies Congénitales De La Peau Et Du Tissu Sous-Cutané NCA	Troubles Congénitaux De La Peau Et Du Tissu Sous-Cutané	AFFECTIONS CONGÉNITALES, FAMILIALES ET GÉNÉTIQUES	2019-10-24	2019-10-29
04-049	11	489015	Nausees	1	NK/01/2020	2020-01-15	.	NK/03/2020	2020-03-15	.	Oui	Coché	.	.	.	Nausée	Nausée	Symptômes De Nausées Et Vomissements	Signes Et Symptômes Gastro-Intestinaux	AFFECTIONS GASTRO-INTESTINALES	2019-10-24	2019-10-29
04-049	42	492115	Nausees	2	NK/06/2020	2020-06-15	.	NK/06/2020	2020-06-16	.	Oui	Coché	.	.	.	Nausée	Nausée	Symptômes De Nausées Et Vomissements	Signes Et Symptômes Gastro-Intestinaux	AFFECTIONS GASTRO-INTESTINALES	2019-10-24	2019-10-29
04-049	44	492315	Nausees	1	NK/07/2020	2020-07-15	.	NK/08/2020	2020-08-15	.	Oui	Coché	.	.	.	Nausée	Nausée	Symptômes De Nausées Et Vomissements	Signes Et Symptômes Gastro-Intestinaux	AFFECTIONS GASTRO-INTESTINALES	2019-10-24	2019-10-29
04-049	7	488615	Neuropathie	1	NK/12/2019	2019-12-15	.	NK/01/2020	2020-01-15	.	Oui	Coché	.	.	.	Neuropathie	Neuropathie Périphérique	Neuropathies Périphériques NCA	Neuropathies Périphériques	AFFECTIONS DU SYSTÈME NERVEUX	2019-10-24	2019-10-29
04-049	12	489115	Neuropathie	1	NK/01/2020	2020-01-15	.	NK/02/2020	2020-02-15	.	Oui	Coché	.	.	.	Neuropathie	Neuropathie Périphérique	Neuropathies Périphériques NCA	Neuropathies Périphériques	AFFECTIONS DU SYSTÈME NERVEUX	2019-10-24	2019-10-29
04-049	21	490015	Neuropathie	1	NK/05/2020	2020-05-15	.	NK/07/2020	2020-07-15	.	Oui	Coché	.	.	.	Neuropathie	Neuropathie Périphérique	Neuropathies Périphériques NCA	Neuropathies Périphériques	AFFECTIONS DU SYSTÈME NERVEUX	2019-10-24	2019-10-29
04-049	7	488615	Perte De Poids	K	NK/NK/2017	.	Coché	2018-08-08	2018-08-08	.	Non	.	.	.	.	Perte De Poids	Poids Diminué	Actes D'examen Physique Et De L'état Des Organes	Thèmes Liés À L'examen Physique Et À L'état Des Organes	INVESTIGATIONS	2019-10-24	2019-10-29
04-049	61	500015	Thrombopenie	1	2020-06-11	2020-06-11	.	2020-06-22	2020-06-22	.	Oui	Coché	.	.	.	Thrombopénie	Thrombopénie	Thrombocytopénies	Anomalies Des Plaquettes	AFFECTIONS HÉMATOLOGIQUES ET DU SYSTÈME LYMPHATIQUE	2019-10-24	2019-10-29
04-049	21	490015	Thrombopenie	2	NK/05/2018	.	Coché	NK/05/2018	2018-05-15	.	Non	.	.	.	.	Thrombopénie	Thrombopénie	Thrombocytopénies	Anomalies Des Plaquettes	AFFECTIONS HÉMATOLOGIQUES ET DU SYSTÈME LYMPHATIQUE	2019-10-24	2019-10-29
04-049	39	491815	Thrombus Veine Femorale	K	2020-04-14	2020-04-14	.	NK/05/2020	2020-05-15	.	Non	.	.	.	.	Thrombose Veineuse Profonde Fémorale	Thrombose Veineuse Profonde	Embolies Et Thromboses Périphériques	Embolies Et Thromboses	AFFECTIONS VASCULAIRES	2019-10-24	2019-10-29
04-049	14	489315	Trouble Du Someil	K	NK/12/2019	2019-12-15	.		.	Coché	Non	.	.	.	.	Trouble Du Sommeil	Trouble Du Sommeil	Troubles Du Sommeil NCA	Troubles Et Anomalies Du Sommeil	AFFECTIONS PSYCHIATRIQUES	2019-10-24	2019-10-29
04-049	17	489615	Vomissement	1	2020-02-09	2020-02-09	.	2020-02-10	2020-02-10	.	Oui	Coché	.	.	.	Vomissement	Vomissement	Symptômes De Nausées Et Vomissements	Signes Et Symptômes Gastro-Intestinaux	AFFECTIONS GASTRO-INTESTINALES	2019-10-24	2019-10-29
04-049	18	489715	Vomissement	1	NK/02/2020	2020-02-15	.	NK/02/2020	2020-02-16	.	Oui	Coché	.	.	.	Vomissement	Vomissement	Symptômes De Nausées Et Vomissements	Signes Et Symptômes Gastro-Intestinaux	AFFECTIONS GASTRO-INTESTINALES	2019-10-24	2019-10-29
04-056	51	499015	Acidose Metabolique	K	2020-05-21	2020-05-21	.	2020-05-23	2020-05-23	.	Non	.	.	.	.	Acidose Métabolique	Acidose Métabolique	Acidoses Métaboliques (Excl Acidoses Diabétiques)	Troubles Acidobasiques	TROUBLES DU MÉTABOLISME ET DE LA NUTRITION	2020-01-30	2020-01-31
04-056	66	500515	Agitation Nocturne	1	NK/05/2020	2020-05-15	.	NK/06/2020	2020-06-15	.	Non	.	.	.	.	Agitation Nocturne	Agitation	Symptômes De L'anxiété	Troubles Et Symptômes De L'anxiété	AFFECTIONS PSYCHIATRIQUES	2020-01-30	2020-01-31
04-056	36	491515	Alopecie	1	NK/04/2020	2020-04-15	.	NK/NK/2020	2020-07-01	.	Oui	Coché	.	.	.	Alopécie	Alopécie	Alopécies	Affections Des Annexes Cutanées	AFFECTIONS DE LA PEAU ET DU TISSU SOUS-CUTANÉ	2020-01-30	2020-01-31
04-056	82	502115	Amytrophie	K	NK/07/2020	2020-07-15	.		.	Coché	Non	.	.	.	.	Amyotrophie	Amyotrophie	Myopathies	Troubles Musculaires	AFFECTIONS MUSCULOSQUELETTIQUES ET DU TISSU CONJONCTIF	2020-01-30	2020-01-31
04-056	26	490515	Anemie	2	2020-06-11	2020-06-11	.	2020-07-08	2020-07-08	.	Oui	Coché	.	.	.	Anémie	Anémie	Anémies NCA	Anémies Non Hémolytiques Et Dépression De La Fonction Médullaire	AFFECTIONS HÉMATOLOGIQUES ET DU SYSTÈME LYMPHATIQUE	2020-01-30	2020-01-31
04-056	29	490815	Anemie	1	2020-07-09	2020-07-09	.		.	Coché	Oui	Coché	.	.	.	Anémie	Anémie	Anémies NCA	Anémies Non Hémolytiques Et Dépression De La Fonction Médullaire	AFFECTIONS HÉMATOLOGIQUES ET DU SYSTÈME LYMPHATIQUE	2020-01-30	2020-01-31
04-056	64	500315	Anemie Normocytaire Normochrome	2	2020-06-04	2020-06-04	.	NK/06/2020	2020-06-15	.	Non	.	.	.	.	Anémie Normocytaire Normochrome	Anémie Normochrome Normocytaire	Anémies NCA	Anémies Non Hémolytiques Et Dépression De La Fonction Médullaire	AFFECTIONS HÉMATOLOGIQUES ET DU SYSTÈME LYMPHATIQUE	2020-01-30	2020-01-31
04-056	39	491815	Anorexie	1	NK/03/2018	.	Coché	NK/03/2018	2018-03-15	.	Non	.	.	.	.	Anorexie	Appétit Diminué	Troubles De L'appétit	Troubles De L'appétit Et De La Nutrition	TROUBLES DU MÉTABOLISME ET DE LA NUTRITION	2020-01-30	2020-01-31
04-056	3	488215	Anorexie	2	2018-01-26	2018-01-26	Coché	2018-01-30	2018-01-30	.	Oui	Coché	Coché	Coché	.	Anorexie	Appétit Diminué	Troubles De L'appétit	Troubles De L'appétit Et De La Nutrition	TROUBLES DU MÉTABOLISME ET DE LA NUTRITION	2020-01-30	2020-01-31
04-056	59	499815	Arthrite Metatarsophalangienne	1	2020-05-24	2020-05-24	.		.	Coché	Non	.	.	.	.	Arthrite	Arthrite	Arthropathies NCA	Troubles Des Articulations	AFFECTIONS MUSCULOSQUELETTIQUES ET DU TISSU CONJONCTIF	2020-01-30	2020-01-31
04-056	43	492215	Asthenie	2	NK/07/2020	2020-07-15	.		.	Coché	Oui	Coché	.	.	.	Asthénie	Asthénie	États Asthéniques	Troubles Généraux Nca	TROUBLES GÉNÉRAUX ET ANOMALIES AU SITE D'ADMINISTRATION	2020-01-30	2020-01-31
04-056	7	488615	Asthenie	1	NK/02/2020	2020-02-15	.	NK/02/2020	2020-02-16	.	Oui	Coché	.	.	.	Asthénie	Asthénie	États Asthéniques	Troubles Généraux Nca	TROUBLES GÉNÉRAUX ET ANOMALIES AU SITE D'ADMINISTRATION	2020-01-30	2020-01-31
04-056	18	489715	Asthenie	1	2020-03-14	2020-03-14	.	NK/03/2020	2020-03-15	.	Oui	Coché	Coché	Coché	.	Asthénie	Asthénie	États Asthéniques	Troubles Généraux Nca	TROUBLES GÉNÉRAUX ET ANOMALIES AU SITE D'ADMINISTRATION	2020-01-30	2020-01-31
04-056	23	490215	Asthenie	2	2020-03-27	2020-03-27	.	2020-04-03	2020-04-03	.	Oui	Coché	Coché	Coché	.	Asthénie	Asthénie	États Asthéniques	Troubles Généraux Nca	TROUBLES GÉNÉRAUX ET ANOMALIES AU SITE D'ADMINISTRATION	2020-01-30	2020-01-31
04-056	31	491015	Asthenie	1	NK/04/2020	2020-04-15	.	NK/04/2020	2020-04-16	.	Non	.	.	.	.	Asthénie	Asthénie	États Asthéniques	Troubles Généraux Nca	TROUBLES GÉNÉRAUX ET ANOMALIES AU SITE D'ADMINISTRATION	2020-01-30	2020-01-31
04-056	60	499915	Asthenie	3	2020-05-21	2020-05-21	.		.	Coché	Non	.	.	.	.	Asthénie	Asthénie	États Asthéniques	Troubles Généraux Nca	TROUBLES GÉNÉRAUX ET ANOMALIES AU SITE D'ADMINISTRATION	2020-01-30	2020-01-31
04-056	53	499215	Chutes Multiples	1	NK/05/2020	2020-05-15	.	NK/05/2020	2020-05-16	.	Non	.	.	.	.	Chute	Chute	Lésions Sans Localisation Spécifique NCA	Lésions Nca	LÉSIONS, INTOXICATIONS ET COMPLICATIONS D'INTERVENTIONS	2020-01-30	2020-01-31
04-056	31	491015	Confusion	3	2018-04-16	2018-04-16	Coché	2018-04-30	2018-04-30	.	Non	.	.	.	.	État Confusionnel	État Confusionnel	Confusion Et Désorientation	Délires (Incl Confusion)	AFFECTIONS PSYCHIATRIQUES	2020-01-30	2020-01-31
04-056	15	489415	Constipation	1	2020-01-22	2020-01-22	Coché	2020-01-24	2020-01-24	.	Non	.	.	.	.	Constipation	Constipation	Troubles Atoniques Et D'hypomobilité Gastro-Intestinaux NCA	Troubles De La Motricité Gastro-Intestinale Et De La Défécation	AFFECTIONS GASTRO-INTESTINALES	2020-01-30	2020-01-31
04-056	14	489315	Crampe Machoire	K	NK/02/2020	2020-02-15	.	NK/04/2020	2020-04-15	.	Non	.	.	.	.	Crampe De La Mâchoire	Trismus	Anomalies Du Tonus Musculaire	Troubles Musculaires	AFFECTIONS MUSCULOSQUELETTIQUES ET DU TISSU CONJONCTIF	2020-01-30	2020-01-31
04-056	75	501415	Decompensation Cardiaque	K	NK/06/2020	2020-06-15	.	NK/06/2020	2020-06-16	.	Non	.	.	.	.	Décompensation Cardiaque	Insuffisance Cardiaque	Insuffisances Cardiaques NCA	Insuffisances Cardiaques	AFFECTIONS CARDIAQUES	2020-01-30	2020-01-31
04-056	48	492715	Deshydratation	3	2020-05-21	2020-05-21	.	NK/07/2020	2020-07-15	.	Non	.	.	.	.	Déshydratation	Déshydratation	Volume Liquidien Total Diminué	Troubles De L'équilibre Hydroélectrolytique	TROUBLES DU MÉTABOLISME ET DE LA NUTRITION	2020-01-30	2020-01-31
04-056	74	501315	Desquamation Paume	K	NK/06/2020	2020-06-15	.		.	Coché	Non	.	.	.	.	Desquamation Des Mains Et De La Plante Des Pieds	Exfoliation Cutanée	Affections Exfoliatrices	Affections Dermiques Et Épidermiques	AFFECTIONS DE LA PEAU ET DU TISSU SOUS-CUTANÉ	2020-01-30	2020-01-31
04-056	2	488115	Diarrhees	1	2020-02-06	2020-02-06	.	2020-02-10	2020-02-10	.	Oui	Coché	Coché	Coché	.	Diarrhée	Diarrhée	Diarrhées (Excl Infectieuses)	Troubles De La Motricité Gastro-Intestinale Et De La Défécation	AFFECTIONS GASTRO-INTESTINALES	2020-01-30	2020-01-31
04-056	5	488415	Diarrhees	1	2020-02-17	2020-02-17	.	2020-02-19	2020-02-19	.	Oui	Coché	Coché	Coché	.	Diarrhée	Diarrhée	Diarrhées (Excl Infectieuses)	Troubles De La Motricité Gastro-Intestinale Et De La Défécation	AFFECTIONS GASTRO-INTESTINALES	2020-01-30	2020-01-31
04-056	20	489915	Diarrhees	1	NK/03/2020	2020-03-15	.	NK/03/2020	2020-03-16	.	Oui	Coché	Coché	Coché	.	Diarrhée	Diarrhée	Diarrhées (Excl Infectieuses)	Troubles De La Motricité Gastro-Intestinale Et De La Défécation	AFFECTIONS GASTRO-INTESTINALES	2020-01-30	2020-01-31
04-056	25	490415	Diarrhees	1	NK/03/2020	2020-03-15	.	NK/04/2020	2020-04-15	.	Oui	Coché	.	.	.	Diarrhée	Diarrhée	Diarrhées (Excl Infectieuses)	Troubles De La Motricité Gastro-Intestinale Et De La Défécation	AFFECTIONS GASTRO-INTESTINALES	2020-01-30	2020-01-31
04-056	34	491315	Diarrhees	1	NK/04/2020	2020-04-15	.	NK/04/2020	2020-04-16	.	Oui	Coché	Coché	Coché	.	Diarrhée	Diarrhée	Diarrhées (Excl Infectieuses)	Troubles De La Motricité Gastro-Intestinale Et De La Défécation	AFFECTIONS GASTRO-INTESTINALES	2020-01-30	2020-01-31
04-056	38	491715	Diarrhees Sur Stomie Entrainant Une Insuffisance Renale	3	2020-05-05	2020-05-05	.	2020-05-09	2020-05-09	.	Non	.	.	.	Coché	Diarrhée	Diarrhée	Diarrhées (Excl Infectieuses)	Troubles De La Motricité Gastro-Intestinale Et De La Défécation	AFFECTIONS GASTRO-INTESTINALES	2020-01-30	2020-01-31
04-056	38	491715	Diarrhees Sur Stomie Entrainant Une Insuffisance Renale	3	2020-05-05	2020-05-05	.	2020-05-09	2020-05-09	.	Non	.	.	.	Coché	Insuffisance Rénale	Insuffisance Rénale	Atteinte Et Insuffisance Rénales	Troubles Rénaux (Excl Néphropathies)	AFFECTIONS DU REIN ET DES VOIES URINAIRES	2020-01-30	2020-01-31
04-056	47	492615	Diarrhees Sur Stomie Entrainant Unedeshydratation Et Une Insuffisance Renale	3	2020-05-21	2020-05-21	.	2020-06-23	2020-06-23	.	Non	.	.	.	Coché	Insuffisance Rénale	Insuffisance Rénale	Atteinte Et Insuffisance Rénales	Troubles Rénaux (Excl Néphropathies)	AFFECTIONS DU REIN ET DES VOIES URINAIRES	2020-01-30	2020-01-31
04-056	47	492615	Diarrhees Sur Stomie Entrainant Unedeshydratation Et Une Insuffisance Renale	3	2020-05-21	2020-05-21	.	2020-06-23	2020-06-23	.	Non	.	.	.	Coché	Diarrhée	Diarrhée	Diarrhées (Excl Infectieuses)	Troubles De La Motricité Gastro-Intestinale Et De La Défécation	AFFECTIONS GASTRO-INTESTINALES	2020-01-30	2020-01-31
04-056	47	492615	Diarrhees Sur Stomie Entrainant Unedeshydratation Et Une Insuffisance Renale	3	2020-05-21	2020-05-21	.	2020-06-23	2020-06-23	.	Non	.	.	.	Coché	Déshydratation	Déshydratation	Volume Liquidien Total Diminué	Troubles De L'équilibre Hydroélectrolytique	TROUBLES DU MÉTABOLISME ET DE LA NUTRITION	2020-01-30	2020-01-31
04-056	12	489115	Dilatation Anevrismale De L'aorte Abdominale	K		.	Coché		.	Coché	Non	.	.	.	.	Anévrisme Abdominal	Anévrisme De L'aorte	Anévrismes Et Dissections Aortiques	Anévrismes Et Dissections Artérielles	AFFECTIONS VASCULAIRES	2020-01-30	2020-01-31
04-056	56	499515	Douleur Costale Gauche	1	2020-05-18	2020-05-18	.	NK/05/2020	2020-05-19	.	Non	.	.	.	.	Douleur Costale	Douleur Musculosquelettique Du Thorax	Douleur Et Inconfort Musculosquelettiques Et Du Tissu Conjonctif	Troubles Musculosquelettiques Et Du Tissu Conjonctif Nca	AFFECTIONS MUSCULOSQUELETTIQUES ET DU TISSU CONJONCTIF	2020-01-30	2020-01-31
04-056	45	492415	Douleur Lombaires	1	2020-05-05	2020-05-05	.	NK/05/2020	2020-05-15	.	Non	.	.	.	.	Douleur Lombaire	Dorsalgie	Douleur Et Inconfort Musculosquelettiques Et Du Tissu Conjonctif	Troubles Musculosquelettiques Et Du Tissu Conjonctif Nca	AFFECTIONS MUSCULOSQUELETTIQUES ET DU TISSU CONJONCTIF	2020-01-30	2020-01-31
04-056	7	488615	Dysgueusie	1	2020-01-30	2020-01-30	.	NK/03/2020	2020-03-15	.	Oui	Coché	.	.	.	Dysgueusie	Dysgueusie	Anomalies Sensorielles NCA	Troubles Neurologiques Nca	AFFECTIONS DU SYSTÈME NERVEUX	2020-01-30	2020-01-31
04-056	77	501615	Dyspnee Febrile Apparition Brutale	K	2020-06-26	2020-06-26	.	NK/06/2020	2020-06-27	.	Non	.	.	.	.	Dyspnée	Dyspnée	Anomalies Respiratoires	Troubles Respiratoires Nca	AFFECTIONS RESPIRATOIRES, THORACIQUES ET MÉDIASTINALES	2020-01-30	2020-01-31
04-056	29	490815	Embolie Pulmonaire	3	2020-04-21	2020-04-21	.		.	Coché	Non	.	.	.	Coché	Embolie Pulmonaire	Embolie Pulmonaire	Thromboses Et Embolies Pulmonaires	Troubles Vasculaires Pulmonaires	AFFECTIONS RESPIRATOIRES, THORACIQUES ET MÉDIASTINALES	2020-01-30	2020-01-31
04-056	5	488415	Epistaxis	1	NK/10/2018	.	Coché	NK/01/2019	2019-01-15	.	Oui	Coché	.	.	.	Épistaxis	Épistaxis	Affections Nasales NCA	Affections Des Voies Aériennes Supérieures (Excl Infections)	AFFECTIONS RESPIRATOIRES, THORACIQUES ET MÉDIASTINALES	2020-01-30	2020-01-31
04-056	73	501215	Eruption Cutanee Cuir Chevelu	K	NK/06/2020	2020-06-15	.		.	Coché	Non	.	.	.	.	Éruption Cutanée	Rash	Rash, Éruptions Et Exanthème NCA	Affections Dermiques Et Épidermiques	AFFECTIONS DE LA PEAU ET DU TISSU SOUS-CUTANÉ	2020-01-30	2020-01-31
04-056	72	501115	Eruption Cutanee Du Dos	K	NK/06/2020	2020-06-15	.		.	Coché	Non	.	.	.	.	Éruption Cutanée	Rash	Rash, Éruptions Et Exanthème NCA	Affections Dermiques Et Épidermiques	AFFECTIONS DE LA PEAU ET DU TISSU SOUS-CUTANÉ	2020-01-30	2020-01-31
04-056	16	489515	Extinction Voix	K	2020-02-09	2020-02-09	.	NK/02/2020	2020-02-15	.	Non	.	.	.	.	Extinction De Voix	Aphonie	Signes Et Symptômes Des Voies Aériennes Supérieures	Signes Et Symptômes De L'appareil Respiratoire	AFFECTIONS RESPIRATOIRES, THORACIQUES ET MÉDIASTINALES	2020-01-30	2020-01-31
04-056	69	500815	Fievre	1	2020-06-05	2020-06-05	.	2020-06-05	2020-06-05	.	Non	.	.	.	.	Fièvre	Fièvre	Troubles Fébriles	Anomalies De La Température Corporelle	TROUBLES GÉNÉRAUX ET ANOMALIES AU SITE D'ADMINISTRATION	2020-01-30	2020-01-31
04-056	11	489015	Fracture Tassement T11	K		.	Coché		.	Coché	Non	.	.	.	.	Fracture De Vertèbre Thoracique T11	Fracture De Vertèbre Thoracique	Fractures Et Luxations Du Rachis	Lésions Des Os Et Articulations	LÉSIONS, INTOXICATIONS ET COMPLICATIONS D'INTERVENTIONS	2020-01-30	2020-01-31
04-056	10	488915	Glaucome Chronique	K		.	Coché		.	Coché	Non	.	.	.	.	Glaucome	Glaucome	Glaucomes (Excl Congénitaux)	Glaucome Et Hypertonie Oculaire	AFFECTIONS OCULAIRES	2020-01-30	2020-01-31
04-056	9	488815	Hta	2		.	Coché		.	Coché	Non	.	.	.	.	Hypertension Artérielle	Hypertension	Troubles Hypertensifs Vasculaires NCA	Troubles Hypertensifs Vasculaires	AFFECTIONS VASCULAIRES	2020-01-30	2020-01-31
04-056	76	501515	Hta Pic 18	K	NK/07/2020	2020-07-15	.	NK/07/2020	2020-07-16	.	Non	.	.	.	.	Hypertension Artérielle	Hypertension	Troubles Hypertensifs Vasculaires NCA	Troubles Hypertensifs Vasculaires	AFFECTIONS VASCULAIRES	2020-01-30	2020-01-31
04-056	28	490715	Hypoalbuminemie	2	2020-04-09	2020-04-09	.	2020-04-21	2020-04-21	.	Non	.	.	.	.	Hypoalbuminémie	Hypoalbuminémie	Troubles Du Métabolisme Protidique NCA	Troubles Du Métabolisme Des Protéines Et Des Acides Aminés Nca	TROUBLES DU MÉTABOLISME ET DE LA NUTRITION	2020-01-30	2020-01-31
04-056	65	500415	Hypoalbuminemie	2	NK/05/2020	2020-05-15	.	NK/06/2020	2020-06-15	.	Non	.	.	.	.	Hypoalbuminémie	Hypoalbuminémie	Troubles Du Métabolisme Protidique NCA	Troubles Du Métabolisme Des Protéines Et Des Acides Aminés Nca	TROUBLES DU MÉTABOLISME ET DE LA NUTRITION	2020-01-30	2020-01-31
04-056	43	492215	Hypocalcemie	K	2020-05-05	2020-05-05	.	NK/05/2020	2020-05-15	.	Non	.	.	.	.	Hypocalcémie	Hypocalcémie	Troubles Du Métabolisme Du Calcium	Troubles Des Os Et Du Métabolisme Du Calcium, Du Magnésium Et Du Phosphore	TROUBLES DU MÉTABOLISME ET DE LA NUTRITION	2020-01-30	2020-01-31
04-056	46	492515	Hypokaliemie	1	2020-05-09	2020-05-09	.	NK/05/2020	2020-05-15	.	Non	.	.	.	.	Hypokaliémie	Hypokaliémie	Déséquilibre Du Potassium	Troubles De L'équilibre Hydroélectrolytique	TROUBLES DU MÉTABOLISME ET DE LA NUTRITION	2020-01-30	2020-01-31
04-056	58	499715	Hypokaliemie	3	2020-05-23	2020-05-23	.	2020-05-25	2020-05-25	.	Non	.	.	.	.	Hypokaliémie	Hypokaliémie	Déséquilibre Du Potassium	Troubles De L'équilibre Hydroélectrolytique	TROUBLES DU MÉTABOLISME ET DE LA NUTRITION	2020-01-30	2020-01-31
04-056	15	489415	Hypomagnesemie	1	NK/02/2020	2020-02-15	.		.	Coché	Non	.	.	.	.	Hypomagnésémie	Hypomagnésémie	Troubles Du Métabolisme Du Magnésium	Troubles Des Os Et Du Métabolisme Du Calcium, Du Magnésium Et Du Phosphore	TROUBLES DU MÉTABOLISME ET DE LA NUTRITION	2020-01-30	2020-01-31
04-056	40	491915	Hypomagnesemie	4	2020-05-05	2020-05-05	.	NK/05/2020	2020-05-15	.	Non	.	.	.	.	Hypomagnésémie	Hypomagnésémie	Troubles Du Métabolisme Du Magnésium	Troubles Des Os Et Du Métabolisme Du Calcium, Du Magnésium Et Du Phosphore	TROUBLES DU MÉTABOLISME ET DE LA NUTRITION	2020-01-30	2020-01-31
04-056	41	492015	Hypomagnesemie	2	2020-05-09	2020-05-09	.	NK/05/2020	2020-05-15	.	Non	.	.	.	.	Hypomagnésémie	Hypomagnésémie	Troubles Du Métabolisme Du Magnésium	Troubles Des Os Et Du Métabolisme Du Calcium, Du Magnésium Et Du Phosphore	TROUBLES DU MÉTABOLISME ET DE LA NUTRITION	2020-01-30	2020-01-31
04-056	42	492115	Hypomagnesemie	1	NK/05/2020	2020-05-15	.	NK/06/2020	2020-06-15	.	Non	.	.	.	.	Hypomagnésémie	Hypomagnésémie	Troubles Du Métabolisme Du Magnésium	Troubles Des Os Et Du Métabolisme Du Calcium, Du Magnésium Et Du Phosphore	TROUBLES DU MÉTABOLISME ET DE LA NUTRITION	2020-01-30	2020-01-31
04-056	44	492315	Hypopaparathyroidie Secondaire A Hypomagnesemie	K	2020-05-05	2020-05-05	.	NK/05/2020	2020-05-15	.	Non	.	.	.	.	Hyperparathyroïdie Secondaire	Hyperparathyroïdie Secondaire	Troubles Hyperparathyroïdiens	Troubles De La Glande Parathyroïde	AFFECTIONS ENDOCRINIENNES	2020-01-30	2020-01-31
04-056	54	499315	Hypotension Orthostatiques	1	NK/05/2020	2020-05-15	.	NK/05/2020	2020-05-16	.	Non	.	.	.	.	Hypotension Orthostatique	Hypotension Orthostatique	Troubles Hypotensifs Vasculaires	Baisses Et Troubles Non Spécifiques De La Pression Artérielle Et Chocs	AFFECTIONS VASCULAIRES	2020-01-30	2020-01-31
04-056	71	501015	Infection Cip	2	2020-06-05	2020-06-05	.	2020-06-08	2020-06-08	.	Non	.	.	.	.	Infection Au Site Du Dispositif Médical	Infection Au Site Du Dispositif Médical	Infections NCA	Infections - Pathogène Non Précisé	INFECTIONS ET INFESTATIONS	2020-01-30	2020-01-31
04-056	70	500915	Infection Urinaire Citrobacter Koseri	2	2020-06-05	2020-06-05	.	2020-06-08	2020-06-08	.	Non	.	.	.	.	Infection Urinaire	Infection Des Voies Urinaires	Infections Des Voies Urinaires	Infections - Pathogène Non Précisé	INFECTIONS ET INFESTATIONS	2020-01-30	2020-01-31
04-056	39	491815	Insuffisance Renale Aigue	3	2020-05-05	2020-05-05	.	2020-05-09	2020-05-09	.	Non	.	.	.	.	Insuffisance Rénale Aiguë	Insuffisance Rénale Aiguë	Atteinte Et Insuffisance Rénales	Troubles Rénaux (Excl Néphropathies)	AFFECTIONS DU REIN ET DES VOIES URINAIRES	2020-01-30	2020-01-31
04-056	49	492815	Insuffisance Renale Aigue Multifactorielle Avec Necrose Tubulaire	3	2020-05-21	2020-05-21	.	2020-06-23	2020-06-23	.	Non	.	.	.	.	Insuffisance Rénale Aiguë	Insuffisance Rénale Aiguë	Atteinte Et Insuffisance Rénales	Troubles Rénaux (Excl Néphropathies)	AFFECTIONS DU REIN ET DES VOIES URINAIRES	2020-01-30	2020-01-31
04-056	50	492915	Insuffisance Renale Aigue Multifactorielle Avec Necrose Tubulaire	2	2020-06-24	2020-06-24	.		.	Coché	Non	.	.	.	.	Insuffisance Rénale Aiguë	Insuffisance Rénale Aiguë	Atteinte Et Insuffisance Rénales	Troubles Rénaux (Excl Néphropathies)	AFFECTIONS DU REIN ET DES VOIES URINAIRES	2020-01-30	2020-01-31
04-056	61	500015	Insuffisance Surrenalienne	2	NK/06/2020	2020-06-15	.		.	Coché	Non	.	.	.	.	Insuffisance Surrénalienne	Insuffisance Surrénalienne	Insuffisances Corticosurrénaliennes	Troubles De La Glande Surrénale	AFFECTIONS ENDOCRINIENNES	2020-01-30	2020-01-31
04-056	1	488015	Nausees	1	2020-02-07	2020-02-07	.	2020-02-10	2020-02-10	.	Oui	Coché	.	.	.	Nausée	Nausée	Symptômes De Nausées Et Vomissements	Signes Et Symptômes Gastro-Intestinaux	AFFECTIONS GASTRO-INTESTINALES	2020-01-30	2020-01-31
04-056	4	488315	Nausees	1	2020-02-18	2020-02-18	.	2020-02-20	2020-02-20	.	Oui	Coché	.	.	.	Nausée	Nausée	Symptômes De Nausées Et Vomissements	Signes Et Symptômes Gastro-Intestinaux	AFFECTIONS GASTRO-INTESTINALES	2020-01-30	2020-01-31
04-056	19	489815	Nausees	1	2020-03-13	2020-03-13	.	2020-03-15	2020-03-15	.	Oui	Coché	.	.	.	Nausée	Nausée	Symptômes De Nausées Et Vomissements	Signes Et Symptômes Gastro-Intestinaux	AFFECTIONS GASTRO-INTESTINALES	2020-01-30	2020-01-31
04-056	32	491115	Nausees	2	NK/04/2020	2020-04-15	.	NK/04/2020	2020-04-16	.	Oui	Coché	.	.	.	Nausée	Nausée	Symptômes De Nausées Et Vomissements	Signes Et Symptômes Gastro-Intestinaux	AFFECTIONS GASTRO-INTESTINALES	2020-01-30	2020-01-31
04-056	3	488215	Neuropathie Peripherique	1	2020-01-31	2020-01-31	.	2020-02-02	2020-02-02	.	Oui	Coché	.	.	.	Neuropathie Périphérique	Neuropathie Périphérique	Neuropathies Périphériques NCA	Neuropathies Périphériques	AFFECTIONS DU SYSTÈME NERVEUX	2020-01-30	2020-01-31
04-056	6	488515	Neuropathie Peripherique	1	2020-02-20	2020-02-20	.	2020-02-24	2020-02-24	.	Oui	Coché	.	.	.	Neuropathie Périphérique	Neuropathie Périphérique	Neuropathies Périphériques NCA	Neuropathies Périphériques	AFFECTIONS DU SYSTÈME NERVEUX	2020-01-30	2020-01-31
04-056	21	490015	Neuropathie Peripherique	1	2020-03-13	2020-03-13	.	NK/03/2020	2020-03-15	.	Oui	Coché	.	.	.	Neuropathie Périphérique	Neuropathie Périphérique	Neuropathies Périphériques NCA	Neuropathies Périphériques	AFFECTIONS DU SYSTÈME NERVEUX	2020-01-30	2020-01-31
04-056	33	491215	Neuropathie Peripherique	2	NK/04/2020	2020-04-15	.	NK/04/2020	2020-04-16	.	Oui	Coché	.	.	.	Neuropathie Périphérique	Neuropathie Périphérique	Neuropathies Périphériques NCA	Neuropathies Périphériques	AFFECTIONS DU SYSTÈME NERVEUX	2020-01-30	2020-01-31
04-056	81	502015	Neuropathie Peripherique	1	2020-02-28	2020-02-28	.	2020-03-06	2020-03-06	.	Oui	Coché	.	.	.	Neuropathie Périphérique	Neuropathie Périphérique	Neuropathies Périphériques NCA	Neuropathies Périphériques	AFFECTIONS DU SYSTÈME NERVEUX	2020-01-30	2020-01-31
04-056	26	490515	Neurophathie Peripherique	1	2020-03-27	2020-03-27	.	2020-03-31	2020-03-31	.	Oui	Coché	.	.	.	Neuropathie Périphérique	Neuropathie Périphérique	Neuropathies Périphériques NCA	Neuropathies Périphériques	AFFECTIONS DU SYSTÈME NERVEUX	2020-01-30	2020-01-31
04-056	30	490915	Perte De Poids	K	NK/09/2018	.	Coché	NK/10/2018	2018-10-15	.	Non	.	.	.	.	Perte De Poids	Poids Diminué	Actes D'examen Physique Et De L'état Des Organes	Thèmes Liés À L'examen Physique Et À L'état Des Organes	INVESTIGATIONS	2020-01-30	2020-01-31
04-056	20	489915	Perte De Poids	K	NK/08/2018	.	Coché	NK/09/2018	2018-09-15	.	Non	.	.	.	.	Perte De Poids	Poids Diminué	Actes D'examen Physique Et De L'état Des Organes	Thèmes Liés À L'examen Physique Et À L'état Des Organes	INVESTIGATIONS	2020-01-30	2020-01-31
04-056	57	499615	Pic Hta	1	2020-05-23	2020-05-23	.	2020-05-23	2020-05-23	.	Non	.	.	.	.	Crise Aiguë D'hypertension	Crise Aiguë D'hypertension	Hypertension Artérielle Accélérée Et Maligne	Troubles Hypertensifs Vasculaires	AFFECTIONS VASCULAIRES	2020-01-30	2020-01-31
04-056	62	500115	Pneumopathie	K	2020-05-05	2020-05-05	.	NK/05/2020	2020-05-15	.	Non	.	.	.	.	Pneumopathie	Trouble Pulmonaire	Affections Respiratoires NCA	Troubles Respiratoires Nca	AFFECTIONS RESPIRATOIRES, THORACIQUES ET MÉDIASTINALES	2020-01-30	2020-01-31
04-056	55	499415	Ptosis Droit	1	2020-05-18	2020-05-18	.	NK/05/2020	2020-05-19	.	Non	.	.	.	.	Ptosis	Ptosis	Troubles De La Motricité Palpébrale	Troubles Oculaires Neuromusculaires	AFFECTIONS OCULAIRES	2020-01-30	2020-01-31
04-056	13	489215	Sequelle Neurologique Avc (Perte De Memoire- Ralentissement	K		.	Coché		.	Coché	Non	.	.	.	.	Perte De Mémoire	Amnésie	Pertes De Mémoire (Excl Démence)	Déficiences Mentales	AFFECTIONS DU SYSTÈME NERVEUX	2020-01-30	2020-01-31
04-056	13	489215	Sequelle Neurologique Avc (Perte De Memoire- Ralentissement	K		.	Coché		.	Coché	Non	.	.	.	.	Trouble De La Conscience Avec Ralentissement De La Pensée	Diminution Du Niveau De Conscience	Perturbations De La Conscience NCA	Troubles Neurologiques Nca	AFFECTIONS DU SYSTÈME NERVEUX	2020-01-30	2020-01-31
04-056	67	500615	Somnolence Diurne	1	NK/05/2020	2020-05-15	.	NK/06/2020	2020-06-15	.	Non	.	.	.	.	Somnolence Diurne	Somnolence	Perturbations De La Conscience NCA	Troubles Neurologiques Nca	AFFECTIONS DU SYSTÈME NERVEUX	2020-01-30	2020-01-31
04-056	78	501715	Syndrome Inflamatoire	K	2020-06-28	2020-06-28	.	NK/07/2020	2020-07-15	.	Non	.	.	.	.	Sirs (Syndrome De Réponse Inflammatoire Généralisée)	Syndrome De Réponse Inflammatoire Généralisée	Inflammations	Troubles Généraux Nca	TROUBLES GÉNÉRAUX ET ANOMALIES AU SITE D'ADMINISTRATION	2020-01-30	2020-01-31
04-056	83	502215	Traumatisme Cranien	1	2020-05-18	2020-05-18	.	2020-05-18	2020-05-18	.	Non	.	.	.	.	Traumatisme Crânien	Lésion De La Tête	Lésions De Localisation Spécifique NCA	Lésions Nca	LÉSIONS, INTOXICATIONS ET COMPLICATIONS D'INTERVENTIONS	2020-01-30	2020-01-31
04-056	30	490915	Tvp Iliaque Externe	K	2020-04-21	2020-04-21	.		.	Coché	Non	.	.	.	.	Thrombose De La Veine Iliaque	Thrombose Veineuse Pelvienne	Embolies Et Thromboses Périphériques	Embolies Et Thromboses	AFFECTIONS VASCULAIRES	2020-01-30	2020-01-31
04-056	52	499115	Vertiges Rotatoires Au Lever	3	NK/05/2020	2020-05-15	.	NK/05/2020	2020-05-16	.	Non	.	.	.	.	Vertige Rotatoire	Vertige	Signes Et Symptômes De L'oreille Interne	Troubles De L'oreille Interne Et Du Nerf Auditif (Viiième)	AFFECTIONS DE L'OREILLE ET DU LABYRINTHE	2020-01-30	2020-01-31
05-006	24	490315	Anemie	1	2020-04-09	2020-04-09	.	2020-04-22	2020-04-22	.	Oui	Coché	.	.	.	Anémie	Anémie	Anémies NCA	Anémies Non Hémolytiques Et Dépression De La Fonction Médullaire	AFFECTIONS HÉMATOLOGIQUES ET DU SYSTÈME LYMPHATIQUE	2018-02-27	2018-02-28
05-006	37	491615	Anemie	2	2020-04-22	2020-04-22	.	2020-05-05	2020-05-05	.	Oui	Coché	.	.	.	Anémie	Anémie	Anémies NCA	Anémies Non Hémolytiques Et Dépression De La Fonction Médullaire	AFFECTIONS HÉMATOLOGIQUES ET DU SYSTÈME LYMPHATIQUE	2018-02-27	2018-02-28
05-006	79	501815	Asthenie	1	2020-02-28	2020-02-28	.	2020-03-06	2020-03-06	.	Oui	Coché	Coché	Coché	.	Asthénie	Asthénie	États Asthéniques	Troubles Généraux Nca	TROUBLES GÉNÉRAUX ET ANOMALIES AU SITE D'ADMINISTRATION	2018-02-27	2018-02-28
05-006	16	489515	Asthenie	2	NK/05/2018	2018-05-15	.	NK/06/2018	2018-06-15	.	Non	.	.	.	.	Asthénie	Asthénie	États Asthéniques	Troubles Généraux Nca	TROUBLES GÉNÉRAUX ET ANOMALIES AU SITE D'ADMINISTRATION	2018-02-27	2018-02-28
05-006	23	490215	Asthenie	1	NK/06/2018	2018-06-15	.	NK/07/2018	2018-07-15	.	Non	.	.	.	.	Asthénie	Asthénie	États Asthéniques	Troubles Généraux Nca	TROUBLES GÉNÉRAUX ET ANOMALIES AU SITE D'ADMINISTRATION	2018-02-27	2018-02-28
05-006	29	490815	Asthenie	2	NK/07/2018	2018-07-15	.	NK/09/2018	2018-09-15	.	Non	.	.	.	.	Asthénie	Asthénie	États Asthéniques	Troubles Généraux Nca	TROUBLES GÉNÉRAUX ET ANOMALIES AU SITE D'ADMINISTRATION	2018-02-27	2018-02-28
05-006	5	488415	Asthénie	1	NK/03/2018	2018-03-15	.	NK/05/2018	2018-05-15	.	Non	.	.	.	.	Asthénie	Asthénie	États Asthéniques	Troubles Généraux Nca	TROUBLES GÉNÉRAUX ET ANOMALIES AU SITE D'ADMINISTRATION	2018-02-27	2018-02-28
05-006	23	490215	Constipation	1	2020-06-17	2020-06-17	.	2020-06-20	2020-06-20	.	Oui	Coché	.	.	.	Constipation	Constipation	Troubles Atoniques Et D'hypomobilité Gastro-Intestinaux NCA	Troubles De La Motricité Gastro-Intestinale Et De La Défécation	AFFECTIONS GASTRO-INTESTINALES	2018-02-27	2018-02-28
05-006	30	490915	Decompensation Acido Cetosique Diabetique	4	2018-07-26	2018-07-26	.	2018-07-31	2018-07-31	.	Oui	.	Coché	.	Coché	Acidocétose Diabétique	Acidocétose Diabétique	Complications Du Diabète NCA	Complications Du Diabète	TROUBLES DU MÉTABOLISME ET DE LA NUTRITION	2018-02-27	2018-02-28
05-006	25	490415	Decompensation Acido Cetosique Inaugural D'un Diabete	3	2018-06-19	2018-06-19	.	2018-06-29	2018-06-29	.	Oui	.	Coché	.	Coché	Acidocétose Diabétique	Acidocétose Diabétique	Complications Du Diabète NCA	Complications Du Diabète	TROUBLES DU MÉTABOLISME ET DE LA NUTRITION	2018-02-27	2018-02-28
05-006	26	490515	Diabete Non Equilibre	A	2018-06-19	2018-06-19	.		.	Coché	Oui	.	Coché	.	.	Aggravation Du Diabète	Diabète	Diabète Sucré (Incl Sous-Types)	Troubles Du Métabolisme Du Glucose (Incl Diabète Sucré)	TROUBLES DU MÉTABOLISME ET DE LA NUTRITION	2018-02-27	2018-02-28
05-006	13	489215	Douleur Abdominale	1	2018-05-05	2018-05-05	.	NK/07/2018	2018-07-15	.	Non	.	.	.	.	Douleur Abdominale	Douleur Abdominale	Douleurs Gastro-Intestinales Et Abdominales (Excl Bouche Et Gorge)	Signes Et Symptômes Gastro-Intestinaux	AFFECTIONS GASTRO-INTESTINALES	2018-02-27	2018-02-28
05-006	34	491315	Dyspnee	2	2018-06-18	2018-06-18	.		.	Coché	Non	.	.	.	.	Dyspnée	Dyspnée	Anomalies Respiratoires	Troubles Respiratoires Nca	AFFECTIONS RESPIRATOIRES, THORACIQUES ET MÉDIASTINALES	2018-02-27	2018-02-28
05-006	11	489015	Epanchement Pleural	2	NK/04/2018	2018-04-10	.	2018-04-11	2018-04-11	.	Non	.	.	.	.	Épanchement Pleural	Épanchement Pleural	Pneumothorax Et Épanchements Pleuraux NCA	Troubles Pleuraux	AFFECTIONS RESPIRATOIRES, THORACIQUES ET MÉDIASTINALES	2018-02-27	2018-02-28
05-006	8	488715	Gamma Gt Augmentée	4		.	Coché	2018-03-12	2018-03-12	.	Non	.	.	.	.	Gamma Gt Augmentée	Gamma-Glutamyltransférase Augmentée	Explorations Fonctionnelles Hépatiques	Explorations Hépatobiliaires	INVESTIGATIONS	2018-02-27	2018-02-28
05-006	20	489915	Hypokaliemie	3	2018-05-09	2018-05-09	.	NK/05/2018	2018-05-15	.	Non	.	.	.	.	Hypokaliémie	Hypokaliémie	Déséquilibre Du Potassium	Troubles De L'équilibre Hydroélectrolytique	TROUBLES DU MÉTABOLISME ET DE LA NUTRITION	2018-02-27	2018-02-28
05-006	10	488915	Ileite	2	NK/05/2018	2018-05-15	.	2018-05-30	2018-05-30	.	Non	.	.	.	.	Iléite	Entérite	Troubles Inflammatoires Gastro-Intestinaux NCA	Affections Inflammatoires Gastro-Intestinales	AFFECTIONS GASTRO-INTESTINALES	2018-02-27	2018-02-28
05-006	10	488915	Insomnie	1	2018-12-06	2018-12-06	.	2018-12-07	2018-12-07	.	Non	.	.	.	.	Insomnie	Insomnie	Perturbations De L'endormissement Et Du Maintien Du Sommeil	Troubles Et Anomalies Du Sommeil	AFFECTIONS PSYCHIATRIQUES	2018-02-27	2018-02-28
05-006	22	490115	Nausees	1	NK/06/2018	2018-06-15	.	NK/07/2018	2018-07-15	.	Non	.	.	.	.	Nausée	Nausée	Symptômes De Nausées Et Vomissements	Signes Et Symptômes Gastro-Intestinaux	AFFECTIONS GASTRO-INTESTINALES	2018-02-27	2018-02-28
05-006	6	488515	Nausées	1	2018-02-28	2018-02-28	.	2018-03-02	2018-03-02	.	Non	.	.	.	.	Nausée	Nausée	Symptômes De Nausées Et Vomissements	Signes Et Symptômes Gastro-Intestinaux	AFFECTIONS GASTRO-INTESTINALES	2018-02-27	2018-02-28
05-006	31	491015	Neuropathie Peripherique Sensitive	2	NK/09/2018	2018-09-15	.		.	Coché	Oui	Coché	.	.	.	Neuropathie Périphérique Sensitive	Neuropathie Périphérique Sensitive	Neuropathies Périphériques NCA	Neuropathies Périphériques	AFFECTIONS DU SYSTÈME NERVEUX	2018-02-27	2018-02-28
05-006	7	488615	Neuropathie Périphérique Sensitive	1	NK/03/2018	2018-03-15	.	NK/04/2018	2018-04-15	.	Non	.	.	.	.	Neuropathie Périphérique Sensitive	Neuropathie Périphérique Sensitive	Neuropathies Périphériques NCA	Neuropathies Périphériques	AFFECTIONS DU SYSTÈME NERVEUX	2018-02-27	2018-02-28
05-006	15	489415	Neutropenie	3	2019-11-25	2019-11-25	.	2019-12-02	2019-12-02	.	Oui	Coché	.	.	.	Neutropénie	Neutropénie	Neutropénies	Anomalies Des Leucocytes	AFFECTIONS HÉMATOLOGIQUES ET DU SYSTÈME LYMPHATIQUE	2018-02-27	2018-02-28
05-006	11	489015	Occlusion Tumorale	2	NK/05/2018	2018-05-15	.	2018-05-16	2018-05-16	.	Non	.	.	.	Coché	Occlusion Tumorale	Occlusion Tumorale	Complications Et Urgences Oncologiques	Morbidités Liées À Une Tumeur	TUMEURS BÉNIGNES, MALIGNES ET NON PRÉCISÉES (INCL KYSTES ET POLYPES)	2018-02-27	2018-02-28
05-006	32	491115	Oedeme Des Membres	1	2018-06-11	2018-06-11	.	2018-11-14	2018-11-14	.	Non	.	.	.	.	Oedème Des Membres	Oedèmes Périphériques	Oedèmes NCA	Troubles Généraux Nca	TROUBLES GÉNÉRAUX ET ANOMALIES AU SITE D'ADMINISTRATION	2018-02-27	2018-02-28
05-006	4	488315	Oedème Des Membres Inférieurs	1	2018-02-16	2018-02-16	.	NK/03/2018	2018-03-15	.	Non	.	.	.	.	Oedème Des Membres Inférieurs	Oedèmes Périphériques	Oedèmes NCA	Troubles Généraux Nca	TROUBLES GÉNÉRAUX ET ANOMALIES AU SITE D'ADMINISTRATION	2018-02-27	2018-02-28
05-006	9	488815	Pal Augmentee	2		.	Coché	2018-03-12	2018-03-12	.	Non	.	.	.	.	Pal Augmentée	Phosphatase Alcaline Sanguine Augmentée	Analyses Des Enzymes Tissulaires NCA	Dosages Enzymatiques Nca	INVESTIGATIONS	2018-02-27	2018-02-28
05-006	19	489815	Point De Fibrine Au Niveau De La Cicatrice Du Pac	1	2018-04-11	2018-04-11	.	NK/04/2018	2018-04-15	.	Non	.	.	.	.	Retard De Cicatrisation	Retard De Cicatrisation	Cicatrisation Anormale NCA	Troubles Tissulaires Nca	TROUBLES GÉNÉRAUX ET ANOMALIES AU SITE D'ADMINISTRATION	2018-02-27	2018-02-28
05-006	24	490315	Pollakiurie	1	2019-07-04	2019-07-04	.	NK/07/2019	2019-07-15	.	Non	.	.	.	.	Pollakiurie	Pollakiurie	Symptômes Vésicaux Et Uréthraux	Signes Et Symptômes Des Voies Urinaires	AFFECTIONS DU REIN ET DES VOIES URINAIRES	2018-02-27	2018-02-28
05-006	27	490615	Thrombopenie	1	2018-06-22	2018-06-22	.	2018-06-29	2018-06-29	.	Non	.	.	.	.	Thrombopénie	Thrombopénie	Thrombocytopénies	Anomalies Des Plaquettes	AFFECTIONS HÉMATOLOGIQUES ET DU SYSTÈME LYMPHATIQUE	2018-02-27	2018-02-28
05-006	43	492215	Thrombopenie	1	2019-01-29	2019-01-29	.	2019-02-12	2019-02-12	.	Oui	Coché	.	.	.	Thrombopénie	Thrombopénie	Thrombocytopénies	Anomalies Des Plaquettes	AFFECTIONS HÉMATOLOGIQUES ET DU SYSTÈME LYMPHATIQUE	2018-02-27	2018-02-28
05-006	2	488115	Uterus Fibromateux Avec Epaississement Endometrial	1	2018-01-30	2018-01-30	.		.	Coché	Non	.	.	.	.	Fibrome Utérin	Léiomyome Utérin	Tumeurs Bénignes De L'utérus	Tumeurs Bénignes De L'appareil Reproducteur Féminin	TUMEURS BÉNIGNES, MALIGNES ET NON PRÉCISÉES (INCL KYSTES ET POLYPES)	2018-02-27	2018-02-28
05-018	10	488915	Adenome Tubuleux En Dysplasie De Bas Grade	A	2018-11-19	2018-11-19	.		.	Coché	Non	.	.	.	.	Adénome Du Tube Digestif	Adénome Du Tube Digestif	Tumeurs Bénignes Gastro-Intestinales NCA	Tumeurs Gastro-Intestinales Bénignes	TUMEURS BÉNIGNES, MALIGNES ET NON PRÉCISÉES (INCL KYSTES ET POLYPES)	2018-11-28	2018-11-29
05-018	15	489415	Anemie	2	2018-05-27	2018-05-27	.	NK/07/2018	2018-07-15	.	Oui	Coché	.	.	.	Anémie	Anémie	Anémies NCA	Anémies Non Hémolytiques Et Dépression De La Fonction Médullaire	AFFECTIONS HÉMATOLOGIQUES ET DU SYSTÈME LYMPHATIQUE	2018-11-28	2018-11-29
05-018	33	491215	Asthenie	2	NK/11/2018	2018-11-15	.		.	Coché	Non	.	.	.	.	Asthénie	Asthénie	États Asthéniques	Troubles Généraux Nca	TROUBLES GÉNÉRAUX ET ANOMALIES AU SITE D'ADMINISTRATION	2018-11-28	2018-11-29
05-018	8	488715	Asthenie	1	2019-02-07	2019-02-07	.	2019-02-09	2019-02-09	.	Non	.	.	.	.	Asthénie	Asthénie	États Asthéniques	Troubles Généraux Nca	TROUBLES GÉNÉRAUX ET ANOMALIES AU SITE D'ADMINISTRATION	2018-11-28	2018-11-29
05-018	20	489915	Asthenie	1	2019-04-04	2019-04-04	.	2019-04-06	2019-04-06	.	Non	.	.	.	.	Asthénie	Asthénie	États Asthéniques	Troubles Généraux Nca	TROUBLES GÉNÉRAUX ET ANOMALIES AU SITE D'ADMINISTRATION	2018-11-28	2018-11-29
05-018	4	488315	Citolyse Hepatique	1	2018-12-11	2018-12-11	.	2018-12-24	2018-12-24	.	Oui	Coché	Coché	Coché	.	Cytolyse Hépatique	Lésion Hépatocellulaire	Lésions Hépatocellulaires Et Hépatites NCA	Troubles Hépatiques Et Hépatobiliaires	AFFECTIONS HÉPATOBILIAIRES	2018-11-28	2018-11-29
05-018	25	490415	Constipation	1	2020-07-01	2020-07-01	.	2020-07-04	2020-07-04	.	Non	.	.	.	.	Constipation	Constipation	Troubles Atoniques Et D'hypomobilité Gastro-Intestinaux NCA	Troubles De La Motricité Gastro-Intestinale Et De La Défécation	AFFECTIONS GASTRO-INTESTINALES	2018-11-28	2018-11-29
05-018	11	489015	Douleur	A		.	Coché	NK/12/2018	2018-12-15	.	Non	.	.	.	.	Douleur	Douleur	Douleur Et Gêne NCA	Troubles Généraux Nca	TROUBLES GÉNÉRAUX ET ANOMALIES AU SITE D'ADMINISTRATION	2018-11-28	2018-11-29
05-018	13	489215	Douleurs Epigastriques	K	2019-02-07	2019-02-07	.	2019-02-08	2019-02-08	.	Non	.	.	.	.	Douleur Épigastrique	Douleur Abdominale Haute	Douleurs Gastro-Intestinales Et Abdominales (Excl Bouche Et Gorge)	Signes Et Symptômes Gastro-Intestinaux	AFFECTIONS GASTRO-INTESTINALES	2018-11-28	2018-11-29
05-018	19	489815	Dysgueusie/Mycose	1	2019-04-04	2019-04-04	.		.	Coché	Non	.	.	.	.	Dysgueusie	Dysgueusie	Anomalies Sensorielles NCA	Troubles Neurologiques Nca	AFFECTIONS DU SYSTÈME NERVEUX	2018-11-28	2018-11-29
05-018	19	489815	Dysgueusie/Mycose	1	2019-04-04	2019-04-04	.		.	Coché	Non	.	.	.	.	Mycose	Infection Fongique	Infections Fongiques NCA	Troubles Infectieux Fongiques	INFECTIONS ET INFESTATIONS	2018-11-28	2018-11-29
05-018	15	489415	Fievre	2	2019-02-07	2019-02-07	.	2019-02-08	2019-02-08	.	Non	.	.	.	Coché	Fièvre	Fièvre	Troubles Fébriles	Anomalies De La Température Corporelle	TROUBLES GÉNÉRAUX ET ANOMALIES AU SITE D'ADMINISTRATION	2018-11-28	2018-11-29
05-018	24	490315	Hta	1		.	Coché		.	Coché	Non	.	.	.	.	Hypertension Artérielle	Hypertension	Troubles Hypertensifs Vasculaires NCA	Troubles Hypertensifs Vasculaires	AFFECTIONS VASCULAIRES	2018-11-28	2018-11-29
05-018	18	489715	Lesions Cutanees Prurigineuses Au Niveau Lombaire	1	2019-03-18	2019-03-18	.		.	Coché	Oui	.	Coché	.	.	Éruption Prurigineuse	Rash Prurigineux	Prurit NCA	Affections Dermiques Et Épidermiques	AFFECTIONS DE LA PEAU ET DU TISSU SOUS-CUTANÉ	2018-11-28	2018-11-29
05-018	41	492015	Lymphopenie	1	2020-08-08	2020-08-08	.	2020-08-14	2020-08-14	.	Oui	Coché	.	.	.	Lymphopénie	Lymphopénie	Leucopénies NCA	Anomalies Des Leucocytes	AFFECTIONS HÉMATOLOGIQUES ET DU SYSTÈME LYMPHATIQUE	2018-11-28	2018-11-29
05-018	7	488615	Macules Hyperprigmentees Des Faces Palmaires Et Plantaires	1	2019-01-10	2019-01-10	.	NK/01/2019	2019-01-15	.	Non	.	.	.	.	Éruption Cutanée	Rash	Rash, Éruptions Et Exanthème NCA	Affections Dermiques Et Épidermiques	AFFECTIONS DE LA PEAU ET DU TISSU SOUS-CUTANÉ	2018-11-28	2018-11-29
05-018	5	488415	Mucite	1	2019-01-10	2019-01-10	.	NK/01/2019	2019-01-15	.	Oui	Coché	Coché	.	.	Mucite	Inflammation Muqueuse	Anomalies Des Muqueuses	Troubles Généraux Nca	TROUBLES GÉNÉRAUX ET ANOMALIES AU SITE D'ADMINISTRATION	2018-11-28	2018-11-29
05-018	3	488215	Neuropathie Peripherique Sensitive	1	2018-11-29	2018-11-29	.	2018-12-01	2018-12-01	.	Oui	Coché	.	.	.	Neuropathie Périphérique Sensitive	Neuropathie Périphérique Sensitive	Neuropathies Périphériques NCA	Neuropathies Périphériques	AFFECTIONS DU SYSTÈME NERVEUX	2018-11-28	2018-11-29
05-018	4	488315	Paresthesie	1	2018-10-25	2018-10-25	Coché	2018-10-27	2018-10-27	.	Oui	Coché	.	.	.	Paresthésie	Paresthésie	Paresthésies Et Dysesthésies	Troubles Neurologiques Nca	AFFECTIONS DU SYSTÈME NERVEUX	2018-11-28	2018-11-29
05-018	12	489115	Paresthesie	K	2018-11-08	2018-11-08	Coché	2018-11-10	2018-11-10	.	Oui	Coché	.	.	.	Paresthésie	Paresthésie	Paresthésies Et Dysesthésies	Troubles Neurologiques Nca	AFFECTIONS DU SYSTÈME NERVEUX	2018-11-28	2018-11-29
05-018	20	489915	Paresthesie	1	2018-11-22	2018-11-22	Coché	2018-11-26	2018-11-26	.	Oui	Coché	.	.	.	Paresthésie	Paresthésie	Paresthésies Et Dysesthésies	Troubles Neurologiques Nca	AFFECTIONS DU SYSTÈME NERVEUX	2018-11-28	2018-11-29
05-018	16	489515	Syndrome Inflammatoire	K	2019-02-08	2019-02-08	.	2019-02-11	2019-02-11	.	Non	.	.	.	.	Sirs (Syndrome De Réponse Inflammatoire Généralisée)	Syndrome De Réponse Inflammatoire Généralisée	Inflammations	Troubles Généraux Nca	TROUBLES GÉNÉRAUX ET ANOMALIES AU SITE D'ADMINISTRATION	2018-11-28	2018-11-29
05-018	3	488215	Toux	1	2019-12-11	2019-12-11	.	NK/12/2019	2019-12-15	.	Oui	Coché	Coché	Coché	.	Toux	Toux	Toux Et Symptômes Associés	Troubles Respiratoires Nca	AFFECTIONS RESPIRATOIRES, THORACIQUES ET MÉDIASTINALES	2018-11-28	2018-11-29
05-022	6	488515	Angiome Segment Viii	K	K	K	Coché		.	Coché	Non	.	.	.	.	Angiome	Hémangiome	Tumeurs Bénignes Cardiovasculaires	Tumeurs Bénignes Diverses Et De Site Non Précisé	TUMEURS BÉNIGNES, MALIGNES ET NON PRÉCISÉES (INCL KYSTES ET POLYPES)	2018-12-13	2018-12-14
05-022	9	488815	Anorexie	2	NK/02/2018	2018-02-15	.	NK/03/2018	2018-03-15	.	Oui	Coché	Coché	Coché	.	Anorexie	Appétit Diminué	Troubles De L'appétit	Troubles De L'appétit Et De La Nutrition	TROUBLES DU MÉTABOLISME ET DE LA NUTRITION	2018-12-13	2018-12-14
05-022	9	488815	Anxiete	K	NK/01/2019	2019-01-15	.		.	Coché	Non	.	.	.	.	Anxiété	Anxiété	Symptômes De L'anxiété	Troubles Et Symptômes De L'anxiété	AFFECTIONS PSYCHIATRIQUES	2018-12-13	2018-12-14
05-022	21	490015	Asthenie	1	2019-05-02	2019-05-02	.	2019-05-04	2019-05-04	.	Oui	.	Coché	.	.	Asthénie	Asthénie	États Asthéniques	Troubles Généraux Nca	TROUBLES GÉNÉRAUX ET ANOMALIES AU SITE D'ADMINISTRATION	2018-12-13	2018-12-14
05-022	1	488015	Asthenie	2	2018-12-26	2018-12-26	.	2019-01-05	2019-01-05	.	Oui	Coché	.	.	.	Asthénie	Asthénie	États Asthéniques	Troubles Généraux Nca	TROUBLES GÉNÉRAUX ET ANOMALIES AU SITE D'ADMINISTRATION	2018-12-13	2018-12-14
05-022	8	488715	Asthenie	1	2018-12-14	2018-12-14	.	2018-12-20	2018-12-20	.	Oui	Coché	.	.	.	Asthénie	Asthénie	États Asthéniques	Troubles Généraux Nca	TROUBLES GÉNÉRAUX ET ANOMALIES AU SITE D'ADMINISTRATION	2018-12-13	2018-12-14
05-022	11	489015	Asthenie	2	2019-01-12	2019-01-12	.	2019-01-24	2019-01-24	.	Oui	Coché	.	.	.	Asthénie	Asthénie	États Asthéniques	Troubles Généraux Nca	TROUBLES GÉNÉRAUX ET ANOMALIES AU SITE D'ADMINISTRATION	2018-12-13	2018-12-14
05-022	15	489415	Asthenie	2	NK/02/2019	2019-02-15	.	NK/02/2019	2019-02-16	.	Oui	Coché	.	.	.	Asthénie	Asthénie	États Asthéniques	Troubles Généraux Nca	TROUBLES GÉNÉRAUX ET ANOMALIES AU SITE D'ADMINISTRATION	2018-12-13	2018-12-14
05-022	20	489915	Diabete De Type 2	3	2019-03-15	2019-03-15	.		.	Coché	Oui	.	Coché	Coché	Coché	Diabète Sucré De Type 2	Diabète Sucré De Type 2	Diabète Sucré (Incl Sous-Types)	Troubles Du Métabolisme Du Glucose (Incl Diabète Sucré)	TROUBLES DU MÉTABOLISME ET DE LA NUTRITION	2018-12-13	2018-12-14
05-022	18	489715	Gout Metallique Avec Langue Saburrale	1	2019-02-21	2019-02-21	.		.	Coché	Oui	Coché	.	.	.	Goût Métallique	Dysgueusie	Anomalies Sensorielles NCA	Troubles Neurologiques Nca	AFFECTIONS DU SYSTÈME NERVEUX	2018-12-13	2018-12-14
05-022	18	489715	Gout Metallique Avec Langue Saburrale	1	2019-02-21	2019-02-21	.		.	Coché	Oui	Coché	.	.	.	Langue Saburrale	Langue Chargée	Signes Et Symptômes De La Langue	Pathologies De La Langue	AFFECTIONS GASTRO-INTESTINALES	2018-12-13	2018-12-14
05-022	5	488415	Hyperglycemie	1	NK/02/2019	2019-02-15	.	NK/03/2019	2019-03-15	.	Non	.	.	.	.	Hyperglycémie	Hyperglycémie	Troubles Hyperglycémiques NCA	Troubles Du Métabolisme Du Glucose (Incl Diabète Sucré)	TROUBLES DU MÉTABOLISME ET DE LA NUTRITION	2018-12-13	2018-12-14
05-022	13	489215	Hypokaliemie	1	2019-01-22	2019-01-22	.	2019-02-05	2019-02-05	.	Non	.	.	.	.	Hypokaliémie	Hypokaliémie	Déséquilibre Du Potassium	Troubles De L'équilibre Hydroélectrolytique	TROUBLES DU MÉTABOLISME ET DE LA NUTRITION	2018-12-13	2018-12-14
05-022	21	490015	Metastasectomie Segment 6	K	2019-05-09	2019-05-09	.	2019-05-09	2019-05-09	.	Non	.	.	.	.	Métastasectomie	Chirurgie De Cancer	Interventions Thérapeutiques NCA	Interventions Thérapeutiques Et Interventions De Soutien Nca	ACTES MÉDICAUX ET CHIRURGICAUX	2018-12-13	2018-12-14
05-022	7	488615	Nausee	2	2018-12-14	2018-12-14	.	2018-12-18	2018-12-18	.	Oui	Coché	.	.	.	Nausée	Nausée	Symptômes De Nausées Et Vomissements	Signes Et Symptômes Gastro-Intestinaux	AFFECTIONS GASTRO-INTESTINALES	2018-12-13	2018-12-14
05-022	10	488915	Nausee	2	2019-01-12	2019-01-12	.	2019-01-17	2019-01-17	.	Oui	Coché	.	.	.	Nausée	Nausée	Symptômes De Nausées Et Vomissements	Signes Et Symptômes Gastro-Intestinaux	AFFECTIONS GASTRO-INTESTINALES	2018-12-13	2018-12-14
05-022	14	489315	Nausee	2	2019-02-08	2019-02-08	.	2019-02-10	2019-02-10	.	Oui	Coché	.	.	.	Nausée	Nausée	Symptômes De Nausées Et Vomissements	Signes Et Symptômes Gastro-Intestinaux	AFFECTIONS GASTRO-INTESTINALES	2018-12-13	2018-12-14
05-022	16	489515	Nausee	2	2019-02-21	2019-02-21	.	2019-02-24	2019-02-24	.	Oui	Coché	.	.	.	Nausée	Nausée	Symptômes De Nausées Et Vomissements	Signes Et Symptômes Gastro-Intestinaux	AFFECTIONS GASTRO-INTESTINALES	2018-12-13	2018-12-14
05-022	2	488115	Nausees	2	2018-12-26	2018-12-26	.	2019-01-05	2019-01-05	.	Oui	Coché	.	.	.	Nausée	Nausée	Symptômes De Nausées Et Vomissements	Signes Et Symptômes Gastro-Intestinaux	AFFECTIONS GASTRO-INTESTINALES	2018-12-13	2018-12-14
05-022	3	488215	Neuropathie Peripherique Sensitive	1	2018-12-14	2018-12-14	.		.	Coché	Oui	Coché	.	.	.	Neuropathie Périphérique Sensitive	Neuropathie Périphérique Sensitive	Neuropathies Périphériques NCA	Neuropathies Périphériques	AFFECTIONS DU SYSTÈME NERVEUX	2018-12-13	2018-12-14
05-022	19	489815	Syndrome Polyuro Polydipsique	K	2019-03-09	2019-03-09	.	NK/03/2019	2019-03-15	.	Non	.	.	.	.	Syndrome Polyurie-Polydipsie	Diabète Insipide	Troubles Posthypophysaires	Troubles Hypothalamiques Et Hypophysaires	AFFECTIONS ENDOCRINIENNES	2018-12-13	2018-12-14
05-036	7	488615	Alopecie	1	NK/07/2019	2019-07-15	.		.	Coché	Oui	.	Coché	Coché	.	Alopécie	Alopécie	Alopécies	Affections Des Annexes Cutanées	AFFECTIONS DE LA PEAU ET DU TISSU SOUS-CUTANÉ	2019-03-20	2019-03-21
05-036	28	490715	Anemie	1	NK/07/2018	.	Coché	2018-09-09	2018-09-09	.	Non	.	.	.	.	Anémie	Anémie	Anémies NCA	Anémies Non Hémolytiques Et Dépression De La Fonction Médullaire	AFFECTIONS HÉMATOLOGIQUES ET DU SYSTÈME LYMPHATIQUE	2019-03-20	2019-03-21
05-036	8	488715	Anemie Ferriprive	2	2019-04-16	2019-04-16	.	2019-04-29	2019-04-29	.	Non	.	.	.	.	Anémie Ferriprive	Anémie Par Déficience En Fer	Anémies Carentielles	Anémies Non Hémolytiques Et Dépression De La Fonction Médullaire	AFFECTIONS HÉMATOLOGIQUES ET DU SYSTÈME LYMPHATIQUE	2019-03-20	2019-03-21
05-036	9	488815	Anemie Ferriprive	1	2019-04-30	2019-04-30	.	2019-06-25	2019-06-25	.	Non	.	.	.	.	Anémie Ferriprive	Anémie Par Déficience En Fer	Anémies Carentielles	Anémies Non Hémolytiques Et Dépression De La Fonction Médullaire	AFFECTIONS HÉMATOLOGIQUES ET DU SYSTÈME LYMPHATIQUE	2019-03-20	2019-03-21
05-036	25	490415	Bourdonnement Oreille	1	NK/07/2019	2019-07-15	.	NK/08/2019	2019-08-15	.	Non	.	.	.	.	Bourdonnements D'oreilles	Acouphène	Signes Et Symptômes De L'oreille Interne	Troubles De L'oreille Interne Et Du Nerf Auditif (Viiième)	AFFECTIONS DE L'OREILLE ET DU LABYRINTHE	2019-03-20	2019-03-21
05-036	23	490215	Brulure Urinaire	1	2019-07-04	2019-07-04	.	NK/07/2019	2019-07-15	.	Non	.	.	.	.	Miction Brûlante	Dysurie	Symptômes Vésicaux Et Uréthraux	Signes Et Symptômes Des Voies Urinaires	AFFECTIONS DU REIN ET DES VOIES URINAIRES	2019-03-20	2019-03-21
05-036	10	488915	Diarrhee	2	2019-03-23	2019-03-23	.	2019-03-26	2019-03-26	.	Oui	Coché	Coché	Coché	.	Diarrhée	Diarrhée	Diarrhées (Excl Infectieuses)	Troubles De La Motricité Gastro-Intestinale Et De La Défécation	AFFECTIONS GASTRO-INTESTINALES	2019-03-20	2019-03-21
05-036	12	489115	Diarrhee	1	2019-04-20	2019-04-20	.	2019-04-23	2019-04-23	.	Oui	Coché	Coché	Coché	.	Diarrhée	Diarrhée	Diarrhées (Excl Infectieuses)	Troubles De La Motricité Gastro-Intestinale Et De La Défécation	AFFECTIONS GASTRO-INTESTINALES	2019-03-20	2019-03-21
05-036	17	489615	Diarrhee	K	NK/05/2019	2019-05-15	.	NK/05/2019	2019-05-16	.	Oui	Coché	Coché	Coché	.	Diarrhée	Diarrhée	Diarrhées (Excl Infectieuses)	Troubles De La Motricité Gastro-Intestinale Et De La Défécation	AFFECTIONS GASTRO-INTESTINALES	2019-03-20	2019-03-21
05-036	19	489815	Diarrhee	1	NK/05/2019	2019-05-15	.	2019-05-31	2019-05-31	.	Oui	Coché	Coché	Coché	.	Diarrhée	Diarrhée	Diarrhées (Excl Infectieuses)	Troubles De La Motricité Gastro-Intestinale Et De La Défécation	AFFECTIONS GASTRO-INTESTINALES	2019-03-20	2019-03-21
05-036	2	488115	Diarrhees	2	2019-04-04	2019-04-04	.	2019-04-11	2019-04-11	.	Oui	Coché	Coché	Coché	.	Diarrhée	Diarrhée	Diarrhées (Excl Infectieuses)	Troubles De La Motricité Gastro-Intestinale Et De La Défécation	AFFECTIONS GASTRO-INTESTINALES	2019-03-20	2019-03-21
05-036	21	490015	Diarrhees	1	2019-06-08	2019-06-08	.	2019-06-10	2019-06-10	.	Oui	Coché	Coché	Coché	.	Diarrhée	Diarrhée	Diarrhées (Excl Infectieuses)	Troubles De La Motricité Gastro-Intestinale Et De La Défécation	AFFECTIONS GASTRO-INTESTINALES	2019-03-20	2019-03-21
05-036	14	489315	Douleur	K	2019-05-02	2019-05-02	.	NK/05/2019	2019-05-15	.	Non	.	.	.	.	Douleur	Douleur	Douleur Et Gêne NCA	Troubles Généraux Nca	TROUBLES GÉNÉRAUX ET ANOMALIES AU SITE D'ADMINISTRATION	2019-03-20	2019-03-21
05-036	29	490815	Douleur Retrosternale	K	NK/02/2020	2020-02-15	.	NK/02/2020	2020-02-16	.	Non	.	.	.	.	Douleur Rétrosternale	Douleur Thoracique	Douleur Et Gêne NCA	Troubles Généraux Nca	TROUBLES GÉNÉRAUX ET ANOMALIES AU SITE D'ADMINISTRATION	2019-03-20	2019-03-21
05-036	26	490515	Eczema Du Conduit Auriculaire	1	NK/08/2019	2019-08-15	.	NK/09/2019	2019-09-15	.	Non	.	.	.	.	Eczéma (Rash) De L’oreille Externe	Eczéma	Dermites Et Eczémas	Affections Dermiques Et Épidermiques	AFFECTIONS DE LA PEAU ET DU TISSU SOUS-CUTANÉ	2019-03-20	2019-03-21
05-036	16	489515	Episode Febrile	1	2019-05-16	2019-05-16	.	2019-05-16	2019-05-16	.	Oui	Coché	.	.	.	Fièvre	Fièvre	Troubles Fébriles	Anomalies De La Température Corporelle	TROUBLES GÉNÉRAUX ET ANOMALIES AU SITE D'ADMINISTRATION	2019-03-20	2019-03-21
05-036	30	490915	Lesions Cutanees	K	2019-12-02	2019-12-02	.	NK/03/2020	2020-03-15	.	Oui	.	Coché	Coché	.	Lésion Cutanée Sai	Lésion De La Peau	Affections Dermiques Et Épidermiques NCA	Affections Dermiques Et Épidermiques	AFFECTIONS DE LA PEAU ET DU TISSU SOUS-CUTANÉ	2019-03-20	2019-03-21
05-036	5	488415	Macule Erythemateuse Avec Prurit / Lichen Plan	1	2019-04-23	2019-04-23	.	2019-09-19	2019-09-19	.	Oui	.	Coché	Coché	.	Lichen Plan Érythémateux	Lichen Plan	Affections Papulosquameuses	Affections Dermiques Et Épidermiques	AFFECTIONS DE LA PEAU ET DU TISSU SOUS-CUTANÉ	2019-03-20	2019-03-21
05-036	6	488515	Nausees	1	NK/06/2019	2019-06-15	.	NK/06/2019	2019-06-16	.	Oui	Coché	.	.	.	Nausée	Nausée	Symptômes De Nausées Et Vomissements	Signes Et Symptômes Gastro-Intestinaux	AFFECTIONS GASTRO-INTESTINALES	2019-03-20	2019-03-21
05-036	22	490115	Nausees	1	NK/06/2019	2019-06-15	.	NK/06/2019	2019-06-16	.	Oui	Coché	.	.	.	Nausée	Nausée	Symptômes De Nausées Et Vomissements	Signes Et Symptômes Gastro-Intestinaux	AFFECTIONS GASTRO-INTESTINALES	2019-03-20	2019-03-21
05-036	11	489015	Neuropathie	1	2019-03-21	2019-03-21	.	2019-03-25	2019-03-25	.	Oui	Coché	.	.	.	Neuropathie	Neuropathie Périphérique	Neuropathies Périphériques NCA	Neuropathies Périphériques	AFFECTIONS DU SYSTÈME NERVEUX	2019-03-20	2019-03-21
05-036	13	489215	Neuropathie	1	2019-04-18	2019-04-18	.		.	Coché	Oui	Coché	.	.	.	Neuropathie	Neuropathie Périphérique	Neuropathies Périphériques NCA	Neuropathies Périphériques	AFFECTIONS DU SYSTÈME NERVEUX	2019-03-20	2019-03-21
05-036	3	488215	Neuropathie Peripherique Sensitive	1	2019-04-04	2019-04-04	.	2019-04-07	2019-04-07	.	Oui	Coché	.	.	.	Neuropathie Périphérique Sensitive	Neuropathie Périphérique Sensitive	Neuropathies Périphériques NCA	Neuropathies Périphériques	AFFECTIONS DU SYSTÈME NERVEUX	2019-03-20	2019-03-21
05-036	49	492815	Pollakiurie	1	NK/02/2018	.	Coché	NK/02/2018	2018-02-15	.	Non	.	.	.	.	Pollakiurie	Pollakiurie	Symptômes Vésicaux Et Uréthraux	Signes Et Symptômes Des Voies Urinaires	AFFECTIONS DU REIN ET DES VOIES URINAIRES	2019-03-20	2019-03-21
05-036	28	490715	Thyroidite Auto Immune	1	2020-01-29	2020-01-29	.		.	Coché	Oui	.	Coché	.	.	Thyroïdite Auto-Immune	Thyroïdite Auto-Immune	Thyroïdites Aiguë Et Chronique	Troubles De La Glande Thyroïde	AFFECTIONS ENDOCRINIENNES	2019-03-20	2019-03-21
05-036	27	490615	Tsh Augmentee	K	2019-12-31	2019-12-31	.		.	Coché	Oui	.	Coché	Coché	.	Tsh Augmentée	Tsh Sanguine Augmentée	Explorations De L'hypophyse Antérieure	Explorations Endocriniennes (Incl Hormones Sexuelles)	INVESTIGATIONS	2019-03-20	2019-03-21
05-036	18	489715	Vomissement	K	NK/05/2019	2019-05-15	.	NK/05/2019	2019-05-16	.	Oui	Coché	.	.	.	Vomissement	Vomissement	Symptômes De Nausées Et Vomissements	Signes Et Symptômes Gastro-Intestinaux	AFFECTIONS GASTRO-INTESTINALES	2019-03-20	2019-03-21
05-036	20	489915	Vomissement	K	NK/05/2019	2019-05-15	.	NK/05/2019	2019-05-16	.	Oui	Coché	.	.	.	Vomissement	Vomissement	Symptômes De Nausées Et Vomissements	Signes Et Symptômes Gastro-Intestinaux	AFFECTIONS GASTRO-INTESTINALES	2019-03-20	2019-03-21
05-036	7	488615	Vomissements	1	2019-05-29	2019-05-29	.	2019-05-29	2019-05-29	.	Non	.	.	.	.	Vomissement	Vomissement	Symptômes De Nausées Et Vomissements	Signes Et Symptômes Gastro-Intestinaux	AFFECTIONS GASTRO-INTESTINALES	2019-03-20	2019-03-21
07-033	16	489515	Adenome Surrenalien Gauche	A		.	Coché		.	Coché	Non	.	.	.	.	Adénome Surrénalien	Adénome Surrénalien	Tumeurs Bénignes Surrénaliennes	Tumeurs Bénignes Endocriniennes	TUMEURS BÉNIGNES, MALIGNES ET NON PRÉCISÉES (INCL KYSTES ET POLYPES)	2019-02-20	2019-02-20
07-033	17	489615	Asthenie	1	2019-02-21	2019-02-21	.	NK/03/2019	2019-03-15	.	Oui	Coché	.	.	.	Asthénie	Asthénie	États Asthéniques	Troubles Généraux Nca	TROUBLES GÉNÉRAUX ET ANOMALIES AU SITE D'ADMINISTRATION	2019-02-20	2019-02-20
07-033	17	489615	Bronchite	A	NK/03/2019	2019-03-15	.	NK/03/2019	2019-03-16	.	Non	.	.	.	.	Bronchite	Bronchite	Infections Des Voies Aériennes Inférieures Et Des Poumons	Infections - Pathogène Non Précisé	INFECTIONS ET INFESTATIONS	2019-02-20	2019-02-20
07-033	28	490715	Constipation	1	2020-08-25	2020-08-25	.	2020-08-27	2020-08-27	.	Oui	Coché	.	.	.	Constipation	Constipation	Troubles Atoniques Et D'hypomobilité Gastro-Intestinaux NCA	Troubles De La Motricité Gastro-Intestinale Et De La Défécation	AFFECTIONS GASTRO-INTESTINALES	2019-02-20	2019-02-20
07-033	7	488615	Diabete De Type 2	A		.	Coché		.	Coché	Non	.	.	.	.	Diabète Sucré De Type 2	Diabète Sucré De Type 2	Diabète Sucré (Incl Sous-Types)	Troubles Du Métabolisme Du Glucose (Incl Diabète Sucré)	TROUBLES DU MÉTABOLISME ET DE LA NUTRITION	2019-02-20	2019-02-20
07-033	8	488715	Dyslypidemie	A		.	Coché		.	Coché	Non	.	.	.	.	Dyslipidémie	Dyslipidémie	Troubles Du Métabolisme Et Du Dépôt Lipidiques NCA	Troubles Du Métabolisme Des Lipides	TROUBLES DU MÉTABOLISME ET DE LA NUTRITION	2019-02-20	2019-02-20
07-033	11	489015	Gastroenterite	1	NK/12/2019	2019-12-15	.	NK/12/2019	2019-12-16	.	Non	.	.	.	.	Gastroentérite	Gastroentérite	Infections Abdominales Et Gastro-Intestinales	Infections - Pathogène Non Précisé	INFECTIONS ET INFESTATIONS	2019-02-20	2019-02-20
07-033	8	488715	Hematurie	1	NK/11/2019	2019-11-15	.	NK/11/2019	2019-11-16	.	Non	.	.	.	.	Hématurie	Hématurie	Anomalies Urinaires	Signes Et Symptômes Des Voies Urinaires	AFFECTIONS DU REIN ET DES VOIES URINAIRES	2019-02-20	2019-02-20
07-033	14	489315	Hematurie	1	NK/04/2019	2019-04-15	.	NK/05/2019	2019-05-15	.	Non	.	.	.	.	Hématurie	Hématurie	Anomalies Urinaires	Signes Et Symptômes Des Voies Urinaires	AFFECTIONS DU REIN ET DES VOIES URINAIRES	2019-02-20	2019-02-20
07-033	11	489015	Hypertension Arterielle	1		.	Coché		.	Coché	Non	.	.	.	.	Hypertension Artérielle	Hypertension	Troubles Hypertensifs Vasculaires NCA	Troubles Hypertensifs Vasculaires	AFFECTIONS VASCULAIRES	2019-02-20	2019-02-20
07-033	9	488815	Hypertrophie Prostatique Benigne	A		.	Coché	2019-04-07	2019-04-07	.	Non	.	.	.	Coché	Hypertrophie Prostatique	Hypertrophie Bénigne De La Prostate	Tumeurs Et Hypertrophies Prostatiques	Troubles Prostatiques (Excl Infections Et Inflammations)	AFFECTIONS DES ORGANES DE REPRODUCTION ET DU SEIN	2019-02-20	2019-02-20
07-033	10	488915	Hypomagnesemie	1	2019-02-20	2019-02-20	.	2019-04-10	2019-04-10	.	Non	.	.	.	.	Hypomagnésémie	Hypomagnésémie	Troubles Du Métabolisme Du Magnésium	Troubles Des Os Et Du Métabolisme Du Calcium, Du Magnésium Et Du Phosphore	TROUBLES DU MÉTABOLISME ET DE LA NUTRITION	2019-02-20	2019-02-20
07-033	4	488315	Hypotension	1	2019-08-13	2019-08-13	.	2019-08-13	2019-08-13	.	Non	.	.	.	.	Hypotension	Hypotension	Troubles Hypotensifs Vasculaires	Baisses Et Troubles Non Spécifiques De La Pression Artérielle Et Chocs	AFFECTIONS VASCULAIRES	2019-02-20	2019-02-20
07-033	12	489115	Insuffisance Renale Chronique Moderee	2		.	Coché		.	Coché	Non	.	.	.	.	Insuffisance Rénale Chronique	Insuffisance Rénale Chronique	Atteinte Et Insuffisance Rénales	Troubles Rénaux (Excl Néphropathies)	AFFECTIONS DU REIN ET DES VOIES URINAIRES	2019-02-20	2019-02-20
07-033	30	490915	Paresthesie	1	2018-12-07	2018-12-07	Coché	2018-12-10	2018-12-10	.	Oui	Coché	.	.	.	Paresthésie	Paresthésie	Paresthésies Et Dysesthésies	Troubles Neurologiques Nca	AFFECTIONS DU SYSTÈME NERVEUX	2019-02-20	2019-02-20
07-033	15	489415	Proteinurie	3	2019-04-24	2019-04-24	.	2019-05-07	2019-05-07	.	Non	.	.	.	.	Protéinurie	Protéinurie	Anomalies Urinaires	Signes Et Symptômes Des Voies Urinaires	AFFECTIONS DU REIN ET DES VOIES URINAIRES	2019-02-20	2019-02-20
07-033	29	490815	Prurit	1	NK/03/2020	2020-03-15	.	2020-04-27	2020-04-27	.	Oui	.	Coché	Coché	.	Prurit	Prurit	Prurit NCA	Affections Dermiques Et Épidermiques	AFFECTIONS DE LA PEAU ET DU TISSU SOUS-CUTANÉ	2019-02-20	2019-02-20
07-033	35	491415	Retention Urinaire	A	2018-12-29	2018-12-29	Coché	NK/01/2019	2019-01-15	.	Non	.	.	.	.	Rétention Urinaire	Rétention Urinaire	Symptômes Vésicaux Et Uréthraux	Signes Et Symptômes Des Voies Urinaires	AFFECTIONS DU REIN ET DES VOIES URINAIRES	2019-02-20	2019-02-20
07-050	2	488115	Anemie	1	2018-12-11	2018-12-11	Coché	2018-12-27	2018-12-27	.	Oui	Coché	.	.	.	Anémie	Anémie	Anémies NCA	Anémies Non Hémolytiques Et Dépression De La Fonction Médullaire	AFFECTIONS HÉMATOLOGIQUES ET DU SYSTÈME LYMPHATIQUE	2019-11-12	2019-11-12
07-050	1	488015	Asthenie	K	NK/03/2019	2019-03-15	.	NK/04/2019	2019-04-15	.	Non	.	.	.	.	Asthénie	Asthénie	États Asthéniques	Troubles Généraux Nca	TROUBLES GÉNÉRAUX ET ANOMALIES AU SITE D'ADMINISTRATION	2019-11-12	2019-11-12
07-050	3	488215	Asthenie	1	2019-11-12	2019-11-12	.	2019-11-20	2019-11-20	.	Oui	Coché	.	.	.	Asthénie	Asthénie	États Asthéniques	Troubles Généraux Nca	TROUBLES GÉNÉRAUX ET ANOMALIES AU SITE D'ADMINISTRATION	2019-11-12	2019-11-12
07-050	35	491415	Asthenie	1	2019-11-26	2019-11-26	.	NK/12/2019	2019-12-15	.	Oui	Coché	.	.	.	Asthénie	Asthénie	États Asthéniques	Troubles Généraux Nca	TROUBLES GÉNÉRAUX ET ANOMALIES AU SITE D'ADMINISTRATION	2019-11-12	2019-11-12
07-050	38	491715	Asthenie	1	NK/01/2020	2020-01-15	.	NK/02/2020	2020-02-15	.	Oui	Coché	.	.	.	Asthénie	Asthénie	États Asthéniques	Troubles Généraux Nca	TROUBLES GÉNÉRAUX ET ANOMALIES AU SITE D'ADMINISTRATION	2019-11-12	2019-11-12
07-050	28	490715	Ballonnements	1	2020-05-20	2020-05-20	.	NK/06/2020	2020-06-15	.	Non	.	.	.	.	Ballonnements	Distension Abdominale	Flatulence, Ballonnement Et Distension	Signes Et Symptômes Gastro-Intestinaux	AFFECTIONS GASTRO-INTESTINALES	2019-11-12	2019-11-12
07-050	32	491115	Carence En Fer	K	2020-06-29	2020-06-29	.		.	Coché	Non	.	.	.	.	Fer Bas	Fer Sanguin Diminué	Analyses Des Minéraux Et Des Électrolytes	Bilan Hydroélectrolytique Et Des Éléments Minéraux	INVESTIGATIONS	2019-11-12	2019-11-12
07-050	22	490115	Cephalees	1	2019-11-26	2019-11-26	.	2019-11-26	2019-11-26	.	Oui	.	Coché	.	.	Céphalée	Céphalée	Céphalées NCA	Céphalées	AFFECTIONS DU SYSTÈME NERVEUX	2019-11-12	2019-11-12
07-050	55	499415	Constipation	1	2020-07-28	2020-07-28	.	2020-07-31	2020-07-31	.	Oui	Coché	.	.	.	Constipation	Constipation	Troubles Atoniques Et D'hypomobilité Gastro-Intestinaux NCA	Troubles De La Motricité Gastro-Intestinale Et De La Défécation	AFFECTIONS GASTRO-INTESTINALES	2019-11-12	2019-11-12
07-050	14	489315	Diabete De Type Ii	2		.	Coché		.	Coché	Non	.	.	.	.	Diabète Sucré De Type 2	Diabète Sucré De Type 2	Diabète Sucré (Incl Sous-Types)	Troubles Du Métabolisme Du Glucose (Incl Diabète Sucré)	TROUBLES DU MÉTABOLISME ET DE LA NUTRITION	2019-11-12	2019-11-12
07-050	27	490615	Diarrhees	1	2020-05-15	2020-05-15	.	NK/06/2020	2020-06-15	.	Non	.	.	.	.	Diarrhée	Diarrhée	Diarrhées (Excl Infectieuses)	Troubles De La Motricité Gastro-Intestinale Et De La Défécation	AFFECTIONS GASTRO-INTESTINALES	2019-11-12	2019-11-12
07-050	20	489915	Douleur Fosse Iliaque	1	2019-11-12	2019-11-12	.	NK/12/2019	2019-12-15	.	Non	.	.	.	.	Douleur De La Fosse Iliaque	Douleur Abdominale Basse	Douleurs Gastro-Intestinales Et Abdominales (Excl Bouche Et Gorge)	Signes Et Symptômes Gastro-Intestinaux	AFFECTIONS GASTRO-INTESTINALES	2019-11-12	2019-11-12
07-050	11	489015	Douleur Fosse Iliaque Droite	1	2020-02-03	2020-02-03	.	NK/02/2020	2020-02-15	.	Non	.	.	.	.	Douleur De La Fosse Iliaque	Douleur Abdominale Basse	Douleurs Gastro-Intestinales Et Abdominales (Excl Bouche Et Gorge)	Signes Et Symptômes Gastro-Intestinaux	AFFECTIONS GASTRO-INTESTINALES	2019-11-12	2019-11-12
07-050	12	489115	Douleur Sous Scapulaire Gauche	1	2020-02-03	2020-02-03	.	NK/02/2020	2020-02-15	.	Non	.	.	.	.	Douleur Scapulaire	Douleur Musculosquelettique	Douleur Et Inconfort Musculosquelettiques Et Du Tissu Conjonctif	Troubles Musculosquelettiques Et Du Tissu Conjonctif Nca	AFFECTIONS MUSCULOSQUELETTIQUES ET DU TISSU CONJONCTIF	2019-11-12	2019-11-12
07-050	17	489615	Douleurs Abdominales	1	2020-05-15	2020-05-15	.	2020-06-30	2020-06-30	.	Oui	.	Coché	.	.	Douleurs Abdominales	Douleur Abdominale	Douleurs Gastro-Intestinales Et Abdominales (Excl Bouche Et Gorge)	Signes Et Symptômes Gastro-Intestinaux	AFFECTIONS GASTRO-INTESTINALES	2019-11-12	2019-11-12
07-050	40	491915	Douleurs Abdominales Region Inguinale Et Hypochondre Droit	1	NK/06/2020	2020-06-15	.		.	Coché	Non	.	.	.	.	Douleurs Abdominales	Douleur Abdominale	Douleurs Gastro-Intestinales Et Abdominales (Excl Bouche Et Gorge)	Signes Et Symptômes Gastro-Intestinaux	AFFECTIONS GASTRO-INTESTINALES	2019-11-12	2019-11-12
07-050	40	491915	Douleurs Abdominales Region Inguinale Et Hypochondre Droit	1	NK/06/2020	2020-06-15	.		.	Coché	Non	.	.	.	.	Douleur De L'hypochondre Droit	Douleur Abdominale Haute	Douleurs Gastro-Intestinales Et Abdominales (Excl Bouche Et Gorge)	Signes Et Symptômes Gastro-Intestinaux	AFFECTIONS GASTRO-INTESTINALES	2019-11-12	2019-11-12
07-050	29	490815	Douleurs Dorso-Lombaires	1	NK/06/2020	2020-06-15	.	NK/06/2020	2020-06-16	.	Non	.	.	.	.	Douleur Dans La Région Lombaire	Dorsalgie	Douleur Et Inconfort Musculosquelettiques Et Du Tissu Conjonctif	Troubles Musculosquelettiques Et Du Tissu Conjonctif Nca	AFFECTIONS MUSCULOSQUELETTIQUES ET DU TISSU CONJONCTIF	2019-11-12	2019-11-12
07-050	30	490915	Douleurs Sous-Mandibulaires	1	NK/06/2020	2020-06-15	.		.	Coché	Non	.	.	.	.	Douleur De L'os Mandibulaire	Douleur De La Mâchoire	Signes Et Symptômes Osseux	Affections Des Os (Excl Congénitaux Et Fractures)	AFFECTIONS MUSCULOSQUELETTIQUES ET DU TISSU CONJONCTIF	2019-11-12	2019-11-12
07-050	7	488615	Fievre	2	2019-11-27	2019-11-27	.	2019-11-27	2019-11-27	.	Oui	.	Coché	.	.	Fièvre	Fièvre	Troubles Fébriles	Anomalies De La Température Corporelle	TROUBLES GÉNÉRAUX ET ANOMALIES AU SITE D'ADMINISTRATION	2019-11-12	2019-11-12
[truncated: 707 more rows]
