# Supplementary material for: First-line durvalumab and tremelimumab with chemotherapy in RAS-mutated metastatic colorectal cancer: a phase 1b/2 trial
Source: Nat Med. 2023 Aug 10;29(8):2087–98. doi: 10.1038/s41591-023-02497-z (PMC10427431; doi:10.1038/s41591-023-02497-z)
Supplement: Supplementary file 11 — Statistical source data. [file 41591_2023_2497_MOESM11_ESM.xlsx]

## Sheet: Extended Fig. 2a
Right side	Transverse	Left side	Rectum
5.8198	4.28015	5.10608	12.9766
6.10986	6.27558	27.9594	6.47163
8.27811		2.57658	8.69941
5.67035		8.24706	4.38968
3.18048		7.12619	6.41829
5.95791		5.16533	3.02068
5.76845		3.18286
3.29311		6.90883
		13.2277
		5.06788
		9.33553
		6.64891
		7.22004
		3.01939
		5.51405
		6.26823

## Sheet: Extended Fig. 2b HLA-B
Responders	Non-responders
139	175
162	102
1117	1560
1388	319
2186	24
123	3807
2547	856
14	279
916	103
146	745
2796	29
2802	709
2477
103
2178
3146
4190
1408
4652
1430

## Sheet: Extended Fig. 2b HLA-DOB
Responders	Non-responders
16	0
0	1
2	1
4	10
2	0
1	1
16	0
0	0
0	1
1	0
3	1
2	4
1
3
6
58
5
8
129
4

## Sheet: Extended Fig. 2c
mutLoad_silent	HRD_Score	numberOfBindingExpressedPMHC	OS.time	OS	PFI.time	PFI
1.14207	1	144	475	0	475	0
0.988086	13	165	146	0	146	0
0.864388	3	179	385	0	385	0
1.12773	33	208	49	1	49	1
15.0154	4	2001	290	1	219	1
1.20409	29	236	1200	0	810	1
0.930197	27	50	1331	1	535	1
0.998424	22	94	1321	0	1321	0
NA	21	109	1387	0	1150	1
0.396756	16	33	1133	0	948	1
19.3425	38	1109	1126	1	1126	0
NA	20	95	1054	0	1054	0
1.0628	15	252	442	1	364	1
1.4004	7	123	987	0	987	0
0.945233	13	135	962	0	962	0
1.15239	11	107	888	0	888	0
10.2331	4	2095	1020	0	1020	0
0.527479	17	96	718	0	495	1
0.431603	5	40	672	0	183	1
13.741	0	1706	671	0	529	1
0.558626	10	59	995	0	509	1
0.711557	19	77	887	0	887	0
0.795124	11	64	824	0	824	0
1.14446	19	141	685	0	685	0
0.581768	14	79	763	0	654	1
0.677863	31	152	766	0	686	1
1.01554	11	33	735	0	735	0
0.804606	13	83	662	0	662	0
0.607764	9	91	751	0	751	0
9.63838	3	969	742	0	742	0
1.73638	19	71	726	0	726	0
3.42506	9	399	494	1	301	1
1.57278	4	226	758	1	257	1
0.443765	10	73	1881	1	612	1
0.824496	36	156	1711	1	1678	1
0.737782	6	160	214	1	214	1
17.563	4	2333	92	1	92	0
1.43415	10	98	31	0	31	0
1.45486	2	127	1065	0	1065	0
1.27344	3	188	1765	0	1765	0
20.0773	0	4525	1946	0	1946	0
0.954342	20	156	212	0	59	1
0.566665	13	115	1856	0	1856	0
0.87529	24	129	2375	0	2375	0
15.6842	3	1898	212	0	212	0
1.18027	35	124	1643	0	1643	0
1.03604	17	234	61	1	61	1
0.401682	5	145	426	0	426	0
0.467085	3	70	1522	0	1522	0
0.620557	15	147	1430	0	1430	0
0.596487	27	60	457	0	457	0
0.742197	17	193	335	1	335	1
0.856908	15	129	182	0	182	0
0.99088	4	146	0	0	0	0
0.461922	17	125	1127	0	1127	0
0.420088	7	115	578	0	578	0
0.356658	10	131	1095	1	396	1
1.45392	16	253	0	0	0	0
0.774315	5	108	153	1	153	1
1.48243	22	124	0	0	0	0
8.18631	4	1216	579	0	579	0
18.4293	2	1396	579	1	153	1
NA	NA	2222	306	1	306	1
0.901843	4	192	1066	0	762	1
1.03097	5	117	0	0	0	0
1.20034	3	196	30	1	30	1
1.38846	16	145	761	0	761	0
NA	1	1332	31	0	31	0
0.649562	3	162	547	0	547	0
5.43214	3	744	485	0	485	0
1.40356	1	202	1186	0	1186	0
NA	18	218	1126	0	396	1
NA	0	210	454	0	365	1
NA	3	567	0	1	0	1
0.819941	1	35	518	0	518	0
1.48723	11	225	306	1	306	1
NA	50	80	0	1	0	1
NA	12	134	1006	0	1006	0
1.20228	0	246	0	1	0	1
1.21119	18	251	1096	0	1096	0
NA	12	344	975	0	975	0
0.543539	8	83	30	0	30	0
0.68298	16	102	945	0	945	0
NA	3	2044	1612	0	1612	0
NA	11	192	518	0	518	0
NA	18	69	731	0	394	1
0.878701	7	262	549	0	549	0
NA	0	2157	943	0	943	0
18.4713	0	1537	1004	0	1004	0
NA	3	1268	791	0	791	0
NA	2	323	730	0	730	0
1.09313	42	108	61	1	61	1
1.06919	17	296	1035	0	1035	0
9.5281	16	910	61	0	61	0
0.743707	20	90	669	0	669	0
NA	8	198	489	0	489	0
0.703751	3	88	397	0	397	0
1.01703	10	139	1036	0	1036	0
0.90517	12	129	791	0	791	0
NA	21	98	730	0	730	0
0.798432	47	216	822	0	822	0
36.2036	1	3431	0	0	0	0
0.875789	3	121	580	0	580	0
0.976846	10	184	242	1	242	1
1.84224	9	205	822	0	822	0
NA	2	7863	1064	0	1064	0
NA	3	752	1158	1	762	1
NA	11	2328	1065	0	608	1
0.697744	19	59	31	0	31	0
0.683307	16	85	1005	0	1005	0
1.13278	0	116	31	0	31	0
0.869171	1	62	791	0	791	1
0.791426	21	80	1126	0	1126	1
0.791357	3	73	1188	1	1188	0
1.23988	21	155	90	1	90	1
0.837698	20	88	1216	0	1216	0
0.658097	26	125	61	1	61	1
1.07584	6	293	28	0	28	0
0.751741	6	100	1216	0	1216	0
1.05532	3	88	549	1	549	1
0.8357	10	55	1246	0	1246	0
12.88	3	735	370	0	370	0
1.38948	8	131	650	0	650	0
0.723908	14	110	472	1	343	1
14.1114	0	2513	2532	1	1516	1
0.901553	11	69	746	0	746	0
15.7003	0	1967	763	0	763	0
1.60337	16	132	176	1	176	0
2.22852	16	421	682	1	468	1
0.498608	6	81	834	0	834	0
12.0049	3	1698	331	1	325	1
1.13567	18	123	805	0	648	1
12.2277	1	2239	0	0	0	0
0.924156	11	160	500	0	500	0
0.766725	33	72	14	0	14	0
10.4105	3	654	28	0	28	0
0.799066	21	125	441	0	441	0
8.36799	2	1321	824	0	824	0
1.41264	47	249	496	1	186	1
0.960592	19	221	29	1	29	0
1.04042	12	114	1004	0	1004	0
1.57055	64	211	6	0	6	0
8.85774	3	1466	652	0	652	0
1.05743	0	75	542	0	542	0
1.01156	24	177	525	0	396	1
1.41617	9	100	543	0	543	0
0.487205	13	107	588	0	588	0
0.504456	24	95	573	0	573	0
NA	14	80	3324	0	3324	0
45.2753	1	6300	1776	0	1776	0
0.473556	4	53	43	1	43	1
NA	23	213	172	1	172	1
8.16313	1	365	1002	0	688	1
0.870462	22	97	156	1	156	1
0.594579	11	44	3247	0	3247	0
0.676566	7	170	680	1	680	1
0.430562	12	136	1910	1	304	1
0.752306	1	71	2683	0	2683	0
18.0484	0	1738	1503	1	1503	0
2.34115	3	298	206	1	206	0
0.961205	12	82	368	1	368	1
0.551285	11	123	899	1	899	0
1.33761	8	122	159	1	159	0
1.33083	17	104	357	1	357	1
1.49433	28	204	386	0	386	0
0.366398	2	91	376	0	376	0
NA	6	84	379	0	379	0
0.637719	1	91	377	0	377	0
0.590605	23	85	383	0	383	0
0.66596	16	29	383	0	383	0
1.53217	6	222	371	0	371	0
58.8942	NA	9593	388	0	388	0
17.4277	11	4683	306	1	207	1
0.936507	34	200	435	0	354	1
0.834209	3	134	534	0	21	1
0.694976	18	37	4502	0	4502	0
1.56393	5	305	2599	0	2599	0
44.5049	0	5107	2134	1	480	1
1.51211	6	154	475	0	475	0
0.432087	11	42	1493	1	1493	0
6.40626	4	963	1561	0	1561	0
0.991797	11	91	669	0	669	0
0.855654	2	40	0	0	0	0
12.4921	0	1443	643	1	292	1
9.47623	7	573	0	0	0	0
1.98063	2	54	2523	0	2523	0
0.644176	14	44	61	0	61	0
1.28256	2	277	3780	0	3780	0
9.11769	1	664	701	0	701	0
1.17456	4	134	609	0	609	0
6.1622	8	956	1126	0	1126	0
1.15316	21	125	761	0	761	0
0.633676	7	137	244	0	244	0
0.765029	14	130	822	0	822	0
1.07316	22	217	396	0	396	0
0.984283	17	158	884	0	884	0
0.691592	14	32	670	0	670	0
1.4429	29	156	699	0	699	0
0.919322	25	79	915	0	915	0
1.08575	12	113	974	0	974	0
11.3557	1	979	457	0	335	1
0.825537	17	23	153	1	31	1
0.482451	2	45	457	0	457	0
1.71375	11	132	457	0	457	0
1.07615	8	39	518	0	518	0
0.886748	2	117	457	0	457	0
10.3003	0	1202	365	0	365	0
0.820186	18	107	427	0	427	0
0.612686	9	80	883	0	883	0
0.70516	0	151	488	0	488	0
0.554559	5	78	669	0	669	0
0.578028	11	94	456	0	456	0
0.686363	12	85	396	0	396	0
0.932714	10	99	457	0	457	0
10.2715	4	827	427	0	427	0
1.04119	18	62	335	0	335	0
7.70951	0	637	394	0	394	0
0.843267	39	91	397	0	337	1
0.926393	9	79	337	0	337	0
1.11839	14	171	337	0	337	0
1.2311	2	126	335	0	0	1
0.668718	15	55	306	0	306	0
NA	5	186	366	0	366	0
1.04002	2	177	1381	1	722	1
0.827566	9	142	1661	1	1007	1
1.03974	17	80	596	0	579	1
1.33062	18	131	1706	0	1706	0
0.945508	15	106	614	0	386	1
9.95913	6	897	621	0	621	0
1.32818	23	186	540	0	540	0
1.20867	12	71	555	0	555	0
1.23145	18	179	775	0	775	0
1.04746	17	206	1316	0	1316	0
1.25532	23	183	460	0	460	0
0.600062	23	153	543	0	493	1
0.85297	8	59	146	1	123	1
1.10086	13	106	521	0	521	0
0.581627	17	140	380	0	380	0
10.6134	0	1247	491	0	491	0
0.646433	9	120	474	0	474	0
0.606721	29	94	229	0	229	0
0.793829	0	170	377	0	377	0
0.920658	18	123	308	0	308	0
1.13553	16	205	435	0	435	0
0.905311	12	72	275	0	275	0
5.3301	0	727	287	0	287	0
12.867	1	1509	354	0	354	0
1.0029	18	114	408	0	408	0
11.1076	0	932	406	0	406	0
2.49149	14	498	365	0	365	0
0.838512	19	119	346	0	346	0
0.948797	2	69	312	0	312	0
1.2324	4	191	3641	0	3641	0
1.31451	12	110	743	1	484	1
1.01463	16	45	1162	1	1162	0
0.996764	22	116	3974	0	3974	0
1.30217	15	157	2821	1	1920	1
1.08706	18	62	1518	1	1518	0
1.35759	17	89	405	1	80	1
1.1216	12	190	383	1	383	0
1.13119	14	102	4270	0	4270	0
1.7117	8	84	228	1	228	0
1.02267	37	32	4000	0	4000	0
9.89853	0	1029	4126	0	4126	0
NA	3	138	236	1	236	0
0.957062	5	88	4233	0	4233	0
1.34473	13	239	179	1	179	0
NA	26	91	427	1	320	1
NA	22	116	805	1	805	0
0.692318	1	97	2475	1	1929	1
2.00826	26	162	1094	1	1094	0
1.22989	4	131	1849	1	1849	0
1.00055	23	95	3561	0	484	1
1.03963	12	120	2988	0	2988	0
0.812998	2	118	2895	0	2895	0
0.853043	36	176	262	1	262	0
1.23647	30	188	972	1	313	1
1.02128	10	171	338	1	288	1
0.830541	9	75	1087	0	1087	0
0.877119	8	151	1087	0	1087	0
13.079	5	1791	188	1	188	0
4.55928	0	356	1456	0	1456	0
0.480877	26	105	47	0	47	0
0.643489	13	51	1047	0	1047	0
1.06695	3	73	1260	0	336	1
1.2915	18	170	1309	0	1309	0
1.16028	27	39	1024	0	1024	0
0.910264	18	128	403	1	403	1
0.839374	9	256	16	0	16	0
0.97821	3	53	1442	0	1442	0
9.04216	5	607	1074	0	1074	0
1.16885	0	207	4051	0	4051	0
0.905966	11	149	858	1	517	1
1.0525	9	111	254	0	254	0
0.783397	9	110	2506	0	439	1
0.556293	11	150	715	1	291	1
1.23091	51	163	2268	0	2268	0
7.72451	0	1319	2047	1	2047	0
0.862755	26	108	2003	1	872	1
7.8347	0	1093	1631	0	859	1
0.948734	8	135	1359	0	1359	0
0.605346	10	88	1674	0	1674	0
6.66972	4	769	2600	0	2176	1
1.21628	13	99	1199	0	1199	0
1.13167	9	111	1883	0	1883	0
1.11135	15	83	1095	0	592	1
8.73686	4	1757	804	0	804	0
0.438132	1	13	672	0	672	0
0.756679	8	71	792	0	789	1
0.70008	3	73	419	0	419	0
8.80522	5	887	1089	0	1089	0
16.939	0	2206	796	0	796	0
1.36523	47	133	1422	1	1422	0
0.755486	0	101	2275	0	1003	1
17.6068	2	1875	2424	0	2424	0
0.903044	15	109	553	0	553	0
0.724037	9	107	334	1	276	1
1.34861	17	180	588	0	588	0
18.88	4	2112	588	0	588	0
0.702664	24	41	302	1	6	1
1.2974	11	262	476	0	476	0
0.627752	12	155	389	0	389	0
1.02334	9	148	543	0	543	0
0.777071	22	252	511	1	511	1
1.35827	9	464	1301	0	1301	0
1.15981	6	144	896	0	896	0
0.805861	8	32	1003	0	1003	0
0.792916	17	169	256	1	256	0
9.03132	0	1303	952	0	952	0
1.4437	25	238	666	0	666	0
1.308	19	168	1177	0	256	1
1.19748	14	254	1829	0	506	1
1.41473	14	170	362	0	81	1
21.7623	6	2511	2130	0	2130	0
