# Supplementary material for: First-line durvalumab and tremelimumab with chemotherapy in RAS-mutated metastatic colorectal cancer: a phase 1b/2 trial
Source: Nat Med. 2023 Aug 10;29(8):2087–98. doi: 10.1038/s41591-023-02497-z (PMC10427431; doi:10.1038/s41591-023-02497-z)
Supplement: Supplementary file 12 — Statistical source data. [file 41591_2023_2497_MOESM12_ESM.xlsx]

## Sheet: Extended Fig. 3b
PFS	CPS <1	CPS > 1
44.9446	0
9.5277	1
11.3018	0
29.4045	0
13.6016	1
5.7823		1
3.6797		1
8.6078		1
24.115		0
2.7269		1
5.4538		1
5.6838		1
5.848		1
5.3881		1
10.0862		1
13.3717		1
13.3717		0
13.0431		1
14.0287		1
6.1766		1
8.2793		1
11.5975		1
16.1643		0
1.4127		1
8.0821		1
8.4435		1
4.501		1
3.8439		1
0.9199		1
8.4435		1
8.5092		1
5.4209		1
7.6222		1
5.9466		1
2.2669		1
23.5565		0
3.6797		1
9.1006		1

## Sheet: Extended Fig. 3c
PFS	CPS <5	CPS >5
44.9446	0
2.9569	1
9.5277	1
11.3018	0
29.4045	0
13.6016	1
40.345	0
5.7823	1
3.6797	1
8.6078	1
24.115	0
5.6509	1
2.7269	1
5.4538	1
11.1047	1
5.6838	1
5.848	1
5.3881	1
10.0862	1
13.3717	1
13.3717	0
5.5195	1
13.0431	1
14.0287	1
6.1766		1
8.2793		1
11.5975		1
11.5647		1
16.1643		0
1.4127		1
8.0821		1
8.4435		1
4.501		1
3.8439		1
0.9199		1
7.9179		1
8.4435		1
8.5092		1
7.9836		1
5.4209		1
5.8809		1
7.6222		1
5.9466		1
2.2669		1
23.5565		0
3.6797		1
9.1006		1

## Sheet: Extended Fig. 3d
PFS	CPS <10	CPS > 10
44.9446	0
9.5277	1
11.3018	0
29.4045	0
13.6016	1
5.7823	1
3.6797	1
8.6078	1
24.115	0
2.7269	1
5.4538	1
5.6838	1
5.848	1
5.3881	1
10.0862	1
13.3717	1
13.3717	0
13.0431	1
14.0287	1
6.1766	1
8.2793	1
11.5975	1
16.1643	0
1.4127	1
8.0821	1
8.4435	1
4.501	1
3.8439	1
0.9199	1
8.4435	1
8.5092	1
5.4209		1
7.6222		1
5.9466		1
2.2669		1
23.5565		0
3.6797		1
9.1006		1

## Sheet: Extended Fig. 3e Left
Responders	Non-responders
0.46875	0.420819
0.386472	0.668569
0.193094	0.267859
0.18941	0.283392
0.0952735	0.296938
0.360084
0.219233

## Sheet: Extended Fig. 3e Middle
Responders	Non-responders
0.193858	0.1004
0.219644	0.371506
0.527913	0.246084
0.363429	0.191406
0.353888	0.278558
0.255245
0.347237

## Sheet: Extended Fig. 3e Right
Responders	Non-responders
0.413564	0.238582
0.568331	0.555673
2.73397	0.918705
1.91874	0.675413
3.71444	0.9381
0.708848
1.58387
