# Supplementary material for: First-line durvalumab and tremelimumab with chemotherapy in RAS-mutated metastatic colorectal cancer: a phase 1b/2 trial
Source: Nat Med. 2023 Aug 10;29(8):2087–98. doi: 10.1038/s41591-023-02497-z (PMC10427431; doi:10.1038/s41591-023-02497-z)
Supplement: Supplementary file 13 — Statistical source data. [file 41591_2023_2497_MOESM13_ESM.xlsx]

## Sheet: Extended Fig. 4a
	HV																					mCRC
IL1Ra	-0.725958	-0.605209	-0.607952	-0.79943	-0.869446	-0.848393	-0.700365	-0.894353	-0.928257	-0.671961	-0.84971	-0.700365	-0.727288	-0.756117	-0.889114	0.0623905	-0.86156	-0.884533	-0.682796	-0.642089	-0.899578	-0.935553	-0.753045	-0.429902	0.0372232	-0.156202	-0.834609	0.366621	-0.209677	-0.74221	-0.637193	-0.674197	-0.676515	-0.165364	-0.897878	-0.0660247	0.597447	-0.147026	-0.770107	-0.127167	0.537594	2.9139	1.46608	0.436349	1.72977	1.16952	-0.730155	0.989674	-0.547071
VEGF	-0.25535	-0.370177	-1.0628	-0.956154	-0.910305	-1.07627	-0.757253	-0.707337	-0.657676	-0.615639	-0.89287	-0.60593	-0.802696	-0.489223	-0.0389637	-0.424922	-0.895919	-0.968048	-0.906543	-0.7785	-0.226428	-0.410537	-0.715572	-0.878281	-0.484546	1.74677	-0.752221	1.58732	0.21824	-0.345829	-0.71181	-0.0211221	-0.196539	0.572988	0.301857	0.13198	-0.599271	-0.742868	-0.507064	0.298705	0.00688567	2.2137	1.53892	0.403162	2.50954	1.37378	-0.867912	0.403162	-0.534869
Eotaxin	1.5976	1.05973	0.0222383	-0.0224921	1.9654	-0.837754	1.31531	1.13054	2.15981	0.510321	-0.539657	2.52572	0.376446	0.376446	-0.144355	1.15393	1.38327	0.0370957	-0.254679	1.49486	-1.4379	0.177609	-0.699928	-0.659149	-0.44988	-0.645714	0.0190771	0.829756	-0.0270758	-1.16557	-0.973526	-0.988858	1.55872	-1.42288	0.694932	0.451365	1.31357	0.881124	-0.526855	0.244309		1.10983	-0.368955	-1.07974	0.737924	-0.340662	-1.25692	-0.0928278	0.90262
CXCL10	-1.11126	-0.139537	-0.794518	-0.807177	-0.743618	-0.444676	0.632543	-0.856232	-0.934033	-0.963176	-0.81087	-0.775002	-0.794914	-0.59474	-0.839617	-0.493599	-0.852144	-0.610432	-0.00397765	-0.691135	-0.851616	-0.0387904	-0.627575	1.09922	0.12934	-0.0768999	-0.0237577	0.332019	0.647048	-0.546081	-0.149427	0.535489	-1.09359	-0.351314	0.0726369	0.243536	0.421424	-0.523137	0.533775	4.52076	-0.0476255	-0.553202	-0.963044	0.296283	0.335711	2.13371	-0.230393	-0.561246	-0.635619
GMCSF	-0.896907	-0.636962	-0.858857	0.0479348	-0.494935	-0.565383	-0.0183699	-0.783511	-1.1026	-1.20244	-0.858857	-0.636962	-1.01708	-0.858857	-1.01708	-0.39058	0.56707	-0.636962	-0.355921	-0.858857	-0.783511	-0.358935	-0.721727	-0.567644	-0.598913	-0.536375	-0.630181	-0.504353	-0.598913	-0.896907	-0.630181	-0.751489	-0.691212	-0.660696	-0.766558	0.0633808	-0.472331	-0.78125	-0.630181	-0.0402203	-0.598913	0.29168	-0.34914	0.725674	1.05418	1.32957	1.10919	-0.13704	-0.13704
GroB	-0.205665	-0.90654	-0.563289	-0.613502	-0.393457	-0.195216	-0.734375	-0.760913	-1.17378	-0.466709	0.350825	-0.898442	-0.871605	-0.898288	-0.58466	-0.252389	-0.677886	-0.8688	-0.502732	-0.419301	0.167517	0.216371	0.198431	-1.0142	-0.273413	4.06457	0.101147	1.52561	0.867013	-0.476377	-0.260429	-1.31254	-0.960156	1.38367	0.728866	1.86754	1.54727	0.244808	-0.0238701	0.158243	0.699368	-1.19413	-1.22695	-0.583523	1.14595	-0.266405	1.71876	-0.275071	-0.581441
IL8	-0.377935	-0.528492	-0.516002	-0.487983	-0.463172	-0.532036	-0.283247	-0.487308	-0.502668	-0.474987	-0.557523	-0.522247	-0.534568	-0.543176	-0.501992	-0.361563	-0.443255	-0.53153	-0.448656	-0.404266	-0.516002	-0.33	-0.449163	-0.425026	2.01848	3.57907	-0.364601	-0.408148	-0.279534	-0.354981	-0.42874	-0.397683	-0.547733	0.167241	-0.191765	4.38569	-0.353124	-0.528661	-0.449163	-0.306708	2.82814	0.447762	0.157283	0.5092	-0.324599	2.31655	-0.470936	-0.255228	-0.519884
IL6	-0.974687	-0.452993	-0.33453	-0.452993	-0.218344	-0.945072	-0.218344		-0.452993	-0.692198	-0.692198	-0.452993	-0.218344	-0.452993	-0.571456	0.00946992	-0.218344	-0.692198	-0.452993	-0.218344	-0.218344		0.100596	-0.794714	0.100596	3.3105	-0.974687	-0.257073			-0.974687			0.458264		2.59744	-0.614741	-0.434768	-0.794714	0.280569	2.77741	0.811376	-0.796992		-0.473496	0.330688
IL10		-0.140444	-0.383316	-0.335441	-0.335441	-0.523257	0.133546			-0.335441	-0.189608	-0.165118	-0.383316	-0.335441	-0.383316	-0.335441	-0.500609	-0.566529	-0.0910964	-0.430822	-0.383316																			0.209225		0.143858	4.69085		0.390228	-0.117243
TGFa		1.1111	0.804796	0.50116	0.50116	-1.35262	1.26291	-0.604183	0.0510322	1.57454	-0.532269	0.349342	0.0510322	1.03386	-0.095459	2.04331	0.50116	-0.388442	0.0510322	0.804796	0.652978								-1.22744					1.30553				-0.0688243			1.50529	-0.0714877	0.0483688	-0.532269	3.79322	-0.532269	-1.45117	-0.0714877	-0.862541
CD40 Ligand	-0.830225	-0.359986	-0.624797	-0.847036	-0.813466		-0.652441	-0.525417	-0.768884	0.0378378	0.148799	0.23776	0.115485	0.0267538	-0.903367	-0.558525	-0.791154		-0.448205	-0.960605		-0.959317	-0.204985	-0.928448	-0.0154722	1.20675	-0.715681	0.11235	-0.335805	-0.784924	-0.66881	-0.933688	-0.0789582	-0.585661	-0.807671	0.0100022	-0.204985	0.778767	-0.267488	0.28007	0.11235	2.85091	1.91723	1.9516	3.95346	0.139671		0.483339	-0.714091
MIP3b	-0.605121	0.35686	-0.706566	-0.477357	-0.309281	-0.349759	-0.144203	-0.216164	-0.0509203	-0.659592	-0.819172	-0.154698	-0.83583	-0.703568	-0.802348	0.120654	-0.788522	-0.385739	-0.0404259	-0.237153	-0.843492	-0.755207	-0.410559	2.26683	-0.291124	0.566746	-0.374079	-0.48352	-0.00178013	-0.192011	-0.230323	-0.402397	-1.25194	0.00221771	-0.534159	0.297558	0.168128	-0.600957	-0.48352	0.783296	0.184286	1.65932	-0.695406	-0.00761032	0.335538	-0.516502	1.65233	0.415994	-1.10152
MIP3a		-0.728185			-0.629118		-0.568191		-0.756419		-0.710601					-0.63308	-0.66503		-0.746512	-0.693511				-0.413151	-0.278172	1.32424	-0.453274	-0.572402	-0.374515		-0.738835	0.273384	0.817511	-0.48126		-0.0423925	-0.738835	-0.325229		0.111409	0.749897	0.521547	0.756337	0.10175	-0.530794	-0.341823	-0.485718	-0.163254
Rantes	-0.71435	-0.320424	-1.04505	-0.66714	-0.987747	-0.794778	-0.593457	-1.0959	-0.55354	0.758984	-0.183319	-0.607092	-1.02821	-0.0896487	-0.978487	0.190046	1.25891	-1.1144	-0.305839	-0.562738	0.829742	-0.20841	-0.501711	-0.698544	0.392634	1.92368	2.06448	3.90006	-0.844091	-0.384724	-1.16449	-0.539094	-0.0779074	0.026573	0.520288	-0.549538	-0.425393	-0.660847	-0.449217	0.0889948	-0.227764	1.38773	-0.803638	-0.040275	0.376755	-0.944067	-0.156089	0.27769	-0.382108
EGF	-0.742008	-0.448851	-0.751495	-0.911347	-0.840813		-0.577652	-0.772291	-0.759258	0.584528	0.0290737	1.27789	0.854877	0.711892	-0.96741	0.067024	-1.00785	-1.16224	-0.288137	-0.950447	-0.824809	-0.602473	-0.458626	-1.18697	0.0838908	1.24176	-0.887101	-0.0741397	-0.297529	-0.582348	-0.749291	-0.879051	0.420077	2.1241	-0.720445	-0.10864	-0.321775	2.48415	-0.249516	1.48614	0.0727741	2.72412	1.47109	1.80546	2.21917	-0.644832		0.240196	-0.0261268
IL15	-0.98735	-0.597541	-0.597541	0.563501	-0.0819881	-0.916095	0.433565	-0.597541	-0.723286	-0.337669	-0.597541	0.177884	-0.853222	-0.853222	-0.467605	-0.337669	0.95331	-0.467605	-0.0819881	-0.337669	-0.853222	-0.735861	-0.81969	-0.81969	-0.559818	0.177884	-0.559818	-0.81969	-1.14663	-0.90352	-0.90352	-1.22207		-0.90352	-0.98735	0.08148	-0.379584	-0.98735	-1.06699	-0.81969	-0.81969	0.760501	0.144352	-0.752627	1.07486	1.55269	-0.752627	2.03471	0.144352
IL17e			-0.0192076									1.46273	-0.164262	2.73781		-0.478296						-0.845666			-0.845666		-0.26894		0.815725						-0.647775		-0.950344	0.279873	-0.0386478					-0.518672
IL7	0.0198474	-0.253174	0.0455436	-0.0829372	0.0021813	-0.595254	-0.0829372	-1.03209	-0.551892	-0.638616	-0.855428	-0.638616	-0.900396	-1.20875	-0.380049	-1.0096	0.885486	-0.423411	0.341049	-0.0395749	0.0021813	0.320171	-0.330263	-1.23445	-0.767097	1.59855	-0.388079	0.50165	0.109784	-0.698039	-0.445895	-0.93091	-0.808853	-0.698039	-0.344717	1.05894	0.379593	-1.45768	-0.156814	-0.416987	-0.388079	5.48831	0.957757	1.14245	-0.545468	-0.680373	0.133874	0.728098	0.683129
IL2	1.018	-0.340478	-0.116669	-0.513648	-0.606173	-0.513648	-0.292965	-0.559911	-0.529278	-0.261082	-0.292965	-0.0516518	-0.513648	-0.356107	-0.0841604	-0.0353976	-0.38799	-0.698072	-0.292965	-0.451132	-0.513648	-0.819354	-0.727455	0.824204	0.0865095	-0.0497764	0.824204	-0.139175	1.24619	0.286562	-0.528652		-0.727455	0.776066	0.102139	-0.286714	1.018	2.7247	6.34628	-0.286714	1.50938	-0.00976583	0.0602526	-0.508647	-0.114168	0.534753	-0.788721	-0.381739	-0.685569
MIP1b	-1.49142	-1.10937	-0.439137	-1.60752	-0.654237					0.357956						1.50263																												-0.777675	1.09956	0.39291
MCP1	0.490923	-0.183235	-0.784474	-0.766678	0.0733724	-0.988779	-0.0297567	-0.831611	0.0303151	-0.0455125	-1.10232	0.170685	-0.466579	-0.529386	0.201416	0.692928	0.033093	-0.912257	-0.0586207	-0.14569	-0.6234	-0.0867902	-0.658731	-0.939341	1.22255	-0.161316	-0.159145	0.284448	-0.131453	-0.673619	0.128496	-0.844112	-0.769022	0.189089	-0.303248	1.6016	0.574955	-0.098249	-0.465147	-0.647793	-0.134144	0.545049	-0.23506	-0.483116	0.262833	0.138653	-0.936346	4.31798	-0.161402
PDGFab/bb	-0.196004	-0.300559	0.199231	-0.325515	-0.380167	-0.486436	-0.371503	-0.579524	-0.376327	-0.392705	-0.439649	-0.0437412	-0.285063	-0.292312	-0.52564	-0.371925	0.624759	-0.643309	-0.0442464	0.091753	-0.0305292	-0.508075	-0.524611	-0.494997	-0.295106	0.0389835	-0.328845	-0.076243	-0.244403	-0.625281	-0.622216	-0.623902	-0.4873	-0.0414474	-0.477155	-0.380044	0.119464	-0.131166	0.0959431		-0.778071	5.93786	-0.23235	-0.840726	3.10832	-0.674041	-0.657556	-0.65063	-0.274665
GCSF	1.55385	0.141065	0.745645	0.405019	0.230307	-0.814196	0.49049	-0.711128	-0.223442	-0.223442	0.318291	0.49049	-0.13043	0.318291	0.0518239	0.141065	0.141065	-0.511277	0.230307	1.27732	0.405019	-0.762662	-0.325253	-0.586693	0.790894	1.80649	0.364798	2.97668	1.04605	-0.850646	0.0204008	-0.325253	0.107128	1.04605	-0.41198	1.63806	1.8907	0.450268	1.46963	2.6436	0.0204008	-1.05678	-1.3509		-0.520076	0.221508		-1.68399	-1.45648
PDL1	-0.195316	0.00618445	-0.803293	-0.403982	-0.725124	-0.240914	0.883842		0.926183		-0.565748	-0.485191				-0.685606	-0.725124			-0.403982		-0.618077	-0.414622	0.623715	0.339703	-0.0517904	-0.195316	1.9465	-0.138427	-0.467169	-0.796344	-0.361207	4.81897	-0.569005	-0.0226944	0.27782	-0.711228	-0.251337	-0.195316	0.0363661	0.527958	-0.0383281	0.149493	0.0860899	-0.332762	1.55327		-0.496047	-0.0991257
IFNb			-0.457462	-0.457462	-0.457462	-0.457462	-0.0128817		4.36208	-0.303365	0.0579678	0.534431	-0.620416	-0.0837312	-0.457462	1.55466	-0.457462	-0.457462	1.18093	-0.379528		-0.758573	-0.758573	-0.372443	0.00660189	-0.629273	0.13236		1.1278	0.879822				-0.758573		-0.629273	-0.372443		-0.372443	-0.758573
GroA	-0.458597	-0.244098	0.0394085	-0.756774	-0.591128	-0.22957	-0.667542	-0.380759	0.382166	0.744222	1.91485	0.216876	0.0644762	-0.879263	-0.308476	-0.219956	-0.815882	-1.11178	-0.566701	0.0478119	-0.0115101	-0.14632	0.307533	-0.821864	0.696152	3.89512	-0.773509	-0.294304	-0.970632	-0.830125	-0.6815	-1.11335	-1.13621	-0.0641379	-0.393934	1.52737	0.00494053	-0.630225	-0.722947	-0.282127	-0.0115101	-0.646462	-0.571045	-0.402622	0.243154	1.07409	0.580499	0.933227
FLT3 Ligand	-0.520156	0.0987139	-0.775042	0.134115	0.697309	-0.538179	0.498099	-0.124955	0.286982	0.169194	-0.798857	0.59175	-0.49087	0.46302	0.943184	2.01679	-0.620888	0.181101	0.0752207	1.38698	-0.573579	-0.0934158	-0.520156	2.98034	1.09798	0.995963	3.06498	0.48587	0.417643	2.04833	0.0771516	0.893945	0.48587	-0.195756	0.145057	0.757812	0.96185	0.349416	-0.639875	0.00892465	0.468813	-0.449998	-1.45506	-1.74148	-0.377909	-0.274604	-1.47501	-0.604153	0.390288
PDGFaa	0.419329	0.474198	0.794095	-0.0921711	-0.731634		0.143606	-0.842062	-0.359059	0.593227	-0.355961	-0.259137	-0.474364	-0.217248	-0.494607	-0.549227	0.677122	-0.868269	0.863504	-1.26694	0.415154	-0.426059	-0.705635	-0.900663	-0.697465	-0.590124	-0.559323		-0.245097	-0.928902	-0.288396	-0.633363	-0.350723	-0.205819	-0.688112	-0.387705		0.265316	-0.16364		-0.226684	4.83163	1.7166	-1.32797	1.80589	-0.452165	-0.767394	-0.488712	0.624658
IL17a	-0.308895		-0.113809		-0.113809		-0.0561887	-0.338528	-0.25539	-0.338528		0.347153	-0.283377		-0.0849989	0.580104	-0.113809	-0.22658	-0.338528			-0.270207	-0.270207	-0.270207	-0.189539	-0.308895	-0.270207	-0.105578	-0.270207	-0.270207	-0.308895	-0.345113	-0.345113	-0.289139	-0.345113	-0.230696	-0.270207	-0.270207	-0.308895	-0.189539	-0.345113				-0.331943	-0.192008	-0.331943
IL12p70	-0.766066			-0.388294	-0.107025		0.67441										1.40877					-0.340043	-0.227065	-0.663679	-0.557762	-0.557762	-0.766066	-0.663679	-0.663679	-0.864922	-0.864922	-1.04616	-0.663679	-0.864922	-0.766066	1.62884	-0.864922	-0.663679	-0.766066	-0.449491	-0.864922	0.311937	0.311937	-0.60719	0.642634	-0.00816879	-0.60719	1.68298	0.311937
[truncated: 18 more columns]

## Sheet: Extended Fig. 4b
	SD+PD	CR+PR
IFNβ < 2.4	55	45
IFNβ > 2.4	40	60

## Sheet: Extended Fig. 4c
	C1																																														C2
mCRC	11.66	21.03	68.85	55.77	37.74	31.13	129.77	33.75	18.61	3.45	23.49	262.06	13.92	39.08	52.92	7.37	28.55	31.13	41.8	64.44	38.36	47.01	44.09	24.8	111.66		17.28	35.56	30.09	4.28	27.42	19.73	2.53	4.28	59.04		52.96	55.98	198.63	10.36	8.23	74.77	24.8	8.23		6.19	780.9	737.49	974.11
[truncated: 83 more columns]

## Sheet: Extended Fig. 4d
Months elapsed	C1 < 31	C1 > 31
3.6797	1
4.501	1
1.4127	1
11.3018	0
8.4435	1
5.4209	1
4.6324	1
8.2793	1
16.1643	0
5.8809	1
29.4045	0
8.6078	1
8.5092	1
5.8152	1
5.3881	1
40.345	0
10.0862	1
13.6016	1
16.1643	0
24.115	0
5.5195	1
13.3717	0
18.8583		1
44.9446		0
13.3717		1
3.6797		1
5.7823		1
9.5277		1
8.2793		1
11.5975		1
13.0431		1
2.2669		1
5.6838		1
7.6222		1
8.2464		1
2.7269		1
0.9199		1
6.1766		1
5.4538		1
8.0821		1
5.9466		1
26.4805		0
14.0287		1

## Sheet: Extended Fig. 4e
Months elapsed	C2 < 883	C2 > 883
5.848	1
11.3018	0
18.4312	1
4.501	1
16.1643	0
3.6797	1
8.4435	1
11.5647	1
5.6838	1
4.6324	1
8.6078	1
3.6797	1
24.115	0
5.3881	1
5.4209	1
8.2793	1
5.8809	1
10.0862	1
5.4538	1
5.9466	1
11.5975	1
8.5092	1
40.345	0
5.8152		1
8.2793		1
13.0431		1
26.4805		0
6.1766		1
16.1643		0
5.7823		1
5.5195		1
1.4127		1
29.4045		0
8.0821		1
13.3717		0
13.6016		1
8.2464		1
2.2669		1
14.0287		1
44.9446		0
7.6222		1
13.3717		1
2.7269		1
9.5277		1
18.8583		1

## Sheet: Extended Fig. 4f
Months elapsed	C5 < 1787	C5 > 1787
18.4312	1
5.4538	1
4.6324	1
4.501	1
24.115	0
5.3881	1
5.9466	1
16.1643	0
5.848	1
8.6078	1
8.0821	1
11.5975	1
5.4209	1
5.7823	1
11.5647	1
8.4435	1
10.0862	1
8.2793	1
5.6838	1
26.4805	0
5.5195	1
13.6016		1
11.3018		0
3.6797		1
6.1766		1
40.345		0
8.2793		1
44.9446		0
1.4127		1
13.0431		1
3.6797		1
13.3717		1
14.0287		1
8.5092		1
5.8809		1
8.2464		1
7.6222		1
2.7269		1
29.4045		0
5.8152		1
13.3717		0

## Sheet: Extended Fig. 4g
	CR+PR	SD+PD
IL-6 < 3.8	79	21
IL-6 > 3.8	38	62

## Sheet: Extended Fig. 4h
	CR+PR	SD+PD
IL-8 < 16	77	22
IL-8 > 16	52	47

## Sheet: Extended Fig. 4i
Months elapsed	IL-6 < 3.8	IL-6 >3.8
24	0
24	0
24	0
24	0
18.4969	1
24	0
24	0
16.4928	1
24	0
24	0
24	0
24	0
24	0
5.2895	1
24		0
24		0
11.1047		1
23.6879		1
24		0
17.4456		1
6.5708		1
20.1068		1
24		0
11.4004		1
11.3018		1
14.3244		1
6.6694		1

## Sheet: Extended Fig. 4j
Months elapsed	C2 <16	C2>16
24.115	0
14.0287	1
5.5195	1
11.3018	0
4.501	1
11.5647	1
5.9466	1
16.1643	0
6.1766	1
8.5092	1
5.8152	1
13.3717	0
44.9446	0
9.5277	1
5.4209	1
26.4805	0
5.8809	1
29.4045	0
40.345	0
8.4435	1
8.6078	1
10.0862	1
13.3717		1
13.6016		1
5.4538		1
18.8583		1
5.7823		1
5.3881		1
1.4127		1
18.4312		1
8.2464		1
16.1643		0
11.5975		1
3.6797		1
2.7269		1
8.2793		1
4.6324		1
13.0431		1
8.2793		1
5.6838		1
5.848		1
3.6797		1
7.6222		1
8.0821		1
2.2669		1
