# Supplementary material for: First-line durvalumab and tremelimumab with chemotherapy in RAS-mutated metastatic colorectal cancer: a phase 1b/2 trial
Source: Nat Med. 2023 Aug 10;29(8):2087–98. doi: 10.1038/s41591-023-02497-z (PMC10427431; doi:10.1038/s41591-023-02497-z)
Supplement: Supplementary file 14 — Statistical source data. [file 41591_2023_2497_MOESM14_ESM.xlsx]

## Sheet: Extended Fig. 5a
PD1low CD28+ CM Th1		Foxp3- CD25+CD4+
< 8.2	> 8.2	< 8.2	> 8.2
253.795	0.478174	270.06	404.344
216.156	274.426	1031.88	1024.77
97.2629	0.591543	50.0057	236.085
0.140421	56.6727	139.672	49.6284
0.261027	1.03071	124.167	324.298
145.141	224.042	208.473	232.599
150.644	1.50716	77.6235	221.104
3.50908	121.833	540.047	398.924
0.240246	249.72	68.0697	470.41
27.195	0.230787	726.863	64.8234
67.9569	32.9493	25.7509	392.799
153.671	338.359	101.362	730.286
1.14956	91.858	223.589	276.643
84.1122	200.86	272.863	341.666
0.920693	249.113	622.651	272.057
0.114824	0.537577	108.815	339.319
0.0557598	152.323	66.5215	441.611
0.0472712	562.727	42.3077	881.769
0.249301	1.75094	118.75	2248.64
4.6	1.63327	299	165.835
0.452509	119.04	7.91891	47.526
72.4002	217.329	331.269	100.336
59.0202		226.594

## Sheet: Extended Fig. 5b left
	CR+PR	SD+PD
< 57	64	36
> 57	60	40

## Sheet: Extended Fig. 5b right
Months elapsed	Th1 CM PD1low CD28+ < 57	Th1 CM PD1low CD28+ > 57
6.1766	1
5.9466	1
5.8809	1
2.7269	1
13.3717	1
5.3881	1
7.6222	1
3.6797	1
7.9836	1
8.2793	1
18.4312	1
8.4435	1
5.848	1
8.6078	1
5.6838	1
10.0862	1
0.9199	1
24.115	0
4.6324	1
7.9179	1
5.4209	1
8.5092	1
8.2464		1
5.4538		1
8.0821		1
5.8152		1
14.0287		1
2.2669		1
40.345		0
11.3018		0
3.6797		1
4.501		1
18.8583		1
5.5195		1
16.1643		0
1.4127		1
44.9446		0
9.5277		1
16.1643		0
11.5975		1
8.2793		1
13.6016		1
23.5565		0
26.4805		0

## Sheet: Extended Fig. 5c left
	CR+PR	SD+PD
< 236	64	36
> 236	60	40

## Sheet: Extended Fig. 5c right
Months elapsed	CD4+ CD25+ < 236	CD4+ CD25+ > 236
7.9836	1
5.4538	1
6.1766	1
40.345	0
8.5092	1
2.2669	1
5.9466	1
5.3881	1
4.501	1
0.9199	1
5.5195	1
5.8809	1
7.6222	1
3.6797	1
2.7269	1
26.4805	0
3.6797	1
10.0862	1
5.6838	1
8.2464	1
9.5277	1
8.4435	1
16.1643		0
5.8152		1
14.0287		1
7.9179		1
8.6078		1
8.0821		1
18.4312		1
16.1643		0
13.3717		1
11.3018		0
8.2793		1
18.8583		1
11.5975		1
4.6324		1
5.848		1
5.4209		1
13.6016		1
23.5565		0
8.2793		1
1.4127		1
24.115		0
44.9446		0

## Sheet: Extended Fig. 5d
C1	C2	C5
321.055		426.342
158.755	169.265	229.384
75.9253	530.935	290.958
423.275	661.259	2444.97
98.3127	575.132	127.725
367.43	1035.84	526.786
74.5001	126.994	187.013
206.356	497.885	276.238
395.753	630.281	1007.49
473.157	925.226	726.782
350.161	412.382	404.886
157.926	556.097	486.445
236.279	485.538	510.91
120.654	300.038	275.376
435.213	618.293	633.283
118.422	181.367	579.11
235.931	897.407	1221.87
192.507	778.487	692.107
144.641	191.953	340.259
249.759	49.6161	312.162
299.359	275.797	499.042
201.438	168.778
248.463	455.473	145.255
398.372	499.924	344.083
670.716	475.843
292.327	103.742	227.469
216.862	167.794	200.533
170.723	334.689	95.8871
1644.48	624.762	267.488
449.481	316.067
284.325	147.208	448.266
192.903	54.0163	125.838
400.5	262.879	274.685
651.221	699.265	274.099
431.947	348.34	423.504
123.9	33.8309	59.7045
821.415	166.345	372.329
322.348	257.619	343.347
903.726	501.323	405.185
418.516	133.102	293.871
82.7247	153.218	53.5585
367.802	366.46	170.795
175.321	120.879	152.924
	823.562	852.999
595.354
	186.483	102.685

## Sheet: Extended Fig. 5e
C1	C2	C5
4362.32		3257.76
3739.6	2833.81	2072.52
4031.33	3688.45	1229.99
4181.93	851.216	3838.36
3124.81	2304.24	3237.11
10102.9
4500	3748.05	1958.98
3478.38	2452.38
3479.82	3024.29	4618.61
7965.97	7782.8	4446.8
11203	10228.3	13767.3
7303.58	6535.77	25795.5
8156.13	1318.52	1899.46
7343.29	9054.64	5963.51
7961.32	5102.73
7513.36	2840.65	3972.32
2587.21	1195.98	2136.06
9020.01	8132.9	2727.63
2616.83	1445.9	1583.1
4386.83	3136.28	2800.12
20995.1	5839.16	4112.2
6677.22	1164.8
4046.45	1525	1007.69
2461.8	1018.79	1334.72
4961.37	1765.63	3769.04
4188.75	3215.84	4550.25
9558.01	6298.58	5380.19
10010.3	7199.19	5430.73
7787.64	5358.94	3036.18
4663.79	4422	4105
7114.7	39.2964	846.742
11045.1	8347.38	4639.79
4484.38	3802.47	3918.03
12272.8	3558.17	2602
5044.05	3636.98	1319.15
3843.42	2749.96	3469.67
8356.95	6702.95	4218.5
12062.5	5995.73	3281.57
5057.63	1352.57	2478.74
1663.57	1428.72	7220.75
7668.17	3412.04	1756.48
2958.37	6482.44	2787.4
7720.84	5035.33	1649.11
4135.14	9833.77	4176.1
5187.7	185.113	1865.39
4403.24	3192.42	3282.77

## Sheet: Extended Fig. 5f
	CR+PR	SD+PD
mMDSClow	68	32
mMDSChigh	50	50

## Sheet: Extended Fig. 5g
	CR+PR	SD+PD
gMDSClow	59	41
gMDSChigh	62	38

## Sheet: Extended Fig. 5h
PFS	mMDSC low	mMDSC high
13.3717	0
4.501	1
5.3881	1
8.2793	1
5.8809	1
10.0862	1
7.9179	1
5.9466	1
7.9836	1
8.5092	1
8.6078	1
13.3717	1
3.6797	1
3.6797	1
9.5277	1
5.5195	1
8.0821	1
6.1766	1
16.1643	0
2.2669	1
40.345	0
5.8152	1
13.6016		1
14.0287		1
44.9446		0
5.4538		1
26.4805		0
23.5565		0
7.6222		1
2.7269		1
5.4209		1
11.3018		0
8.4435		1
18.8583		1
8.2464		1
4.6324		1
16.1643		0
5.6838		1
0.9199		1
18.4312		1
11.5975		1
8.2793		1
5.848		1
1.4127		1

[truncated: 3 more sheets: Extended Fig. 5i, Extended Fig. 5j, Extended Fig. 5k]
