# Supplementary material for: First-line durvalumab and tremelimumab with chemotherapy in RAS-mutated metastatic colorectal cancer: a phase 1b/2 trial
Source: Nat Med. 2023 Aug 10;29(8):2087–98. doi: 10.1038/s41591-023-02497-z (PMC10427431; doi:10.1038/s41591-023-02497-z)
Supplement: Supplementary file 15 — Statistical source data. [file 41591_2023_2497_MOESM15_ESM.xlsx]

## Sheet: Extended Fig. 6a
	CR+PR	SD+PD
0 Antigens	19	10
≥ 1 Antigens	12	6

## Sheet: Extended Fig. 6b
Months elapsed	0	> 1
1.4127		1
2.2669	1
2.7269		1
3.6797	1
3.6797	1
4.501		1
4.6324	1
5.3881	1
5.4209	1
5.4538	1
5.5195	1
5.6838	1
5.7823	1
5.8152	1
5.848		1
5.8809		1
5.9466	1
6.1766	1
7.6222	1
7.9179		1
7.9836	1
8.0821		1
8.2464	1
8.2793	1
8.2793	1
8.4435	1
8.5092	1
8.6078		1
9.5277	1
10.0862		1
11.3018		0
11.5647		1
11.5975		1
13.0431	1
13.3717	0
13.3717		1
13.6016		1
14.0287		1
16.1643	0
16.1643		0
18.4312	1
18.8583		1
23.5565	0
24.115	0
26.4805	0
29.4045	0
40.345	0
44.9446		0

## Sheet: Extended Fig. 6c
	CR+PR	SD+PD
Negative	23	11
Positive	8	5

## Sheet: Extended Fig. 6d
Months elapsed	Negative	Positive
1.4127		1
2.2669	1
2.7269		1
3.6797	1
3.6797	1
4.501	1
4.6324	1
5.3881	1
5.4209	1
5.4538	1
5.5195	1
5.6838	1
5.7823	1
5.8152	1
5.848	1
5.8809		1
5.9466	1
6.1766	1
7.6222	1
7.9179	1
7.9836	1
8.0821	1
8.2464	1
8.2793	1
8.2793	1
8.4435	1
8.5092	1
8.6078	1
9.5277	1
10.0862		1
11.3018		0
11.5647		1
11.5975		1
13.0431	1
13.3717	0
13.3717		1
13.6016		1
14.0287		1
16.1643	0
16.1643		0
18.4312	1
18.8583		1
23.5565	0
24.115	0
26.4805	0
29.4045	0
40.345	0
44.9446		0

## Sheet: Extended Fig. 6e
	CR+PR	SD+PD
Negative	21	11
Positive	9	5

## Sheet: Extended Fig. 6f
Months elapsed	Negative	Positive
1.4127		1
2.2669	1
2.7269		1
3.6797	1
3.6797	1
4.501		1
4.6324	1
5.3881	1
5.4209	1
5.4538	1
5.5195	1
5.6838	1
5.7823	1
5.8152	1
5.848		1
5.8809		1
5.9466	1
6.1766	1
7.6222	1
7.9179		1
7.9836	1
8.0821		1
8.2464	1
8.2793	1
8.2793	1
8.4435	1
8.5092	1
8.6078		1
9.5277	1
10.0862		1
11.3018	0
11.5647		1
11.5975		1
13.0431	1
13.3717	1
13.6016	1
14.0287	1
16.1643	0
16.1643		0
18.4312	1
18.8583		1
23.5565	0
24.115	0
26.4805	0
29.4045	0
40.345	0
44.9446		0
