# Supplementary material for: First-line durvalumab and tremelimumab with chemotherapy in RAS-mutated metastatic colorectal cancer: a phase 1b/2 trial
Source: Nat Med. 2023 Aug 10;29(8):2087–98. doi: 10.1038/s41591-023-02497-z (PMC10427431; doi:10.1038/s41591-023-02497-z)
Supplement: Supplementary file 16 — Statistical source data. [file 41591_2023_2497_MOESM16_ESM.xlsx]

## Sheet: Extended Fig. 7d
	CD8	PD-L1
Before	426	1.5
After	1480	22
