# Supplementary material for: First-line durvalumab and tremelimumab with chemotherapy in RAS-mutated metastatic colorectal cancer: a phase 1b/2 trial
Source: Nat Med. 2023 Aug 10;29(8):2087–98. doi: 10.1038/s41591-023-02497-z (PMC10427431; doi:10.1038/s41591-023-02497-z)
Supplement: Supplementary file 17 — Statistical source data. [file 41591_2023_2497_MOESM17_ESM.xlsx]

## Sheet: Extended Fig. 8a-d
	TSNE1	TSNE2	cluster	sample
AAACCTGAGCCCAGCT_1	1.56529	-43.5705	5	C1
AAACCTGAGGCCCTCA_3	6.30127	-15.9613	2	Chir_PBMC
AAACCTGCAACCGCCA_4	1.69229	15.9461	0	Chir_TILS
AAACCTGCACAGTCGC_1	-8.07664	31.4741	0	C1
AAACCTGGTAAGGGCT_3	-25.3089	1.61248	8	Chir_PBMC
AAACCTGGTAAGTGTA_2	24.5137	24.9181	3	C2
AAACCTGGTAGGCATG_2	-0.0471172	32.9728	0	C2
AAACCTGGTCTGGTCG_3	-24.4576	-3.8184	8	Chir_PBMC
AAACCTGGTGCTGTAT_3	1.25577	28.3154	0	Chir_PBMC
AAACCTGGTTACGACT_1	-30.7367	-9.69806	6	C1
AAACCTGGTTATCGGT_1	-1.45091	-45.9349	5	C1
AAACCTGTCAGATAAG_4	-1.25103	-6.46737	2	Chir_TILS
AAACCTGTCAGCTTAG_2	-16.8724	25.7012	0	C2
AAACCTGTCATGGTCA_4	29.7136	-3.6299	4	Chir_TILS
AAACCTGTCGGAGCAA_4	0.213602	-16.2619	5	Chir_TILS
AAACCTGTCTAACTGG_1	-23.3459	18.4369	0	C1
AAACCTGTCTTGAGGT_4	-2.39876	10.6742	0	Chir_TILS
AAACGGGAGAAGGTTT_2	0.40487	22.6176	0	C2
AAACGGGAGATATGGT_3	-9.85437	-18.0667	1	Chir_PBMC
AAACGGGAGTGAAGTT_2	-13.1627	-2.90832	2	C2
AAACGGGAGTGGTCCC_4	5.36986	13.6394	0	Chir_TILS
AAACGGGCAGAAGCAC_4	4.97603	18.3565	3	Chir_TILS
AAACGGGCAGCTTAAC_1	-8.27001	-23.7249	1	C1
AAACGGGGTAGGCATG_3	-21.1115	-30.9982	7	Chir_PBMC
AAACGGGGTCACCCAG_2	34.3055	-4.21954	4	C2
AAACGGGGTCTCCATC_4	-2.06746	7.05442	2	Chir_TILS
AAACGGGGTGGCGAAT_3	-10.5755	-21.9792	1	Chir_PBMC
AAACGGGGTTACGCGC_4	-8.14437	8.416	0	Chir_TILS
AAACGGGGTTATCGGT_1	-23.2724	19.9449	0	C1
AAACGGGGTTCGCGAC_1	-7.10384	-39.0411	5	C1
AAACGGGGTTGCGCAC_4	24.593	-1.11677	4	Chir_TILS
AAACGGGTCAGGCGAA_3	14.7806	26.7764	3	Chir_PBMC
AAACGGGTCAGTTCGA_3	-9.10126	-12.7385	1	Chir_PBMC
AAACGGGTCGAACGGA_4	3.56834	-4.4527	2	Chir_TILS
AAACGGGTCGGAAACG_1	-5.43028	-35.923	5	C1
AAAGATGAGCCCAATT_4	-9.12296	15.4589	0	Chir_TILS
AAAGATGAGGCGACAT_1	-8.65546	33.2143	0	C1
AAAGATGCAAAGTGCG_2	4.29421	16.2548	0	C2
AAAGATGCAAGGTGTG_4	3.45391	-10.5081	2	Chir_TILS
AAAGATGCAATGGATA_1	-1.00429	-41.3727	5	C1
AAAGATGCACCGAAAG_1	0.23807	-44.7802	5	C1
AAAGATGCACCTGGTG_1	-6.56442	35.3235	0	C1
AAAGATGCATAGACTC_3	-0.0828668	-27.4545	1	Chir_PBMC
AAAGATGGTTCTGGTA_3	6.19959	-39.9188	1	Chir_PBMC
AAAGATGTCACCTTAT_1	-5.53664	-17.8851	1	C1
AAAGATGTCAGTGCAT_1	-22.6805	-33.5123	7	C1
AAAGATGTCGTCGTTC_4	-2.21771	3.88447	2	Chir_TILS
AAAGCAAAGAGTAAGG_3	13.1504	15.5243	3	Chir_PBMC
AAAGCAAAGGAACTGC_1	-14.7089	22.4472	0	C1
AAAGCAAAGGGCACTA_1	-15.7379	-31.9826	1	C1
AAAGCAAAGTGCGTGA_4	5.70512	-10.8081	2	Chir_TILS
AAAGCAAAGTTGTCGT_4	4.32731	-10.4891	2	Chir_TILS
AAAGCAACACATCCGG_4	-35.1554	-9.75671	6	Chir_TILS
AAAGCAACACATGTGT_1	-3.86015	-36.3248	5	C1
AAAGCAAGTCACCCAG_1	-30.8252	-10.1401	6	C1
AAAGCAAGTCTGCGGT_3	13.7202	-3.68108	1	Chir_PBMC
AAAGCAAGTTAGAACA_3	2.62996	22.9557	3	Chir_PBMC
AAAGCAAGTTCGTGAT_3	-2.90292	19.7213	0	Chir_PBMC
AAAGCAATCAAAGACA_1	-34.2563	-6.30437	6	C1
AAAGCAATCAAGGCTT_4	-2.34163	3.12227	2	Chir_TILS
AAAGCAATCACCCTCA_3	20.3912	24.9719	3	Chir_PBMC
AAAGCAATCGTGGTCG_1	32.4623	4.4243	4	C1
AAAGTAGAGAGCTGGT_4	0.876835	-15.6464	5	Chir_TILS
AAAGTAGAGCAGCCTC_1	31.1713	3.13487	4	C1
AAAGTAGAGCCTCGTG_2	-8.56256	19.3232	0	C2
AAAGTAGAGTCAAGGC_3	-2.6419	-24.903	1	Chir_PBMC
AAAGTAGCAACTGCTA_4	-1.5159	-44.3942	5	Chir_TILS
AAAGTAGCAATCACAC_1	-7.07536	0.806646	2	C1
AAAGTAGCATGTAGTC_2	-11.0451	23.6772	0	C2
AAAGTAGCATTGGCGC_4	8.45889	11.5906	0	Chir_TILS
AAAGTAGGTCTCTTAT_4	-1.62971	8.50768	0	Chir_TILS
AAAGTAGGTGCCTGGT_1	-15.4957	-13.6219	1	C1
AAAGTAGGTTGTTTGG_3	11.8453	28.8644	3	Chir_PBMC
AAAGTAGTCCAGTAGT_2	-36.3371	-9.82037	6	C2
AAAGTAGTCCCAAGTA_4	-11.9441	18.6187	0	Chir_TILS
AAAGTAGTCCCTAACC_4	-1.03792	4.22723	2	Chir_TILS
AAAGTAGTCTTGCAAG_3	-2.98749	-18.588	1	Chir_PBMC
AAATGCCAGAATGTGT_3	-1.62678	-21.6614	1	Chir_PBMC
AAATGCCAGAGCTGGT_4	-24.2229	1.85336	8	Chir_TILS
AAATGCCAGGTTACCT_4	26.7261	5.45054	4	Chir_TILS
AAATGCCCAAGCCGCT_3	8.16999	6.34685	3	Chir_PBMC
AAATGCCCACAGAGGT_4	11.9237	-24.2829	1	Chir_TILS
AAATGCCCAGGTCGTC_4	1.09687	-16.1613	5	Chir_TILS
AAATGCCCATCGGAAG_4	11.5444	-31.4939	5	Chir_TILS
AAATGCCCATTACGAC_3	-4.48759	20.3729	0	Chir_PBMC
AAATGCCGTACAGTGG_4	-2.50894	-4.17883	2	Chir_TILS
AAATGCCTCACCTCGT_1	33.4712	8.84733	4	C1
AAATGCCTCGGCGCAT_3	18.4054	22.9354	3	Chir_PBMC
AAATGCCTCTCCAGGG_1	-34.8673	-8.8415	6	C1
AACACGTAGGAGCGAG_2	6.01427	-27.7936	1	C2
AACACGTAGGCACATG_4	1.48053	-30.176	1	Chir_TILS
AACACGTAGGGTTTCT_1	-21.6847	14.9829	2	C1
AACACGTAGGTAGCTG_3	-5.5324	27.4811	0	Chir_PBMC
AACACGTAGTCGAGTG_2	-38.9577	-8.67212	6	C2
AACACGTCACAGAGGT_1	-8.5603	-16.5672	1	C1
AACACGTCACAGAGGT_4	-1.60165	-11.0219	2	Chir_TILS
AACACGTCACGGTTTA_4	16.2123	6.12888	0	Chir_TILS
AACACGTCATCAGTAC_4	3.47493	-10.5542	2	Chir_TILS
AACACGTGTCAAGCGA_1	-10.4995	33.1205	0	C1
AACACGTGTTACGACT_1	10.3095	-14.3078	1	C1
AACACGTGTTTGGCGC_1	-36.1643	-0.851444	6	C1
AACACGTTCGTATCAG_1	-31.5848	-12.8724	6	C1
AACACGTTCGTCTGCT_4	-11.5495	-20.9299	1	Chir_TILS
AACACGTTCGTGGGAA_4	-13.7761	3.98094	2	Chir_TILS
AACCATGAGACAGGCT_1	-6.47787	32.7228	0	C1
AACCATGAGACTAGAT_4	-10.3608	4.29579	2	Chir_TILS
AACCATGAGCAGCGTA_4	0.0111249	-9.29141	2	Chir_TILS
AACCATGAGCGATAGC_3	-19.6945	-28.5554	7	Chir_PBMC
AACCATGAGTGTTGAA_3	21.7899	23.5553	3	Chir_PBMC
AACCATGCAATCGGTT_1	12.7396	6.2742	2	C1
AACCATGCACAGCCCA_3	-9.80494	22.6905	0	Chir_PBMC
AACCATGCACTCTGTC_4	1.99696	-17.299	5	Chir_TILS
AACCATGCATCTCGCT_3	28.4419	10.0913	4	Chir_PBMC
AACCATGCATGGGACA_4	29.9303	-3.92095	4	Chir_TILS
AACCATGGTACGAAAT_1	28.2594	19.8963	3	C1
AACCATGGTAGCGTCC_1	33.1857	2.64881	4	C1
AACCATGGTTCTCATT_4	2.36736	29.4727	0	Chir_TILS
AACCATGGTTGCGTTA_1	9.20201	21.355	3	C1
AACCATGTCAGTGCAT_4	-0.322327	-29.5268	1	Chir_TILS
AACCATGTCATCACCC_3	-16.5899	25.9281	0	Chir_PBMC
AACCATGTCCATGAAC_1	15.3619	0.76115	4	C1
AACCATGTCGCATGGC_1	-39.866	-3.39635	6	C1
AACCATGTCGGAGCAA_1	-27.9972	-9.49434	6	C1
AACCATGTCTTGACGA_4	-14.5814	13.9203	2	Chir_TILS
AACCGCGAGACAAAGG_1	28.6976	22.6088	3	C1
AACCGCGAGGCGACAT_1	4.42889	-5.10047	2	C1
AACCGCGCACCACCAG_4	8.48672	-33.9433	1	Chir_TILS
AACCGCGCACGAGGTA_4	10.8042	-22.4697	1	Chir_TILS
AACCGCGCACGCGAAA_4	6.08096	8.16972	0	Chir_TILS
AACCGCGCATCGATTG_3	-12.2009	-18.2311	1	Chir_PBMC
AACCGCGCATGAAGTA_4	3.12602	-30.8465	1	Chir_TILS
AACCGCGTCACTTATC_4	27.1802	3.69851	4	Chir_TILS
AACCGCGTCAGAAATG_4	1.09061	3.27326	2	Chir_TILS
AACCGCGTCATGCTCC_1	-5.40198	-17.5036	1	C1
AACCGCGTCCAACCAA_2	-20.4539	18.6333	0	C2
AACCGCGTCCGCGGTA_4	18.7129	9.42776	4	Chir_TILS
AACCGCGTCTACTCAT_1	-37.7653	-7.41184	6	C1
AACGTTGAGCAGCCTC_1	10.2835	20.3083	3	C1
AACGTTGAGCCACTAT_4	-18.9874	19.2462	0	Chir_TILS
AACGTTGAGTAGCGGT_3	23.7029	9.08945	4	Chir_PBMC
AACGTTGCAAAGCGGT_3	-6.28	30.5611	0	Chir_PBMC
AACGTTGCACTGAAGG_1	24.6627	6.7968	4	C1
AACGTTGCAGATCCAT_2	5.78436	32.7378	3	C2
AACGTTGCAGTGACAG_1	-39.3757	-13.5369	6	C1
AACGTTGCAGTGAGTG_3	20.2533	20.755	3	Chir_PBMC
AACGTTGGTACCTACA_4	-5.48102	25.5118	0	Chir_TILS
AACGTTGGTCAGAAGC_3	-0.471265	-28.3093	1	Chir_PBMC
AACGTTGTCGGAATCT_4	-0.207791	8.29234	0	Chir_TILS
AACGTTGTCGTCACGG_1	35.2779	-3.94339	4	C1
AACGTTGTCTTCCTTC_2	-10.167	24.6982	0	C2
AACTCAGAGGAGTTTA_4	-7.61165	-36.8624	5	Chir_TILS
AACTCAGCATTAGCCA_4	7.65275	30.3136	3	Chir_TILS
AACTCAGGTCCGTCAG_4	-6.43932	13.7555	0	Chir_TILS
AACTCAGGTGAACCTT_4	-6.56437	-32.2042	5	Chir_TILS
AACTCAGGTGTGACCC_4	16.1364	-16.8383	2	Chir_TILS
AACTCAGGTTGCCTCT_4	20.3494	7.24692	4	Chir_TILS
AACTCCCAGCCTTGAT_2	5.71817	-42.5644	5	C2
AACTCCCAGTAGGTGC_4	-13.1908	17.098	3	Chir_TILS
AACTCCCAGTGTACTC_3	7.77696	-39.1358	1	Chir_PBMC
AACTCCCAGTGTCCAT_4	-3.51418	-11.4012	2	Chir_TILS
AACTCCCCACGGTGTC_4	2.51065	28.6807	0	Chir_TILS
AACTCCCCAGAGCCAA_1	-2.95844	-28.8515	1	C1
AACTCCCCAGCTTAAC_1	-17.1431	-36.1285	7	C1
AACTCCCGTCAACTGT_3	14.722	-24.1452	1	Chir_PBMC
AACTCCCGTCCGTCAG_1	-21.5759	-32.5431	7	C1
AACTCCCGTCTAGCGC_3	32.6214	-1.58236	4	Chir_PBMC
AACTCCCGTGCACGAA_2	21.7275	19.8168	3	C2
AACTCCCTCAACCAAC_4	-24.8723	1.8885	8	Chir_TILS
AACTCCCTCCAGTAGT_4	-23.4325	-24.4308	7	Chir_TILS
AACTCCCTCTCGATGA_4	-7.44201	-37.7453	5	Chir_TILS
AACTCTTAGACAAAGG_3	11.7496	1.86719	2	Chir_PBMC
AACTCTTAGCCTTGAT_1	22.5077	22.4173	3	C1
AACTCTTAGGACAGAA_3	11.72	-9.38851	1	Chir_PBMC
AACTCTTAGGGTGTTG_3	25.9615	13.8576	3	Chir_PBMC
AACTCTTAGGGTTCCC_2	-37.839	-11.2872	6	C2
AACTCTTAGTGATCGG_1	6.85002	22.6712	3	C1
AACTCTTCAATGGATA_1	25.4554	27.8848	3	C1
AACTCTTCAGTCGATT_1	-11.3834	37.9518	0	C1
AACTCTTCATCGGACC_1	-2.34768	-20.883	1	C1
AACTCTTGTCGAGTTT_1	-0.455952	-45.1067	5	C1
AACTCTTGTGGCAAAC_1	30.8052	23.102	3	C1
AACTCTTGTGTAACGG_1	-39.5295	-14.1206	6	C1
AACTCTTGTTCCACAA_1	-24.9039	17.5826	0	C1
AACTCTTTCCTAGGGC_1	21.823	9.07968	4	C1
AACTCTTTCCTATGTT_1	1.96933	-42.6291	5	C1
AACTCTTTCCTATTCA_1	33.5039	1.60888	4	C1
AACTCTTTCTACTATC_1	-2.71118	-27.7332	1	C1
AACTCTTTCTTGGGTA_3	-24.6926	1.29616	8	Chir_PBMC
AACTGGTAGCCATCGC_2	27.9691	0.120578	4	C2
AACTGGTAGGGTCGAT_1	-32.3403	-10.785	6	C1
AACTGGTCACCGAATT_3	-26.0019	0.69276	8	Chir_PBMC
AACTGGTCAGTCTTCC_3	12.7736	18.4863	3	Chir_PBMC
AACTGGTCATCCGTGG_3	-7.16918	31.2635	0	Chir_PBMC
AACTGGTCATGCCCGA_4	7.81132	-15.5381	2	Chir_TILS
AACTGGTGTTCGGCAC_2	-23.6526	22.7229	0	C2
AACTGGTTCAAACAAG_1	-15.9469	-3.79892	2	C1
AACTGGTTCATTCACT_1	-36.803	-1.85122	6	C1
AACTTTCAGCTGAAAT_3	-25.3966	1.67388	8	Chir_PBMC
AACTTTCCAAACGCGA_1	9.88966	29.3315	3	C1
AACTTTCCAAGTTCTG_3	-3.73492	31.0397	0	Chir_PBMC
AACTTTCCACCCTATC_3	6.15875	-16.59	1	Chir_PBMC
AACTTTCCACGGCTAC_4	4.63021	6.5083	0	Chir_TILS
AACTTTCCATCACGAT_4	1.87168	-33.3704	1	Chir_TILS
AACTTTCGTAAGGGAA_3	-1.43456	-45.047	5	Chir_PBMC
AACTTTCGTAGCGCAA_3	-2.18752	-27.6741	1	Chir_PBMC
AACTTTCGTAGTGAAT_1	1.30813	-27.1349	1	C1
AACTTTCGTGCAGTAG_1	-5.5171	35.4428	0	C1
AACTTTCGTGCCTGTG_4	-24.492	2.48829	8	Chir_TILS
AACTTTCTCATGTGGT_4	-6.8165	-36.7187	5	Chir_TILS
AACTTTCTCGGAAACG_1	35.2171	0.987475	4	C1
AACTTTCTCTAACTTC_1	-19.1767	0.735986	8	C1
AACTTTCTCTAAGCCA_1	-13.9238	-0.555266	2	C1
AAGACCTAGGTCATCT_1	-9.0309	-16.7325	1	C1
AAGACCTAGGTGCAAC_3	22.5139	24.4539	3	Chir_PBMC
AAGACCTAGTCTTGCA_4	22.6598	4.30033	4	Chir_TILS
AAGACCTAGTGAAGTT_3	22.226	9.39499	4	Chir_PBMC
AAGACCTCAATGTAAG_3	5.97739	-22.2232	1	Chir_PBMC
AAGACCTCATGGGACA_3	26.6317	-1.22706	4	Chir_PBMC
AAGACCTGTCGCGAAA_3	-2.15555	27.9	0	Chir_PBMC
AAGACCTGTCGTGGCT_3	23.4264	9.39078	4	Chir_PBMC
AAGACCTGTGGTCCGT_3	-21.9061	-27.2781	7	Chir_PBMC
AAGCCGCAGACAGGCT_4	16.7664	7.6142	4	Chir_TILS
AAGCCGCAGCAACGGT_4	5.61862	-10.5632	2	Chir_TILS
AAGCCGCAGTTATCGC_4	-7.69168	14.7212	0	Chir_TILS
AAGCCGCCAATCTGCA_1	-23.3774	-33.1409	7	C1
AAGCCGCCAGGCTCAC_2	3.90176	28.5835	0	C2
AAGCCGCCATCACCCT_4	-6.38652	-2.77227	2	Chir_TILS
AAGCCGCGTCAAAGCG_4	-11.0717	-38.1014	5	Chir_TILS
AAGCCGCGTCAATGTC_2	23.4916	20.1278	3	C2
AAGCCGCGTTATGCGT_1	-2.17183	35.4407	0	C1
AAGCCGCTCAGCCTAA_4	-13.9075	-34.0761	5	Chir_TILS
AAGCCGCTCATAACCG_3	-10.3393	22.2686	0	Chir_PBMC
AAGCCGCTCATGTAGC_1	-19.6278	29.1858	0	C1
AAGCCGCTCGTGACAT_2	0.0130152	-41.337	5	C2
AAGGAGCAGAGACGAA_2	20.6856	12.1451	4	C2
AAGGAGCAGATAGGAG_4	27.3538	-5.56328	4	Chir_TILS
AAGGAGCAGGAGCGTT_3	-20.1941	-0.88172	8	Chir_PBMC
AAGGAGCAGGAGTAGA_4	17.644	11.4205	3	Chir_TILS
AAGGAGCAGGGATGGG_4	9.72767	-1.02314	2	Chir_TILS
AAGGAGCAGTTGTCGT_4	-2.80452	-0.387829	2	Chir_TILS
AAGGAGCAGTTTGCGT_3	-1.2418	-23.4609	1	Chir_PBMC
AAGGAGCCACAGACAG_3	18.7235	16.4668	3	Chir_PBMC
AAGGAGCCAGACGCAA_4	17.2357	10.1956	0	Chir_TILS
AAGGAGCCAGATCCAT_1	10.039	16.7706	3	C1
AAGGAGCCAGGCAGTA_1	2.17731	-43.8694	5	C1
AAGGAGCCAGTAGAGC_1	-19.0024	-26.559	7	C1
AAGGAGCCATAACCTG_4	-5.52952	-6.1983	2	Chir_TILS
AAGGAGCCATCCGGGT_2	12.2495	18.7771	3	C2
AAGGAGCCATGGATGG_4	7.85214	-12.3504	2	Chir_TILS
AAGGAGCGTACAGTGG_3	-36.7439	-7.77664	6	Chir_PBMC
AAGGAGCGTTACGCGC_4	-8.99277	-17.5069	1	Chir_TILS
AAGGAGCGTTATTCTC_1	31.4057	3.24369	4	C1
AAGGAGCTCGAATGGG_4	-1.44017	4.65575	0	Chir_TILS
AAGGAGCTCGATGAGG_1	25.9484	29.0627	3	C1
AAGGAGCTCGCATGGC_4	1.70802	8.57212	0	Chir_TILS
AAGGAGCTCTTGCCGT_1	-3.28983	-20.4664	1	C1
AAGGCAGAGGATATAC_4	13.1858	0.691556	2	Chir_TILS
AAGGCAGAGGATGTAT_1	-11.0185	29.0761	0	C1
AAGGCAGAGGTGCTTT_4	-15.5893	2.6297	2	Chir_TILS
AAGGCAGAGTCCTCCT_1	-24.2621	-30.0054	7	C1
AAGGCAGAGTGGGTTG_4	-0.360365	-5.8971	2	Chir_TILS
AAGGCAGCACCAGTTA_4	-10.9852	4.22295	2	Chir_TILS
AAGGCAGCAGGACGTA_2	4.44308	24.7729	3	C2
AAGGCAGGTATCAGTC_1	-19.0613	31.1591	0	C1
AAGGCAGGTCCAGTTA_3	11.8595	-8.93703	1	Chir_PBMC
AAGGCAGGTGCACGAA_1	-6.58105	-32.3281	5	C1
AAGGCAGGTTTGGCGC_3	-2.0643	-29.5213	1	Chir_PBMC
AAGGCAGTCACATGCA_2	14.5491	22.5397	3	C2
AAGGCAGTCTGCTGCT_4	-15.4986	3.23243	2	Chir_TILS
AAGGTTCAGAATGTTG_4	-14.6964	5.7611	2	Chir_TILS
AAGGTTCAGCTAACTC_4	4.8188	-23.4088	1	Chir_TILS
AAGGTTCAGCTGCAAG_1	-35.8487	-12.8315	6	C1
AAGGTTCAGGTGCTTT_4	3.71931	-38.2281	1	Chir_TILS
AAGGTTCCAACTTGAC_1	1.73557	-43.2418	5	C1
AAGGTTCCACAAGTAA_1	-11.2187	31.3606	0	C1
AAGGTTCCACATGGGA_4	-13.9884	3.2821	2	Chir_TILS
AAGGTTCCACATTCGA_4	5.67351	-15.1809	2	Chir_TILS
AAGGTTCCACTAGTAC_1	34.0877	-0.736299	4	C1
AAGGTTCCAGAAGCAC_3	14.6834	11.7817	0	Chir_PBMC
AAGGTTCCATCTATGG_2	18.1924	14.5491	3	C2
AAGGTTCGTACTCGCG_4	23.163	6.64633	4	Chir_TILS
AAGGTTCGTCAAAGCG_1	-5.97015	-34.7573	5	C1
AAGGTTCGTCAGGACA_4	-1.96139	0.659381	2	Chir_TILS
AAGGTTCGTTTAGCTG_3	-3.27333	-26.4427	1	Chir_PBMC
AAGGTTCTCCGTACAA_4	7.0658	-17.9831	2	Chir_TILS
AAGGTTCTCCTGTAGA_1	-38.5184	-6.4158	6	C1
AAGTCTGAGTAGCCGA_4	-19.4979	-0.625019	8	Chir_TILS
AAGTCTGAGTTAAGTG_1	33.8845	1.3987	4	C1
AAGTCTGCACATTAGC_4	1.0089	22.278	3	Chir_TILS
AAGTCTGCACCAGATT_1	-1.28279	-26.7543	1	C1
AAGTCTGCAGAGCCAA_1	33.4923	8.26166	4	C1
AAGTCTGCAGCCTATA_2	23.3843	-3.299	4	C2
AAGTCTGGTATCAGTC_4	21.4576	4.0721	4	Chir_TILS
AAGTCTGGTCGAATCT_4	18.104	4.97377	4	Chir_TILS
AAGTCTGTCACTCCTG_4	-0.154331	16.8094	0	Chir_TILS
AAGTCTGTCCGTTGCT_1	-18.4286	26.9868	0	C1
AAGTCTGTCGACCAGC_4	19.488	4.72511	4	Chir_TILS
AAGTCTGTCGAGGTAG_2	29.2007	19.4063	3	C2
AATCCAGAGACTTTCG_4	6.72581	26.9188	3	Chir_TILS
AATCCAGAGGAATCGC_4	4.41173	-15.6693	2	Chir_TILS
AATCCAGCAAGGCTCC_4	6.71869	-19.1692	2	Chir_TILS
AATCCAGCACCGCTAG_3	-12.2124	-17.0215	1	Chir_PBMC
AATCCAGCAGCAGTTT_1	-4.50462	-15.8384	1	C1
AATCCAGCAGGATCGA_2	-40.732	-10.5808	6	C2
AATCCAGCAGGCAGTA_1	-37.8038	-10.4639	6	C1
AATCCAGCATTTGCCC_1	-15.6085	26.9817	0	C1
AATCCAGGTCGATTGT_1	-14.8164	-21.1015	1	C1
AATCCAGGTTCGAATC_2	11.9454	-1.43214	2	C2
AATCCAGTCACCATAG_4	3.62999	12.3894	0	Chir_TILS
AATCCAGTCTACTATC_4	17.8868	-1.51235	2	Chir_TILS
AATCCAGTCTGCAAGT_3	-20.2993	-28.9592	7	Chir_PBMC
AATCGGTAGGTACTCT_4	8.53168	7.97627	0	Chir_TILS
AATCGGTAGTACGCCC_4	-4.39865	-13.8222	1	Chir_TILS
AATCGGTAGTTAAGTG_1	9.51245	24.5	3	C1
AATCGGTCAAGCTGAG_3	-21.2322	-26.5349	7	Chir_PBMC
AATCGGTCAATAAGCA_4	25.0757	4.47787	4	Chir_TILS
AATCGGTCAATGAAAC_3	34.1397	-1.55352	4	Chir_PBMC
AATCGGTCACTCTGTC_4	-28.1491	-9.53463	6	Chir_TILS
AATCGGTCATAAAGGT_1	29.8712	21.0431	3	C1
AATCGGTGTAGTGAAT_1	2.15411	-42.4141	5	C1
AATCGGTGTCTGCGGT_2	-2.87053	23.0822	0	C2
AATCGGTTCGACGGAA_2	16.9778	1.04397	4	C2
AATCGGTTCGTTGACA_4	3.22163	-11.2123	2	Chir_TILS
AATCGGTTCTCAAGTG_1	33.6978	-0.736099	4	C1
ACACCAAAGAGGGCTT_4	-1.67347	-0.474016	2	Chir_TILS
ACACCAAAGCGTTCCG_2	-0.0738361	-45.9802	5	C2
ACACCAAAGGATGGTC_4	1.48871	10.6974	0	Chir_TILS
ACACCAAAGTGGAGTC_4	-4.74694	25.6801	0	Chir_TILS
ACACCAAAGTTCGATC_4	-25.2803	1.59159	8	Chir_TILS
ACACCAACAACGATGG_3	2.63944	-31.0293	1	Chir_PBMC
ACACCAACACACCGCA_2	7.24815	24.1444	3	C2
ACACCAACACTAAGTC_1	28.0567	27.6111	3	C1
ACACCAACAGACAAAT_2	-17.7138	11.9111	2	C2
ACACCAACAGAGCCAA_2	14.6582	-24.0244	1	C2
ACACCAAGTCAGTGGA_4	7.45588	8.42018	0	Chir_TILS
ACACCAAGTGCAGGTA_4	6.01275	-13.5021	2	Chir_TILS
ACACCAATCCACTCCA_4	1.03595	-7.89467	2	Chir_TILS
ACACCAATCTCCGGTT_4	-3.07045	-6.73101	2	Chir_TILS
ACACCCTAGAGCTGCA_1	-13.0172	37.46	0	C1
ACACCCTAGTGCGTGA_4	-8.29566	4.29283	2	Chir_TILS
ACACCCTCAGACGCAA_3	2.97698	25.4121	3	Chir_PBMC
ACACCCTCAGCTCGAC_1	28.2448	-0.886453	4	C1
ACACCCTCAGTCCTTC_3	23.4704	14.5643	3	Chir_PBMC
ACACCCTCATCCTTGC_3	25.1715	14.2749	3	Chir_PBMC
ACACCCTGTACGAAAT_3	-23.4363	-2.90015	8	Chir_PBMC
ACACCCTGTCGTCTTC_3	26.6015	13.8195	3	Chir_PBMC
ACACCCTGTCTCTCGT_4	3.13677	0.463293	2	Chir_TILS
ACACCCTGTGTGACCC_1	-2.88033	-27.9795	1	C1
ACACCCTTCACTTCAT_1	0.899006	-46.1826	5	C1
ACACCCTTCATCGCTC_1	-19.854	21.2155	0	C1
ACACCCTTCCCTGACT_4	-39.4267	-7.23248	6	Chir_TILS
ACACCCTTCGAATCCA_1	-39.5738	-12.271	6	C1
ACACCGGAGAAGGGTA_3	-2.4779	23.526	0	Chir_PBMC
ACACCGGAGACCGGAT_4	2.95943	10.6793	0	Chir_TILS
ACACCGGAGAGACGAA_4	1.76988	-16.7108	5	Chir_TILS
ACACCGGAGAGCTTCT_1	28.2925	23.9685	3	C1
ACACCGGAGCCACGCT_2	-23.291	17.605	0	C2
ACACCGGAGTGACATA_1	-40.8073	-5.42063	6	C1
ACACCGGAGTGTACTC_3	-21.7868	-27.6942	7	Chir_PBMC
ACACCGGCACGGTAGA_2	-21.4243	19.9427	0	C2
ACACCGGCAGTCCTTC_1	-4.97797	-38.1473	5	C1
ACACCGGGTATATGGA_1	-18.6213	25.7678	0	C1
ACACCGGTCAAACCAC_3	-13.2217	19.2234	0	Chir_PBMC
ACACCGGTCATTATCC_4	-7.66125	6.02978	2	Chir_TILS
ACACTGAAGATATACG_3	6.53963	-39.2072	1	Chir_PBMC
ACACTGAAGCCAGTTT_2	6.09455	-43.6187	5	C2
ACACTGAAGTTCGCAT_3	-10.3917	18.1457	0	Chir_PBMC
ACACTGACAAGTCTAC_3	-0.629776	2.45351	2	Chir_PBMC
ACACTGACAATGGAAT_4	-0.96519	12.3908	0	Chir_TILS
ACACTGACAGATGAGC_3	-15.976	-37.0553	7	Chir_PBMC
ACACTGAGTCAACATC_2	1.90547	31.2858	0	C2
ACACTGAGTGCTTCTC_2	-1.76833	25.7471	0	C2
ACACTGAGTTACGACT_3	0.69512	31.3887	0	Chir_PBMC
ACACTGATCACGCGGT_2	-9.40361	-15.397	1	C2
ACACTGATCTTACCTA_2	8.92395	32.7032	3	C2
ACAGCCGAGAACTCGG_3	9.73685	31.3941	3	Chir_PBMC
ACAGCCGAGAAGGTGA_4	2.29644	5.40886	2	Chir_TILS
ACAGCCGAGCAGCCTC_4	5.50211	-13.9431	2	Chir_TILS
ACAGCCGAGCCTTGAT_3	-4.2307	-41.888	5	Chir_PBMC
ACAGCCGAGCTAACAA_3	11.9657	3.8211	2	Chir_PBMC
ACAGCCGAGGGATACC_1	12.7241	5.58982	2	C1
ACAGCCGCACCGAATT_4	-5.42714	-3.93587	2	Chir_TILS
ACAGCCGCAGGCAGTA_1	-31.1144	-13.8916	6	C1
ACAGCCGCAGTATGCT_4	27.5166	2.606	4	Chir_TILS
ACAGCCGGTAGCGTCC_2	16.8084	27.249	3	C2
ACAGCCGGTCTCTTAT_1	-14.4184	37.8719	0	C1
ACAGCCGGTGGTACAG_1	-39.2258	-13.5099	6	C1
ACAGCCGTCTTGCAAG_3	7.23636	-32.6196	1	Chir_PBMC
ACAGCTAAGACTAGAT_2	-37.7972	-11.5643	6	C2
ACAGCTAAGCCCAATT_1	-7.04825	34.0764	0	C1
ACAGCTAAGGACAGCT_3	-21.4895	3.33025	8	Chir_PBMC
ACAGCTACAAGGTGTG_1	-17.6342	11.8854	2	C1
ACAGCTACAATGGTCT_4	-0.215492	-15.4818	5	Chir_TILS
ACAGCTAGTCATATCG_4	-22.489	1.49342	8	Chir_TILS
ACAGCTAGTCTAGCCG_4	-3.32864	-2.81765	2	Chir_TILS
ACAGCTATCGGCCGAT_4	15.877	-22.5951	1	Chir_TILS
ACATACGAGCACACAG_3	0.201125	31.9181	0	Chir_PBMC
ACATACGAGGCGATAC_4	6.1811	-20.6446	1	Chir_TILS
ACATACGCAAGTTGTC_2	-37.0994	-1.68546	6	C2
ACATACGCAGATGGCA_1	-12.0616	29.6407	0	C1
ACATACGTCGTCCAGG_3	28.3959	10.6009	4	Chir_PBMC
ACATACGTCTTGCAAG_1	-32.7747	-12.1717	6	C1
ACATCAGAGAGCAATT_4	-3.81824	12.7717	0	Chir_TILS
ACATCAGAGCAGACTG_4	2.38811	-12.259	2	Chir_TILS
ACATCAGAGGACAGAA_3	28.5309	4.77964	4	Chir_PBMC
ACATCAGAGGCGACAT_4	4.3088	6.19927	0	Chir_TILS
ACATCAGCACAACGTT_4	6.17517	4.90929	2	Chir_TILS
ACATCAGCACATGGGA_4	-7.33551	8.66315	0	Chir_TILS
ACATCAGGTACCGTTA_2	-12.4339	19.4651	0	C2
ACATCAGGTCACCTAA_1	-2.22036	35.4346	0	C1
ACATCAGTCAGTGTTG_4	-13.1967	-34.4017	5	Chir_TILS
ACATCAGTCTTTACGT_2	15.5102	-23.7288	1	C2
ACATGGTAGAAACGAG_1	-4.26438	-22.1641	1	C1
ACATGGTAGACTCGGA_4	-5.64381	0.305067	2	Chir_TILS
ACATGGTAGGACGAAA_3	3.04971	25.5975	3	Chir_PBMC
ACATGGTAGTAATCCC_2	-22.6933	-32.415	7	C2
ACATGGTCAGCTGTGC_1	-8.01657	-40.803	1	C1
ACATGGTCAGGATCGA_3	9.05967	-31.9698	1	Chir_PBMC
ACATGGTCATGGAATA_4	9.82385	-2.24253	2	Chir_TILS
ACATGGTGTAGCGCAA_1	8.09221	23.6092	3	C1
ACATGGTGTGAGGCTA_2	23.8219	14.5813	3	C2
ACATGGTGTGATGCCC_1	-21.7611	16.2117	0	C1
ACATGGTGTGGTCCGT_3	3.92013	-41.6531	1	Chir_PBMC
ACATGGTGTTCACCTC_1	34.8494	1.2641	4	C1
ACATGGTGTTGGAGGT_2	-10.4195	-16.4355	1	C2
ACATGGTTCAGCAACT_1	-37.359	-2.39412	6	C1
ACATGGTTCCGGGTGT_3	12.0028	-7.77681	1	Chir_PBMC
ACATGGTTCCTATGTT_1	-32.1743	-12.3142	6	C1
ACCAGTAAGAGTCGGT_4	0.00078432	-16.5573	5	Chir_TILS
ACCAGTAAGTGATCGG_3	-0.491203	9.70541	0	Chir_PBMC
ACCAGTAAGTTACGGG_3	6.66228	-37.9828	1	Chir_PBMC
ACCAGTAAGTTACGGG_4	6.93522	-37.5681	1	Chir_TILS
ACCAGTACAAGCCATT_4	-7.94487	6.95809	2	Chir_TILS
ACCAGTACAAGTTAAG_4	-0.622487	2.82383	2	Chir_TILS
ACCAGTACACATGTGT_4	0.445774	7.01503	0	Chir_TILS
ACCAGTACACCACGTG_1	31.3965	-1.25472	4	C1
ACCAGTACACGAGAGT_1	-16.4296	32.5736	0	C1
ACCAGTACAGCCTTGG_4	2.8303	2.03252	2	Chir_TILS
ACCAGTAGTACCGCTG_2	26.3348	12.7973	4	C2
ACCAGTAGTCAGAAGC_3	-21.4105	-30.9872	7	Chir_PBMC
ACCAGTATCAAGGTAA_1	-36.1934	-12.3063	6	C1
ACCAGTATCATCATTC_3	26.4432	-0.671171	4	Chir_PBMC
ACCAGTATCGCCTGTT_2	-9.67799	-16.0923	1	C2
ACCAGTATCTCTAGGA_4	3.77307	-5.91344	2	Chir_TILS
ACCCACTAGATGTGTA_4	-24.9404	2.02876	8	Chir_TILS
ACCCACTAGCCATCGC_4	0.459275	-28.4432	1	Chir_TILS
ACCCACTAGTTACCCA_1	0.815924	1.89722	2	C1
ACCCACTCACCTTGTC_4	0.816558	-11.4332	2	Chir_TILS
ACCCACTCACTCGACG_3	-0.715632	-33.2253	1	Chir_PBMC
ACCCACTCAGCCTGTG_2	-2.29946	-42.8054	5	C2
ACCCACTCATAGAAAC_4	12.5867	-20.9763	1	Chir_TILS
ACCCACTCATGCGCAC_1	-23.7052	18.3718	0	C1
ACCCACTGTAAATGTG_4	3.72483	-11.9722	2	Chir_TILS
ACCCACTGTCAGTGGA_1	34.7076	-2.1019	4	C1
ACCCACTGTTAAGACA_1	12.2667	-12.5634	1	C1
ACCCACTTCCATGAGT_3	12.8515	15.8041	3	Chir_PBMC
ACCCACTTCCTTTCGG_4	2.57383	-23.9618	1	Chir_TILS
ACCCACTTCGGCCGAT_1	-21.5925	-32.5333	7	C1
ACCCACTTCTGTACGA_1	-15.8369	-37.2551	5	C1
ACCGTAAAGAAAGTGG_3	-4.72518	21.7416	0	Chir_PBMC
ACCGTAAAGAACAACT_1	13.6353	26.0856	3	C1
ACCGTAAAGAACTCGG_1	18.8118	6.68853	4	C1
ACCGTAAAGAAGATTC_3	5.95118	-37.6145	1	Chir_PBMC
ACCGTAAAGTAACCCT_2	13.3186	30.2664	3	C2
ACCGTAAAGTCTCCTC_3	-0.926266	21.9278	0	Chir_PBMC
ACCGTAACAACACCCG_1	14.9863	20.7243	3	C1
ACCGTAACAATCTACG_2	17.4409	31.4327	3	C2
ACCGTAACATAACCTG_4	4.36433	6.17086	0	Chir_TILS
ACCGTAACATCGGTTA_1	11.486	-34.941	1	C1
ACCGTAAGTAAGGATT_3	-0.0908084	-45.8602	5	Chir_PBMC
ACCGTAAGTAGCTAAA_3	5.63155	-27.8074	1	Chir_PBMC
ACCGTAAGTCCGACGT_1	-25.5176	-25.1877	7	C1
ACCGTAAGTCGAATCT_4	1.24472	3.7307	2	Chir_TILS
ACCGTAAGTGCGAAAC_3	8.33013	32.6298	3	Chir_PBMC
ACCGTAATCATGCATG_3	-21.5422	-30.5142	7	Chir_PBMC
ACCGTAATCCAAGTAC_4	-22.4918	1.19857	8	Chir_TILS
ACCGTAATCTTGGGTA_1	-9.6748	30.2537	0	C1
ACCTTTAAGACAAAGG_2	-1.55941	34.7625	0	C2
ACCTTTAAGACTCGGA_4	-22.8528	0.523667	8	Chir_TILS
ACCTTTAAGAGCCTAG_3	12.1047	-9.73356	1	Chir_PBMC
ACCTTTAAGAGGGCTT_3	1.75875	26.0154	3	Chir_PBMC
ACCTTTAAGGGTTTCT_4	0.347514	-8.68768	2	Chir_TILS
ACCTTTACAATTCCTT_1	10.6018	-12.237	1	C1
ACCTTTACACAGCCCA_1	26.0201	2.71998	4	C1
ACCTTTACAGATGAGC_1	27.8266	19.8679	3	C1
ACCTTTACAGCTGTGC_4	-22.8698	4.38912	8	Chir_TILS
ACCTTTACATCATCCC_2	29.7808	19.1718	3	C2
ACCTTTAGTTCACGGC_1	-3.84966	-16.5444	1	C1
ACCTTTATCACATACG_4	6.77057	-4.45875	2	Chir_TILS
ACCTTTATCCTTTACA_3	5.04027	11.1671	0	Chir_PBMC
ACCTTTATCGAGCCCA_3	19.0508	14.0505	3	Chir_PBMC
ACCTTTATCGCGTTTC_1	-19.2542	28.785	0	C1
ACCTTTATCGGCGCTA_4	-5.83487	-9.23697	2	Chir_TILS
ACGAGCCAGCCACTAT_4	-22.1359	-1.93434	8	Chir_TILS
ACGAGCCAGCGTTTAC_4	-4.15826	23.8797	0	Chir_TILS
ACGAGCCAGGGATACC_1	-0.15788	-46.1671	5	C1
ACGAGCCGTCGATTGT_3	-20.6368	-24.8159	7	Chir_PBMC
ACGAGCCGTGACTCAT_1	-8.54675	-9.57393	1	C1
ACGAGCCGTGTGGTTT_4	22.9507	9.60843	4	Chir_TILS
ACGAGCCTCCCTTGCA_1	-13.8602	30.8752	0	C1
ACGAGGAAGCGAAGGG_1	5.77696	-23.5312	1	C1
ACGAGGAAGTCACGCC_4	0.243995	7.83585	0	Chir_TILS
ACGAGGACAACGATGG_3	11.0109	-18.8733	1	Chir_PBMC
ACGAGGACAGTGAGTG_4	33.9325	-0.868957	4	Chir_TILS
ACGAGGACATACCATG_4	1.36285	-12.3979	2	Chir_TILS
ACGAGGACATGTAGTC_3	25.5274	-1.59471	4	Chir_PBMC
ACGAGGAGTGCGATAG_4	-2.03556	13.2057	0	Chir_TILS
ACGAGGATCATGTAGC_1	31.3667	-5.01907	4	C1
ACGAGGATCGTCTGCT_1	-6.83221	-17.5623	1	C1
ACGAGGATCTGAAAGA_4	4.47457	0.328022	2	Chir_TILS
ACGAGGATCTTTACAC_4	-0.567924	-8.27069	2	Chir_TILS
ACGATACAGAATTGTG_4	-14.3534	-29.0218	7	Chir_TILS
ACGATACAGGACAGAA_4	2.17311	-12.5019	2	Chir_TILS
ACGATACAGTGTGAAT_4	-14.4604	4.57011	2	Chir_TILS
ACGATACAGTTACGGG_2	-11.1015	-17.708	1	C2
ACGATACCACAGAGGT_4	20.0648	3.3829	2	Chir_TILS
ACGATACCACTACAGT_4	-8.01623	13.7535	2	Chir_TILS
ACGATACCAGATGGCA_1	1.9305	-43.794	5	C1
ACGATACGTTAAGTAG_4	-13.2244	-34.099	5	Chir_TILS
ACGATACGTTACCAGT_3	-7.42827	10.238	0	Chir_PBMC
ACGATACGTTTGGGCC_4	-2.10471	10.5896	0	Chir_TILS
ACGATACTCCACGACG_4	17.7525	30.6837	3	Chir_TILS
ACGATACTCCACTGGG_1	-40.0606	-5.95685	6	C1
ACGATACTCCGTCAAA_1	29.2612	2.00373	4	C1
ACGATACTCGGAGGTA_3	-7.25497	-19.9476	1	Chir_PBMC
ACGATACTCGTCACGG_4	12.1293	-14.0106	1	Chir_TILS
ACGATGTAGGTGCTTT_1	-29.9375	-11.4858	6	C1
ACGATGTCAACACGCC_1	33.7994	4.77782	4	C1
ACGATGTCACGCCAGT_3	17.323	27.6158	3	Chir_PBMC
ACGATGTCATGGTCAT_4	-14.5219	4.63712	2	Chir_TILS
ACGATGTGTAGCGTCC_1	-14.5194	32.9112	0	C1
ACGATGTGTAGGAGTC_1	8.10533	15.7495	0	C1
ACGATGTGTCAAAGAT_4	-1.86811	-5.22993	2	Chir_TILS
ACGATGTGTCAGGACA_1	-31.7003	-12.0038	6	C1
ACGATGTGTCTGATTG_2	-0.756629	35.4297	0	C2
ACGATGTTCCCAAGTA_2	18.4367	29.568	3	C2
ACGATGTTCCGCAGTG_3	25.2572	8.31932	4	Chir_PBMC
ACGATGTTCTTTCCTC_1	11.482	-13.7897	1	C1
ACGCAGCAGAACAATC_3	16.6171	31.1226	3	Chir_PBMC
ACGCAGCAGACTAGAT_3	14.9065	21.5914	3	Chir_PBMC
ACGCAGCAGCCTCGTG_4	-10.0799	14.7627	0	Chir_TILS
ACGCAGCAGGGCTTGA_4	-3.61566	-5.29784	2	Chir_TILS
ACGCAGCAGGGTGTGT_2	-6.25309	27.3691	0	C2
ACGCAGCCACGGCGTT_1	-6.87796	-2.97084	2	C1
ACGCAGCCAGACGCTC_1	-8.28152	32.3429	0	C1
ACGCAGCCAGTCGTGC_3	8.33949	-7.91566	2	Chir_PBMC
ACGCAGCGTCCATCCT_2	-10.4614	24.883	0	C2
ACGCAGCGTCCGAAGA_1	10.0784	24.2455	3	C1
ACGCAGCTCAGCTCTC_4	7.59764	20.6226	3	Chir_TILS
ACGCAGCTCGCCGTGA_2	34.9387	-1.56948	4	C2
ACGCCAGAGACTCGGA_1	-18.9412	17.2813	0	C1
ACGCCAGAGCGAAGGG_3	-11.8198	17.7138	0	Chir_PBMC
ACGCCAGAGTGGGCTA_3	-8.63114	-13.4248	1	Chir_PBMC
ACGCCAGCAAGCCCAC_4	4.18868	12.9195	0	Chir_TILS
ACGCCAGCACACCGCA_2	-17.9798	-31.2271	7	C2
ACGCCAGCATAAGACA_4	7.51102	-3.92792	2	Chir_TILS
ACGCCAGGTCCAACTA_1	24.8468	31.9088	3	C1
ACGCCAGGTTCCCTTG_2	-23.3428	-23.2319	7	C2
ACGCCGAAGCGACGTA_4	11.7783	-5.50214	2	Chir_TILS
ACGCCGAAGCTGATAA_3	-10.8736	-21.8072	1	Chir_PBMC
ACGCCGAAGGAGCGAG_1	-7.8062	35.5771	0	C1
ACGCCGAAGGCGCTCT_4	2.54228	-31.2393	1	Chir_TILS
ACGCCGACACACTGCG_4	-14.2877	-25.5912	7	Chir_TILS
ACGCCGACACAGCCCA_4	15.8747	8.38429	4	Chir_TILS
ACGCCGACATTAGCCA_4	2.61154	-17.8374	5	Chir_TILS
ACGCCGACATTCACTT_4	-9.06589	-37.809	5	Chir_TILS
ACGCCGAGTAAATGTG_2	16.0365	31.1839	3	C2
ACGCCGAGTCATACTG_4	-5.84726	-9.1758	2	Chir_TILS
ACGCCGAGTGCAGTAG_3	-21.5628	-28.8139	7	Chir_PBMC
ACGCCGAGTTCAGTAC_2	11.8013	24.0196	3	C2
ACGCCGAGTTGTCTTT_3	5.85673	32.9686	0	Chir_PBMC
ACGCCGAGTTTAGGAA_1	-39.5428	-4.15537	6	C1
ACGCCGAGTTTGGCGC_1	-0.25618	-44.1841	5	C1
ACGCCGATCAGATAAG_4	28.4854	-4.94949	4	Chir_TILS
ACGCCGATCCTATGTT_1	10.6161	23.8468	3	C1
ACGCCGATCGTCTGAA_4	4.9067	2.24978	2	Chir_TILS
ACGCCGATCTAACCGA_2	-23.6428	19.1476	0	C2
ACGCCGATCTCAAGTG_1	-8.47359	32.2463	0	C1
ACGGAGAAGAGCCTAG_1	28.3073	6.71743	4	C1
ACGGAGAAGATGTCGG_1	-4.6882	-20.0348	1	C1
ACGGAGAAGCAGGTCA_3	2.4125	24.8662	3	Chir_PBMC
ACGGAGAAGCCAACAG_3	15.3501	15.2021	3	Chir_PBMC
ACGGAGAAGCCACGCT_3	-3.34873	-25.1192	1	Chir_PBMC
ACGGAGACAATGAAAC_2	-35.0589	-10.1557	6	C2
ACGGAGACAGCAGTTT_4	11.8796	11.3854	2	Chir_TILS
ACGGAGACAGGATTGG_4	-2.21422	-7.39185	2	Chir_TILS
ACGGAGACAGGGATTG_1	-19.7642	-24.6761	7	C1
ACGGAGAGTCAGAAGC_1	-11.3194	-12.1361	1	C1
ACGGAGAGTTTCCACC_3	2.9376	23.1474	3	Chir_PBMC
ACGGAGATCAGTACGT_2	23.3631	25.304	3	C2
ACGGAGATCCCGACTT_3	28.2471	-0.0165117	4	Chir_PBMC
ACGGAGATCTTGGGTA_4	-6.30962	19.0245	0	Chir_TILS
ACGGAGATCTTGTCAT_4	3.46431	-38.3963	1	Chir_TILS
ACGGCCAAGACAAGCC_2	-13.2715	-21.4809	1	C2
ACGGCCAAGCGCTCCA_4	-12.7614	-26.6398	7	Chir_TILS
ACGGCCAAGGTAAACT_1	-15.6128	23.7107	0	C1
ACGGCCATCGTTACGA_1	-25.3359	-28.4016	7	C1
ACGGCCATCGTTTGCC_4	-13.219	-2.6854	2	Chir_TILS
ACGGGCTAGGAGTACC_2	25.8835	24.1719	3	C2
ACGGGCTAGTGTACTC_3	-0.964101	-29.3238	1	Chir_PBMC
ACGGGCTCAATAGCAA_2	11.1744	25.2051	3	C2
ACGGGCTCACGGTGTC_4	-6.06592	0.0856405	2	Chir_TILS
ACGGGCTCATGCATGT_1	-14.0362	-18.4628	1	C1
ACGGGCTCATGTCGAT_4	-13.0811	-28.3486	5	Chir_TILS
ACGGGCTGTGTATGGG_1	-32.2834	-10.7372	6	C1
ACGGGCTTCCAGTATG_1	10.2726	23.1916	3	C1
ACGGGCTTCGGAAACG_4	-11.7305	18.3321	0	Chir_TILS
ACGGGTCAGAGGTAGA_4	-13.0779	5.17612	2	Chir_TILS
ACGGGTCAGATGGGTC_4	17.1196	6.41947	0	Chir_TILS
ACGGGTCAGTCAAGGC_3	-38.4624	-8.38417	6	Chir_PBMC
ACGGGTCAGTCGATAA_1	-40.0532	-2.98568	6	C1
ACGGGTCCACACAGAG_1	12.1799	3.72718	2	C1
ACGGGTCCAGTCAGAG_4	7.04018	26.8802	3	Chir_TILS
ACGGGTCCATCCCACT_3	5.94214	4.0184	2	Chir_PBMC
ACGGGTCGTACAGTTC_4	13.8187	22.684	3	Chir_TILS
ACGGGTCGTCAGAGGT_2	-17.1718	-28.2639	7	C2
ACGGGTCGTGACTACT_3	-10.0295	-17.5458	1	Chir_PBMC
ACGGGTCTCCCTCAGT_4	-4.53256	2.06795	2	Chir_TILS
ACGGGTCTCGTTGACA_4	5.70401	7.86377	0	Chir_TILS
ACGGGTCTCTAACGGT_4	-8.46904	6.07072	2	Chir_TILS
ACGGGTCTCTTGCATT_2	-0.588058	19.4275	0	C2
ACGTCAAAGACACGAC_3	-24.0192	-28.7791	7	Chir_PBMC
ACGTCAAAGCTATGCT_3	13.503	27.1268	3	Chir_PBMC
ACGTCAACAAAGAATC_1	1.58202	12.8624	0	C1
ACGTCAAGTAAGGATT_2	17.0437	30.6416	3	C2
ACGTCAAGTTCAACCA_3	12.7635	9.95203	0	Chir_PBMC
ACGTCAATCACAACGT_4	0.538874	-13.2662	2	Chir_TILS
ACGTCAATCACAGTAC_1	-11.095	34.0297	0	C1
ACGTCAATCGTCTGCT_4	0.606466	-41.7724	5	Chir_TILS
ACTATCTAGAGCTTCT_4	-29.6052	-11.0379	6	Chir_TILS
ACTATCTAGGTGATTA_3	8.33536	15.8851	0	Chir_PBMC
ACTATCTCAAGAAAGG_1	-37.4137	-5.97005	6	C1
ACTATCTCAAGGTGTG_1	-19.3638	-24.8231	7	C1
ACTATCTCACAACGTT_1	-30.4963	-13.486	6	C1
ACTATCTCAGACGCTC_2	3.43368	32.5527	0	C2
ACTATCTGTTAAAGTG_1	-21.5665	16.6903	0	C1
ACTATCTTCATCGATG_3	-0.0423854	-28.8194	1	Chir_PBMC
ACTATCTTCCATGAGT_2	-9.27936	25.6196	0	C2
ACTATCTTCTGCGTAA_4	5.31006	26.2711	3	Chir_TILS
ACTATCTTCTTAGCCC_4	-5.84669	-3.74975	2	Chir_TILS
ACTATCTTCTTTAGTC_3	5.94509	1.00708	2	Chir_PBMC
ACTGAACCAAAGTCAA_4	8.0461	27.4158	3	Chir_TILS
ACTGAACCAAGCCTAT_3	-25.9143	0.649952	8	Chir_PBMC
ACTGAACCACACCGCA_1	-14.3257	35.1079	0	C1
ACTGAACCACAGCGTC_3	-2.13097	28.6219	0	Chir_PBMC
ACTGAACCAGACAGGT_4	0.298196	7.07535	0	Chir_TILS
ACTGAACCAGGCGATA_4	0.216408	-13.6315	2	Chir_TILS
ACTGAACCAGGGATTG_3	20.3801	12.0155	3	Chir_PBMC
ACTGAACGTGGCAAAC_4	-1.38202	13.7076	0	Chir_TILS
ACTGAACTCGCCGTGA_1	-3.81926	-21.4173	1	C1
ACTGAACTCTCGCATC_4	3.15563	-31.9322	1	Chir_TILS
ACTGAGTAGATCTGAA_4	-14.1806	-33.6156	7	Chir_TILS
ACTGAGTAGCCCGAAA_1	-13.2844	32.5304	0	C1
ACTGAGTAGTGTCCAT_1	-12.7571	29.0101	0	C1
ACTGAGTCAAGCCCAC_1	27.3692	30.0305	3	C1
ACTGAGTCACGCATCG_1	28.278	27.2646	3	C1
ACTGAGTCATTTGCTT_1	-22.2003	-21.7774	7	C1
ACTGAGTGTACATGTC_2	26.9162	-3.78089	4	C2
ACTGAGTTCACAAACC_4	-6.10266	22.3161	0	Chir_TILS
ACTGAGTTCACGCGGT_1	33.8471	-4.02827	4	C1
ACTGAGTTCTTACCGC_4	6.87074	-18.5153	2	Chir_TILS
ACTGATGAGCACAGGT_1	-12.7182	36.5349	0	C1
ACTGATGAGCTCCTCT_2	-21.5836	-26.2929	7	C2
ACTGATGAGCTTCGCG_4	18.1434	-2.79725	2	Chir_TILS
ACTGATGAGTGCTGCC_1	-13.8531	29.9121	0	C1
ACTGATGCAAAGCAAT_2	-19.8298	-27.6211	7	C2
ACTGATGCAACACCTA_1	9.09607	20.3267	3	C1
ACTGATGCAAGACGTG_3	0.414157	-2.34925	2	Chir_PBMC
ACTGATGCATGAGCGA_1	-13.0378	24.7844	0	C1
ACTGATGGTTGTCGCG_4	9.90315	-1.55653	2	Chir_TILS
ACTGATGTCGGAGCAA_3	-1.16848	34.6937	0	Chir_PBMC
ACTGCTCAGCCCGAAA_3	21.5381	7.34395	4	Chir_PBMC
ACTGCTCAGGTCGGAT_1	-6.942	-37.8408	5	C1
ACTGCTCAGTCATCCA_1	-19.2281	21.5626	0	C1
ACTGCTCCAGACAAGC_4	-7.2631	-8.10294	2	Chir_TILS
ACTGCTCTCAGAGACG_3	8.50577	-34.8152	1	Chir_PBMC
ACTGTCCAGCAATATG_1	-17.1719	-28.118	7	C1
ACTGTCCAGGAGTTTA_2	-0.185091	21.7595	0	C2
ACTGTCCAGGAGTTTA_4	-7.55348	-8.00235	6	Chir_TILS
ACTGTCCAGGCACATG_2	-16.1704	21.1771	0	C2
ACTGTCCAGTACCGGA_3	1.7832	28.5276	0	Chir_PBMC
ACTGTCCAGTCCTCCT_4	8.01662	29.0582	3	Chir_TILS
ACTGTCCCAAAGGAAG_1	-7.11462	23.5105	0	C1
ACTGTCCCACGGTGTC_3	15.1795	22.6237	3	Chir_PBMC
ACTGTCCCACTCAGGC_4	-7.01006	8.70587	0	Chir_TILS
ACTGTCCCAGACACTT_3	11.3093	-19.9677	1	Chir_PBMC
ACTGTCCCAGACGCAA_4	-0.720037	-30.87	1	Chir_TILS
ACTGTCCCAGTGGAGT_3	-22.2909	-3.80823	8	Chir_PBMC
ACTGTCCGTACGACCC_4	-21.5044	3.14611	8	Chir_TILS
ACTGTCCGTAGCGTAG_3	5.9661	31.4775	3	Chir_PBMC
ACTGTCCGTATGAAAC_4	13.5593	17.0177	3	Chir_TILS
ACTGTCCGTCTTGCGG_1	26.0704	28.1927	3	C1
ACTGTCCTCAGCTTAG_3	-20.7493	-31.7844	7	Chir_PBMC
ACTGTCCTCGTGGACC_1	-22.2754	-30.0097	7	C1
ACTTACTAGCACCGCT_4	-5.28445	2.29357	2	Chir_TILS
ACTTACTAGCCTTGAT_2	-6.09802	27.9401	0	C2
ACTTACTAGCTGAACG_4	12.6636	23.2806	3	Chir_TILS
ACTTACTAGGCAGGTT_3	23.6133	23.9981	3	Chir_PBMC
ACTTACTAGTGCAAGC_3	-1.20591	-29.5744	1	Chir_PBMC
ACTTACTCAAGCCATT_3	14.0902	24.1754	3	Chir_PBMC
ACTTACTGTATGAAAC_2	-14.3134	17.1282	0	C2
ACTTACTGTATTAGCC_3	8.71491	-35.8488	1	Chir_PBMC
ACTTACTTCACAACGT_3	19.9679	4.9911	4	Chir_PBMC
ACTTACTTCACGCATA_4	1.55006	8.17883	2	Chir_TILS
ACTTACTTCCGTACAA_3	-1.2183	-15.5181	2	Chir_PBMC
ACTTGTTAGAACAACT_4	-0.549469	9.37572	0	Chir_TILS
ACTTGTTAGAACAATC_4	-11.1498	13.315	0	Chir_TILS
ACTTGTTAGCTAAGAT_2	-20.5244	1.18532	8	C2
ACTTGTTAGGCCCGTT_4	-12.6187	-21.5699	1	Chir_TILS
ACTTGTTAGTAGCGGT_4	-4.31622	24.1183	0	Chir_TILS
ACTTGTTAGTCGTACT_1	3.49974	31.649	0	C1
ACTTGTTCAATTCCTT_4	11.746	-20.6655	1	Chir_TILS
ACTTGTTCATGTAGTC_4	14.7089	-5.19411	2	Chir_TILS
ACTTGTTGTAGGAGTC_4	16.7902	-16.3574	2	Chir_TILS
ACTTGTTGTCTCAACA_4	-0.844329	17.1619	0	Chir_TILS
ACTTGTTGTGGTTTCA_4	28.5074	-2.6224	4	Chir_TILS
ACTTGTTTCGAGAACG_3	-0.307487	-24.0477	1	Chir_PBMC
ACTTGTTTCTCGCATC_4	6.9301	16.076	3	Chir_TILS
ACTTTCAAGAGTACCG_4	29.2381	3.92606	4	Chir_TILS
ACTTTCAAGCAGCGTA_1	12.1944	-12.9131	1	C1
ACTTTCAAGTAGTGCG_2	6.07822	31.8254	3	C2
ACTTTCAAGTGTGGCA_3	12.9341	7.73656	4	Chir_PBMC
ACTTTCACACAGACAG_1	-9.88427	-26.424	7	C1
ACTTTCACACCGTTGG_4	3.89886	-13.8042	2	Chir_TILS
ACTTTCACACGGCTAC_4	-0.754785	2.31883	2	Chir_TILS
ACTTTCACAGCTCGCA_4	1.73331	11.8437	0	Chir_TILS
ACTTTCACAGTAAGCG_3	18.0844	13.8152	3	Chir_PBMC
ACTTTCACATATACCG_4	6.64818	3.43119	2	Chir_TILS
ACTTTCAGTAGCGATG_4	-0.584246	14.535	0	Chir_TILS
ACTTTCAGTCAACATC_1	2.11639	-45.7561	5	C1
ACTTTCAGTCTGCAAT_1	-25.8039	-29.394	7	C1
ACTTTCAGTTCCTCCA_2	2.44542	8.39303	2	C2
ACTTTCATCAGCATGT_3	0.472841	1.19245	2	Chir_PBMC
ACTTTCATCCGTCATC_4	-6.42385	8.18741	0	Chir_TILS
AGAATAGAGATCTGCT_3	-3.63285	12.8881	0	Chir_PBMC
AGAATAGAGCCATCGC_2	23.3265	20.2755	3	C2
AGAATAGAGCGTGTCC_3	2.71259	22.8577	3	Chir_PBMC
AGAATAGAGCTAGGCA_4	-13.1871	-26.404	7	Chir_TILS
AGAATAGAGGGCTTCC_1	21.3531	9.77311	4	C1
AGAATAGCAGACGTAG_1	0.907541	-47.9319	5	C1
AGAATAGCAGTATAAG_1	9.0225	23.4859	3	C1
AGAATAGCATCTGGTA_4	-7.63267	3.86734	2	Chir_TILS
AGAATAGGTTACGGAG_4	6.63083	3.15514	2	Chir_TILS
AGAATAGGTTCGTGAT_4	13.469	-23.2164	1	Chir_TILS
AGAATAGTCACGATGT_3	-38.3059	-10.6518	6	Chir_PBMC
AGAATAGTCCCAACGG_4	10.7961	-24.3923	1	Chir_TILS
AGAATAGTCGGTTCGG_4	-5.39808	-14.4936	1	Chir_TILS
AGAATAGTCTGGCGTG_1	-2.38768	-18.488	1	C1
AGACGTTAGACAGACC_1	9.37859	20.9511	3	C1
AGACGTTAGCTCCTCT_2	26.7822	11.4375	4	C2
AGACGTTCAAGAGGCT_4	11.5596	-7.20272	1	Chir_TILS
AGACGTTCAAGCCGCT_4	16.3957	2.55493	4	Chir_TILS
AGACGTTCACGAAATA_1	-30.5677	-10.0918	6	C1
AGACGTTCACTGTTAG_1	-17.788	29.26	0	C1
AGACGTTGTATATGAG_2	18.2126	24.5356	3	C2
AGACGTTGTCCAACTA_2	-21.8826	3.18283	8	C2
AGACGTTGTCCATCCT_4	14.6017	-24.2088	1	Chir_TILS
AGACGTTGTCGCGTGT_1	-23.3277	-22.8971	7	C1
AGACGTTGTGCAACTT_4	-4.40178	2.88283	2	Chir_TILS
AGACGTTGTTTGCATG_1	-1.42181	-47.3765	5	C1
AGACGTTTCACTGGGC_2	17.9386	14.4582	3	C2
AGACGTTTCAGCGATT_1	-22.8953	21.5253	0	C1
AGACGTTTCTATCGCC_2	-2.12357	20.7404	0	C2
AGAGCGAAGAGTCTGG_3	-22.6995	2.14554	8	Chir_PBMC
AGAGCGAAGATATGCA_3	11.0109	14.2239	3	Chir_PBMC
AGAGCGAAGCGATGAC_3	-2.1212	20.1776	0	Chir_PBMC
AGAGCGAAGCTAGTTC_3	12.2886	-8.93011	1	Chir_PBMC
AGAGCGAAGTTGAGAT_2	-15.1307	25.8259	0	C2
AGAGCGACAAGCCGCT_3	26.862	14.2262	3	Chir_PBMC
AGAGCGACACCATCCT_1	-5.53201	-26.7883	1	C1
AGAGCGACAGGGATTG_3	14.5007	-24.2235	1	Chir_PBMC
AGAGCGACATACTCTT_2	-0.776223	33.9857	0	C2
AGAGCGAGTCTGATTG_2	-2.80999	23.2257	0	C2
AGAGCGATCCCAACGG_1	-16.3618	25.6457	0	C1
AGAGCGATCCGAATGT_3	32.1118	-1.9958	4	Chir_PBMC
AGAGCGATCCTCATTA_1	-23.6837	19.5695	0	C1
AGAGCTTAGACCACGA_1	-17.691	-29.1471	7	C1
AGAGCTTAGACCTTTG_4	9.41428	1.57305	2	Chir_TILS
AGAGCTTAGCACACAG_1	-5.07694	-36.2909	5	C1
AGAGCTTAGGTGCAAC_4	4.01823	-37.1666	1	Chir_TILS
AGAGCTTAGGTGCTAG_3	-7.91031	17.1233	0	Chir_PBMC
AGAGCTTCAAACCTAC_4	-3.99845	-42.7168	5	Chir_TILS
AGAGCTTGTACTTGAC_2	26.5794	15.204	3	C2
AGAGCTTGTCTCGTTC_1	35.5367	0.634501	4	C1
AGAGCTTGTGAGTATA_1	-5.8263	-14.4081	1	C1
AGAGCTTGTGTGAAAT_1	-13.2494	28.5423	0	C1
AGAGCTTTCAACACTG_4	2.14149	-17.3862	5	Chir_TILS
AGAGCTTTCATACGGT_2	-10.3539	-13.8631	1	C2
AGAGCTTTCCACGCAG_4	5.02577	12.9913	0	Chir_TILS
AGAGTGGAGCAACGGT_3	14.9797	-25.2817	1	Chir_PBMC
AGAGTGGAGGCCGAAT_4	-5.97532	-13.6372	1	Chir_TILS
AGAGTGGCAGTGAGTG_1	34.0037	9.82956	4	C1
AGAGTGGCATTCCTCG_3	-4.70593	-35.0096	5	Chir_PBMC
AGAGTGGGTAGCGATG_1	31.653	4.24238	4	C1
AGAGTGGGTCACACGC_1	-12.7843	25.6323	0	C1
AGAGTGGGTCCCGACA_3	-11.0943	-20.5249	1	Chir_PBMC
AGAGTGGTCACTCTTA_1	32.7682	4.38015	4	C1
AGAGTGGTCCGAGCCA_1	-5.57465	-33.4783	5	C1
AGAGTGGTCTATCGCC_3	20.1431	23.7713	3	Chir_PBMC
AGATCTGAGAAACCGC_4	6.68912	-2.8203	2	Chir_TILS
AGATCTGAGATAGCAT_3	-10.0611	-15.9465	1	Chir_PBMC
AGATCTGAGCTAGTTC_4	6.20344	-12.1152	2	Chir_TILS
AGATCTGGTCAATACC_4	3.92582	-12.3052	2	Chir_TILS
AGATCTGTCCCACTTG_2	-19.2967	15.807	0	C2
AGATCTGTCGCAAGCC_1	-8.08693	32.2174	0	C1
AGATCTGTCGCACTCT_4	23.553	21.6716	3	Chir_TILS
AGATTGCAGGACCACA_3	8.84888	-32.0841	1	Chir_PBMC
AGATTGCAGGCAGTCA_3	-11.0973	-20.0875	1	Chir_PBMC
AGATTGCAGTACATGA_4	19.2445	0.541255	4	Chir_TILS
AGATTGCCACATTTCT_4	-20.8812	0.262158	8	Chir_TILS
AGATTGCCACTAAGTC_4	-7.7263	21.882	0	Chir_TILS
AGATTGCCACTTACGA_4	6.23665	-5.57864	2	Chir_TILS
AGATTGCCATCGGACC_1	29.0156	6.45255	4	C1
AGATTGCCATGGGACA_2	-10.4795	23.9172	0	C2
AGATTGCCATGTAAGA_4	-11.0176	15.9722	0	Chir_TILS
AGATTGCGTTAGATGA_3	14.1278	27.0304	3	Chir_PBMC
AGATTGCGTTCACGGC_4	-40.5473	-7.74929	6	Chir_TILS
AGATTGCGTTTGACTG_1	-13.8872	28.4061	0	C1
AGATTGCTCATCTGCC_3	-24.251	-1.49474	8	Chir_PBMC
AGATTGCTCCGCATAA_4	-1.52559	-14.4851	1	Chir_TILS
AGATTGCTCTTGCAAG_4	2.50873	-6.51369	2	Chir_TILS
AGCAGCCAGAGAACAG_1	32.9203	7.11007	4	C1
AGCAGCCAGCCAGTTT_3	5.98084	32.4487	3	Chir_PBMC
AGCAGCCAGGGCATGT_3	20.2007	5.14968	4	Chir_PBMC
AGCAGCCAGGTGATAT_3	-33.7897	-9.26963	6	Chir_PBMC
AGCAGCCAGTCTCCTC_4	-3.71836	16.6881	0	Chir_TILS
AGCAGCCAGTGACATA_1	-37.1093	-12.0272	6	C1
AGCAGCCCAGAGCCAA_4	-8.18102	-34.8859	5	Chir_TILS
AGCAGCCCAGCTGTAT_3	1.36095	-35.3655	1	Chir_PBMC
AGCAGCCGTCAATACC_4	4.36098	-15.6691	2	Chir_TILS
AGCAGCCGTCACCCAG_2	12.5429	24.6188	3	C2
AGCAGCCGTGGCCCTA_3	14.8292	-24.1435	1	Chir_PBMC
AGCAGCCGTGTAACGG_2	9.8594	8.71143	0	C2
AGCAGCCTCACTTCAT_3	11.8926	-8.84353	1	Chir_PBMC
AGCAGCCTCCACGCAG_4	0.781394	-23.7751	1	Chir_TILS
AGCAGCCTCCTTGCCA_4	13.1212	6.72817	4	Chir_TILS
AGCAGCCTCCTTTACA_3	22.4524	-1.03296	4	Chir_PBMC
AGCAGCCTCTCTGCTG_4	-13.1933	-28.1661	7	Chir_TILS
AGCAGCCTCTGCAGTA_4	3.29891	8.42135	2	Chir_TILS
AGCAGCCTCTGCGGCA_1	-23.9328	19.6442	0	C1
AGCATACAGAGACTAT_3	-20.6711	-27.966	7	Chir_PBMC
AGCATACAGGCTACGA_1	-9.02555	35.8357	0	C1
AGCATACAGGCTCTTA_1	-6.94685	-40.2657	5	C1
AGCATACAGGGCATGT_1	14.7044	-7.45949	1	C1
AGCATACAGTGCCAGA_3	-26.2529	-23.1379	6	Chir_PBMC
AGCATACAGTTAACGA_3	20.4834	6.36732	4	Chir_PBMC
AGCATACAGTTAACGA_4	-0.0943457	-19.4051	2	Chir_TILS
AGCATACCAAGCCGTC_1	-19.1527	16.471	0	C1
AGCATACCACTGTCGG_2	-11.533	6.05012	2	C2
AGCATACCATCATCCC_4	-1.7909	-5.39908	2	Chir_TILS
AGCATACGTGCTAGCC_3	-12.5691	21.3627	0	Chir_PBMC
AGCATACTCTATGTGG_3	-20.8067	-25.0539	7	Chir_PBMC
AGCCTAAAGAACAATC_1	6.73189	24.4823	3	C1
AGCCTAAAGAATAGGG_4	0.828516	14.0892	0	Chir_TILS
AGCCTAAAGATCCTGT_3	14.3872	-24.5703	1	Chir_PBMC
AGCCTAAAGCAGCCTC_4	-11.3346	-18.9532	1	Chir_TILS
AGCCTAAAGCTGTTCA_3	-7.03389	25.1628	0	Chir_PBMC
AGCCTAAAGTCCGTAT_1	-4.80416	-20.9905	1	C1
AGCCTAAAGTCGTACT_2	21.5289	26.04	3	C2
AGCCTAAAGTTAAGTG_4	0.799133	-20.1533	1	Chir_TILS
AGCCTAACAAGCTGGA_4	7.29966	-4.71307	2	Chir_TILS
AGCCTAACAGGATTGG_1	-14.7312	30.547	0	C1
AGCCTAACAGTCAGCC_4	-4.19683	-42.531	5	Chir_TILS
AGCCTAACATAAGACA_4	-4.17162	12.3931	0	Chir_TILS
AGCCTAACATTCCTCG_1	-23.907	22.7081	0	C1
AGCCTAAGTACGCTGC_1	-17.7253	1.62014	8	C1
AGCCTAAGTCATGCAT_1	-10.9703	28.8779	0	C1
AGCGGTCAGCCCTAAT_4	-1.90208	-6.62853	2	Chir_TILS
AGCGGTCAGCGGATCA_1	26.2484	7.18757	4	C1
AGCGGTCAGGATGGTC_4	24.7042	-2.39357	4	Chir_TILS
AGCGGTCAGGCTCAGA_3	-15.3301	-13.7252	1	Chir_PBMC
AGCGGTCAGGTTCCTA_4	-12.4705	16.3833	0	Chir_TILS
AGCGGTCGTGCAGGTA_2	18.791	15.5831	3	C2
AGCGGTCGTTGCGTTA_4	-3.40814	-0.485713	2	Chir_TILS
AGCGGTCTCCAATGGT_1	-5.02931	-43.8908	5	C1
AGCGTATAGAGTCTGG_2	-11.8074	13.0029	2	C2
AGCGTATAGTAATCCC_2	13.0327	7.05335	4	C2
AGCGTATAGTGCCAGA_2	-9.67834	-15.5327	1	C2
AGCGTATCACTATCTT_2	-10.3659	25.1616	0	C2
AGCGTATCATGGTCAT_4	-4.18508	-7.0005	2	Chir_TILS
AGCGTATGTAAATACG_4	1.4795	-15.8622	2	Chir_TILS
AGCGTATGTTACGGAG_3	-24.4459	-24.6518	7	Chir_PBMC
AGCGTATTCATCGCTC_1	-12.6733	32.2607	0	C1
AGCGTATTCCAAATGC_2	11.1869	31.349	3	C2
AGCGTATTCGGCCGAT_2	-2.38638	23.5551	0	C2
AGCGTATTCGTTTAGG_2	-38.9887	-11.1548	6	C2
AGCGTATTCTGTACGA_3	20.6436	16.9367	3	Chir_PBMC
AGCGTATTCTTGAGAC_1	-9.31405	34.9258	0	C1
AGCGTCGAGCCCTAAT_2	0.504789	24.7792	0	C2
AGCGTCGCAAGACACG_3	22.3398	8.05767	4	Chir_PBMC
AGCGTCGCAGGAATCG_3	-11.4478	-20.1683	1	Chir_PBMC
AGCGTCGCAGTTTACG_1	-7.92634	-18.7839	1	C1
AGCGTCGCATTTCACT_2	-1.3419	16.6164	0	C2
AGCGTCGGTAGGCATG_2	-3.20865	20.6005	0	C2
AGCGTCGTCTCGTTTA_1	-10.6271	30.4134	0	C1
AGCGTCGTCTTGTACT_4	-7.42055	-37.2889	5	Chir_TILS
AGCTCCTAGACACTAA_1	20.9951	-2.86786	4	C1
AGCTCCTAGGAGTACC_1	-3.56501	-39.1545	5	C1
AGCTCCTAGGATGGTC_4	-8.27634	7.45142	2	Chir_TILS
AGCTCCTAGGTCATCT_1	29.9669	23.7555	3	C1
AGCTCCTCAAGCGTAG_4	-7.26468	7.39054	2	Chir_TILS
AGCTCCTCAGTGAGTG_1	24.9134	30.5507	3	C1
AGCTCCTCATTTGCTT_1	-7.36809	-36.0304	5	C1
AGCTCCTGTACCGTTA_3	17.1985	27.0215	3	Chir_PBMC
AGCTCCTGTACGCACC_3	-23.2618	-27.5802	7	Chir_PBMC
AGCTCCTGTACTCGCG_4	13.5619	22.7128	3	Chir_TILS
AGCTCCTGTTCGTCTC_4	-5.04186	4.47849	2	Chir_TILS
AGCTCCTTCATGTCCC_1	27.9016	22.1766	3	C1
AGCTCCTTCGAACTGT_1	-19.021	-25.903	7	C1
AGCTCCTTCGCAGGCT_4	7.54972	4.35432	2	Chir_TILS
AGCTCCTTCTCTAAGG_2	5.79308	29.1981	3	C2
AGCTCTCAGACGCACA_1	10.1579	23.1643	3	C1
AGCTCTCAGGAGTTGC_4	3.85549	0.18032	2	Chir_TILS
AGCTCTCCAAAGAATC_4	1.57874	-5.83314	2	Chir_TILS
AGCTCTCCAAATCCGT_4	0.120762	-16.1749	5	Chir_TILS
AGCTCTCCACTTAAGC_1	-0.668184	-30.6336	1	C1
AGCTCTCCAGCATACT_3	9.42529	12.7643	3	Chir_PBMC
AGCTCTCCAGTATGCT_1	28.5837	27.5245	3	C1
AGCTCTCCATCTACGA_2	-31.7989	-13.4341	6	C2
AGCTCTCCATTACCTT_2	-7.18877	-14.1871	1	C2
AGCTCTCGTGAGTATA_4	0.427691	-15.8118	5	Chir_TILS
AGCTCTCGTGTGCCTG_3	12.9876	-24.6014	1	Chir_PBMC
AGCTCTCGTTACGACT_1	-29.8823	-12.0595	6	C1
AGCTCTCTCCTGTAGA_3	-3.76085	-17.2414	1	Chir_PBMC
AGCTTGAAGACAGACC_1	28.4898	4.82249	4	C1
AGCTTGACATGGTTGT_1	-17.5691	-29.4485	7	C1
AGCTTGAGTACCGCTG_4	-19.4641	2.36344	8	Chir_TILS
AGCTTGAGTCTGGTCG_2	-8.09278	-41.1239	5	C2
AGCTTGAGTGCGGTAA_3	5.78716	34.1364	3	Chir_PBMC
AGCTTGATCCTGTACC_4	6.81255	-1.07327	2	Chir_TILS
AGCTTGATCGGATGTT_4	-0.138163	2.66311	2	Chir_TILS
AGCTTGATCTAGAGTC_1	-23.7049	-32.9358	7	C1
AGCTTGATCTATCCCG_3	26.3495	11.0112	4	Chir_PBMC
AGGCCACAGAGCTATA_3	25.8657	0.37231	4	Chir_PBMC
AGGCCACAGAGGACGG_1	-41.3208	-8.30337	6	C1
AGGCCACAGCAATATG_4	0.209253	-20.5567	1	Chir_TILS
AGGCCACAGCCCTAAT_2	-1.00125	31.4181	0	C2
AGGCCACCAACAACCT_4	12.3209	-24.4741	1	Chir_TILS
AGGCCACCAGCATGAG_1	-19.3045	25.3565	0	C1
AGGCCACCATTTCACT_3	23.7604	13.5905	4	Chir_PBMC
AGGCCACGTCAAGCGA_4	1.5599	10.2441	0	Chir_TILS
AGGCCACTCACTTATC_2	12.5977	27.8855	3	C2
AGGCCACTCCGCGGTA_3	24.187	16.2262	3	Chir_PBMC
AGGCCGTAGCGTTTAC_4	-13.0278	-34.4131	5	Chir_TILS
AGGCCGTAGGCTACGA_3	-0.431093	-34.0381	1	Chir_PBMC
AGGCCGTAGTGTACTC_4	-12.5031	-26.5652	7	Chir_TILS
AGGCCGTAGTTAAGTG_3	21.4184	23.4734	3	Chir_PBMC
AGGCCGTAGTTCGATC_4	9.25033	5.9055	2	Chir_TILS
AGGCCGTCAGTCCTTC_4	0.553223	-21.6151	1	Chir_TILS
AGGCCGTGTACCGTAT_1	13.4136	25.1925	3	C1
AGGCCGTGTTACGTCA_3	1.98256	-35.2681	1	Chir_PBMC
AGGCCGTGTTCGTCTC_4	11.0493	-19.5009	1	Chir_TILS
AGGCCGTTCATGCAAC_4	3.88306	10.5337	0	Chir_TILS
AGGCCGTTCCTTTACA_2	-15.1957	25.4046	0	C2
AGGCCGTTCGGCGGTT_1	-20.927	22.3184	0	C1
AGGCCGTTCTTAGCCC_4	-5.19157	4.46796	2	Chir_TILS
AGGCCGTTCTTTACAC_4	10.0872	14.0245	3	Chir_TILS
AGGGAGTAGAGCTGCA_3	-37.2093	-9.64195	6	Chir_PBMC
AGGGAGTAGCACGCCT_1	26.8457	28.9855	3	C1
AGGGAGTAGTAATCCC_3	-19.5772	-0.796179	2	Chir_PBMC
AGGGAGTCACTCTGTC_1	-2.75477	-40.065	5	C1
AGGGAGTCAGCGTCCA_1	14.4173	-23.2665	1	C1
AGGGAGTCATAGGATA_1	8.11888	22.7299	3	C1
AGGGAGTCATTGAGCT_1	9.11152	19.8221	3	C1
AGGGAGTGTCAAAGCG_3	-19.6984	-27.2383	7	Chir_PBMC
AGGGAGTGTCGAACAG_1	-2.9256	22.0986	0	C1
AGGGAGTGTTCCCTTG_1	4.79065	-41.9378	5	C1
AGGGAGTTCAAAGTAG_1	-12.026	28.4137	0	C1
AGGGAGTTCACCCTCA_4	25.3386	0.726815	4	Chir_TILS
AGGGAGTTCATAAAGG_4	26.0118	2.89818	4	Chir_TILS
AGGGATGAGGGCACTA_1	-32.4606	-13.8608	6	C1
AGGGATGCACGACTCG_4	0.196045	-9.67184	2	Chir_TILS
AGGGATGCATGTTGAC_3	-11.8611	22.4406	0	Chir_PBMC
AGGGATGCATTGTGCA_3	27.3274	12.3425	4	Chir_PBMC
AGGGATGGTCACTGGC_1	-6.25283	-36.1652	5	C1
AGGGATGGTGCGGTAA_4	24.0744	-1.93466	4	Chir_TILS
AGGGATGTCACATAGC_3	-0.0498012	-45.5648	5	Chir_PBMC
AGGGATGTCCTAAGTG_1	-13.5131	37.1059	0	C1
AGGGATGTCTTGAGAC_3	23.8457	-1.72255	4	Chir_PBMC
AGGGTGAAGACATAAC_2	26.597	10.5503	4	C2
AGGGTGAAGCCATCGC_3	18.1392	19.1635	3	Chir_PBMC
AGGGTGAAGCGATCCC_4	-0.692603	0.116949	2	Chir_TILS
AGGGTGAAGGACAGAA_3	16.5883	29.0835	3	Chir_PBMC
AGGGTGAAGGCAGGTT_1	-2.93669	-37.0446	5	C1
AGGGTGAAGGCTCATT_3	15.1189	17.7117	3	Chir_PBMC
AGGGTGACATGCCTTC_1	-2.85248	-28.8764	1	C1
AGGGTGAGTTACGACT_1	26.2283	26.3877	3	C1
AGGGTGATCGGTCTAA_1	-14.4418	29.4499	0	C1
AGGGTGATCTCGAGTA_4	0.690847	-13.2879	2	Chir_TILS
AGGGTGATCTTGACGA_3	0.0739993	20.1981	0	Chir_PBMC
AGGTCATAGCCATCGC_4	8.95268	-31.2521	1	Chir_TILS
AGGTCATAGCCCAGCT_3	3.19095	-40.041	1	Chir_PBMC
AGGTCATAGGCCCTCA_2	28.2513	20.3772	3	C2
AGGTCATCAAGTCTGT_1	26.7721	18.8084	3	C1
AGGTCATGTAAGTAGT_3	-23.3584	-2.77955	8	Chir_PBMC
AGGTCATGTAGGCATG_1	-3.85156	-22.9402	1	C1
AGGTCATGTTCAGTAC_4	0.942554	-30.4855	1	Chir_TILS
AGGTCATGTTCCCTTG_3	17.1239	19.2465	3	Chir_PBMC
AGGTCATTCTGTCCGT_1	25.5049	30.3721	3	C1
AGGTCATTCTTACCTA_3	5.31218	-41.1174	1	Chir_PBMC
AGGTCCGAGAGTCTGG_4	1.76629	15.7607	0	Chir_TILS
AGGTCCGAGCTATGCT_4	14.8986	-18.7903	1	Chir_TILS
AGGTCCGAGGCTAGAC_3	16.9199	25.5221	3	Chir_PBMC
AGGTCCGAGGGATACC_3	-10.7897	0.302741	2	Chir_PBMC
AGGTCCGGTAAGTAGT_3	-12.4614	21.6165	0	Chir_PBMC
AGGTCCGGTCTCGTTC_2	-1.68874	30.5513	0	C2
AGGTCCGGTTCCGTCT_4	16.4364	-5.39337	2	Chir_TILS
AGGTCCGTCATGCTCC_2	-5.70178	24.1212	0	C2
AGGTCCGTCCTATTCA_4	12.7239	-21.0346	1	Chir_TILS
AGTAGTCAGCCACGCT_1	32.8239	6.98626	4	C1
AGTAGTCAGTCAAGGC_4	-13.1334	-2.89598	2	Chir_TILS
AGTAGTCAGTCCAGGA_3	5.39729	-27.734	1	Chir_PBMC
AGTAGTCCACAAGACG_1	29.2773	13.3028	4	C1
AGTAGTCCACGAGGTA_3	18.6539	16.4959	3	Chir_PBMC
AGTAGTCCAGTAACGG_3	11.3795	23.2013	3	Chir_PBMC
AGTAGTCGTCCGAATT_1	11.6639	-34.7669	1	C1
AGTAGTCGTCTGCGGT_3	-39.6841	-6.81769	6	Chir_PBMC
AGTAGTCGTGAACCTT_4	14.2161	8.91533	2	Chir_TILS
AGTAGTCGTGCCTGCA_1	12.5976	-10.9467	1	C1
AGTAGTCGTTAAAGAC_3	-21.7916	-30.0078	7	Chir_PBMC
AGTAGTCTCGAGCCCA_4	7.82414	11.7398	0	Chir_TILS
AGTAGTCTCTACCTGC_3	-22.0319	-28.319	7	Chir_PBMC
AGTCTTTAGAAGGTGA_2	-7.05143	-18.7778	1	C2
AGTCTTTGTAGCTTGT_4	27.5773	3.19321	4	Chir_TILS
AGTCTTTTCAAACGGG_1	-21.2563	11.1497	2	C1
AGTCTTTTCCTAAGTG_1	-11.0469	-13.0071	1	C1
AGTCTTTTCGTGGTCG_1	25.3851	26.2863	3	C1
AGTCTTTTCTTCTGGC_1	-20.8718	21.2345	0	C1
AGTGAGGAGCACAGGT_4	-2.96714	12.7633	0	Chir_TILS
AGTGAGGAGCTCCTTC_3	11.3767	27.5273	3	Chir_PBMC
AGTGAGGAGCTTATCG_1	8.35817	19.5134	3	C1
AGTGAGGCAAATACAG_3	-10.0483	22.8578	0	Chir_PBMC
AGTGAGGCAACTTGAC_4	-5.34264	12.1767	0	Chir_TILS
AGTGAGGCAGCATGAG_1	-23.503	23.8215	0	C1
AGTGAGGCAGGATCGA_4	6.85403	-3.0684	2	Chir_TILS
AGTGAGGCAGTATAAG_4	-9.83855	19.521	0	Chir_TILS
AGTGAGGCATCAGTCA_1	2.7851	-46.2783	5	C1
AGTGAGGCATGCTGGC_1	24.8074	31.637	3	C1
AGTGAGGCATTGTGCA_4	3.29646	-23.6313	1	Chir_TILS
AGTGAGGGTCTAAAGA_4	15.0624	-5.56575	2	Chir_TILS
AGTGAGGGTCTTTCAT_1	-4.96476	-20.6135	1	C1
AGTGAGGGTGCACTTA_2	23.961	9.03987	4	C2
AGTGAGGGTTGCTCCT_4	9.00247	-20.5684	1	Chir_TILS
AGTGAGGTCGGGAGTA_3	-23.1698	0.41778	8	Chir_PBMC
AGTGGGAAGCGTAATA_3	6.89483	31.7284	3	Chir_PBMC
AGTGGGAAGCTGTTCA_1	-1.83551	-28.2589	1	C1
AGTGGGAAGGGCACTA_2	-2.88405	21.0788	0	C2
AGTGGGACAATGTAAG_4	16.8763	23.9194	3	Chir_TILS
AGTGGGACAGTCACTA_1	-14.8422	35.7783	0	C1
AGTGGGACATCCTTGC_4	-2.04497	0.705888	2	Chir_TILS
AGTGGGACATGGAATA_4	1.55114	15.8305	0	Chir_TILS
AGTGGGAGTCCGAGTC_2	17.1749	15.6913	3	C2
AGTGGGAGTCTGATCA_4	-3.44653	-5.10169	2	Chir_TILS
AGTGGGAGTGTCCTCT_3	-24.2347	-25.304	7	Chir_PBMC
AGTGGGAGTTAAGGGC_4	-3.31294	-6.79769	2	Chir_TILS
AGTGGGAGTTGTTTGG_2	-8.14623	-15.7364	1	C2
AGTGGGATCCACTCCA_4	15.661	8.32404	4	Chir_TILS
AGTGGGATCGGTCTAA_4	4.2731	18.1578	0	Chir_TILS
AGTGGGATCGTCCAGG_4	6.70182	3.25112	2	Chir_TILS
AGTGGGATCTGGCGTG_4	-8.28536	-36.5367	5	Chir_TILS
AGTGTCAAGACCACGA_1	-41.6419	-7.39717	6	C1
AGTGTCAAGAGGTTGC_4	18.7613	-2.52307	4	Chir_TILS
AGTGTCACACCTGGTG_3	8.47958	-36.5891	1	Chir_PBMC
AGTGTCACATGCTGGC_3	6.83541	-37.2025	1	Chir_PBMC
AGTGTCACATGTTGAC_1	33.6727	-3.78636	4	C1
AGTGTCACATTCTCAT_4	-0.333866	-6.8839	2	Chir_TILS
AGTGTCAGTATAGTAG_1	-10.9737	32.506	0	C1
AGTGTCAGTGAACCTT_4	10.1864	-23.1938	1	Chir_TILS
AGTGTCAGTGGCTCCA_4	-10.1772	-38.3567	5	Chir_TILS
AGTGTCATCGGCATCG_4	4.37862	-14.8592	2	Chir_TILS
AGTGTCATCTGTTTGT_1	-36.0688	-0.752702	6	C1
AGTTGGTAGAGATGAG_4	-21.0509	2.32929	8	Chir_TILS
AGTTGGTAGATGCCTT_2	-37.4747	-10.2525	6	C2
AGTTGGTAGCTAGCCC_3	16.8461	17.9222	3	Chir_PBMC
AGTTGGTAGGGCATGT_1	11.1569	22.6191	3	C1
AGTTGGTCATCCGGGT_4	-13.9037	-18.7234	1	Chir_TILS
AGTTGGTCATGGAATA_3	8.84261	-31.1389	1	Chir_PBMC
AGTTGGTCATGTAGTC_3	4.14109	-32.5757	1	Chir_PBMC
AGTTGGTGTACAGTTC_4	29.3885	-1.84219	4	Chir_TILS
AGTTGGTGTGATAAGT_1	26.7929	24.1295	3	C1
AGTTGGTGTTGAGTTC_4	-24.3885	-2.67409	8	Chir_TILS
AGTTGGTGTTTGACAC_4	-1.23296	-7.94439	2	Chir_TILS
AGTTGGTTCCGAGCCA_4	5.7673	15.6675	0	Chir_TILS
ATAACGCAGCTGGAAC_2	-5.76313	24.6152	0	C2
ATAACGCAGTCATGCT_1	11.923	-37.4731	5	C1
ATAACGCCAGGGTTAG_4	0.204792	-13.4179	2	Chir_TILS
ATAACGCGTCACACGC_4	-5.65837	-6.25694	2	Chir_TILS
ATAACGCGTCGCATAT_4	11.3887	-21.6733	1	Chir_TILS
ATAACGCGTGAGTGAC_4	-9.05844	4.22851	2	Chir_TILS
ATAACGCGTGGTCTCG_1	-13.7665	31.0467	0	C1
ATAACGCTCATCGGAT_1	-16.8522	29.0425	0	C1
ATAAGAGAGACAGAGA_3	17.6191	29.591	3	Chir_PBMC
ATAAGAGAGGGCTTGA_4	0.969388	19.1514	0	Chir_TILS
ATAAGAGCAACTGCTA_2	21.9689	24.3658	3	C2
ATAAGAGCAATTCCTT_4	6.41701	4.68954	2	Chir_TILS
ATAAGAGCAGTGACAG_3	15.7459	12.5027	4	Chir_PBMC
ATAAGAGCATCGACGC_2	22.0821	24.0777	3	C2
ATAAGAGTCAAGATCC_1	-7.86437	34.0907	0	C1
ATAAGAGTCCGGGTGT_4	9.88773	10.0749	0	Chir_TILS
ATAAGAGTCCTGCAGG_1	-11.6288	34.485	0	C1
ATAAGAGTCTTTACGT_4	-10.29	0.536324	2	Chir_TILS
ATAGACCAGAAACGAG_3	11.907	-7.63475	1	Chir_PBMC
ATAGACCCAATAAGCA_1	-31.6904	-12.1574	6	C1
ATAGACCCACAGCCCA_4	11.8793	-5.31746	2	Chir_TILS
ATAGACCCACCAGATT_1	-5.71798	-25.4684	1	C1
ATAGACCCATCTATGG_4	13.3561	13.6087	3	Chir_TILS
ATAGACCGTAGAGGAA_3	-19.4693	-29.4886	7	Chir_PBMC
ATAGACCGTAGTACCT_3	23.2278	9.07716	4	Chir_PBMC
ATAGACCGTATATGGA_1	34.7897	-2.29188	4	C1
ATAGACCGTCAAGCGA_4	4.51903	7.81591	0	Chir_TILS
ATAGACCGTCCAGTAT_4	1.40261	-12.4521	2	Chir_TILS
ATAGACCGTCCCTACT_1	27.6974	30.1556	3	C1
ATAGACCGTGTTGGGA_3	22.904	0.127401	4	Chir_PBMC
ATAGACCTCAAGATCC_2	28.7664	20.0119	3	C2
ATAGACCTCTGTTGAG_4	3.25555	-5.54059	2	Chir_TILS
ATCACGAAGGAGCGAG_4	12.4812	23.4402	3	Chir_TILS
ATCACGAAGGTAGCTG_3	0.707863	9.14687	0	Chir_PBMC
ATCACGAAGTTCCACA_1	-3.65214	-37.3389	5	C1
ATCACGACAAGTCTAC_4	29.6958	-0.890405	4	Chir_TILS
ATCACGACACGAGGTA_1	0.598962	-25.7144	1	C1
ATCACGAGTCCTGCTT_1	-11.153	27.1555	0	C1
ATCACGAGTCGAGTTT_3	-21.6482	-27.1254	7	Chir_PBMC
ATCACGAGTTCCACGG_1	30.5006	6.83676	4	C1
ATCACGAGTTTGGGCC_2	23.4337	24.8435	3	C2
ATCACGATCCGTCATC_4	21.0975	-1.21299	4	Chir_TILS
ATCACGATCCTGCTTG_4	9.35786	11.6388	0	Chir_TILS
ATCACGATCGTGGACC_2	-2.4064	20.8204	0	C2
ATCACGATCTAACTCT_4	-2.1522	17.5997	0	Chir_TILS
ATCACGATCTAGAGTC_3	14.6793	24.37	3	Chir_PBMC
ATCATCTAGCTCCTCT_4	-0.452621	-42.1308	5	Chir_TILS
ATCATCTAGTACGACG_1	34.2751	8.07711	4	C1
ATCATCTAGTCTCGGC_4	15.6429	20.0316	3	Chir_TILS
ATCATCTCAAAGGAAG_2	16.7379	5.78999	4	C2
ATCATCTCACATTAGC_1	-7.20061	30.1201	0	C1
ATCATCTCATCGTCGG_4	-5.00586	4.17218	2	Chir_TILS
ATCATCTCATCTCCCA_4	2.85623	4.29156	2	Chir_TILS
ATCATCTCATTTCAGG_2	-3.43417	30.0058	0	C2
ATCATCTGTATGAAAC_4	18.0554	16.138	3	Chir_TILS
ATCATCTGTGACTACT_4	2.19779	10.8738	0	Chir_TILS
ATCATCTGTGCGATAG_1	8.51053	19.5784	3	C1
ATCATCTGTGGTCTCG_3	-2.07684	-23.1976	1	Chir_PBMC
ATCATCTGTTGGTTTG_4	-5.00398	-42.53	5	Chir_TILS
ATCATCTTCAGGCCCA_2	-5.25713	27.3741	3	C2
ATCATCTTCTCGCATC_4	-20.2567	1.97895	8	Chir_TILS
ATCATGGAGTGACATA_4	0.863642	-23.0322	1	Chir_TILS
ATCATGGAGTGCTGCC_4	24.6451	2.89764	4	Chir_TILS
ATCATGGCACCGAATT_3	1.00582	-32.725	1	Chir_PBMC
ATCATGGCACGAAAGC_1	25.7164	30.8847	3	C1
ATCATGGCAGGGTTAG_1	32.2838	2.04042	4	C1
ATCATGGCAGTAGAGC_1	-11.177	-38.1866	5	C1
ATCATGGCATTCACTT_4	-39.7792	-7.82024	6	Chir_TILS
ATCATGGGTAGAGTGC_3	-0.462568	21.9763	0	Chir_PBMC
ATCATGGGTCACACGC_4	7.66335	4.34826	2	Chir_TILS
ATCATGGGTCGAAAGC_3	-25.6296	1.63506	8	Chir_PBMC
ATCATGGGTGGGTCAA_2	24.279	0.805927	4	C2
ATCATGGGTGTGCCTG_2	20.8878	20.6271	3	C2
ATCATGGTCTAACCGA_1	-39.909	-3.70529	6	C1
ATCATGGTCTCTTGAT_2	3.32648	32.7257	3	C2
ATCCACCCAACACCTA_2	-38.0054	-12.7975	6	C2
ATCCACCCATTAGGCT_1	3.46757	-10.4424	2	C1
ATCCACCCATTTGCTT_1	-21.6148	-22.3705	7	C1
ATCCACCGTACGCTGC_3	5.76625	-40.3322	1	Chir_PBMC
ATCCACCTCCAAGCCG_1	32.1801	3.27218	4	C1
ATCCACCTCCAAGCCG_3	13.9157	-25.0499	1	Chir_PBMC
ATCCACCTCCTCCTAG_4	31.4783	5.33057	4	Chir_TILS
ATCCACCTCGCCTGTT_4	-13.0965	-28.385	7	Chir_TILS
ATCCACCTCTTGAGGT_4	5.89434	18.3157	0	Chir_TILS
ATCCACCTCTTTCCTC_4	2.09713	-17.3678	5	Chir_TILS
ATCCGAAAGACCGGAT_4	-5.19832	13.1271	0	Chir_TILS
ATCCGAACACAGGAGT_3	-8.43519	19.4535	0	Chir_PBMC
ATCCGAACACCACCAG_2	26.124	11.2118	4	C2
ATCCGAACACGTTGGC_4	-0.660804	-0.53172	2	Chir_TILS
ATCCGAACACTGAAGG_1	-10.3435	33.9378	0	C1
ATCCGAAGTATCTGCA_1	11.7863	-37.1517	1	C1
ATCCGAAGTCATCCCT_2	-18.8915	15.2445	2	C2
ATCCGAAGTGACAAAT_4	5.84844	10.3274	0	Chir_TILS
ATCCGAATCAATAAGG_1	-12.8358	-16.0055	1	C1
ATCCGAATCACCTTAT_1	-39.1436	-13.0297	6	C1
ATCCGAATCCAAACTG_3	5.37711	-40.5298	1	Chir_PBMC
ATCCGAATCCACGCAG_4	-5.08169	27.6205	0	Chir_TILS
ATCCGAATCGGAGCAA_2	-15.9288	-32.059	7	C2
ATCCGAATCTGTTGAG_2	-14.528	-4.4918	2	C2
ATCGAGTAGATGTGTA_4	-12.7821	5.27486	2	Chir_TILS
ATCGAGTAGCTGAAAT_2	-7.57426	23.1203	0	C2
ATCGAGTAGTGGAGTC_1	-18.3049	30.4637	0	C1
ATCGAGTCAAGCGCTC_1	23.7808	25.0101	3	C1
ATCGAGTCACACAGAG_1	17.9181	-17.2277	2	C1
ATCGAGTCACGAAATA_1	-23.3072	23.0877	0	C1
ATCGAGTCATATGGTC_3	-2.30589	31.3317	0	Chir_PBMC
ATCGAGTGTAGGGACT_3	20.2	-0.84617	4	Chir_PBMC
ATCGAGTGTGCTCTTC_3	10.1973	-37.3952	1	Chir_PBMC
ATCGAGTGTGGGTCAA_3	3.16825	-29.217	1	Chir_PBMC
ATCGAGTGTTGTACAC_3	-5.1715	27.6141	0	Chir_PBMC
ATCGAGTTCATGTCCC_1	-24.9603	18.2317	0	C1
ATCGAGTTCCGAACGC_4	7.01062	10.8324	0	Chir_TILS
ATCGAGTTCGGAGGTA_2	-11.2721	-15.3221	1	C2
ATCGAGTTCGTCCAGG_1	32.028	6.66747	4	C1
ATCTACTAGCTAGTTC_3	1.04001	-44.2702	5	Chir_PBMC
ATCTACTAGTGACTCT_4	-1.81986	-0.271219	2	Chir_TILS
ATCTACTAGTTACCCA_4	-3.82779	-6.76727	2	Chir_TILS
ATCTACTAGTTAGCGG_2	-17.2829	-28.4121	7	C2
ATCTACTCAAGAGGCT_4	9.27755	1.80621	2	Chir_TILS
ATCTACTCACGTGAGA_4	-11.1375	3.85646	2	Chir_TILS
ATCTACTCAGTTAACC_4	-0.203611	0.642206	2	Chir_TILS
ATCTACTGTGACGCCT_1	23.6716	30.8853	3	C1
ATCTACTGTGAGTATA_3	13.6244	-24.5057	1	Chir_PBMC
ATCTACTGTGGTTTCA_3	4.41192	-37.9429	1	Chir_PBMC
ATCTACTGTTTGACAC_3	3.08286	14.9412	0	Chir_PBMC
ATCTACTTCCTTGGTC_1	-22.758	-27.4422	7	C1
ATCTACTTCGCCAAAT_3	11.9311	-9.31721	1	Chir_PBMC
ATCTGCCAGATGCGAC_3	12.0155	-9.41437	1	Chir_PBMC
ATCTGCCAGCGATGAC_4	6.67887	4.76167	2	Chir_TILS
ATCTGCCAGGGATGGG_1	-4.92926	-36.0735	5	C1
ATCTGCCCAATGAATG_3	-9.04589	17.2727	0	Chir_PBMC
ATCTGCCCACGTAAGG_3	-38.6025	-8.12392	6	Chir_PBMC
ATCTGCCCAGCCTATA_1	26.2594	7.81417	4	C1
ATCTGCCCAGGATTGG_1	-11.6059	26.2354	0	C1
ATCTGCCCAGGTCCAC_3	-3.2807	-28.922	1	Chir_PBMC
ATCTGCCGTCAACTGT_2	-13.6953	16.9492	3	C2
ATCTGCCGTGCGAAAC_4	-5.32062	-4.09725	2	Chir_TILS
ATCTGCCGTTTCCACC_3	2.46713	-41.2665	5	Chir_PBMC
ATCTGCCTCTAACTGG_2	-39.4186	-12.872	6	C2
ATGAGGGAGATGAGAG_3	-1.98245	19.8939	0	Chir_PBMC
ATGAGGGAGGCAAAGA_1	-31.3991	-13.9899	6	C1
ATGAGGGAGGGAGTAA_1	-8.29928	-14.3681	1	C1
ATGAGGGCACCAGATT_3	16.2261	22.331	3	Chir_PBMC
ATGAGGGCAGCTGTTA_2	-23.1225	17.4439	0	C2
ATGAGGGCAGGCGATA_1	28.2802	21.8988	3	C1
ATGAGGGCATGCATGT_1	-39.4889	-2.06195	6	C1
ATGAGGGCATTCTCAT_4	-4.29485	-12.1877	2	Chir_TILS
ATGAGGGGTAAATGAC_3	-10.2091	-15.2388	1	Chir_PBMC
ATGAGGGGTTATGTGC_1	-39.4391	-13.0811	6	C1
ATGAGGGTCAGAGCTT_2	26.7082	15.6767	3	C2
ATGAGGGTCCGAGCCA_3	3.53241	26.0513	3	Chir_PBMC
ATGAGGGTCGGAAATA_3	11.775	-7.92512	1	Chir_PBMC
ATGCGATAGAATGTTG_3	12.8438	22.4779	3	Chir_PBMC
ATGCGATAGTTATCGC_4	-8.97839	-6.60018	2	Chir_TILS
ATGCGATCAAAGGCGT_3	23.9953	-1.72633	4	Chir_PBMC
ATGCGATCAGATGAGC_4	13.0428	-23.4258	1	Chir_TILS
ATGCGATCATTGGCGC_4	-9.96592	4.42002	2	Chir_TILS
ATGCGATGTCCGAAGA_4	-5.7662	6.68914	2	Chir_TILS
ATGCGATGTGAGTGAC_3	-37.1575	-7.60994	6	Chir_PBMC
ATGCGATGTTCCCGAG_4	-13.5113	-26.4	7	Chir_TILS
ATGCGATTCGAATGGG_4	-39.1305	-9.41297	6	Chir_TILS
ATGCGATTCGGAGGTA_2	-3.72481	-23.6377	1	C2
ATGCGATTCGGTCCGA_4	1.11036	3.48729	2	Chir_TILS
ATGGGAGAGACAAGCC_3	-18.7375	-30.7244	7	Chir_PBMC
ATGGGAGAGCTTATCG_1	-4.57215	14.4083	0	C1
ATGGGAGAGGTGCTAG_4	-0.48943	-6.28202	2	Chir_TILS
ATGGGAGCAAAGCGGT_4	5.66996	-31.9438	1	Chir_TILS
ATGGGAGCAACTGCTA_3	-8.27609	-35.5552	5	Chir_PBMC
ATGGGAGCAAGCCCAC_4	-3.21254	17.7335	0	Chir_TILS
ATGGGAGCAAGCTGTT_4	29.4272	-5.42806	4	Chir_TILS
ATGGGAGCATTCTTAC_2	-10.4199	19.1654	0	C2
ATGGGAGGTCAGATAA_3	11.6332	13.8754	3	Chir_PBMC
ATGGGAGGTGGTACAG_4	9.5713	8.36097	0	Chir_TILS
ATGGGAGGTTACGGAG_4	-10.9916	2.05882	2	Chir_TILS
ATGGGAGTCAATACCG_1	26.5185	6.11531	4	C1
ATGGGAGTCATGTAGC_1	34.7783	1.46657	4	C1
ATGGGAGTCGCGGATC_3	-0.28718	19.7074	0	Chir_PBMC
ATGGGAGTCGCTTAGA_1	-12.5581	23.1816	0	C1
ATGGGAGTCTCGCTTG_3	-7.27937	-21.1957	1	Chir_PBMC
ATGTGTGAGGAGCGAG_3	-21.8394	-27.7577	7	Chir_PBMC
ATGTGTGAGGCTAGGT_4	24.2306	28.6821	3	Chir_TILS
ATGTGTGCAGCTGGCT_4	-21.3063	0.729612	8	Chir_TILS
ATGTGTGCATCCCATC_1	12.7215	-10.3548	1	C1
ATGTGTGCATCTACGA_4	1.30525	-40.7241	5	Chir_TILS
ATGTGTGCATGAGCGA_3	-11.6353	17.7722	0	Chir_PBMC
ATGTGTGCATTCGACA_3	18.3741	23.5106	3	Chir_PBMC
ATGTGTGGTGTCTGAT_1	9.39639	22.5613	3	C1
ATGTGTGGTTAGATGA_1	-24.0397	-33.6787	7	C1
ATGTGTGTCCTATGTT_4	-35.5388	-6.42325	6	Chir_TILS
ATGTGTGTCGCATGGC_3	22.9862	13.7657	3	Chir_PBMC
ATTACTCCACTCGACG_4	-5.55078	7.98376	0	Chir_TILS
ATTACTCCAGACGCTC_2	4.21178	-30.7338	1	C2
ATTACTCGTGTCAATC_2	15.6202	2.74184	3	C2
ATTACTCGTGTGAATA_1	10.7327	-29.148	1	C1
ATTACTCGTGTGGCTC_2	28.318	12.2369	4	C2
ATTACTCTCAACACTG_2	-20.6965	-29.7261	7	C2
ATTATCCAGACAGACC_1	-24.8283	-4.7809	8	C1
ATTATCCAGCCCGAAA_2	23.1867	24.6395	3	C2
ATTATCCAGGACAGCT_1	8.86849	21.5557	3	C1
ATTATCCAGGCTCATT_1	30.9239	23.9053	3	C1
ATTATCCCACACGCTG_4	14.7779	21.5726	3	Chir_TILS
ATTATCCCACATTTCT_1	17.7483	0.0909509	4	C1
ATTATCCCATGTCCTC_4	3.3055	-20.5951	1	Chir_TILS
ATTATCCGTCCGAACC_2	-13.7039	20.6042	0	C2
ATTATCCGTGGTCCGT_4	6.09571	14.3978	0	Chir_TILS
ATTATCCGTTATCACG_4	25.7287	-4.5155	4	Chir_TILS
ATTATCCGTTGGTAAA_1	-6.80729	-38.4284	5	C1
ATTATCCTCATCGGAT_3	-10.8948	21.5322	0	Chir_PBMC
ATTATCCTCCGCTGTT_1	-21.508	12.3287	2	C1
ATTCTACCACGTCTCT_1	-39.3868	-5.78142	6	C1
ATTCTACCATGCGCAC_4	-5.00241	20.0975	0	Chir_TILS
ATTCTACGTTAGAACA_1	13.4443	5.9282	4	C1
ATTCTACTCAACCATG_1	13.3138	-11.7479	1	C1
ATTCTACTCAACGAAA_1	-21.6814	23.1042	0	C1
ATTCTACTCACCCGAG_4	18.3232	-4.87845	2	Chir_TILS
ATTCTACTCCCAGGTG_3	4.99547	32.2199	3	Chir_PBMC
ATTCTACTCTTACCTA_1	-5.10425	-1.67977	2	C1
ATTGGACAGGCTAGCA_4	18.883	8.38661	4	Chir_TILS
ATTGGACCAACTGCGC_4	10.4573	26.9283	3	Chir_TILS
ATTGGACCAACTTGAC_4	-8.45379	9.61075	0	Chir_TILS
ATTGGACCACAGCGTC_1	3.91557	-43.5046	5	C1
ATTGGACCACCGCTAG_3	-24.0261	-26.6633	7	Chir_PBMC
ATTGGACCATGGTTGT_3	27.1957	-1.59981	4	Chir_PBMC
ATTGGACCATTCTTAC_4	-10.52	14.9707	0	Chir_TILS
ATTGGACGTAGCGCTC_3	24.1067	1.29196	4	Chir_PBMC
ATTGGACGTCATACTG_3	7.83204	30.5519	3	Chir_PBMC
ATTGGACGTCCGAATT_4	-8.8434	-2.77712	2	Chir_TILS
ATTGGACGTGCCTGCA_4	-0.240468	-7.58091	2	Chir_TILS
ATTGGACGTGTGCCTG_2	-0.837917	18.3994	0	C2
ATTGGACTCACTATTC_2	0.356114	20.7462	0	C2
ATTGGACTCATCACCC_4	-22.1219	-28.0426	7	Chir_TILS
ATTGGTGAGAAGAAGC_3	21.112	13.6932	4	Chir_PBMC
ATTGGTGAGCTGCAAG_4	13.905	-19.3429	1	Chir_TILS
ATTGGTGAGCTTATCG_4	3.39208	8.85486	0	Chir_TILS
ATTGGTGAGTAGGTGC_4	6.93972	3.15435	2	Chir_TILS
ATTGGTGCACGTGAGA_3	7.6098	-29.5268	1	Chir_PBMC
ATTGGTGCAGACTCGC_3	-40.0888	-10.7319	6	Chir_PBMC
ATTGGTGCAGCTGGCT_2	3.26924	-13.7366	2	C2
ATTGGTGCAGTCCTTC_4	-0.0922532	11.167	0	Chir_TILS
ATTGGTGCATGCCCGA_4	-4.66012	23.5071	0	Chir_TILS
ATTGGTGGTTGTCTTT_3	-39.7175	-9.2435	6	Chir_PBMC
ATTGGTGTCCGTAGTA_4	3.38428	19.2329	0	Chir_TILS
ATTGGTGTCCGTTGTC_4	21.8591	13.8783	3	Chir_TILS
ATTGGTGTCGCATGAT_3	24.7001	15.2896	3	Chir_PBMC
ATTTCTGAGAAAGTGG_4	0.485444	20.9117	0	Chir_TILS
ATTTCTGAGCGATAGC_4	-3.43475	-43.1559	5	Chir_TILS
ATTTCTGAGCTTATCG_4	1.77196	-4.84127	2	Chir_TILS
ATTTCTGCAATAGCGG_3	-1.116	-31.5612	1	Chir_PBMC
ATTTCTGCAGCATGAG_2	0.406737	31.621	0	C2
ATTTCTGCAGCGAACA_1	-0.212735	-14.6039	5	C1
ATTTCTGGTCGGGTCT_1	0.953002	1.38922	2	C1
ATTTCTGGTCTGCAAT_3	-21.3284	-30.774	7	Chir_PBMC
ATTTCTGGTGGTGTAG_3	1.71453	-29.172	1	Chir_PBMC
ATTTCTGGTGTTGGGA_1	-11.7257	13.6891	0	C1
ATTTCTGTCAACGCTA_2	-24.4234	20.1723	0	C2
ATTTCTGTCCCATTAT_2	4.88579	-32.2993	1	C2
CAACCAAAGACGACGT_3	-2.8471	-24.9592	1	Chir_PBMC
CAACCAAAGATCCCAT_2	-2.21301	22.4999	0	C2
CAACCAAAGTGGGATC_3	13.8775	-24.3587	1	Chir_PBMC
CAACCAACACAGGAGT_1	23.3767	7.71291	4	C1
CAACCAACATTTGCCC_3	7.89629	-30.5602	1	Chir_PBMC
CAACCAAGTAAGTAGT_3	-19.2483	3.27577	2	Chir_PBMC
CAACCAAGTAAGTGGC_1	7.724	20.9559	3	C1
CAACCAAGTGCCTGTG_4	0.682963	10.7101	0	Chir_TILS
CAACCAAGTGTTAAGA_1	-20.2771	14.453	2	C1
CAACCAAGTTGCCTCT_3	-0.511714	19.4285	0	Chir_PBMC
CAACCTCAGCTGAAAT_3	-10.2151	22.5464	0	Chir_PBMC
CAACCTCAGTCAAGGC_4	-22.4213	3.12227	8	Chir_TILS
CAACCTCCAACGATCT_4	9.42669	-20.5134	1	Chir_TILS
CAACCTCCACGCTTTC_2	-22.7395	19.9077	0	C2
CAACCTCGTCTGGAGA_3	-17.814	23.42	0	Chir_PBMC
CAACCTCTCACATAGC_3	31.7647	-1.40938	4	Chir_PBMC
CAACTAGAGACCCACC_1	33.954	-4.90671	4	C1
CAACTAGAGTACGATA_3	-20.8205	-27.8607	7	Chir_PBMC
CAACTAGCAGGGAGAG_2	12.6678	1.40534	2	C2
CAACTAGCATACCATG_4	-4.31382	0.816949	2	Chir_TILS
CAACTAGCATGGAATA_3	-40.5295	-8.08197	6	Chir_PBMC
CAACTAGGTAGAAGGA_4	-14.4847	14.1968	0	Chir_TILS
CAACTAGGTTGGTTTG_2	-22.0428	-31.894	7	C2
CAACTAGTCAATCACG_4	-10.6217	14.9762	0	Chir_TILS
CAACTAGTCCCTGACT_3	27.9539	1.94862	4	Chir_PBMC
CAACTAGTCTAACGGT_1	-14.4961	-13.304	1	C1
CAACTAGTCTACCTGC_2	-34.1715	-14.3217	6	C2
CAAGAAAAGCGATGAC_3	-21.2846	0.356977	8	Chir_PBMC
CAAGAAAAGCGCCTTG_3	2.24208	-28.6832	1	Chir_PBMC
CAAGAAACAATACGCT_3	20.9215	7.5618	4	Chir_PBMC
CAAGAAACAATGACCT_2	33.8617	-3.93119	4	C2
CAAGAAACAGATTGCT_4	-19.1173	-23.2548	1	Chir_TILS
CAAGAAACAGTCCTTC_3	-8.81915	19.246	0	Chir_PBMC
CAAGAAACAGTGACAG_1	-14.8263	26.8984	0	C1
CAAGAAACAGTTCATG_1	29.7488	-1.59442	4	C1
CAAGAAACATGCCACG_1	-29.6513	-11.2972	6	C1
CAAGAAAGTAAACACA_3	4.33459	-24.1127	1	Chir_PBMC
CAAGAAAGTGAGGGTT_4	0.850276	0.481535	2	Chir_TILS
CAAGATCAGGAGTCTG_3	7.95436	-11.4064	2	Chir_PBMC
CAAGATCAGTTGCAGG_4	-33.8516	-10.9588	6	Chir_TILS
CAAGATCCATGAGCGA_1	-3.32207	-20.4447	1	C1
CAAGATCCATGCCTAA_4	20.2233	-1.00474	4	Chir_TILS
CAAGATCGTATTCTCT_1	27.0289	13.0327	4	C1
CAAGATCGTCACTGGC_1	26.7297	19.45	3	C1
CAAGATCGTCGGATCC_4	2.44847	-3.39988	2	Chir_TILS
CAAGATCGTTCAACCA_4	-9.81115	-38.4785	5	Chir_TILS
CAAGATCGTTTCCACC_3	3.86427	-39.0414	1	Chir_PBMC
CAAGGCCAGAACTCGG_1	-13.0637	32.8241	0	C1
CAAGGCCAGGACAGAA_3	2.18741	24.5504	3	Chir_PBMC
CAAGGCCAGGCTACGA_1	18.8348	-4.76905	4	C1
CAAGGCCAGTGTCCCG_4	-7.27935	-32.2136	5	Chir_TILS
CAAGGCCCACGAAACG_4	-3.19763	-6.49543	2	Chir_TILS
CAAGGCCCAGACGCAA_1	29.3572	16.2694	3	C1
CAAGGCCCATTATCTC_1	-16.3471	-26.8155	7	C1
CAAGGCCGTAAACCTC_1	-3.22578	-35.9653	5	C1
CAAGGCCGTACAGACG_4	20.9896	26.1823	3	Chir_TILS
CAAGGCCGTATCAGTC_3	8.99589	-31.6989	1	Chir_PBMC
CAAGGCCGTATTACCG_1	-10.6104	-15.1513	1	C1
CAAGGCCTCAAAGACA_2	-22.1516	-32.1123	7	C2
CAAGGCCTCCAAACAC_1	-27.0619	-22.7375	6	C1
CAAGTTGAGAACTCGG_4	-13.1681	-2.62823	2	Chir_TILS
CAAGTTGAGAATGTGT_1	-22.2758	-32.1774	7	C1
CAAGTTGAGAGCTATA_3	7.18377	-40.885	1	Chir_PBMC
CAAGTTGAGATCCCGC_2	10.6521	9.37121	0	C2
CAAGTTGAGCCACTAT_3	0.400911	-28.039	1	Chir_PBMC
CAAGTTGAGCCGTCGT_4	-4.08912	19.4846	0	Chir_TILS
CAAGTTGAGGTAAACT_3	1.63267	22.3058	0	Chir_PBMC
CAAGTTGAGTCTCAAC_2	14.5788	18.1098	3	C2
CAAGTTGAGTTTAGGA_2	-0.705003	13.4044	0	C2
CAAGTTGCAACGCACC_4	-1.1088	4.14862	2	Chir_TILS
CAAGTTGCAATGCCAT_4	3.76893	26.5049	3	Chir_TILS
CAAGTTGCAGGACGTA_4	16.7648	-17.1509	2	Chir_TILS
CAAGTTGCAGGGTATG_2	-6.25596	32.0776	0	C2
CAAGTTGGTCCGAACC_1	-4.59668	-11.3363	2	C1
CAAGTTGGTCTTCTCG_3	14.3428	-24.7437	1	Chir_PBMC
CAAGTTGGTTGCTCCT_4	-7.42368	-1.77382	2	Chir_TILS
CAAGTTGTCCTTCAAT_4	-4.24549	2.89597	2	Chir_TILS
CAAGTTGTCGCTAGCG_1	-23.0694	-22.5814	7	C1
CACAAACAGACCTTTG_2	1.89979	34.0462	3	C2
CACAAACAGACTGGGT_4	6.40837	8.25755	0	Chir_TILS
CACAAACAGGAGTCTG_4	3.32437	8.54772	0	Chir_TILS
CACAAACAGGCGATAC_4	-0.0551791	-7.66675	2	Chir_TILS
CACAAACAGGTAGCCA_1	24.9585	23.8294	3	C1
CACAAACAGTGGGCTA_1	-2.85349	-27.7834	1	C1
CACAAACGTAAACGCG_4	22.1057	28.3098	3	Chir_TILS
CACAAACGTACCGGCT_3	-21.7532	-29.1444	7	Chir_PBMC
CACAAACGTCGCTTTC_1	-5.18582	-37.6463	5	C1
CACAAACTCAGTTTGG_1	4.26165	-34.3174	1	C1
CACACAAAGGAATGGA_3	21.3603	-2.33846	4	Chir_PBMC
CACACAAAGGGCTTGA_4	-33.4127	-8.26967	6	Chir_TILS
CACACAAAGGGTGTTG_1	-25.0649	-26.361	7	C1
CACACAAAGTCGTTTG_2	1.28006	-47.9246	5	C2
CACACAACACACGCTG_4	20.168	1.61276	4	Chir_TILS
CACACAACAGCCTTTC_3	-24.2657	-3.59355	8	Chir_PBMC
CACACAACAGTTCATG_1	29.2961	27.3484	3	C1
CACACAACATCACCCT_1	-19.1508	21.2264	0	C1
CACACAAGTAGTACCT_1	2.96429	-18.005	5	C1
CACACAATCACCGTAA_1	25.4912	31.052	3	C1
CACACAATCATTATCC_3	3.11008	30.9298	0	Chir_PBMC
CACACAATCTAACTTC_2	-3.16594	-23.023	1	C2
CACACAATCTCGGACG_4	5.73905	4.47509	2	Chir_TILS
CACACCTAGAAACGAG_2	16.8331	31.1431	3	C2
CACACCTAGCAATCTC_2	-2.00506	-9.88681	2	C2
CACACCTAGCATGGCA_4	-14.9273	15.6577	0	Chir_TILS
CACACCTAGGGTTCCC_2	-23.4898	-4.10417	8	C2
CACACCTCAGATGAGC_1	-17.8175	29.4492	0	C1
CACACCTCAGGTGGAT_2	-29.9762	-10.4397	6	C2
CACACCTCAGGTGGAT_3	27.6973	12.2286	4	Chir_PBMC
CACACCTCAGTAAGCG_4	-10.8143	-2.13379	2	Chir_TILS
CACACCTGTACCGCTG_3	1.93856	-29.7369	1	Chir_PBMC
CACACCTGTGTGTGCC_1	34.769	-4.75705	4	C1
CACACCTTCGGCGCAT_1	-21.0013	14.5216	2	C1
CACACCTTCGTGACAT_3	28.7721	11.3237	4	Chir_PBMC
CACACTCAGCCACGCT_3	31.36	-1.40163	4	Chir_PBMC
CACACTCCACAACGTT_4	26.7067	5.31728	4	Chir_TILS
CACACTCCAGCTTCGG_3	26.5316	15.3541	3	Chir_PBMC
CACACTCCAGTTAACC_4	15.1234	8.23015	2	Chir_TILS
CACACTCGTGGCGAAT_3	26.3966	15.3663	3	Chir_PBMC
CACACTCGTTGACGTT_4	2.96163	1.82352	2	Chir_TILS
CACACTCTCATGTAGC_1	-19.363	29.6069	0	C1
CACACTCTCCCAAGTA_2	-36.4521	-12.6581	6	C2
CACACTCTCCGTAGGC_1	-20.2521	24.759	0	C1
CACACTCTCTACTCAT_1	5.87553	-42.3956	1	C1
CACACTCTCTGATTCT_4	1.68516	2.93886	2	Chir_TILS
CACACTCTCTTCAACT_2	0.0627197	-46.8987	5	C2
CACAGGCAGAAGGACA_1	5.38115	-41.976	1	C1
CACAGGCAGCCATCGC_3	-1.24372	-42.8499	5	Chir_PBMC
CACAGGCAGCGACGTA_1	-39.6704	-13.4505	6	C1
CACAGGCAGGTACTCT_4	0.643551	6.92081	0	Chir_TILS
CACAGGCCACGAAACG_2	-10.6667	-15.5304	1	C2
CACAGGCCAGCTGTTA_3	-0.000804437	28.134	0	Chir_PBMC
CACAGGCCAGTTTACG_4	1.82636	12.2082	0	Chir_TILS
CACAGGCGTCTGGAGA_3	2.87086	25.5003	3	Chir_PBMC
CACAGGCTCTACCTGC_2	-12.277	22.8448	0	C2
CACAGTAAGATATGGT_1	-5.28094	-28.0064	1	C1
CACAGTAAGCTACCGC_1	-1.38943	-30.5351	1	C1
CACAGTAAGTCCATAC_3	9.81958	-34.643	1	Chir_PBMC
CACAGTAAGTGTGGCA_3	2.58693	25.2742	3	Chir_PBMC
CACAGTAAGTTAACGA_3	25.6204	-2.73935	4	Chir_PBMC
CACAGTACATGCGCAC_4	10.8742	9.30742	4	Chir_TILS
CACAGTACATGGATGG_2	-11.1401	4.50173	2	C2
CACAGTACATTAGGCT_4	0.368111	14.4962	0	Chir_TILS
CACAGTAGTCAATACC_1	-3.10649	-22.0095	1	C1
CACAGTAGTCCTAGCG_1	-16.147	32.9399	0	C1
CACAGTAGTTAAAGTG_4	30.2079	-3.33114	4	Chir_TILS
CACAGTAGTTCTGTTT_2	-19.2415	14.1041	2	C2
CACAGTAGTTTGACTG_3	6.01156	-22.0857	1	Chir_PBMC
CACAGTATCAACACTG_4	5.63305	4.87713	2	Chir_TILS
CACAGTATCACCATAG_2	6.32466	32.0883	3	C2
CACAGTATCCTAAGTG_4	-7.86614	-34.1834	5	Chir_TILS
CACAGTATCGCACTCT_2	-24.5774	20.0287	0	C2
CACATAGAGAAGGCCT_3	5.985	-36.9882	1	Chir_PBMC
CACATAGCAGGGTATG_3	12.1113	-7.34954	1	Chir_PBMC
CACATAGCAGTAGAGC_1	-10.1193	-24.2111	1	C1
CACATAGCATGCCACG_4	1.66861	-1.01852	2	Chir_TILS
CACATAGCATTATCTC_4	-41.1696	-8.46085	6	Chir_TILS
CACATAGGTACAGTTC_1	19.131	29.5556	3	C1
CACATAGGTCCTCTTG_4	6.76421	-18.9737	2	Chir_TILS
CACATAGGTTCATGGT_4	-4.63463	13.9788	0	Chir_TILS
CACATAGTCGCAAGCC_4	5.5895	11.1897	0	Chir_TILS
CACATTTAGACAGACC_4	9.33693	-22.0676	1	Chir_TILS
CACATTTAGCACGCCT_4	-17.8875	14.3364	2	Chir_TILS
CACATTTAGGCCCTTG_4	-6.06898	12.8181	0	Chir_TILS
CACATTTAGTAGCGGT_1	-8.34779	-23.5871	1	C1
CACATTTAGTGCCATT_4	15.2382	31.146	3	Chir_TILS
CACATTTCAATGGAAT_1	-2.08832	-34.9903	5	C1
CACATTTCAGAAGCAC_1	35.1935	-4.0213	4	C1
CACATTTCAGTTCATG_4	3.73718	12.3752	0	Chir_TILS
CACATTTCATCACCCT_3	7.72552	-31.3344	1	Chir_PBMC
CACATTTGTCTCTCTG_1	-7.58236	-34.0408	5	C1
CACATTTGTTATCACG_3	-22.0536	-25.2307	7	Chir_PBMC
CACATTTGTTGGAGGT_1	-14.8341	22.6677	0	C1
CACCACTAGACGCACA_1	1.50348	-43.7011	5	C1
CACCACTAGACGCACA_2	29.1012	10.3359	4	C2
CACCACTAGACTCGGA_1	-4.67132	-18.9178	1	C1
CACCACTAGCGATGAC_1	-31.1434	-10.4101	6	C1
CACCACTAGGCGATAC_4	-16.9384	18.9012	0	Chir_TILS
CACCACTAGGGAACGG_4	12.5644	-20.9165	1	Chir_TILS
CACCACTAGTCTTGCA_4	9.63714	5.04251	2	Chir_TILS
CACCACTCAAGTTGTC_4	-4.1239	9.0864	0	Chir_TILS
CACCACTCACCCAGTG_1	-14.5525	-4.46712	2	C1
CACCACTCAGCTCGAC_3	-10.3746	-22.714	1	Chir_PBMC
CACCACTGTACAGACG_4	-9.03072	22.8485	0	Chir_TILS
CACCACTGTACGCTGC_4	-10.8631	-26.3456	1	Chir_TILS
CACCACTGTAGCTGCC_3	18.8291	20.3756	3	Chir_PBMC
CACCACTGTGAACCTT_4	-22.6975	-2.25886	8	Chir_TILS
CACCACTGTGGTACAG_4	5.09705	-13.4201	2	Chir_TILS
CACCACTTCAGAGGTG_4	-10.2899	4.90688	2	Chir_TILS
CACCACTTCAGTACGT_3	0.44421	28.4878	0	Chir_PBMC
CACCACTTCATCGGAT_1	-13.3089	24.9032	0	C1
CACCACTTCCGCAGTG_2	35.0692	-1.45162	4	C2
CACCACTTCCTATTCA_4	6.24472	8.58058	0	Chir_TILS
CACCACTTCCTCGCAT_1	-15.4555	-4.00354	2	C1
CACCACTTCGGAGGTA_1	9.47755	-29.7512	1	C1
CACCACTTCTATCGCC_1	-14.908	-1.95579	2	C1
CACCAGGAGCAGATCG_4	-4.74473	15.9401	0	Chir_TILS
CACCAGGAGTACGTTC_4	4.16991	12.1588	0	Chir_TILS
CACCAGGAGTGCGTGA_2	7.38035	8.53621	0	C2
CACCAGGAGTTGTCGT_3	-0.132046	-19.4729	1	Chir_PBMC
CACCAGGCAACTGCTA_3	-24.7044	-1.5817	8	Chir_PBMC
CACCAGGCACTCGACG_1	34.2707	6.8829	4	C1
CACCAGGGTTACCAGT_4	1.9831	-0.759788	2	Chir_TILS
CACCAGGTCAGCGACC_4	-40.803	-8.03317	6	Chir_TILS
CACCAGGTCAGTTTGG_4	-3.08124	13.6446	0	Chir_TILS
CACCAGGTCCCTCTTT_2	-37.4051	-7.48562	6	C2
CACCAGGTCCGCATCT_1	15.3298	32.3353	3	C1
CACCAGGTCCGCATCT_4	18.3856	-1.28739	4	Chir_TILS
CACCAGGTCGTCTGCT_4	7.9272	11.9104	0	Chir_TILS
CACCTTGAGTACACCT_1	-10.5028	37.2646	0	C1
CACCTTGAGTAGGCCA_1	-32.0635	-13.2236	6	C1
CACCTTGAGTCGTACT_4	-4.99857	1.90615	2	Chir_TILS
CACCTTGAGTTACCCA_1	-34.3866	-6.3031	6	C1
CACCTTGCAAGCGCTC_4	-1.61092	-7.74704	2	Chir_TILS
CACCTTGCACCGAAAG_3	6.38946	-36.1488	1	Chir_PBMC
CACCTTGCATATGGTC_4	12.73	21.7851	3	Chir_TILS
CACCTTGTCATTGCGA_2	-22.8502	-29.4009	7	C2
CACCTTGTCCAAAGTC_3	22.5179	13.1591	4	Chir_PBMC
CACCTTGTCGTATCAG_1	-13.0197	-17.3937	1	C1
CACCTTGTCGTTTGCC_3	20.5188	22.8796	3	Chir_PBMC
CACTCCAAGGATGGTC_2	29.6331	19.096	3	C2
CACTCCAAGTATCGAA_1	-14.9446	-13.4023	1	C1
CACTCCAAGTCCAGGA_1	1.97703	-45.6888	5	C1
CACTCCAAGTGTGAAT_4	26.0785	-1.41335	4	Chir_TILS
CACTCCAAGTTCCACA_1	-40.826	-11.3043	6	C1
CACTCCACAGACGCCT_1	-10.6237	26.4277	0	C1
CACTCCAGTCCAACTA_4	15.6345	6.90565	4	Chir_TILS
CACTCCAGTCCGTCAG_2	-32.9015	-11.2725	6	C2
CACTCCAGTCTAGCCG_3	5.60695	29.8016	0	Chir_PBMC
CACTCCAGTGACGGTA_4	1.96951	11.8234	0	Chir_TILS
CACTCCATCAGTCAGT_4	-13.6956	15.694	0	Chir_TILS
CACTCCATCTACTTAC_4	2.82399	-23.7592	1	Chir_TILS
CAGAATCCAGGGTTAG_2	17.8953	28.4503	3	C2
CAGAATCCATACTACG_4	-22.0372	1.22278	8	Chir_TILS
CAGAATCCATCGATGT_4	20.2059	5.30026	4	Chir_TILS
CAGAATCGTCAAAGAT_3	4.71608	4.56223	2	Chir_PBMC
CAGAATCGTCTCCATC_1	-8.35849	-14.393	1	C1
CAGAATCGTGAGGGTT_2	2.3047	26.3456	3	C2
CAGAATCGTGTTCGAT_1	-3.33185	-18.8256	1	C1
CAGAATCTCCGTCAAA_2	-21	14.526	2	C2
CAGAATCTCCTTTACA_4	2.22865	8.142	2	Chir_TILS
CAGAATCTCTGCGGCA_1	-6.11921	-32.1935	5	C1
CAGAATCTCTTAGCCC_1	-12.9606	29.6471	0	C1
CAGAATCTCTTCGGTC_3	10.2772	13.928	3	Chir_PBMC
CAGAATCTCTTTACGT_4	-29.228	-11.2353	6	Chir_TILS
CAGAGAGAGCAGCCTC_2	24.485	-5.11119	4	C2
CAGAGAGAGCAGGTCA_4	-22.5914	3.38944	8	Chir_TILS
CAGAGAGAGGACAGCT_1	-23.8778	-33.5659	7	C1
CAGAGAGAGTTCCACA_3	-21.1796	-28.1956	7	Chir_PBMC
CAGAGAGCACCAACCG_2	-1.3052	34.9335	0	C2
CAGAGAGCAGGACGTA_3	16.549	29.0995	3	Chir_PBMC
CAGAGAGCAGGGTATG_4	-16.3494	2.631	2	Chir_TILS
CAGAGAGCATCACGAT_4	-6.88078	-3.59942	2	Chir_TILS
CAGAGAGGTAAATGTG_3	-12.8802	-3.5938	2	Chir_PBMC
CAGAGAGGTAGAAAGG_1	25.5078	26.471	3	C1
CAGAGAGTCGGGAGTA_3	-7.49826	-17.9994	1	Chir_PBMC
CAGAGAGTCGTGGACC_1	-23.6437	-31.5955	7	C1
CAGAGAGTCTCTGTCG_3	12.3097	15.3476	3	Chir_PBMC
CAGATCACAGTTCCCT_3	15.1516	25.8149	3	Chir_PBMC
CAGATCAGTAATCACC_3	-13.323	-35.1527	5	Chir_PBMC
CAGATCAGTATGGTTC_3	14.8095	-25.2337	1	Chir_PBMC
CAGATCAGTCGCTTCT_1	-9.29325	34.3102	0	C1
CAGATCATCGTACGGC_4	16.6967	10.2015	0	Chir_TILS
CAGATCATCTTACCGC_3	-8.27107	-20.4174	1	Chir_PBMC
CAGATCATCTTGTCAT_2	-16.7614	25.6506	0	C2
CAGATCATCTTGTTTG_1	31.2691	18.768	3	C1
CAGCAGCAGAAACGAG_1	11.5147	-4.9888	2	C1
CAGCAGCAGCCAGTTT_4	25.3648	-2.23745	4	Chir_TILS
CAGCAGCAGCCCAGCT_4	6.6947	-19.8419	1	Chir_TILS
CAGCAGCAGCCCGAAA_4	-10.7696	14.856	0	Chir_TILS
CAGCAGCAGGGTGTTG_3	-12.055	-16.4432	1	Chir_PBMC
CAGCAGCCAATGAAAC_3	13.7629	24.3377	3	Chir_PBMC
CAGCAGCCACACATGT_4	28.9892	-2.7873	4	Chir_TILS
CAGCAGCCAGACAAGC_3	0.688893	17.8623	0	Chir_PBMC
CAGCAGCCATGCCACG_3	12.4942	-7.14756	1	Chir_PBMC
CAGCAGCTCGGCGGTT_4	-8.30823	-38.415	5	Chir_TILS
CAGCAGCTCTGGAGCC_1	9.36754	22.886	3	C1
CAGCAGCTCTTACCTA_1	5.61983	-41.7992	1	C1
CAGCATAAGAAGGGTA_4	-5.80463	2.61217	2	Chir_TILS
CAGCATACACAGAGGT_1	6.22664	22.6464	0	C1
CAGCATACACCTCGTT_2	-26.2303	-29.3007	1	C2
CAGCATACAGGACCCT_3	-38.317	-9.38394	6	Chir_PBMC
CAGCATACAGGATCGA_3	-8.85943	17.174	0	Chir_PBMC
CAGCATACATGCCTTC_4	5.48466	-6.53316	2	Chir_TILS
CAGCATAGTAGCAAAT_3	0.654697	-46.8512	5	Chir_PBMC
CAGCATAGTCACTTCC_3	-24.1513	-28.9629	7	Chir_PBMC
CAGCATAGTGTGAAAT_4	-5.79359	-0.211386	2	Chir_TILS
CAGCATATCCGCGCAA_2	-2.55654	-43.0028	5	C2
CAGCATATCGAACTGT_3	15.0465	17.5395	3	Chir_PBMC
CAGCATATCGTCCGTT_3	22.1974	-0.245214	4	Chir_PBMC
CAGCATATCTTCGAGA_3	-7.96029	-17.0967	1	Chir_PBMC
CAGCCGAAGAACAACT_4	17.6851	7.37599	4	Chir_TILS
CAGCCGAAGACGACGT_1	-20.9377	-22.7069	7	C1
CAGCCGACACAACTGT_1	-15.2406	24.5366	0	C1
CAGCCGACACTGTGTA_1	24.4111	-5.38173	4	C1
CAGCCGACAGCCTTGG_1	-19.8756	-25.5486	7	C1
CAGCCGAGTACCATCA_1	-39.497	-13.4591	6	C1
CAGCCGAGTGATAAGT_2	18.2014	13.6732	3	C2
CAGCCGAGTGTGACGA_2	17.2822	14.6656	3	C2
CAGCCGAGTTCGTCTC_1	32.8892	5.2824	4	C1
CAGCCGATCCAAATGC_2	-14.6803	26.3513	0	C2
CAGCCGATCTGCGTAA_4	3.71217	-6.5448	2	Chir_TILS
CAGCGACCAATAGCAA_2	-36.7336	-6.43569	6	C2
CAGCGACCATTACCTT_3	-5.96834	-14.5115	1	Chir_PBMC
CAGCGACGTAGAGGAA_3	-10.188	-20.5498	1	Chir_PBMC
CAGCGACTCCATGAAC_1	27.9461	18.4648	3	C1
CAGCGACTCTAGCACA_4	-6.76375	-11.4046	1	Chir_TILS
CAGCGACTCTCTGTCG_3	14.1075	26.9794	3	Chir_PBMC
CAGCGACTCTGTCCGT_3	10.8627	-18.7475	1	Chir_PBMC
CAGCTAAAGGAATTAC_4	25.4482	3.96382	4	Chir_TILS
CAGCTAAAGGCACATG_2	-10.4467	24.8371	0	C2
CAGCTAAAGTTCGCAT_3	-2.26742	-26.37	1	Chir_PBMC
CAGCTAACACATTCGA_1	29.6123	21.6886	3	C1
CAGCTAACAGCTATTG_2	-14.5553	21.1526	0	C2
CAGCTAACATCTCCCA_3	-20.9463	0.0170745	8	Chir_PBMC
CAGCTAAGTCGCGAAA_1	-22.7467	21.6945	0	C1
CAGCTAAGTCTCCATC_4	-5.7471	-6.25387	2	Chir_TILS
CAGCTAAGTCTTCTCG_1	-7.86722	35.6616	0	C1
CAGCTAAGTGTGACCC_1	24.2557	23.3474	3	C1
CAGCTAAGTTATGCGT_2	-10.294	24.4995	0	C2
CAGCTAATCGCAAACT_3	5.93366	-40.5226	1	Chir_PBMC
CAGCTGGAGGGAAACA_4	-11.7005	17.5488	0	Chir_TILS
CAGCTGGAGTGACATA_2	26.1326	18.4743	3	C2
CAGCTGGAGTGTTTGC_4	-9.38672	-35.5339	5	Chir_TILS
CAGCTGGGTATATGAG_2	29.3531	20.1267	3	C2
CAGCTGGGTCTTCGTC_4	25.3865	0.640293	4	Chir_TILS
CAGCTGGGTTACGACT_1	33.8577	4.77055	4	C1
CAGCTGGTCATTGCGA_4	-5.19674	-2.57844	2	Chir_TILS
CAGCTGGTCCGTACAA_3	26.7335	-1.54919	4	Chir_PBMC
CAGCTGGTCGGCATCG_1	-38.8476	-5.97891	6	C1
CAGGTGCAGAGATGAG_3	-38.2578	-9.27159	6	Chir_PBMC
CAGGTGCCAGATCTGT_4	-10.1514	-19.0197	1	Chir_TILS
CAGGTGCGTCAGGACA_1	-10.2354	-24.6011	1	C1
CAGGTGCGTGGAAAGA_4	4.96597	-12.6819	2	Chir_TILS
CAGGTGCTCCTAGGGC_4	-4.41678	23.0704	0	Chir_TILS
CAGGTGCTCCTATGTT_1	-2.78658	-17.0638	1	C1
CAGTAACAGCGATAGC_2	0.407991	32.4116	0	C2
CAGTAACAGGTAAACT_1	6.85979	21.486	3	C1
CAGTAACAGTCATGCT_1	-23.9111	-29.7657	7	C1
CAGTAACAGTCCAGGA_1	-2.22555	-20.1566	1	C1
CAGTAACCACGAAACG_4	-14.1538	-33.5651	5	Chir_TILS
CAGTAACCATGACATC_4	-4.82298	-14.6306	1	Chir_TILS
CAGTAACGTGTGACCC_3	-6.78743	31.1536	0	Chir_PBMC
CAGTAACGTTATCGGT_2	-10.2182	0.521936	2	C2
CAGTAACTCAACACCA_4	-0.880161	-10.3355	7	Chir_TILS
CAGTAACTCATTGCGA_1	-14.9874	-1.88386	2	C1
CAGTAACTCGTCACGG_1	29.1904	21.51	3	C1
CAGTCCTAGAGGTAGA_2	-1.0925	33.7893	0	C2
CAGTCCTAGAGGTTAT_2	16.4302	26.3305	3	C2
CAGTCCTAGCCCAACC_4	-23.5529	3.75362	8	Chir_TILS
CAGTCCTAGGATCGCA_3	5.02063	-21.7651	1	Chir_PBMC
CAGTCCTAGTACGACG_4	25.6187	-0.729852	4	Chir_TILS
CAGTCCTAGTCCGTAT_4	2.08295	-30.7162	1	Chir_TILS
CAGTCCTCAATAGCAA_1	-2.28906	36.4884	0	C1
CAGTCCTCACGTGAGA_4	-6.29806	-37.4602	5	Chir_TILS
CAGTCCTCAGTTCATG_2	-0.533113	4.72175	2	C2
CAGTCCTCATCGGTTA_4	5.77934	7.34123	0	Chir_TILS
CAGTCCTGTCACAAGG_3	8.75123	-35.8055	1	Chir_PBMC
CAGTCCTGTCACAAGG_4	-3.92602	-42.7991	5	Chir_TILS
CAGTCCTGTGTGAAAT_3	6.32935	-40.2589	1	Chir_PBMC
CAGTCCTTCATAACCG_4	11.1841	-4.09461	2	Chir_TILS
CAGTCCTTCGATCCCT_1	10.7381	23.4111	3	C1
CAGTCCTTCGTCGTTC_4	30.4964	-3.80224	4	Chir_TILS
CAGTCCTTCTGTACGA_4	-1.6636	10.2707	0	Chir_TILS
CATATGGAGCCCTAAT_1	-41.3624	-7.42622	6	C1
CATATGGCAAAGTGCG_2	18.3622	29.9904	3	C2
CATATGGCAGCTATTG_1	-13.1252	37.2727	0	C1
CATATGGCATTGAGCT_2	-23.8927	-3.81037	8	C2
CATATGGGTAAGTGTA_3	-2.90974	21.1587	0	Chir_PBMC
CATATGGGTACCTACA_1	31.7659	19.3372	3	C1
CATATGGGTCTAAAGA_3	21.2261	20.2977	3	Chir_PBMC
CATATGGGTGCGGTAA_3	-21.2729	-27.6557	7	Chir_PBMC
CATATGGTCGGTTCGG_1	-36.5555	-8.11577	6	C1
CATATGGTCTGTCCGT_4	-5.98298	14.5759	0	Chir_TILS
CATATTCAGACAAGCC_1	-37.5466	-2.15675	6	C1
CATATTCAGGATGCGT_2	23.3263	27.5922	3	C2
CATATTCAGGCTATCT_4	-5.29396	-14.2267	1	Chir_TILS
CATATTCAGGTGCACA_2	-2.38809	29.285	0	C2
CATATTCCAAGCTGGA_4	1.16787	-3.72794	2	Chir_TILS
CATATTCCAATGCCAT_4	4.46641	-36.7012	1	Chir_TILS
CATATTCGTGAGGCTA_4	1.20864	-1.45251	2	Chir_TILS
CATATTCGTTGCGTTA_4	2.79705	-5.45138	2	Chir_TILS
CATATTCTCAGCTTAG_2	18.6555	14.035	3	C2
CATATTCTCCGAGCCA_2	-5.9689	22.8909	0	C2
CATCAAGAGCGATTCT_2	24.2552	9.95223	4	C2
CATCAAGCACCAGGCT_3	-1.12048	-26.6348	1	Chir_PBMC
CATCAAGCACCATCCT_3	9.02275	-29.9924	1	Chir_PBMC
CATCAAGCAGCAGTTT_3	-2.05273	19.1218	0	Chir_PBMC
CATCAAGCAGCCTGTG_3	-38.4763	-5.30493	6	Chir_PBMC
CATCAAGCATATGCTG_3	-13.0194	17.5214	3	Chir_PBMC
CATCAAGGTAAGCACG_1	-14.8542	-13.2071	1	C1
CATCAAGGTGCCTGCA_3	0.755341	-32.8289	1	Chir_PBMC
CATCAAGTCAATACCG_1	-27.735	-10.868	6	C1
CATCAAGTCGCCGTGA_3	6.88835	-34.4674	1	Chir_PBMC
CATCAAGTCTGTCTCG_2	-33.2093	-11.4242	6	C2
CATCAAGTCTGTGCAA_1	0.91241	-43.499	5	C1
CATCAGAAGCGTAGTG_1	-6.83645	-34.3342	5	C1
CATCAGAAGCTAACAA_3	0.606254	19.0417	0	Chir_PBMC
CATCAGAAGTGAAGTT_4	-10.4904	-33.0604	5	Chir_TILS
CATCAGACACCGAATT_2	10.9989	31.0669	3	C2
CATCAGAGTCGGCTCA_3	-2.44382	-22.841	1	Chir_PBMC
CATCAGAGTGTTGAGG_1	11.8555	-29.4564	1	C1
CATCAGATCCTCAATT_2	19.7992	17.1282	3	C2
CATCAGATCTGCTGTC_3	-2.5768	-30.914	1	Chir_PBMC
CATCCACAGTGGGCTA_1	2.8504	-44.2071	5	C1
CATCCACAGTGGTCCC_2	13.6854	20.5985	3	C2
CATCCACCACGCGAAA_4	-2.33326	18.6954	0	Chir_TILS
CATCCACCACTGTGTA_2	17.6211	10.377	0	C2
CATCCACCAGCAGTTT_1	-5.38244	-19.0315	1	C1
CATCCACGTACCGTAT_4	-10.495	-0.106792	2	Chir_TILS
CATCCACGTCGCGAAA_4	1.48929	-10.6518	2	Chir_TILS
CATCCACGTGAGTATA_1	27.0335	27.3558	3	C1
CATCCACTCCCAAGTA_4	-2.96274	1.47898	2	Chir_TILS
CATCCACTCCGCGTTT_4	-13.7933	10.3404	2	Chir_TILS
CATCCACTCCTCATTA_3	-2.09411	-23.3525	1	Chir_PBMC
CATCCACTCGTCTGAA_4	6.31774	5.28644	2	Chir_TILS
CATCCACTCGTTGACA_3	7.82066	-30.9271	1	Chir_PBMC
CATCCACTCTCCAACC_1	3.1891	-18.5431	5	C1
CATCGAAAGCGATAGC_2	-2.1305	29.8899	0	C2
CATCGAAAGTAGCGGT_3	7.98399	30.8338	3	Chir_PBMC
CATCGAACAAGCTGGA_1	-12.3119	-19.6771	1	C1
CATCGAACACATAACC_1	25.3183	26.9082	3	C1
CATCGAACACCTTGTC_4	-4.05085	3.45039	2	Chir_TILS
CATCGAACATTAACCG_3	-1.37518	-20.9485	1	Chir_PBMC
CATCGAAGTCAATGTC_3	20.5877	23.7258	3	Chir_PBMC
CATCGAAGTCTCTTAT_4	22.4809	4.92573	4	Chir_TILS
CATCGAATCACTGGGC_1	-21.3091	24.8637	0	C1
CATCGAATCCGAATGT_4	16.3524	-16.6319	2	Chir_TILS
CATCGAATCTCATTCA_2	10.2451	31.9381	3	C2
CATCGAATCTCGCTTG_4	2.76502	-5.80218	2	Chir_TILS
CATCGGGAGACTGGGT_1	-22.0028	-32.7026	7	C1
CATCGGGAGCAATATG_4	-11.6967	4.81775	2	Chir_TILS
CATCGGGAGCTATGCT_2	29.4834	18.8508	4	C2
CATCGGGAGGAATCGC_4	-28.7755	-13.8563	6	Chir_TILS
CATCGGGAGGACTGGT_4	-1.24249	4.70962	0	Chir_TILS
CATCGGGAGGAGTAGA_3	-19.7258	-29.9329	7	Chir_PBMC
CATCGGGCAAGAGTCG_1	11.484	-30.9668	1	C1
CATCGGGCAGCTCGAC_4	11.4385	-31.0203	1	Chir_TILS
CATCGGGCATGGGACA_3	7.59158	-33.4271	1	Chir_PBMC
CATCGGGGTGAACCTT_1	4.96388	-35.2711	1	C1
CATCGGGTCAGGTAAA_4	5.21434	-21.9515	1	Chir_TILS
CATCGGGTCCTCTAGC_4	1.92387	2.83174	2	Chir_TILS
CATCGGGTCCTGCAGG_2	-10.6596	-13.4939	1	C2
CATCGGGTCTCGCATC_4	-1.30771	15.2674	0	Chir_TILS
CATGACAAGAGCTGCA_3	16.3864	28.6957	3	Chir_PBMC
CATGACAAGAGTGACC_3	-11.7541	-34.6532	5	Chir_PBMC
CATGACAAGGCGATAC_4	1.93335	-6.6916	2	Chir_TILS
CATGACAAGTCATGCT_2	5.2893	30.4969	3	C2
CATGACACACAGCGTC_4	2.08193	-3.17789	2	Chir_TILS
CATGACAGTCACCCAG_4	2.51807	17.5217	0	Chir_TILS
CATGACAGTCATCGGC_4	15.4389	5.67195	2	Chir_TILS
CATGACAGTCGGCTCA_2	-15.1929	20.7214	3	C2
CATGACATCCAAGCCG_3	15.6912	28.4744	3	Chir_PBMC
CATGACATCCGTCAAA_3	22.2229	7.87392	4	Chir_PBMC
CATGACATCGTAGATC_4	-9.02208	-6.56566	2	Chir_TILS
CATGACATCTCTTGAT_4	2.68599	-17.9591	5	Chir_TILS
CATGCCTAGAACAACT_2	7.54624	23.5018	3	C2
CATGCCTAGTGCCAGA_1	34.6292	1.43887	4	C1
CATGCCTCACATTTCT_1	-40.5802	-3.89503	6	C1
CATGCCTCACGCATCG_4	-4.20286	-42.1894	5	Chir_TILS
CATGCCTCACTAAGTC_3	26.4436	17.1506	3	Chir_PBMC
CATGCCTCAGGAATGC_4	-35.4506	-8.15521	6	Chir_TILS
CATGCCTGTCCTCCAT_4	-1.54028	-6.10691	2	Chir_TILS
CATGCCTGTCTCCACT_1	-8.48842	-15.4569	1	C1
CATGCCTGTGTTTGTG_1	11.9004	29.3847	3	C1
CATGCCTTCCTTCAAT_4	13.403	-0.479861	2	Chir_TILS
CATGCCTTCGGAGGTA_3	4.96443	-39.6116	1	Chir_PBMC
CATGCCTTCGTGGGAA_1	-1.33397	-46.2107	5	C1
CATGCCTTCTCTAGGA_4	-0.772343	-3.65704	2	Chir_TILS
CATGCCTTCTTCGGTC_4	3.55144	21.6406	3	Chir_TILS
CATGGCGAGACACGAC_1	10.3143	28.4547	3	C1
CATGGCGAGCCAACAG_4	5.75512	-13.3155	2	Chir_TILS
CATGGCGAGCTACCTA_4	2.6172	-24.8624	1	Chir_TILS
CATGGCGAGTCGAGTG_4	9.24796	0.809519	2	Chir_TILS
CATGGCGAGTGTTAGA_4	-3.53226	2.48863	2	Chir_TILS
CATGGCGCAAAGGCGT_4	8.41011	-21.1126	1	Chir_TILS
CATGGCGCAATGGACG_4	-6.71855	8.94923	0	Chir_TILS
CATGGCGCAGACTCGC_2	-19.034	20.3372	0	C2
CATGGCGCATGATCCA_1	-22.1258	-21.4169	1	C1
CATGGCGCATTGAGCT_2	-19.6062	13.3047	2	C2
CATGGCGGTAGCGTAG_1	32.2185	8.86633	4	C1
CATGGCGGTCACTGGC_4	-5.64519	25.4825	0	Chir_TILS
CATGGCGGTGAGGCTA_3	-4.17241	28.2593	0	Chir_PBMC
CATGGCGGTTACTGAC_1	-13.8845	36.9264	0	C1
CATGGCGTCATGCTCC_3	7.80719	32.574	3	Chir_PBMC
CATGGCGTCCACTCCA_4	7.12	11.4715	0	Chir_TILS
CATGGCGTCTGTACGA_1	12.6486	-34.0223	1	C1
CATTATCAGAGACTAT_2	-21.2075	-25.3155	7	C2
CATTATCCAATGGTCT_1	-21.6614	15.5378	2	C1
CATTATCCACATTTCT_1	-17.4752	31.3747	0	C1
CATTATCCACGGTGTC_1	31.5182	18.1409	3	C1
CATTATCGTACCAGTT_1	-14.6897	36.0405	0	C1
CATTATCGTACGAAAT_2	1.67848	23.658	0	C2
CATTATCGTACTTAGC_4	-4.62184	9.74054	0	Chir_TILS
CATTATCGTGAACCTT_1	33.254	7.54714	4	C1
CATTATCGTGGCCCTA_1	14.8857	24.9374	3	C1
CATTATCTCAGCAACT_2	-20.5864	21.7006	0	C2
CATTATCTCATCTGTT_4	10.704	-12.2725	2	Chir_TILS
CATTATCTCCTCAACC_2	18.3754	31.633	3	C2
CATTATCTCCTTGGTC_4	-7.40403	12.7971	0	Chir_TILS
CATTATCTCGCCCTTA_1	26.4665	8.1318	4	C1
CATTATCTCGCCTGAG_3	3.6338	-32.1632	1	Chir_PBMC
CATTCGCAGATCTGAA_1	-7.46476	-20.9821	1	C1
CATTCGCAGATGCCAG_3	22.5308	7.31139	4	Chir_PBMC
CATTCGCAGCAGCGTA_1	-19.1215	20.9824	0	C1
CATTCGCAGTAAGTAC_4	9.9033	-20.3776	1	Chir_TILS
CATTCGCCAGTAGAGC_1	-19.1908	29.3485	0	C1
CATTCGCCAGTATCTG_1	-20.1544	24.685	0	C1
CATTCGCGTAAGAGGA_3	9.04724	-31.9206	1	Chir_PBMC
CATTCGCGTGCAACGA_4	-2.81018	-0.545679	2	Chir_TILS
CATTCGCTCACCTCGT_4	7.18501	5.50639	0	Chir_TILS
CATTCGCTCAGCGACC_4	-5.54128	-3.75737	2	Chir_TILS
CATTCGCTCTGCTGTC_2	-12.2198	21.3167	0	C2
CATTCGCTCTTTCCTC_2	10.2077	31.7432	3	C2
CCAATCCAGAGGTACC_2	0.808416	-46.2611	5	C2
CCAATCCAGGCATTGG_4	26.6154	-1.64689	4	Chir_TILS
CCAATCCCAATGGAGC_3	-9.86813	19.0887	0	Chir_PBMC
CCAATCCCACAGGCCT_3	19.2567	15.0823	3	Chir_PBMC
CCAATCCCACGTAAGG_2	-2.60142	22.1168	0	C2
CCAATCCTCCAACCAA_3	1.53934	-32.6323	1	Chir_PBMC
CCAATCCTCTGTACGA_2	18.2619	19.0329	3	C2
CCAATCCTCTTTACAC_1	7.78271	23.1176	3	C1
CCACCTAAGGAGCGAG_4	12.483	0.460363	2	Chir_TILS
CCACCTAAGGGAGTAA_2	-9.37968	-11.9307	1	C2
CCACCTACAACTGCGC_1	-12.5656	23.074	0	C1
CCACCTACACTTACGA_4	3.9208	15.585	0	Chir_TILS
CCACCTACAGCCAGAA_4	4.48377	-15.6172	2	Chir_TILS
CCACCTACAGCCTTGG_3	14.6231	28.3482	3	Chir_PBMC
CCACCTAGTATATCCG_4	16.6563	-3.88241	2	Chir_TILS
CCACCTAGTGCCTTGG_4	-2.11079	9.93961	0	Chir_TILS
CCACCTAGTTGGAGGT_4	0.350482	7.16626	0	Chir_TILS
CCACGGAAGACTAGAT_4	9.29657	5.98853	0	Chir_TILS
CCACGGAAGCTGCAAG_2	17.7803	12.3488	3	C2
CCACGGAAGGATTCGG_4	26.0073	-2.17132	4	Chir_TILS
CCACGGAAGTGTCCCG_4	-13.1417	10.4359	2	Chir_TILS
CCACGGAAGTTTGCGT_3	-8.82057	-39.5039	5	Chir_PBMC
CCACGGACAAGAGTCG_3	-2.4062	-27.9129	1	Chir_PBMC
CCACGGACAAGTACCT_4	28.8106	-4.46434	4	Chir_TILS
CCACGGACACATGTGT_3	31.4804	-1.83715	4	Chir_PBMC
CCACGGACACTCAGGC_2	14.2481	24.1533	3	C2
CCACGGACACTCGACG_4	-0.793639	-6.17591	2	Chir_TILS
CCACGGACACTGCCAG_2	-10.5868	23.6809	0	C2
CCACGGACAGGTCTCG_4	10.9594	9.26673	4	Chir_TILS
CCACGGACATGCTGGC_1	-1.8459	-38.1729	1	C1
CCACGGAGTCTTTCAT_4	14.7295	-4.98624	2	Chir_TILS
CCACGGAGTTAAGGGC_1	-9.33517	-11.6245	1	C1
CCACGGAGTTGATTGC_2	9.17418	15.2062	0	C2
CCACGGATCATTTGGG_4	-3.09209	1.38772	2	Chir_TILS
CCACGGATCCTATGTT_3	-4.52854	23.8411	0	Chir_PBMC
CCACGGATCCTGTAGA_4	27.6713	-2.74359	4	Chir_TILS
CCACGGATCTACGAGT_4	25.927	4.75707	4	Chir_TILS
CCACGGATCTGCGGCA_1	-5.92509	31.7133	0	C1
CCACTACAGAATAGGG_3	5.59007	-17.104	1	Chir_PBMC
CCACTACAGGACATTA_2	8.29028	-8.08705	2	C2
CCACTACAGTCTTGCA_4	-22.0843	3.11694	8	Chir_TILS
CCACTACCAGCTTAAC_1	-12.8635	37.3919	0	C1
CCACTACGTCATACTG_1	5.96923	-40.6922	1	C1
CCACTACGTCCGAACC_4	0.28262	-10.405	2	Chir_TILS
CCACTACGTCTTCTCG_4	23.1575	13.4542	4	Chir_TILS
CCACTACTCAGGCGAA_1	-20.0955	19.6991	0	C1
CCACTACTCCGTAGTA_4	-20.4819	-33.08	7	Chir_TILS
CCAGCGAAGCACAGGT_3	28.2488	10.8088	4	Chir_PBMC
CCAGCGAAGGCATGTG_3	22.7137	27.6509	3	Chir_PBMC
CCAGCGACAGCTCGCA_1	-21.5777	11.8819	2	C1
CCAGCGACAGCTGTGC_1	35.109	-3.57891	4	C1
CCAGCGACAGGGATTG_4	28.0262	3.03025	4	Chir_TILS
CCAGCGACATAGACTC_2	18.1564	29.3659	3	C2
CCAGCGACATTAGCCA_4	6.06555	8.5271	0	Chir_TILS
CCAGCGAGTACCGTAT_1	-33.9584	-12.3432	6	C1
CCAGCGAGTAGGACAC_4	13.5215	-0.858356	2	Chir_TILS
CCAGCGAGTATCGCAT_1	-17.0728	26.9638	0	C1
CCAGCGAGTGTTTGTG_1	-34.4341	-6.32833	6	C1
CCAGCGATCAACGAAA_1	9.4942	-12.65	2	C1
CCAGCGATCACTCCTG_1	-36.3	-2.18036	6	C1
CCAGCGATCAGGCCCA_1	-14.7787	-21.1506	7	C1
CCAGCGATCCATTCTA_4	12.7349	-23.7749	1	Chir_TILS
CCAGCGATCCGTAGTA_3	12.7443	15.2172	3	Chir_PBMC
CCAGCGATCTGCGGCA_3	-0.246833	27.1619	0	Chir_PBMC
CCATGTCAGAACTGTA_4	-6.97843	-37.3519	5	Chir_TILS
CCATGTCAGAATCTCC_2	24.178	0.394991	4	C2
CCATGTCAGGACATTA_1	-2.58175	-40.2585	5	C1
CCATGTCAGGTGGGTT_4	-4.24327	12.4844	0	Chir_TILS
CCATGTCCAATCGGTT_4	-35.7678	-8.10704	6	Chir_TILS
CCATGTCCAGTCCTTC_3	-3.33897	-25.0105	1	Chir_PBMC
CCATGTCCATGCCTAA_3	2.39323	-35.2361	1	Chir_PBMC
CCATGTCCATGGTAGG_1	-3.20159	-20.0462	1	C1
CCATGTCGTACCGGCT_4	-9.86095	14.6508	0	Chir_TILS
CCATGTCGTGTGTGCC_1	13.7197	-25.1765	1	C1
CCATGTCTCATGTCTT_4	-0.885551	-3.3229	2	Chir_TILS
CCATGTCTCCACGTTC_2	16.0681	-22.417	1	C2
CCATGTCTCCCATTTA_4	0.800113	-16.0541	5	Chir_TILS
CCATGTCTCCTTGACC_1	-24.4851	-26.4623	7	C1
CCATGTCTCGACCAGC_2	15.9767	30.1197	3	C2
CCATGTCTCTTCTGGC_1	-30.3821	-12.2563	6	C1
CCATGTCTCTTGTACT_4	-4.54618	-6.59119	2	Chir_TILS
CCATTCGAGCCCAATT_1	3.08318	-43.8447	5	C1
CCATTCGCAGCTTAAC_2	27.7767	10.9678	4	C2
CCATTCGCAGGAATCG_2	-36.3005	-11.1539	6	C2
CCATTCGCAGTGAGTG_3	-1.62097	-44.4216	5	Chir_PBMC
CCATTCGGTCTTGTCC_2	14.8192	25.0454	3	C2
CCATTCGTCAGCTCGG_4	0.853727	-9.19867	2	Chir_TILS
CCATTCGTCAGTACGT_4	31.4459	18.4435	4	Chir_TILS
CCATTCGTCGGAGCAA_4	22.3506	7.53653	4	Chir_TILS
CCATTCGTCTCTGAGA_3	19.9378	11.1207	4	Chir_PBMC
CCATTCGTCTGGTTCC_1	-12.1277	25.4325	0	C1
CCCAATCAGACACTAA_2	-2.34606	21.9162	0	C2
CCCAATCAGGCGCTCT_3	0.601649	23.3836	0	Chir_PBMC
CCCAATCAGTAACCCT_1	-16.0478	-26.0178	7	C1
CCCAATCAGTGACTCT_3	4.28413	-24.4686	1	Chir_PBMC
CCCAATCGTATTCTCT_4	13.1784	28.4775	3	Chir_TILS
CCCAATCGTCGCGTGT_4	27.1435	3.75483	4	Chir_TILS
CCCAATCTCACAGTAC_4	9.71693	-21.5778	1	Chir_TILS
CCCAATCTCAGGTTCA_2	-40.145	-11.302	6	C2
CCCAATCTCCACGAAT_1	32.4628	9.04553	3	C1
CCCAATCTCGAACGGA_1	-29.1336	-12.8096	6	C1
CCCAATCTCTACGAGT_3	0.246426	32.5748	0	Chir_PBMC
CCCAATCTCTTATCTG_4	-0.187044	13.5402	0	Chir_TILS
CCCAGTTAGAGGTTAT_1	-13.6049	28.2792	0	C1
CCCAGTTCACTGTCGG_2	10.3841	31.2705	3	C2
CCCAGTTGTCGCATAT_1	25.4766	31.1048	3	C1
CCCAGTTGTTCAGACT_1	28.6581	7.9431	4	C1
CCCAGTTTCATCACCC_3	12.5161	-10.654	1	Chir_PBMC
CCCAGTTTCCGCTGTT_3	11.9086	-9.23892	1	Chir_PBMC
CCCATACCACAGGCCT_1	-13.9623	28.4919	0	C1
CCCATACCATCCGTGG_4	24.4458	16.7289	3	Chir_TILS
CCCATACCATTGGGCC_2	-3.41911	19.8747	0	C2
CCCATACTCAGATAAG_3	2.69405	-13.4101	2	Chir_PBMC
CCCATACTCGGCATCG_1	18.094	2.61512	4	C1
CCCATACTCTCAACTT_4	8.59764	-20.5649	1	Chir_TILS
CCCTCCTAGCGGATCA_3	23.0449	11.5534	4	Chir_PBMC
CCCTCCTAGGAACTGC_4	-6.79419	11.222	0	Chir_TILS
CCCTCCTAGGCAAAGA_1	-10.278	-24.5062	1	C1
CCCTCCTAGTTTCCTT_1	-33.7722	-14.157	6	C1
CCCTCCTCAAGCGTAG_1	27.7824	-3.19739	4	C1
CCCTCCTCACGAAATA_2	2.51119	31.3402	0	C2
CCCTCCTCAGCGTCCA_4	-16.8566	14.1509	2	Chir_TILS
CCCTCCTCAGGGTTAG_4	14.6368	-18.9259	1	Chir_TILS
CCCTCCTCATTTGCTT_4	6.10972	-16.4281	1	Chir_TILS
CCCTCCTGTCCAGTTA_2	0.543129	30.0936	0	C2
CCCTCCTGTCCATCCT_3	-25.7258	2.4557	8	Chir_PBMC
CCCTCCTGTCGTGGCT_3	3.7266	28.6586	0	Chir_PBMC
CCCTCCTTCACTTCAT_1	-20.1649	24.6119	0	C1
CCCTCCTTCAGTTAGC_3	-21.6087	-28.6223	7	Chir_PBMC
CCCTCCTTCTCAAACG_3	-26.2783	-23.0528	6	Chir_PBMC
CCCTCCTTCTCAACTT_4	0.493313	-13.2154	2	Chir_TILS
CCGGGATAGTTATCGC_1	-2.92302	-35.6973	5	C1
CCGGGATCAACACCTA_3	16.7323	18.4186	3	Chir_PBMC
CCGGGATCACAGTCGC_3	-13.4268	-1.61789	2	Chir_PBMC
CCGGGATGTAATCACC_3	31.548	-1.80321	4	Chir_PBMC
CCGGGATGTCGCATCG_3	-9.43683	-15.9573	1	Chir_PBMC
CCGGGATGTCTTCGTC_2	-40.6646	-12.7825	6	C2
CCGGGATGTTGACGTT_3	-0.772052	20.1439	0	Chir_PBMC
CCGGGATTCCGCTGTT_4	27.0479	3.01896	4	Chir_TILS
CCGGGATTCCTTAATC_2	-22.3568	-26.569	7	C2
CCGGGATTCGCGATCG_4	-11.2527	3.87674	2	Chir_TILS
CCGGTAGAGCACCGCT_1	30.3384	7.91105	4	C1
CCGGTAGAGCCAGTAG_1	-13.3255	28.4527	0	C1
CCGGTAGAGCTAGTCT_3	-21.7083	-32.1466	7	Chir_PBMC
CCGGTAGAGGAATTAC_4	-6.35591	-11.2379	1	Chir_TILS
CCGGTAGAGGGCTCTC_4	6.34052	-6.75889	2	Chir_TILS
CCGGTAGAGTGTACCT_4	-23.6539	3.28644	8	Chir_TILS
[truncated: 3,765 more rows]

## Sheet: Extended Fig. 8e
Cell	f_id	Pseudotime	expression
AAACCTGCAACCGCCA_4	TCF7	2.37430522652309	0.5
AAACCTGTCAGATAAG_4	TCF7	11.9910425224367	0.5
AAACCTGTCATGGTCA_4	TCF7	0.613150872748931	0.5
AAACCTGTCGGAGCAA_4	TCF7	17.3933161659712	0.5
AAACCTGTCTTGAGGT_4	TCF7	0.663705720054315	0.5
AAACGGGAGTGGTCCC_4	TCF7	2.37434627365936	0.5
AAACGGGGTCTCCATC_4	TCF7	1.09803110991969	0.5
AAACGGGGTTACGCGC_4	TCF7	0.807293206078957	0.5
AAACGGGGTTGCGCAC_4	TCF7	2.37434552734779	0.588649335856618
AAACGGGTCGAACGGA_4	TCF7	6.10915903609649	0.531475794812984
AAAGATGAGCCCAATT_4	TCF7	2.37434478103622	0.5
AAAGATGCAAGGTGTG_4	TCF7	9.75302569863008	0.5
AAAGATGTCGTCGTTC_4	TCF7	3.39593138449213	0.5
AAAGCAAAGTGCGTGA_4	TCF7	12.922651389586	0.5
AAAGCAAAGTTGTCGT_4	TCF7	13.6414391228712	0.5
AAAGCAATCAAGGCTT_4	TCF7	3.2055363263805	0.5
AAAGTAGAGAGCTGGT_4	TCF7	16.0563565674394	0.5
AAAGTAGCAACTGCTA_4	TCF7	21.9373592264645	0.5
AAAGTAGCATTGGCGC_4	TCF7	0.653914318075346	0.5
AAAGTAGGTCTCTTAT_4	TCF7	0.96971841530951	0.5
AAAGTAGTCCCAAGTA_4	TCF7	2.37434403472466	1.00770160676813
AAAGTAGTCCCTAACC_4	TCF7	3.18610510939334	0.5
AAATGCCAGAGCTGGT_4	TCF7	14.8762614758528	0.5
AAATGCCAGGTTACCT_4	TCF7	0.566761229865411	0.5
AAATGCCCACAGAGGT_4	TCF7	20.7930347100969	0.5
AAATGCCCAGGTCGTC_4	TCF7	16.0372019666823	1.4613100100051
AAATGCCCATCGGAAG_4	TCF7	20.9958346954133	0.5
AAATGCCGTACAGTGG_4	TCF7	5.28589159773011	0.5
AACACGTAGGCACATG_4	TCF7	21.1779042848803	0.5
AACACGTCACAGAGGT_4	TCF7	13.7292624522684	1.2103856612014
AACACGTCACGGTTTA_4	TCF7	0.715956731860239	0.5
AACACGTCATCAGTAC_4	TCF7	11.892492038103	0.5
AACACGTTCGTCTGCT_4	TCF7	20.8131415474754	0.5
AACACGTTCGTGGGAA_4	TCF7	9.26378173163297	0.5
AACCATGAGACTAGAT_4	TCF7	2.07237213051355	0.5
AACCATGAGCAGCGTA_4	TCF7	11.7796934481623	0.5
AACCATGCACTCTGTC_4	TCF7	20.3320081355853	0.5
AACCATGCATGGGACA_4	TCF7	0.35313719803106	0.5
AACCATGGTTCTCATT_4	TCF7	2.06606865594889	0.5
AACCATGTCAGTGCAT_4	TCF7	20.6838634623495	0.5
AACCATGTCTTGACGA_4	TCF7	5.11181798637441	0.5
AACCGCGCACCACCAG_4	TCF7	21.4101787686569	0.5
AACCGCGCACGAGGTA_4	TCF7	20.6703930851908	0.5
AACCGCGCACGCGAAA_4	TCF7	0.719946086647847	2.78736703090641
AACCGCGCATGAAGTA_4	TCF7	20.6464279733969	1.09220505665112
AACCGCGTCACTTATC_4	TCF7	0.448062679559901	0.5
AACCGCGTCAGAAATG_4	TCF7	4.49831853316078	0.5
AACCGCGTCCGCGGTA_4	TCF7	0.575108469165403	1.7310416139278
AACGTTGAGCCACTAT_4	TCF7	0.763370612322818	2.07792808820894
AACGTTGGTACCTACA_4	TCF7	0.726789132397709	0.552420771564192
AACGTTGTCGGAATCT_4	TCF7	2.37434328841309	0.5
AACTCAGAGGAGTTTA_4	TCF7	20.7163318080312	0.5
AACTCAGGTCCGTCAG_4	TCF7	2.37434254210152	0.5
AACTCAGGTGAACCTT_4	TCF7	20.2380761115463	0.5
AACTCAGGTGTGACCC_4	TCF7	14.6650746502968	0.5
AACTCAGGTTGCCTCT_4	TCF7	0.410374055592065	0.886173881361794
AACTCCCAGTGTCCAT_4	TCF7	14.9103969044104	0.5
AACTCCCCACGGTGTC_4	TCF7	0.672686660528704	0.5
AACTCCCTCAACCAAC_4	TCF7	15.3997737720387	0.5
AACTCCCTCTCGATGA_4	TCF7	21.2210042897947	0.5
AACTGGTCATGCCCGA_4	TCF7	13.8873825844862	0.5
AACTTTCCACGGCTAC_4	TCF7	2.37434179578995	0.5
AACTTTCCATCACGAT_4	TCF7	21.1770015535998	0.5
AACTTTCGTGCCTGTG_4	TCF7	15.2902239505615	0.5
AACTTTCTCATGTGGT_4	TCF7	20.8629663688313	2.49957463245876
AAGACCTAGTCTTGCA_4	TCF7	0.633453472773982	0.5
AAGCCGCAGACAGGCT_4	TCF7	0.540435085903437	1.6119714583526
AAGCCGCAGCAACGGT_4	TCF7	11.3202422762075	0.5
AAGCCGCAGTTATCGC_4	TCF7	1.98485602946346	0.5
AAGCCGCCATCACCCT_4	TCF7	7.35325568954755	0.5
AAGCCGCGTCAAAGCG_4	TCF7	21.4251180891659	0.5
AAGCCGCTCAGCCTAA_4	TCF7	21.1435865530733	0.5
AAGGAGCAGATAGGAG_4	TCF7	0.693301454947903	0.5
AAGGAGCAGGGATGGG_4	TCF7	4.50163859998009	0.5
AAGGAGCAGTTGTCGT_4	TCF7	4.91937323346922	0.5
AAGGAGCCAGACGCAA_4	TCF7	0.612856649521648	0.5
AAGGAGCCATAACCTG_4	TCF7	7.55243999282401	2.24968147111112
AAGGAGCCATGGATGG_4	TCF7	15.3553690900548	0.5
AAGGAGCGTTACGCGC_4	TCF7	20.2923293315001	0.5
AAGGAGCTCGAATGGG_4	TCF7	2.80081152032539	0.5
AAGGAGCTCGCATGGC_4	TCF7	0.660857726451972	0.546692396907936
AAGGCAGAGGATATAC_4	TCF7	0.84145019687853	0.5
AAGGCAGAGGTGCTTT_4	TCF7	9.2645641183472	0.5
AAGGCAGAGTGGGTTG_4	TCF7	6.49440587425271	0.5
AAGGCAGCACCAGTTA_4	TCF7	9.33170385534105	0.5
AAGGCAGTCTGCTGCT_4	TCF7	12.9920487684868	0.5
AAGGTTCAGAATGTTG_4	TCF7	9.46812054099465	0.5
AAGGTTCAGCTAACTC_4	TCF7	20.4723388097849	0.5
AAGGTTCAGGTGCTTT_4	TCF7	21.469747172421	0.5
AAGGTTCCACATGGGA_4	TCF7	9.21043065402102	0.5
AAGGTTCCACATTCGA_4	TCF7	14.3542643183717	0.5
AAGGTTCGTACTCGCG_4	TCF7	0.481083233055966	1.04168413778039
AAGGTTCGTCAGGACA_4	TCF7	5.07506912660759	0.5
AAGGTTCTCCGTACAA_4	TCF7	15.600254911069	0.5
AAGTCTGAGTAGCCGA_4	TCF7	13.7180711521913	0.5
AAGTCTGGTATCAGTC_4	TCF7	0.626795048048112	0.5
AAGTCTGGTCGAATCT_4	TCF7	0.693190010536709	0.5
AAGTCTGTCACTCCTG_4	TCF7	0.51088099946104	0.5
AAGTCTGTCGACCAGC_4	TCF7	0.570247487641134	4.44388280564476
AATCCAGAGGAATCGC_4	TCF7	15.10632263271	0.5
AATCCAGCAAGGCTCC_4	TCF7	16.4809097548639	0.5
AATCCAGTCACCATAG_4	TCF7	0.565041335892608	0.5
AATCCAGTCTACTATC_4	TCF7	9.30558986586241	0.5
AATCGGTAGGTACTCT_4	TCF7	0.610663146894109	0.5
AATCGGTAGTACGCCC_4	TCF7	14.6785336957306	0.5
AATCGGTCAATAAGCA_4	TCF7	0.376314527235589	5.62959778348128
AATCGGTTCGTTGACA_4	TCF7	12.2258525168671	0.5
ACACCAAAGAGGGCTT_4	TCF7	3.41630226173963	0.5
ACACCAAAGGATGGTC_4	TCF7	0.581843794442932	0.5
ACACCAAAGTGGAGTC_4	TCF7	0.173766215198722	0.5
ACACCAAAGTTCGATC_4	TCF7	15.5725860907021	0.5
ACACCAAGTCAGTGGA_4	TCF7	0.803472563646418	0.5
ACACCAAGTGCAGGTA_4	TCF7	12.0506275289328	0.5
ACACCAATCCACTCCA_4	TCF7	5.35003981825376	0.5
ACACCAATCTCCGGTT_4	TCF7	7.61202170642315	0.5
ACACCCTAGTGCGTGA_4	TCF7	8.95546895686295	0.5
ACACCCTGTCTCTCGT_4	TCF7	8.84808523334044	0.5
ACACCGGAGACCGGAT_4	TCF7	0.676102674310592	0.5
ACACCGGAGAGACGAA_4	TCF7	18.0539788123065	0.5
ACACCGGTCATTATCC_4	TCF7	1.87378561539394	0.5
ACACTGACAATGGAAT_4	TCF7	0.576665461828963	0.5
ACAGCCGAGAAGGTGA_4	TCF7	9.07017744290582	0.5
ACAGCCGAGCAGCCTC_4	TCF7	14.3629955496777	0.5
ACAGCCGCACCGAATT_4	TCF7	7.95248088366142	0.5
ACAGCCGCAGTATGCT_4	TCF7	0.516574633363286	0.5
ACAGCTACAATGGTCT_4	TCF7	17.3816432724542	0.5
ACAGCTAGTCATATCG_4	TCF7	14.6787912300309	0.5
ACAGCTAGTCTAGCCG_4	TCF7	7.13889665144099	0.5
ACAGCTATCGGCCGAT_4	TCF7	20.8111169174852	0.5
ACATACGAGGCGATAC_4	TCF7	17.8164901269707	0.5
ACATCAGAGAGCAATT_4	TCF7	0.639538643686616	0.5
ACATCAGAGCAGACTG_4	TCF7	12.6568359322519	0.5
ACATCAGAGGCGACAT_4	TCF7	2.12593529734086	0.5
ACATCAGCACAACGTT_4	TCF7	1.73857876722038	0.5
ACATCAGCACATGGGA_4	TCF7	0.950454189945799	0.5
ACATCAGTCAGTGTTG_4	TCF7	21.0904403153706	0.5
ACATGGTAGACTCGGA_4	TCF7	8.89821052918177	0.5
ACATGGTCATGGAATA_4	TCF7	8.8599932540493	0.5
ACCAGTAAGAGTCGGT_4	TCF7	18.7106811328204	0.5
ACCAGTAAGTTACGGG_4	TCF7	21.4682256543662	0.5
ACCAGTACAAGCCATT_4	TCF7	0.963809914613222	0.5
ACCAGTACAAGTTAAG_4	TCF7	3.2079833743923	0.5
ACCAGTACACATGTGT_4	TCF7	2.65370444257348	0.5
ACCAGTACAGCCTTGG_4	TCF7	2.12272311493795	0.5
ACCAGTATCTCTAGGA_4	TCF7	12.9284726532557	0.5
ACCCACTAGATGTGTA_4	TCF7	15.4880037513423	2.81686505963364
ACCCACTAGCCATCGC_4	TCF7	20.7234972087195	0.5
ACCCACTCACCTTGTC_4	TCF7	15.3575761742127	0.5
ACCCACTCATAGAAAC_4	TCF7	20.5935041583862	0.5
ACCCACTGTAAATGTG_4	TCF7	12.880748255993	0.5
ACCCACTTCCTTTCGG_4	TCF7	20.3920120237712	0.5
ACCGTAACATAACCTG_4	TCF7	2.12853566400557	2.07314458493425
ACCGTAAGTCGAATCT_4	TCF7	4.09196079484211	0.5
ACCGTAATCCAAGTAC_4	TCF7	14.7630843261729	0.5
ACCTTTAAGACTCGGA_4	TCF7	15.2235103159342	0.5
ACCTTTAAGGGTTTCT_4	TCF7	7.59580910384914	0.5
ACCTTTACAGCTGTGC_4	TCF7	15.2966176230375	0.579550921208845
ACCTTTATCACATACG_4	TCF7	12.7513204674447	0.5
ACCTTTATCGGCGCTA_4	TCF7	12.1033060497628	0.5
ACGAGCCAGCCACTAT_4	TCF7	17.0957514891002	0.5
ACGAGCCAGCGTTTAC_4	TCF7	1.90350703148627	0.5
ACGAGCCGTGTGGTTT_4	TCF7	0.624052243703222	0.661980842497975
ACGAGGAAGTCACGCC_4	TCF7	0.813946535581524	0.5
ACGAGGACAGTGAGTG_4	TCF7	0.619499305876819	0.536277942817921
ACGAGGACATACCATG_4	TCF7	13.7523374107421	0.5
ACGAGGAGTGCGATAG_4	TCF7	0.500092125120208	0.5
ACGAGGATCTGAAAGA_4	TCF7	6.12347565341442	1.67279600592748
ACGAGGATCTTTACAC_4	TCF7	11.5325913254342	0.5
ACGATACAGGACAGAA_4	TCF7	12.9202341053754	0.5
ACGATACAGTGTGAAT_4	TCF7	9.58292736587994	0.5
ACGATACCACAGAGGT_4	TCF7	0.65166730400287	0.930604964685968
ACGATACCACTACAGT_4	TCF7	2.96566725264668	0.5
ACGATACGTTAAGTAG_4	TCF7	20.82794909326	0.5
ACGATACGTTTGGGCC_4	TCF7	0.663055968993109	0.5
ACGATACTCGTCACGG_4	TCF7	14.4030764623094	0.5
ACGATGTCATGGTCAT_4	TCF7	9.4526981880329	0.5
ACGATGTGTCAAAGAT_4	TCF7	7.40998225474113	0.5
ACGCAGCAGCCTCGTG_4	TCF7	2.10582523869427	0.5
ACGCAGCAGGGCTTGA_4	TCF7	9.07474728448507	0.5
ACGCCAGCAAGCCCAC_4	TCF7	2.03308290053394	0.5
ACGCCAGCATAAGACA_4	TCF7	8.10264893040071	0.5
ACGCCGAAGCGACGTA_4	TCF7	6.51857742143915	0.5
ACGCCGAAGGCGCTCT_4	TCF7	20.9605329008016	0.5
ACGCCGACACAGCCCA_4	TCF7	2.37434104947838	0.5
ACGCCGACATTAGCCA_4	TCF7	20.398267112773	0.5
ACGCCGACATTCACTT_4	TCF7	21.370874614107	0.5
ACGCCGAGTCATACTG_4	TCF7	11.8322745239901	0.5
ACGCCGATCAGATAAG_4	TCF7	0.552004703940556	1.14929949330355
ACGCCGATCGTCTGAA_4	TCF7	4.52976038717269	0.5
ACGGAGACAGCAGTTT_4	TCF7	3.19566078278987	1.11576402641245
ACGGAGACAGGATTGG_4	TCF7	12.4454704089892	0.5
ACGGAGATCTTGGGTA_4	TCF7	2.02133627650568	0.5
ACGGAGATCTTGTCAT_4	TCF7	21.5799714735779	0.5
ACGGCCATCGTTTGCC_4	TCF7	8.93995535017138	0.5
ACGGGCTCACGGTGTC_4	TCF7	1.78205584133995	0.5
ACGGGCTCATGTCGAT_4	TCF7	20.4791556361277	0.5
ACGGGCTTCGGAAACG_4	TCF7	2.15451510184232	0.5
ACGGGTCAGAGGTAGA_4	TCF7	9.68511527087914	0.5
ACGGGTCAGATGGGTC_4	TCF7	0.748912214728461	0.5
ACGGGTCTCCCTCAGT_4	TCF7	3.59260472417024	0.5
ACGGGTCTCGTTGACA_4	TCF7	0.752072835907979	0.597669229862787
ACGGGTCTCTAACGGT_4	TCF7	1.99139716376477	0.5
ACGTCAATCACAACGT_4	TCF7	14.6156356161443	0.5
ACGTCAATCGTCTGCT_4	TCF7	21.5435621268668	0.5
ACTATCTTCTTAGCCC_4	TCF7	6.41205270553789	0.5
ACTGAACCAGACAGGT_4	TCF7	2.97032549925893	0.5
ACTGAACCAGGCGATA_4	TCF7	15.8076214790151	0.5
ACTGAACGTGGCAAAC_4	TCF7	0.670579987755537	0.5
ACTGAACTCTCGCATC_4	TCF7	21.3104440823481	0.5
ACTGAGTTCACAAACC_4	TCF7	0.515435908622092	0.5
ACTGAGTTCTTACCGC_4	TCF7	19.8067192928978	0.5
ACTGATGAGCTTCGCG_4	TCF7	6.31671063655705	0.5
ACTGATGGTTGTCGCG_4	TCF7	8.96367858706822	0.5
ACTGCTCCAGACAAGC_4	TCF7	12.9519282309613	0.5
ACTGTCCCACTCAGGC_4	TCF7	0.986939075845536	0.724153630079369
ACTGTCCCAGACGCAA_4	TCF7	20.7093894896403	0.5
ACTGTCCGTACGACCC_4	TCF7	14.1822060986059	0.5
ACTTACTAGCACCGCT_4	TCF7	2.70174375535014	0.5
ACTTACTTCACGCATA_4	TCF7	0.596832246501709	4.59454669658448
ACTTGTTAGAACAACT_4	TCF7	2.1626112539015	0.5
ACTTGTTAGAACAATC_4	TCF7	2.35317578011839	1.6061690478004
ACTTGTTAGGCCCGTT_4	TCF7	20.4474371703065	0.5
ACTTGTTAGTAGCGGT_4	TCF7	1.93794166939832	0.5
ACTTGTTCAATTCCTT_4	TCF7	20.3281609857931	0.5
ACTTGTTCATGTAGTC_4	TCF7	12.0613377825712	0.5
ACTTGTTGTAGGAGTC_4	TCF7	17.1660396014798	0.5
ACTTGTTGTCTCAACA_4	TCF7	1.87293426992506	0.5
ACTTGTTGTGGTTTCA_4	TCF7	0.57792293375115	0.5
ACTTTCAAGAGTACCG_4	TCF7	0	0.5
ACTTTCACACCGTTGG_4	TCF7	14.621540684855	0.5
ACTTTCACACGGCTAC_4	TCF7	5.04462321144631	0.5
ACTTTCACAGCTCGCA_4	TCF7	0.51690166816233	0.5
ACTTTCACATATACCG_4	TCF7	1.64248613016953	0.5
ACTTTCAGTAGCGATG_4	TCF7	2.10094144085307	0.5
ACTTTCATCCGTCATC_4	TCF7	0.742322812151549	0.5
AGAATAGCATCTGGTA_4	TCF7	8.94167419958748	0.5
AGAATAGGTTACGGAG_4	TCF7	4.72039793753138	0.5
AGAATAGGTTCGTGAT_4	TCF7	20.7232261790633	0.5
AGAATAGTCCCAACGG_4	TCF7	21.0532470354013	0.5
AGAATAGTCGGTTCGG_4	TCF7	15.8136537296213	0.5
AGACGTTCAAGAGGCT_4	TCF7	11.8273325520925	0.5
AGACGTTCAAGCCGCT_4	TCF7	0.682172689310015	0.5
AGACGTTGTCCATCCT_4	TCF7	21.2363012282191	0.5
AGACGTTGTGCAACTT_4	TCF7	3.19590744085173	0.5
AGAGCTTAGACCTTTG_4	TCF7	9.16828092463972	0.5
AGAGCTTAGGTGCAAC_4	TCF7	21.379087917056	0.5
AGAGCTTCAAACCTAC_4	TCF7	21.4449792878314	0.5
AGAGCTTTCAACACTG_4	TCF7	18.4820488573971	0.5
AGAGCTTTCCACGCAG_4	TCF7	2.13326140315447	0.5
AGAGTGGAGGCCGAAT_4	TCF7	17.5982495234579	0.5
AGATCTGAGAAACCGC_4	TCF7	6.11463755186095	0.5
AGATCTGAGCTAGTTC_4	TCF7	16.4834639341021	0.5
AGATCTGGTCAATACC_4	TCF7	13.8480484606837	0.5
AGATTGCAGTACATGA_4	TCF7	0.994370855310719	0.596343574548668
AGATTGCCACATTTCT_4	TCF7	14.0404522891709	0.5
AGATTGCCACTAAGTC_4	TCF7	2.03716865958577	0.5
AGATTGCCACTTACGA_4	TCF7	15.8288308134708	0.5
AGATTGCCATGTAAGA_4	TCF7	0.617008449690461	0.5
AGATTGCTCCGCATAA_4	TCF7	14.2162251309326	0.5
AGATTGCTCTTGCAAG_4	TCF7	12.2154780218585	0.5
AGCAGCCAGTCTCCTC_4	TCF7	2.07214364915252	0.5
AGCAGCCCAGAGCCAA_4	TCF7	20.497218044137	0.5
AGCAGCCGTCAATACC_4	TCF7	15.7949393678157	1.97989961487307
AGCAGCCTCCACGCAG_4	TCF7	20.4735389300728	0.5
AGCAGCCTCCTTGCCA_4	TCF7	1.00270891559756	0.5
AGCAGCCTCTGCAGTA_4	TCF7	0.852471813384048	0.5
AGCATACAGTTAACGA_4	TCF7	17.1485345131872	0.5
AGCATACCATCATCCC_4	TCF7	11.3415567436917	0.5
AGCCTAAAGAATAGGG_4	TCF7	0.559771083434721	0.5
AGCCTAAAGCAGCCTC_4	TCF7	20.3524864193504	0.5
AGCCTAAAGTTAAGTG_4	TCF7	16.7046361587221	0.5
AGCCTAACAAGCTGGA_4	TCF7	14.6796030712551	0.5
AGCCTAACAGTCAGCC_4	TCF7	21.5402185288999	0.5
AGCCTAACATAAGACA_4	TCF7	0.911002405350396	0.5
AGCGGTCAGCCCTAAT_4	TCF7	6.71580194944344	0.5
AGCGGTCAGGATGGTC_4	TCF7	0.843142186778366	0.5
AGCGGTCAGGTTCCTA_4	TCF7	2.37434030316681	0.5
AGCGGTCGTTGCGTTA_4	TCF7	6.11714552241097	1.46465763631327
AGCGTATCATGGTCAT_4	TCF7	10.5218787698314	3.1475313194661
AGCGTATGTAAATACG_4	TCF7	15.1440705078725	0.5
AGCGTCGTCTTGTACT_4	TCF7	20.9329218953353	0.5
AGCTCCTAGGATGGTC_4	TCF7	1.96904839138166	0.5
AGCTCCTCAAGCGTAG_4	TCF7	1.7438814484186	0.5
AGCTCCTGTTCGTCTC_4	TCF7	3.41214566247866	0.5
AGCTCCTTCGCAGGCT_4	TCF7	1.06864720734524	0.5
AGCTCTCAGGAGTTGC_4	TCF7	11.3961718748563	0.5
AGCTCTCCAAAGAATC_4	TCF7	8.63083907821379	0.5
AGCTCTCCAAATCCGT_4	TCF7	14.2354020604355	1.62871851710565
AGCTCTCGTGAGTATA_4	TCF7	17.1599919763902	0.5
AGCTTGAGTACCGCTG_4	TCF7	14.1118150969926	0.5
AGCTTGATCCTGTACC_4	TCF7	4.95279130813166	0.5
AGCTTGATCGGATGTT_4	TCF7	3.18179154583128	1.78871714532871
AGGCCACAGCAATATG_4	TCF7	16.9326335562138	0.5
AGGCCACCAACAACCT_4	TCF7	21.1095906066062	0.5
AGGCCACGTCAAGCGA_4	TCF7	0.533492567503951	0.5
AGGCCGTAGCGTTTAC_4	TCF7	20.7933001625899	0.5
AGGCCGTAGTTCGATC_4	TCF7	1.17930258389019	0.5
AGGCCGTCAGTCCTTC_4	TCF7	18.2749063008763	0.5
AGGCCGTGTTCGTCTC_4	TCF7	20.4543157845526	0.5
AGGCCGTTCATGCAAC_4	TCF7	0.61787431490291	0.5
AGGCCGTTCTTAGCCC_4	TCF7	2.37433955685525	0.5
AGGGAGTTCACCCTCA_4	TCF7	0.821840780341672	0.5
AGGGAGTTCATAAAGG_4	TCF7	0.495766425096524	0.5
AGGGATGCACGACTCG_4	TCF7	12.7691294104667	0.5
AGGGATGGTGCGGTAA_4	TCF7	0.726870875491756	0.5
AGGGTGAAGCGATCCC_4	TCF7	5.27372287534356	0.5
AGGGTGATCTCGAGTA_4	TCF7	15.1383836935045	0.5
AGGTCATAGCCATCGC_4	TCF7	20.9184478822898	0.5
AGGTCATGTTCAGTAC_4	TCF7	21.0171798090469	0.5
AGGTCCGAGAGTCTGG_4	TCF7	2.37433881054368	0.5
AGGTCCGAGCTATGCT_4	TCF7	12.4612812039074	0.5
AGGTCCGGTTCCGTCT_4	TCF7	8.89041906743324	0.5
AGGTCCGTCCTATTCA_4	TCF7	20.5059434558629	0.5
AGTAGTCAGTCAAGGC_4	TCF7	11.5508628827468	0.5
AGTAGTCGTGAACCTT_4	TCF7	3.18539134274612	0.5
AGTAGTCTCGAGCCCA_4	TCF7	0.59706428656648	0.9279609514689
AGTCTTTGTAGCTTGT_4	TCF7	2.04715385957224	0.5
AGTGAGGAGCACAGGT_4	TCF7	0.511074722889747	0.5
AGTGAGGCAACTTGAC_4	TCF7	0.783114866977145	0.5
AGTGAGGCAGGATCGA_4	TCF7	3.95245927622273	0.5
AGTGAGGCAGTATAAG_4	TCF7	2.08254577997046	0.5
AGTGAGGCATTGTGCA_4	TCF7	20.4655362544713	0.5
AGTGAGGGTCTAAAGA_4	TCF7	13.3944260991211	0.5
AGTGAGGGTTGCTCCT_4	TCF7	20.2713285436788	0.5
AGTGGGACATCCTTGC_4	TCF7	4.9086455884206	0.5
AGTGGGACATGGAATA_4	TCF7	2.081216750633	0.5
AGTGGGAGTCTGATCA_4	TCF7	9.52709056680138	0.5
AGTGGGAGTTAAGGGC_4	TCF7	10.5536070525648	0.5
AGTGGGATCCACTCCA_4	TCF7	2.37433806423211	0.5
AGTGGGATCGGTCTAA_4	TCF7	2.07329124973686	0.5
AGTGGGATCGTCCAGG_4	TCF7	3.71038557507115	0.59531774120117
AGTGGGATCTGGCGTG_4	TCF7	20.6439264655911	0.5
AGTGTCAAGAGGTTGC_4	TCF7	1.30056898019149	3.5137072358213
AGTGTCACATTCTCAT_4	TCF7	8.64160111457142	0.5
AGTGTCAGTGAACCTT_4	TCF7	20.6851341826333	0.5
AGTGTCAGTGGCTCCA_4	TCF7	21.3057866852471	0.5
AGTGTCATCGGCATCG_4	TCF7	15.1155886879735	0.5
AGTTGGTAGAGATGAG_4	TCF7	14.4243954409386	0.5
AGTTGGTCATCCGGGT_4	TCF7	20.2328951005482	0.5
AGTTGGTGTACAGTTC_4	TCF7	0.630414007492663	0.5
AGTTGGTGTTGAGTTC_4	TCF7	15.1739768531051	0.5
AGTTGGTGTTTGACAC_4	TCF7	9.74917727400627	0.5
AGTTGGTTCCGAGCCA_4	TCF7	2.00627818437341	0.5
ATAACGCCAGGGTTAG_4	TCF7	12.9138294931115	0.5
ATAACGCGTCACACGC_4	TCF7	6.12400560899183	0.5
ATAACGCGTCGCATAT_4	TCF7	20.44902847833	0.5
ATAACGCGTGAGTGAC_4	TCF7	9.29148601949564	0.5
ATAAGAGAGGGCTTGA_4	TCF7	0.40037369614126	0.5
ATAAGAGCAATTCCTT_4	TCF7	0.700240330990656	0.5
ATAAGAGTCCGGGTGT_4	TCF7	2.11466909132333	0.5
ATAAGAGTCTTTACGT_4	TCF7	3.38349878424366	0.5
ATAGACCCACAGCCCA_4	TCF7	8.85502040025744	0.5
ATAGACCGTCAAGCGA_4	TCF7	2.11197488261795	0.5
ATAGACCGTCCAGTAT_4	TCF7	13.9592175629303	0.5
ATAGACCTCTGTTGAG_4	TCF7	11.9922014163997	0.5
ATCACGACAAGTCTAC_4	TCF7	0.394009937795588	0.61666770931179
ATCACGATCCGTCATC_4	TCF7	0.751523539753295	0.5
ATCACGATCCTGCTTG_4	TCF7	0.674438006032186	0.5
ATCACGATCTAACTCT_4	TCF7	1.50781313023503	0.5
ATCATCTAGCTCCTCT_4	TCF7	21.8791940773611	0.5
ATCATCTCATCGTCGG_4	TCF7	3.14929987846237	0.5
ATCATCTCATCTCCCA_4	TCF7	3.03911494613047	0.5
ATCATCTGTGACTACT_4	TCF7	0.470513909518601	4.64762780037595
ATCATCTGTTGGTTTG_4	TCF7	21.547868579929	0.5
ATCATCTTCTCGCATC_4	TCF7	14.2939017044695	0.5
ATCATGGAGTGACATA_4	TCF7	20.2384302838125	0.5
ATCATGGAGTGCTGCC_4	TCF7	0.420584166607609	0.5
ATCATGGGTCACACGC_4	TCF7	2.10367870391742	0.511864240669247
ATCCACCTCCTCCTAG_4	TCF7	1.56598265350926	0.5
ATCCACCTCTTGAGGT_4	TCF7	2.37433731792054	0.5
ATCCACCTCTTTCCTC_4	TCF7	19.601647049799	1.49415255750129
ATCCGAAAGACCGGAT_4	TCF7	2.21146071476325	0.5
ATCCGAACACGTTGGC_4	TCF7	7.14125138877914	0.5
ATCCGAAGTGACAAAT_4	TCF7	0.519676523924297	0.5
ATCCGAATCCACGCAG_4	TCF7	1.98352413424954	2.17017119721521
ATCGAGTAGATGTGTA_4	TCF7	9.56950716187037	0.5
ATCGAGTTCCGAACGC_4	TCF7	2.08759939856753	0.5
ATCTACTAGTGACTCT_4	TCF7	3.40842984879443	0.792970518252468
ATCTACTAGTTACCCA_4	TCF7	8.62753483658249	0.5
ATCTACTCAAGAGGCT_4	TCF7	9.57164359647442	0.5
ATCTACTCACGTGAGA_4	TCF7	9.43543534894165	0.5
ATCTACTCAGTTAACC_4	TCF7	7.13803376120959	0.5
ATCTGCCAGCGATGAC_4	TCF7	0.824805244163938	0.5
ATCTGCCGTGCGAAAC_4	TCF7	7.3523409356583	0.5
ATGAGGGCATTCTCAT_4	TCF7	16.4941779969754	0.5
ATGCGATAGTTATCGC_4	TCF7	13.1268311411488	0.5
ATGCGATCAGATGAGC_4	TCF7	20.9652093764108	0.5
ATGCGATCATTGGCGC_4	TCF7	1.83338678733065	0.5
ATGCGATGTCCGAAGA_4	TCF7	4.5228016213442	0.5
ATGCGATTCGGTCCGA_4	TCF7	3.92297447413874	0.5
ATGGGAGAGGTGCTAG_4	TCF7	7.95347231713162	0.5
ATGGGAGCAAAGCGGT_4	TCF7	20.9761617217224	0.5
ATGGGAGCAAGCCCAC_4	TCF7	2.05519462747358	0.5
ATGGGAGCAAGCTGTT_4	TCF7	0.761407480404027	0.975278011760681
ATGGGAGGTGGTACAG_4	TCF7	0.62007309184868	0.5
ATGGGAGGTTACGGAG_4	TCF7	9.09537445346688	0.5
ATGTGTGCAGCTGGCT_4	TCF7	14.4274370900696	0.5
ATGTGTGCATCTACGA_4	TCF7	21.5865958536627	0.5
ATTACTCCACTCGACG_4	TCF7	0.81146288318423	0.5
ATTATCCCATGTCCTC_4	TCF7	20.4052540394602	0.5
ATTATCCGTGGTCCGT_4	TCF7	2.10845996730588	0.5
ATTATCCGTTATCACG_4	TCF7	2.05209347044116	0.5
ATTCTACCATGCGCAC_4	TCF7	1.96739737098988	0.5
ATTCTACTCACCCGAG_4	TCF7	8.79901145542345	0.5
ATTGGACAGGCTAGCA_4	TCF7	0.718198313781753	1.76334820510414
ATTGGACCAACTTGAC_4	TCF7	0.63535630018744	0.5
ATTGGACCATTCTTAC_4	TCF7	2.15299991898537	0.5
ATTGGACGTCCGAATT_4	TCF7	6.72207592705488	0.5
ATTGGACGTGCCTGCA_4	TCF7	11.5814323467224	0.5
ATTGGTGAGCTGCAAG_4	TCF7	19.3614286833086	0.5
ATTGGTGAGCTTATCG_4	TCF7	0.706088619082296	0.5
ATTGGTGAGTAGGTGC_4	TCF7	9.03504778297606	0.5
ATTGGTGCAGTCCTTC_4	TCF7	0.671289407437459	0.5
ATTGGTGCATGCCCGA_4	TCF7	1.37850045152887	0.5
ATTGGTGTCCGTAGTA_4	TCF7	0.530596647435849	0.5
ATTTCTGAGAAAGTGG_4	TCF7	1.35281856409955	0.5
ATTTCTGAGCGATAGC_4	TCF7	21.4969817507446	0.5
ATTTCTGAGCTTATCG_4	TCF7	11.3889946154248	0.5
CAACCAAGTGCCTGTG_4	TCF7	0.700966660622338	0.5
CAACCTCAGTCAAGGC_4	TCF7	14.7085774241199	0.5
CAACCTCCAACGATCT_4	TCF7	17.6089293014897	0.5
CAACTAGCATACCATG_4	TCF7	5.31273024984722	0.5
CAACTAGGTAGAAGGA_4	TCF7	4.4492793070314	0.5
CAACTAGTCAATCACG_4	TCF7	0.736496644646912	0.5
CAAGAAACAGATTGCT_4	TCF7	20.4942521068986	0.5
CAAGAAAGTGAGGGTT_4	TCF7	6.58558580011446	0.5
CAAGATCCATGCCTAA_4	TCF7	0.722763722548339	0.5
CAAGATCGTCGGATCC_4	TCF7	5.52575272781911	0.5
CAAGATCGTTCAACCA_4	TCF7	21.3645441927189	0.5
CAAGGCCAGTGTCCCG_4	TCF7	20.4837931535188	0.5
CAAGGCCCACGAAACG_4	TCF7	7.1444379388412	0.5
CAAGTTGAGAACTCGG_4	TCF7	8.89085774991493	0.5
CAAGTTGAGCCGTCGT_4	TCF7	2.37433657160897	0.5
CAAGTTGCAACGCACC_4	TCF7	3.96179399284784	0.5
CAAGTTGCAGGACGTA_4	TCF7	21.059257421602	0.5
CAAGTTGGTTGCTCCT_4	TCF7	11.3313761684204	0.5
CAAGTTGTCCTTCAAT_4	TCF7	3.22019934717445	0.5
CACAAACAGACTGGGT_4	TCF7	0.681587253927745	0.5
CACAAACAGGAGTCTG_4	TCF7	0.812806733148625	0.5
CACAAACAGGCGATAC_4	TCF7	12.4957336078043	0.5
CACACAACACACGCTG_4	TCF7	0.781285172027893	1.16858299017642
CACACAATCTCGGACG_4	TCF7	3.19221414245555	0.5
CACACCTAGCATGGCA_4	TCF7	3.14673093404188	0.845142170997977
CACACCTCAGTAAGCG_4	TCF7	11.3990908819621	0.5
CACACTCCACAACGTT_4	TCF7	0.71432088814589	2.06373948316741
CACACTCCAGTTAACC_4	TCF7	3.51687829356434	1.82824095014192
CACACTCGTTGACGTT_4	TCF7	1.81346408015254	0.5
CACACTCTCTGATTCT_4	TCF7	4.44839415177925	0.5
CACAGGCAGGTACTCT_4	TCF7	1.19647320510266	2.163393920709
CACAGGCCAGTTTACG_4	TCF7	0.698740532312512	0.5
CACAGTACATGCGCAC_4	TCF7	2.00947484709713	0.5
CACAGTACATTAGGCT_4	TCF7	0.464103759599257	0.5
CACAGTAGTTAAAGTG_4	TCF7	0.508005032389836	0.601430878910637
CACAGTATCAACACTG_4	TCF7	1.68144863284583	0.5
CACAGTATCCTAAGTG_4	TCF7	20.5552264347341	0.5
CACATAGCATGCCACG_4	TCF7	7.19937265465662	0.5
CACATAGGTCCTCTTG_4	TCF7	16.042358287326	0.5
CACATAGGTTCATGGT_4	TCF7	0.618363677878848	0.5
CACATAGTCGCAAGCC_4	TCF7	0.543869666627459	0.5
CACATTTAGACAGACC_4	TCF7	20.6627839235856	0.5
CACATTTAGCACGCCT_4	TCF7	4.78097212847513	0.5
CACATTTAGGCCCTTG_4	TCF7	2.16302358556158	0.5
CACATTTCAGTTCATG_4	TCF7	2.108234552478	0.5
CACCACTAGGCGATAC_4	TCF7	3.16355686564215	0.5
CACCACTAGGGAACGG_4	TCF7	20.9182016066879	0.5
CACCACTAGTCTTGCA_4	TCF7	2.86961198915447	0.5
CACCACTCAAGTTGTC_4	TCF7	2.36949332741918	0.5
CACCACTGTACAGACG_4	TCF7	2.05241765227865	0.5
CACCACTGTACGCTGC_4	TCF7	20.3682544531357	0.5
CACCACTGTGAACCTT_4	TCF7	14.2941426624172	0.5
CACCACTGTGGTACAG_4	TCF7	14.376310856092	0.5
CACCACTTCAGAGGTG_4	TCF7	9.39610212540784	0.5
CACCACTTCCTATTCA_4	TCF7	0.66804968916492	0.5
CACCAGGAGCAGATCG_4	TCF7	2.02647518287293	0.581629809380465
CACCAGGAGTACGTTC_4	TCF7	0.627845500706044	0.5
CACCAGGGTTACCAGT_4	TCF7	4.43465765734225	0.5
CACCAGGTCAGTTTGG_4	TCF7	2.37017442613064	0.5
CACCAGGTCCGCATCT_4	TCF7	1.98858839408351	0.5
CACCAGGTCGTCTGCT_4	TCF7	0.568492461356476	0.5
CACCTTGAGTCGTACT_4	TCF7	4.48766629833111	0.5
CACCTTGCAAGCGCTC_4	TCF7	9.26835168796004	0.5
CACTCCAAGTGTGAAT_4	TCF7	0.479328702579483	2.97006623412523
CACTCCAGTCCAACTA_4	TCF7	0.74875329204304	0.5
CACTCCAGTGACGGTA_4	TCF7	0.605660140941545	0.5
CACTCCATCAGTCAGT_4	TCF7	0.676870663414222	0.5
CACTCCATCTACTTAC_4	TCF7	20.3794025332582	0.5
CAGAATCCATACTACG_4	TCF7	14.6949125205725	0.5
CAGAATCCATCGATGT_4	TCF7	0.605723069779308	0.5
CAGAATCTCCTTTACA_4	TCF7	0.793119113946833	0.5
CAGAGAGAGCAGGTCA_4	TCF7	14.689651115598	0.5
CAGAGAGCAGGGTATG_4	TCF7	13.5872497730256	0.5
CAGAGAGCATCACGAT_4	TCF7	11.4196646847939	1.6276382463698
CAGATCATCGTACGGC_4	TCF7	0.560362251398916	0.5
CAGCAGCAGCCAGTTT_4	TCF7	0.63798562078799	0.864035864817115
CAGCAGCAGCCCAGCT_4	TCF7	20.2963156606473	0.5
CAGCAGCAGCCCGAAA_4	TCF7	2.19835100837155	0.5
CAGCAGCCACACATGT_4	TCF7	0.657462789296323	0.626335057603328
CAGCAGCTCGGCGGTT_4	TCF7	20.797588945042	0.5
CAGCATAAGAAGGGTA_4	TCF7	3.26679977860817	0.5
CAGCATACATGCCTTC_4	TCF7	8.84678573514453	0.5
CAGCATAGTGTGAAAT_4	TCF7	4.63731066706225	0.859438365318963
CAGCCGAAGAACAACT_4	TCF7	2.07806364565035	1.42820734122125
CAGCCGATCTGCGTAA_4	TCF7	12.0810787428564	2.74713795290544
CAGCGACTCTAGCACA_4	TCF7	12.0515917052567	0.5
CAGCTAAAGGAATTAC_4	TCF7	0.45409839460072	0.525363724164097
CAGCTAAGTCTCCATC_4	TCF7	5.50414461530822	0.5
CAGCTGGAGGGAAACA_4	TCF7	2.78861293777467	0.5
CAGCTGGAGTGTTTGC_4	TCF7	20.7453209029954	0.5
CAGCTGGGTCTTCGTC_4	TCF7	0.759057947277688	0.5
CAGCTGGTCATTGCGA_4	TCF7	5.91029229470129	0.529409657047865
CAGGTGCCAGATCTGT_4	TCF7	19.5843120108531	0.5
CAGGTGCGTGGAAAGA_4	TCF7	13.2297701554207	0.5
CAGGTGCTCCTAGGGC_4	TCF7	1.96733026516437	0.5
CAGTAACCACGAAACG_4	TCF7	21.0655770492107	0.5
CAGTAACCATGACATC_4	TCF7	14.4617345915536	0.5
CAGTCCTAGCCCAACC_4	TCF7	15.6115392473221	5.58917367464409
CAGTCCTAGTACGACG_4	TCF7	0.780626453899937	0.527095546651289
CAGTCCTAGTCCGTAT_4	TCF7	21.0437610538864	0.5
CAGTCCTCACGTGAGA_4	TCF7	21.0636786788357	0.5
CAGTCCTCATCGGTTA_4	TCF7	0.855992345417419	0.5
CAGTCCTGTCACAAGG_4	TCF7	21.6033314864811	0.644873246931504
CAGTCCTTCATAACCG_4	TCF7	12.089261686536	0.5
CAGTCCTTCGTCGTTC_4	TCF7	0.348436491906998	0.5
CAGTCCTTCTGTACGA_4	TCF7	0.498049136584265	0.536747175705637
CATATGGTCTGTCCGT_4	TCF7	2.3743358252974	0.5
CATATTCAGGCTATCT_4	TCF7	15.1439796243058	0.5
CATATTCCAAGCTGGA_4	TCF7	6.3177985152587	0.5
CATATTCCAATGCCAT_4	TCF7	21.1949513793736	0.5
CATATTCGTGAGGCTA_4	TCF7	6.31459031888663	0.5
CATATTCGTTGCGTTA_4	TCF7	6.54748619967592	2.64515854735795
CATCAGAAGTGAAGTT_4	TCF7	20.2488089973645	0.5
CATCCACCACGCGAAA_4	TCF7	1.9711030312179	0.5
CATCCACGTACCGTAT_4	TCF7	8.86799782427308	0.5
CATCCACGTCGCGAAA_4	TCF7	16.2589568151889	0.5
CATCCACTCCCAAGTA_4	TCF7	4.91224613414688	0.5
CATCCACTCCGCGTTT_4	TCF7	5.51043398628936	0.5
CATCCACTCGTCTGAA_4	TCF7	1.83803931258737	0.5
CATCGAACACCTTGTC_4	TCF7	3.16702846774246	0.5
CATCGAAGTCTCTTAT_4	TCF7	0.768751483486519	0.5
CATCGAATCCGAATGT_4	TCF7	14.6077827033183	0.5
CATCGAATCTCGCTTG_4	TCF7	6.72178353682135	0.5
CATCGGGAGCAATATG_4	TCF7	9.83408759950792	0.5
CATCGGGAGGACTGGT_4	TCF7	2.37433507898583	1.07157157764052
CATCGGGCAGCTCGAC_4	TCF7	20.6279304624406	0.5
CATCGGGTCAGGTAAA_4	TCF7	20.3087495585378	0.5
CATCGGGTCCTCTAGC_4	TCF7	3.34559287764075	0.5
CATCGGGTCTCGCATC_4	TCF7	1.41171876727888	0.5
CATGACAAGGCGATAC_4	TCF7	12.6499489436664	0.5
CATGACACACAGCGTC_4	TCF7	5.31716870112925	0.5
CATGACAGTCACCCAG_4	TCF7	2.37433433267427	0.5
CATGACAGTCATCGGC_4	TCF7	4.84393269299556	0.5
CATGACATCGTAGATC_4	TCF7	13.3958713463223	0.5
CATGACATCTCTTGAT_4	TCF7	20.2476377297418	0.5
CATGCCTCACGCATCG_4	TCF7	21.4058451042152	0.5
CATGCCTGTCCTCCAT_4	TCF7	8.171742820768	0.5
CATGCCTTCCTTCAAT_4	TCF7	2.00952544887162	0.5
CATGCCTTCTCTAGGA_4	TCF7	12.3552863579652	0.5
CATGGCGAGCCAACAG_4	TCF7	12.9952415928793	0.5
CATGGCGAGCTACCTA_4	TCF7	20.6076686473388	0.5
CATGGCGAGTCGAGTG_4	TCF7	1.94595680551615	0.5
CATGGCGAGTGTTAGA_4	TCF7	4.1301249682985	0.5
CATGGCGCAAAGGCGT_4	TCF7	20.6823171138759	0.5
CATGGCGCAATGGACG_4	TCF7	0.739789846108701	0.5
CATGGCGGTCACTGGC_4	TCF7	0.54651485967294	3.08737286259714
CATGGCGTCCACTCCA_4	TCF7	2.14333493612465	0.5
CATTATCGTACTTAGC_4	TCF7	3.890713883233	0.5
CATTATCTCATCTGTT_4	TCF7	9.16059579394686	0.5
CATTATCTCCTTGGTC_4	TCF7	2.80831961091555	1.15744436917341
CATTCGCAGTAAGTAC_4	TCF7	20.4273320143999	0.5
CATTCGCGTGCAACGA_4	TCF7	6.96504483362116	0.5
CATTCGCTCACCTCGT_4	TCF7	0.979138682105265	0.5
CATTCGCTCAGCGACC_4	TCF7	6.82988007903374	0.5
CCAATCCAGGCATTGG_4	TCF7	0.49686539435199	0.5
CCACCTAAGGAGCGAG_4	TCF7	2.3743335863627	0.719973627043091
CCACCTACACTTACGA_4	TCF7	2.03241361734565	0.5
CCACCTACAGCCAGAA_4	TCF7	17.828265252305	0.5
CCACCTAGTATATCCG_4	TCF7	6.72393579221691	0.5
CCACCTAGTGCCTTGG_4	TCF7	0.626525512452298	0.5
CCACCTAGTTGGAGGT_4	TCF7	2.69811942212767	0.5
CCACGGAAGACTAGAT_4	TCF7	1.19504186248177	1.48029907900434
CCACGGAAGGATTCGG_4	TCF7	0.624538577842931	0.862392687504476
CCACGGAAGTGTCCCG_4	TCF7	6.50769293353339	0.50207607329368
CCACGGACAAGTACCT_4	TCF7	0.335490489433062	0.5
CCACGGACACTCGACG_4	TCF7	7.76173167191941	0.5
CCACGGACAGGTCTCG_4	TCF7	0.501285241970634	0.5
CCACGGAGTCTTTCAT_4	TCF7	13.2577650952485	0.5
CCACGGATCATTTGGG_4	TCF7	5.04689979521803	0.5
CCACGGATCCTGTAGA_4	TCF7	0.499807751890956	0.56063968428806
CCACGGATCTACGAGT_4	TCF7	0.462352568310113	0.5
CCACTACAGTCTTGCA_4	TCF7	14.6022486742777	0.5
CCACTACGTCCGAACC_4	TCF7	13.6487432243456	0.5
CCACTACGTCTTCTCG_4	TCF7	0.568760546167423	4.19532575005284
CCAGCGACAGGGATTG_4	TCF7	1.24667811707836	0.5
CCAGCGACATTAGCCA_4	TCF7	0.664254433667525	0.5
CCAGCGAGTAGGACAC_4	TCF7	4.50084358614589	0.5
CCAGCGATCCATTCTA_4	TCF7	20.8244430235871	0.5
CCATGTCAGAACTGTA_4	TCF7	21.043471546957	0.5
CCATGTCAGGTGGGTT_4	TCF7	0.638621952191758	0.5
CCATGTCGTACCGGCT_4	TCF7	2.08967994567563	0.5
CCATGTCTCATGTCTT_4	TCF7	8.81156468531824	0.696982399171212
CCATGTCTCCCATTTA_4	TCF7	15.5933147152956	1.24746029879432
CCATGTCTCTTGTACT_4	TCF7	8.59865736672583	0.5
CCATTCGTCAGCTCGG_4	TCF7	11.8291659282646	0.5
CCATTCGTCAGTACGT_4	TCF7	1.22305250704827	0.5
CCATTCGTCGGAGCAA_4	TCF7	0.436645951948967	0.5
CCCAATCGTCGCGTGT_4	TCF7	0.490001651592093	0.5
CCCAATCTCACAGTAC_4	TCF7	20.3511969200763	0.5
CCCAATCTCTTATCTG_4	TCF7	0.57855837473366	0.5
CCCATACTCTCAACTT_4	TCF7	18.7182150998071	0.5
CCCTCCTAGGAACTGC_4	TCF7	3.22328803632873	0.5
CCCTCCTCAGCGTCCA_4	TCF7	5.26959732759553	0.5
CCCTCCTCAGGGTTAG_4	TCF7	20.2843031911542	0.5
CCCTCCTCATTTGCTT_4	TCF7	19.5647598549605	0.5
CCCTCCTTCTCAACTT_4	TCF7	15.8062835311472	0.5
CCGGGATTCCGCTGTT_4	TCF7	0.519349180840888	0.5
CCGGGATTCGCGATCG_4	TCF7	9.62977933923566	0.5
CCGGTAGAGGAATTAC_4	TCF7	14.3179855894438	0.5
CCGGTAGAGGGCTCTC_4	TCF7	11.9848313430691	7.44684980602957
CCGGTAGAGTGTACCT_4	TCF7	15.7345693585429	0.5
CCGGTAGGTAGTAGTA_4	TCF7	10.8778785139822	0.5
CCGGTAGGTTCCGTCT_4	TCF7	21.1052105153784	0.5
CCGTACTAGCTGCCCA_4	TCF7	6.73681173446856	0.988172488830587
CCGTACTCAGGCTCAC_4	TCF7	9.20572293942919	0.5
CCGTACTGTAGCACGA_4	TCF7	7.27854079444657	0.5
CCGTGGAGTGCTAGCC_4	TCF7	9.20197899589324	0.5
CCGTGGAGTTCCATGA_4	TCF7	0.697091375167118	0.552035221223106
CCGTGGATCTGGTGTA_4	TCF7	8.94800212353965	0.5
CCGTTCACACCAGATT_4	TCF7	2.37433284005113	0.5
CCGTTCAGTTCGAATC_4	TCF7	0.614782264683221	0.5
CCGTTCATCAACGAAA_4	TCF7	5.70382655313076	1.41765244604742
CCTAAAGGTAGCGTCC_4	TCF7	6.51312671902321	0.5
CCTAAAGTCTCTTATG_4	TCF7	6.3060770092857	0.5
CCTACACCAGCTGTAT_4	TCF7	8.90117812952403	0.5
CCTACACCATGGTCTA_4	TCF7	2.37433209373956	0.5
CCTACACGTTCGCTAA_4	TCF7	0.584827667293263	0.5
CCTACCACACGACGAA_4	TCF7	0.673108921254779	0.5
CCTACCACACGGCGTT_4	TCF7	2.37433134742799	0.5
CCTAGCTCAATAGCGG_4	TCF7	1.64469838492816	0.5
CCTAGCTCATGCAACT_4	TCF7	2.05302643772195	0.5
CCTAGCTGTCCCTACT_4	TCF7	7.75025269991614	0.5
CCTAGCTGTGTGGCTC_4	TCF7	2.13222179946215	0.5
CCTAGCTTCTATCCCG_4	TCF7	12.9157522427734	0.5
CCTAGCTTCTTCATGT_4	TCF7	14.233781809828	0.5
CCTATTAAGCCTTGAT_4	TCF7	16.2687348501245	0.5
CCTATTATCAGGTTCA_4	TCF7	6.37487436396609	0.5
CCTCAGTAGGCATGTG_4	TCF7	0.563760408851981	0.5
CCTCAGTCATCCGGGT_4	TCF7	2.02813593213715	0.5
CCTCAGTGTACCCAAT_4	TCF7	2.37433060111642	0.5
CCTCAGTTCGGTGTTA_4	TCF7	9.15714941602026	0.5
CCTCTGACAGCTTCGG_4	TCF7	5.5208162162485	0.5
CCTCTGAGTGAAATCA_4	TCF7	0.309910254331207	0.5
CCTCTGATCGTAGATC_4	TCF7	9.76168450961972	0.5
CCTTACGCAGCCTGTG_4	TCF7	16.1438530036093	0.5
CCTTACGCATCAGTCA_4	TCF7	5.88475060865948	0.5
CCTTACGGTAAGTGGC_4	TCF7	2.15493667483082	0.5
CCTTACGGTTCGGGCT_4	TCF7	20.4805374367894	0.5
CCTTACGTCGTCCGTT_4	TCF7	1.74053964640816	0.5
CCTTCCCAGACGCAAC_4	TCF7	14.6710634678507	0.5
CCTTCCCAGAGTAAGG_4	TCF7	9.60789821455634	0.53368150973982
CCTTCCCCATCCGTGG_4	TCF7	1.96947361588984	0.5
CCTTCCCTCTCGCTTG_4	TCF7	0.580394543224601	1.74329294729167
CCTTCCCTCTCTGAGA_4	TCF7	13.0945100479358	0.5
CCTTCGAAGGTGACCA_4	TCF7	9.01024892968517	1.33435559634968
CCTTCGACAGCGTAAG_4	TCF7	21.0943016502287	0.5
CCTTCGATCAACACCA_4	TCF7	0.533705681773057	0.5
CCTTTCTCACTTAAGC_4	TCF7	4.52629061030347	0.5
CCTTTCTTCCCTAACC_4	TCF7	11.5797861920259	0.5
CGAACATAGAGTGACC_4	TCF7	5.5041282892801	0.5
CGAACATAGCGCTTAT_4	TCF7	0.479634499025978	1.5957691818236
CGAACATCACAGCGTC_4	TCF7	2.619351472202	0.5
CGAACATCAGTCGATT_4	TCF7	12.8935264842516	0.5
CGAACATTCGCCGTGA_4	TCF7	3.20098517777735	0.5
CGAATGTAGGACACCA_4	TCF7	4.9044553582427	0.5
CGAATGTAGTAGATGT_4	TCF7	0.709795859266226	0.5
CGAATGTCAGACAGGT_4	TCF7	0.565772383292597	0.723091171596303
CGAATGTCAGATCCAT_4	TCF7	0.64957874386972	0.5
CGAATGTCAGATCTGT_4	TCF7	0.48037148738312	2.02407847128097
CGAATGTTCTCTGTCG_4	TCF7	0.453712981999506	0.5
CGACCTTGTTAAAGAC_4	TCF7	12.9268648534715	0.5
CGACCTTTCAGTTCGA_4	TCF7	6.3853049427713	0.5
CGACCTTTCGCGATCG_4	TCF7	0.305636583911625	0.5
CGACTTCAGGGTTCCC_4	TCF7	18.494805730559	0.5
CGACTTCCACGGACAA_4	TCF7	2.01120451880405	0.5
CGACTTCCATGCAATC_4	TCF7	8.63413949009552	0.5
CGACTTCCATTACCTT_4	TCF7	0.520362991062112	0.5
CGACTTCTCCGCATCT_4	TCF7	2.96897075150865	0.5
CGACTTCTCGTGTAGT_4	TCF7	2.67787323771913	0.5
CGAGAAGAGCTAGTTC_4	TCF7	14.0951132574869	0.5
CGAGAAGAGGGAACGG_4	TCF7	1.21681361253799	0.666606067395125
CGAGAAGCATGTCGAT_4	TCF7	0.602734274408556	0.5
CGAGAAGGTAAACACA_4	TCF7	8.86885650585049	0.5
CGAGAAGGTACAGTGG_4	TCF7	0.594294999224669	0.5
CGAGAAGGTACCGAGA_4	TCF7	0.582497101928266	0.838801724460975
CGAGAAGGTACCTACA_4	TCF7	3.21658308707788	0.5
CGAGAAGTCGATGAGG_4	TCF7	21.6165348967979	0.5
CGAGCACAGAATGTGT_4	TCF7	7.07823758407756	0.5
CGAGCACAGTGACATA_4	TCF7	0.450127314318831	0.539286685623648
CGAGCACTCAAACAAG_4	TCF7	19.8059197811303	0.5
CGAGCACTCGAATGGG_4	TCF7	0.650295333833888	0.551801302260401
CGAGCACTCGCCATAA_4	TCF7	3.18053726387934	0.5
CGAGCCACAGCTTCGG_4	TCF7	9.20271287204975	0.5
CGAGCCACATCAGTAC_4	TCF7	3.913475264686	0.506098540115176
CGAGCCAGTCCAAGTT_4	TCF7	9.96045476315646	1.77937942243168
CGAGCCATCGCAAGCC_4	TCF7	12.1143221008974	0.5
CGAGCCATCGGCCGAT_4	TCF7	2.37432985480485	0.5
CGATCGGAGATCTGCT_4	TCF7	1.93811943000084	1.50068636167175
CGATCGGCACGTAAGG_4	TCF7	4.24792935186467	0.5
CGATCGGCATTGGCGC_4	TCF7	3.875250754712	0.567271335581379
CGATCGGGTTAAGAAC_4	TCF7	1.4138233028433	1.74531819099328
CGATCGGTCGAGAGCA_4	TCF7	2.08081657350998	0.733167974508116
CGATGGCAGATCTGCT_4	TCF7	13.6758284911078	0.5
CGATGGCGTGCGGTAA_4	TCF7	12.8418184627086	0.5
CGATGGCTCAGTGCAT_4	TCF7	0.970123976658789	0.5
CGATGTAAGTTACGGG_4	TCF7	20.6606915027311	0.5
CGATGTACACTTGGAT_4	TCF7	8.19244564698756	0.5
CGATGTAGTCTAGCGC_4	TCF7	11.7773308696239	0.5
CGATTGAAGCACGCCT_4	TCF7	0.616737559925298	0.5
CGATTGACACGGCGTT_4	TCF7	0.425567326646545	0.5
CGATTGACATCGGAAG_4	TCF7	2.37432910849329	0.5
CGATTGAGTCTGCAAT_4	TCF7	9.35376859992519	0.5
CGATTGATCCGTAGTA_4	TCF7	0.560165802017115	0.5
CGATTGATCTACGAGT_4	TCF7	20.8715358222547	0.5
CGCCAAGTCCTACAGA_4	TCF7	9.57377485138198	0.5
CGCGGTACAGTCGATT_4	TCF7	5.35247552547756	0.5
CGCGGTACATGCAATC_4	TCF7	2.11425398684193	0.5
CGCGGTAGTCCGAGTC_4	TCF7	5.5704406906158	0.5
CGCGGTAGTTCCACAA_4	TCF7	2.37432836218172	0.5
CGCGTTTAGGAGTAGA_4	TCF7	0.76275844981745	0.5
CGCGTTTCATCACGTA_4	TCF7	4.65202397179697	0.5
CGCGTTTGTCGCCATG_4	TCF7	0.692536102431596	0.5
CGCGTTTGTGACCAAG_4	TCF7	5.24051887649968	0.5
CGCTATCCAAGCTGAG_4	TCF7	15.1239442876145	0.5
CGCTATCGTAGCGCTC_4	TCF7	9.28425024325212	0.5
CGCTATCGTGAAGGCT_4	TCF7	2.37432761587015	0.5
CGCTGGAAGATCCCGC_4	TCF7	20.9347293288077	0.5
CGCTGGAAGGAACTGC_4	TCF7	0.669753293332364	0.5
CGCTGGAAGTGTACCT_4	TCF7	20.6808107002716	0.5
CGCTGGACATGCAATC_4	TCF7	1.97209483518712	0.5
CGCTGGAGTCATCGGC_4	TCF7	21.4377564326107	0.5
CGCTGGATCGCACTCT_4	TCF7	0.401325844950678	0.5
CGCTGGATCTTGAGGT_4	TCF7	15.2857381374326	0.5
CGCTTCAAGATGTGTA_4	TCF7	2.0449329850249	0.5
CGCTTCAAGGTTCCTA_4	TCF7	17.8220797922231	0.5
CGCTTCACACATTTCT_4	TCF7	0.736811451423615	3.10868743959895
CGCTTCACAGCCTGTG_4	TCF7	15.329741563759	0.5
CGCTTCATCCGCATCT_4	TCF7	0.525535203569674	0.5
CGGACACGTGACTACT_4	TCF7	2.9599292425409	0.817637313686635
CGGACACGTGATGATA_4	TCF7	20.993410271501	0.5
CGGACGTGTGACGCCT_4	TCF7	2.37432686955858	0.5
CGGACGTGTGCAACGA_4	TCF7	3.34619622858471	0.5
CGGACTGAGAATTGTG_4	TCF7	12.1134777017575	3.01872020806969
CGGACTGCAATGAAAC_4	TCF7	14.3979763206512	0.5
CGGACTGCATGATCCA_4	TCF7	3.01746264964721	0.5
CGGACTGGTTTCCACC_4	TCF7	7.97651695574473	1.01450108891966
CGGAGCTCAGCGTCCA_4	TCF7	0.152202476692665	0.512608416966771
CGGAGCTTCCCAACGG_4	TCF7	0.473050241549477	2.23320227734701
CGGCTAGAGACCCACC_4	TCF7	12.9399832581885	0.5
CGGCTAGAGACCTTTG_4	TCF7	12.1532916617108	0.5
CGGCTAGAGTACACCT_4	TCF7	20.6096433826307	0.5
CGGCTAGCATGCAACT_4	TCF7	0.330682941613771	0.5
CGGCTAGCATTGAGCT_4	TCF7	12.7118656501464	0.5
CGGCTAGGTCTTGCGG_4	TCF7	2.11820855053695	0.5
CGGCTAGTCAACCAAC_4	TCF7	0.766707322381956	0.5
CGGCTAGTCACCGGGT_4	TCF7	12.7430792329195	0.5
CGGGTCAAGACTGGGT_4	TCF7	9.73153127520756	0.5
CGGGTCAAGAGTAAGG_4	TCF7	0.741258346538011	0.5
CGGGTCAGTTTCCACC_4	TCF7	20.2328275670631	0.5
CGGTTAAAGGTGTTAA_4	TCF7	20.4233596075526	0.5
CGGTTAACATACGCCG_4	TCF7	2.37432612324701	0.5
CGGTTAACATGGATGG_4	TCF7	21.7544133992131	0.5
CGGTTAAGTCCTCTTG_4	TCF7	3.7450618581046	0.5
CGGTTAATCCAAACAC_4	TCF7	20.5662464845583	0.5
CGTAGCGAGCGTGAAC_4	TCF7	2.00592480951268	0.5
CGTAGCGGTAAGAGAG_4	TCF7	2.16814736204015	0.5
CGTAGCGTCGAGAACG_4	TCF7	1.89023084875028	0.5
CGTAGGCAGCTCTCGG_4	TCF7	13.8622446099884	0.5
CGTAGGCGTATAATGG_4	TCF7	2.37432537693544	0.5
CGTAGGCGTCCATCCT_4	TCF7	2.37432463062387	1.07229429654748
CGTAGGCTCATGTCTT_4	TCF7	9.59881834638617	0.5
CGTCACTCATCTACGA_4	TCF7	7.04697752721417	0.5
CGTCAGGAGGAGTCTG_4	TCF7	21.1557085260466	0.5
CGTCAGGAGGCTCAGA_4	TCF7	0.313022025938758	1.011564476857
CGTCAGGCAAGACGTG_4	TCF7	12.6733498266244	1.3661285387708
CGTCAGGGTCCGAATT_4	TCF7	0.664511564861653	4.57094314341088
CGTCAGGGTGCAGTAG_4	TCF7	21.1398381910788	0.5
CGTCAGGGTTTGTGTG_4	TCF7	2.37432388431231	0.5
CGTCCATCATGGTCAT_4	TCF7	20.9343889492059	0.5
CGTCCATGTGGCCCTA_4	TCF7	7.2028002964091	0.5
CGTCTACCAAGTCTGT_4	TCF7	13.9603021385495	0.5
CGTCTACTCTCGCATC_4	TCF7	5.80243170142856	1.47246031919411
CGTGAGCAGTGGTAGC_4	TCF7	14.214746353152	0.5
CGTGAGCTCTTCGGTC_4	TCF7	2.37432313800074	0.5
CGTGTAAAGGAATCGC_4	TCF7	20.460789918187	0.5
CGTGTAACAGTATGCT_4	TCF7	0.778902308177194	0.5
CGTGTAAGTACTCAAC_4	TCF7	0.759636394768268	0.5
CGTGTAAGTATAGGTA_4	TCF7	21.8435554119761	0.5
CGTGTAAGTCGAATCT_4	TCF7	0.740144346159791	0.5
CGTGTAAGTCGCCATG_4	TCF7	21.4845964653697	0.5
CGTGTAAGTTGTCTTT_4	TCF7	12.9069055988374	2.06985681560823
CGTGTCTAGGAGTAGA_4	TCF7	2.37432239168917	0.5
CGTGTCTGTTGGAGGT_4	TCF7	0.650926136990718	0.5
CGTTAGACAAGTAATG_4	TCF7	21.6804572639073	0.5
CGTTAGAGTAGCGCTC_4	TCF7	12.9791529301071	0.5
CGTTAGATCCTTGACC_4	TCF7	20.6315608259143	0.5
CGTTCTGAGACTCGGA_4	TCF7	0.32161477544693	0.5
CGTTCTGAGACTTTCG_4	TCF7	2.3743216453776	1.09318613595666
CGTTCTGAGCAGATCG_4	TCF7	0.612214455239322	0.5
CGTTCTGGTAGTGAAT_4	TCF7	20.7911050858562	0.5
CGTTCTGTCAACACCA_4	TCF7	14.054253053604	0.5
CGTTCTGTCCCAAGAT_4	TCF7	2.37432089906603	0.5
CGTTCTGTCGGTGTTA_4	TCF7	2.03053004608698	0.5
CGTTGGGAGGAGTAGA_4	TCF7	0.392565952188326	0.5
CGTTGGGCAGTAACGG_4	TCF7	7.149462379496	0.5
CGTTGGGCATTTGCCC_4	TCF7	8.84170163458399	0.5
CGTTGGGTCTGTTGAG_4	TCF7	20.6876795098666	0.5
CTAACTTTCGAGAACG_4	TCF7	0.631855680600891	0.5
CTAACTTTCGGATGGA_4	TCF7	20.6291049693618	0.5
CTAACTTTCTTCAACT_4	TCF7	9.74176771266696	0.5
CTAAGACCATCGGACC_4	TCF7	21.0333269685962	0.5
CTAAGACGTTTCGCTC_4	TCF7	12.7541965011548	0.5
CTAAGACTCCACTGGG_4	TCF7	2.37432015275446	0.5
CTAAGACTCCTTGACC_4	TCF7	17.8196244714688	0.5
CTAATGGAGCATGGCA_4	TCF7	3.14840299500999	0.5
CTAATGGCACGAGAGT_4	TCF7	20.8079364452772	0.5
CTAATGGGTAGGAGTC_4	TCF7	20.222912923434	0.5
CTAATGGGTATGAAAC_4	TCF7	4.84683662881418	0.5
CTAATGGGTGATAAAC_4	TCF7	1.38541557692134	0.5
CTAATGGTCCTTGCCA_4	TCF7	3.16226655255965	0.5
CTACACCCAAGAGTCG_4	TCF7	13.8779377370871	0.5
CTACACCCACTAGTAC_4	TCF7	20.6930915450769	0.5
CTACACCCAGCCAGAA_4	TCF7	0.658703355483312	0.5
CTACACCCAGTCACTA_4	TCF7	0.681532029665394	0.5
CTACATTAGGCTAGGT_4	TCF7	7.56461448477009	0.5
CTACATTTCGTCGTTC_4	TCF7	0.815946407630096	0.5
CTACCCAAGATCCCAT_4	TCF7	0.568039870016663	0.5
CTACCCAAGCTGATAA_4	TCF7	9.11956822422997	0.5
CTACCCAGTCTTGCGG_4	TCF7	5.70603817030976	1.59383879613534
CTACCCAGTTGGTGGA_4	TCF7	20.6113950059338	0.5
CTACGTCCACGTTGGC_4	TCF7	9.29097988532539	0.5
CTACGTCCATACGCCG_4	TCF7	0.527764602402169	0.5
CTACGTCGTGACGCCT_4	TCF7	12.7118910469138	0.5
CTACGTCTCTGTCTAT_4	TCF7	8.83479841914679	0.5
CTAGAGTAGTCTCAAC_4	TCF7	5.71374906119804	0.636977124461866
CTAGAGTAGTGAAGTT_4	TCF7	21.1087896663844	0.5
CTAGAGTCAAGTCTAC_4	TCF7	6.11096924056207	1.59051469845328
CTAGAGTGTAACGACG_4	TCF7	1.94147735240214	0.530071962442633
CTAGAGTTCTTGTACT_4	TCF7	0.359763012835161	0.5
CTAGCCTGTGGTGTAG_4	TCF7	1.85208688992215	0.5
CTAGCCTGTGTTTGGT_4	TCF7	0.740723098815551	1.55301115727838
CTAGCCTTCAAGGTAA_4	TCF7	5.70757620090942	0.5
CTAGCCTTCAGTACGT_4	TCF7	20.2909258184412	0.5
CTAGTGAAGTATCGAA_4	TCF7	0.264928112946148	0.5
CTAGTGACACGAAAGC_4	TCF7	2.01085832049597	0.5
CTAGTGAGTGAGTATA_4	TCF7	0.459870112872847	0.695407518764303
CTCACACAGCGTGAGT_4	TCF7	20.4223847148145	0.5
CTCACACCATGTAGTC_4	TCF7	0.643483113119782	1.1694529758458
CTCACACGTCGGCACT_4	TCF7	5.04043676557764	0.5
CTCACACTCGCATGGC_4	TCF7	11.9881955555461	0.5
CTCAGAACACGGTAGA_4	TCF7	20.7230249035892	0.5
CTCAGAACATAGGATA_4	TCF7	0.863427247515718	0.5
CTCAGAAGTCGCTTCT_4	TCF7	13.1322531167943	0.5
CTCAGAATCCCTTGCA_4	TCF7	16.0458663659333	0.5
CTCAGAATCGGTGTCG_4	TCF7	0.707496085119822	0.5
CTCATTAAGTGGAGAA_4	TCF7	2.9729012294776	0.5
CTCATTACAAACGCGA_4	TCF7	0.471903323451703	2.03800456292365
CTCATTACAAGCCGCT_4	TCF7	12.9758701583038	0.5
CTCATTATCAAGAAGT_4	TCF7	5.11995514513851	0.5
CTCATTATCAGGTTCA_4	TCF7	12.9195466727735	0.5
CTCCTAGAGATGCCTT_4	TCF7	21.9584119808445	0.5
CTCCTAGCACGAGAGT_4	TCF7	0.476022436421293	0.5
CTCCTAGCACTGTGTA_4	TCF7	15.5856974661858	0.5
CTCCTAGGTAGAGTGC_4	TCF7	2.06555488902711	0.5
CTCGAAACACTTAAGC_4	TCF7	0.743593735586829	0.5
CTCGAAATCCTTTCTC_4	TCF7	9.07488771576465	0.5
CTCGAGGAGTTACCCA_4	TCF7	16.4976159777473	0.5
CTCGAGGGTGAGGGTT_4	TCF7	20.573497206597	0.5
CTCGGAGCAAGGTGTG_4	TCF7	20.3637848876857	0.5
CTCGGAGTCCACGACG_4	TCF7	0.594095687971361	0.5
CTCGGAGTCTCTTGAT_4	TCF7	0.573838848249983	0.5
CTCGGGAAGAGGGCTT_4	TCF7	4.94218280449676	0.5
CTCGGGAAGGGAAACA_4	TCF7	2.37431940644289	0.5
CTCGGGACAGGGTTAG_4	TCF7	4.83758141722758	0.5
CTCGTACCAGTGAGTG_4	TCF7	21.5931375172986	0.5
CTCGTACGTGATGTGG_4	TCF7	8.9469809890768	0.5
CTCGTCAAGGTAAACT_4	TCF7	0.749463269654634	0.5
CTCGTCACACCGCTAG_4	TCF7	14.3633919320687	0.5
CTCGTCAGTCCATCCT_4	TCF7	2.12749656728154	0.5
CTCGTCAGTTCCGGCA_4	TCF7	20.4196599537607	0.5
CTCGTCATCACATAGC_4	TCF7	0.64754614752135	0.5
CTCGTCATCCGCAAGC_4	TCF7	0.556250708382692	0.5
CTCGTCATCGGAAATA_4	TCF7	0.550489448640806	0.912350833961988
CTCTAATAGAATCTCC_4	TCF7	20.837755260768	0.5
CTCTAATCAGGAATGC_4	TCF7	2.10110959610122	0.5
CTCTACGAGAAGGCCT_4	TCF7	14.6315093970287	0.5
CTCTACGGTCCGTTAA_4	TCF7	15.050871024288	0.5
CTCTACGTCCCAACGG_4	TCF7	8.64133027913863	0.5
CTCTGGTAGAAACCGC_4	TCF7	3.55024112292396	0.5
CTCTGGTAGCCACCTG_4	TCF7	0.781078671283168	0.5
CTCTGGTAGTGGTCCC_4	TCF7	9.27552038286117	0.5
CTCTGGTCAGAAGCAC_4	TCF7	1.96200581439997	0.5
CTCTGGTCAGTTCCCT_4	TCF7	11.7334434302456	0.5
CTCTGGTGTGACGCCT_4	TCF7	9.45554091824766	0.5
CTGAAACAGTAGCGGT_4	TCF7	1.90793297366374	1.20668775318476
CTGAAACTCACTTCAT_4	TCF7	20.8734603542541	0.787805363752752
CTGAAGTAGCGTCTAT_4	TCF7	0.629260139882493	0.5
CTGAAGTGTCGCGAAA_4	TCF7	14.679227718357	0.5
CTGAAGTGTGGCGAAT_4	TCF7	2.01399607450254	0.5
CTGAAGTTCTTTAGGG_4	TCF7	20.320156430302	0.5
CTGATAGAGACTCGGA_4	TCF7	20.3330191999451	0.5
CTGATAGTCCTCATTA_4	TCF7	3.23544955169126	0.5
CTGATCCAGATGTGTA_4	TCF7	11.334327603855	0.5
CTGATCCGTACCGTAT_4	TCF7	3.70731089342758	0.5
CTGATCCGTCAATGTC_4	TCF7	7.16550117979613	0.5
CTGATCCGTGGGTATG_4	TCF7	2.37431866013133	0.5
CTGATCCTCAACACAC_4	TCF7	6.93909483669437	0.5
CTGATCCTCGGTGTTA_4	TCF7	5.24990662935101	0.5
CTGCCTACAAAGCAAT_4	TCF7	21.0564020676502	0.5
CTGCCTACAGTGGGAT_4	TCF7	0.949561842743609	0.5
CTGCCTAGTAGGCTGA_4	TCF7	0.479104820753245	0.5
CTGCCTATCAGTGCAT_4	TCF7	1.7516022565486	0.5
CTGCGGATCCCACTTG_4	TCF7	2.08527394641047	0.5
CTGCTGTAGCGTTGCC_4	TCF7	7.9655310077755	0.5
CTGCTGTCACTGCCAG_4	TCF7	5.15134724336422	0.5
CTGCTGTCAGCCTTTC_4	TCF7	2.06193899875997	0.5
CTGCTGTTCAGTTAGC_4	TCF7	6.8701210974017	0.5
CTGCTGTTCCGTACAA_4	TCF7	0.950454936257368	0.5
CTGGTCTGTCAGCTAT_4	TCF7	0.576006086178612	0.5
CTGGTCTGTCGCTTCT_4	TCF7	20.4467685765561	0.5
CTGGTCTTCAACCAAC_4	TCF7	21.5702655705791	0.5
CTGGTCTTCACGGTTA_4	TCF7	0.639045286785771	0.5
CTGGTCTTCCACGCAG_4	TCF7	3.17129536643259	0.5
CTGTGCTAGTGGGTTG_4	TCF7	12.8051018815876	0.5
CTGTGCTAGTTTCCTT_4	TCF7	20.6558574557273	0.5
CTGTGCTTCGAACTGT_4	TCF7	8.94981881678925	0.5
CTGTGCTTCGAGGTAG_4	TCF7	3.14393363649827	0.5
CTGTTTAGTAAGCACG_4	TCF7	10.0538996949665	0.5
CTGTTTAGTAGAGTGC_4	TCF7	0.566965716853843	1.09084259865753
CTTAACTCACATTTCT_4	TCF7	0.800600343077908	0.5
CTTAACTCACCAGGCT_4	TCF7	12.2033466069878	0.5
CTTAACTCAGCGTTCG_4	TCF7	20.4390782653659	0.5
CTTAACTGTAAGGGCT_4	TCF7	20.4405883222436	0.5
CTTAACTGTACCGTAT_4	TCF7	6.49014411528559	0.5
CTTAACTGTGATAAAC_4	TCF7	5.72369411464876	0.5
CTTAACTTCTTGTATC_4	TCF7	20.6931608851565	0.5
CTTACCGAGATGCCTT_4	TCF7	13.2263339261611	0.5
CTTACCGAGTACTTGC_4	TCF7	0.484547289264313	1.15938366087925
CTTACCGCAGACGCCT_4	TCF7	20.8969164287168	0.5
CTTACCGCAGGTTTCA_4	TCF7	6.33462726498218	0.5
CTTACCGGTAATAGCA_4	TCF7	0.55024037302158	0.5
CTTACCGGTGTGACCC_4	TCF7	2.37431791381976	0.5
CTTACCGTCATGTCTT_4	TCF7	2.285732711908	0.5
CTTAGGACAGCTGTTA_4	TCF7	2.97209101458637	1.66261645645604
CTTAGGAGTCTCTCGT_4	TCF7	16.7189318136371	0.5
CTTAGGATCGACAGCC_4	TCF7	8.59833654200579	0.5
CTTCTCTAGGATGGAA_4	TCF7	3.2042876302766	0.5
CTTCTCTAGTTGTAGA_4	TCF7	8.95565134885967	0.5
CTTCTCTCAGTTAACC_4	TCF7	0.63134247679792	2.02140476111779
CTTCTCTGTCGAGATG_4	TCF7	20.5651904750904	0.5
CTTCTCTTCACGACTA_4	TCF7	20.4264503708212	0.5
CTTGGCTAGAGTGAGA_4	TCF7	21.9590751163976	0.5
CTTGGCTAGATGAGAG_4	TCF7	2.37431716750819	0.721314943981611
CTTGGCTAGCACAGGT_4	TCF7	14.6762265745022	2.45654610974124
CTTGGCTAGTGTTAGA_4	TCF7	12.6030230066919	0.5
CTTGGCTCAGCTGTTA_4	TCF7	14.8920957452999	0.5
CTTGGCTGTAACGCGA_4	TCF7	9.01176813838234	0.5
CTTTGCGAGAACTGTA_4	TCF7	2.07061669753921	2.84547978407103
CTTTGCGAGTTTAGGA_4	TCF7	14.3435337900277	0.5
CTTTGCGCAATGGTCT_4	TCF7	14.4156428971925	0.589572561669808
CTTTGCGCAGCCACCA_4	TCF7	11.5825222657891	0.5
CTTTGCGGTACATCCA_4	TCF7	0.31201834084552	0.5
GAAACTCAGAAACCAT_4	TCF7	17.1522336941782	0.5
GAAACTCAGCTTATCG_4	TCF7	8.6600028500403	0.5
GAAACTCAGTGGGTTG_4	TCF7	20.8759974952037	0.5
GAAACTCGTTGGAGGT_4	TCF7	12.9693461309972	6.97108606064089
GAAACTCTCCAGAGGA_4	TCF7	12.9575140263994	0.5
GAAACTCTCCCTCTTT_4	TCF7	14.9092211936199	0.5
GAAACTCTCTTTCCTC_4	TCF7	5.28830227471586	0.85352635265076
GAAATGAAGCCAGGAT_4	TCF7	9.23608190177704	0.5
GAAATGAAGGAATCGC_4	TCF7	3.90826671851786	0.5
GAAATGAAGGGATGGG_4	TCF7	9.46764167716356	0.5
GAAATGACAGACAAGC_4	TCF7	21.4819833388217	0.5
GAAATGATCAATCTCT_4	TCF7	6.31216995489847	0.5
GAACATCAGTACGCGA_4	TCF7	4.78632905975071	0.5
GAACATCCAGCATGAG_4	TCF7	12.9967818977105	0.5
GAACATCCAGGTCTCG_4	TCF7	2.37431642119662	0.5
GAACATCGTTGAACTC_4	TCF7	15.1257998368044	0.5
GAACCTAAGTACGCCC_4	TCF7	1.69530532840914	0.5
GAACCTACAAGTTGTC_4	TCF7	3.04404495786052	0.5
GAACCTACAGTCACTA_4	TCF7	20.2427195677374	0.5
GAACCTAGTAGTGAAT_4	TCF7	20.6284474240778	0.5
GAACCTAGTGCAGGTA_4	TCF7	2.06226114646528	0.5
GAACCTATCTTCCTTC_4	TCF7	2.11813358856913	0.5
GAACGGAGTCTGCCAG_4	TCF7	20.336676805333	0.5
GAACGGATCAACACTG_4	TCF7	1.82498444516884	0.5
GAACGGATCAGGTTCA_4	TCF7	2.09103571940032	0.5
GAAGCAGAGCTAGTTC_4	TCF7	17.1632408886024	0.5
GAAGCAGAGGTGCTTT_4	TCF7	18.0517065141991	0.5
GAAGCAGAGTACGTAA_4	TCF7	2.00267232080502	0.5
GAAGCAGCATAGAAAC_4	TCF7	20.3017260834902	0.5
GAAGCAGTCCCAGGTG_4	TCF7	15.3487911345763	0.5
GAATAAGCAGAAGCAC_4	TCF7	21.6380713749036	0.5
GAATAAGCATCGATTG_4	TCF7	0.521722475726064	0.5
GAATAAGTCACTGGGC_4	TCF7	0.289578149719573	0.5
GAATAAGTCGGCCGAT_4	TCF7	21.0589447180255	0.5
GAATAAGTCTATCCCG_4	TCF7	0.354611119537381	0.5
GAATGAAAGCACGCCT_4	TCF7	5.92396384929741	0.5
GAATGAACACATGTGT_4	TCF7	0.583104992982889	0.5
GAATGAACACGAAGCA_4	TCF7	11.5608623745505	0.5
GAATGAACAGAAGCAC_4	TCF7	0.509836089300245	0.5
GAATGAACATGTTGAC_4	TCF7	1.23475977449125	0.5
GAATGAAGTCTCTTTA_4	TCF7	12.042696693902	0.5
GACACGCAGCCACGTC_4	TCF7	20.8541641697054	0.5
GACACGCCACCGAATT_4	TCF7	3.15860415259244	0.5
GACACGCCAGCTCGAC_4	TCF7	0.757700821088119	0.5
GACACGCGTACTTGAC_4	TCF7	19.8001819741199	0.5
GACAGAGTCATAAAGG_4	TCF7	12.7691286641551	0.5
GACCAATAGAGGTAGA_4	TCF7	0.547242278596398	4.00291552833339
GACCAATGTCGGATCC_4	TCF7	0.506618297335195	0.975108428436393
GACCAATGTCTCCATC_4	TCF7	14.7000316846595	0.5
GACCAATTCTTGTACT_4	TCF7	0.625268896881125	0.5
GACCTGGAGAAACCTA_4	TCF7	13.0851265182254	0.5
GACCTGGAGCAGGTCA_4	TCF7	17.3833973355325	0.5
GACCTGGAGCGATCCC_4	TCF7	6.52352297465471	0.5
GACCTGGAGGCATGGT_4	TCF7	13.9353728057595	0.5
GACCTGGAGGGTCTCC_4	TCF7	8.94910902773623	0.5
GACCTGGCAATGGAGC_4	TCF7	0.502757741128676	0.5
GACCTGGGTTCGTCTC_4	TCF7	2.22302863473997	0.5
GACCTGGTCGCTTGTC_4	TCF7	0.411946953518899	0.591276678053292
GACCTGGTCGTTTAGG_4	TCF7	13.9511810313384	0.5
GACGCGTAGCCAGTAG_4	TCF7	2.01180409061411	0.5
GACGCGTGTGTCCTCT_4	TCF7	15.1506120014341	5.10999324967935
GACGCGTTCTGATACG_4	TCF7	3.8975171997488	0.5
GACGGCTAGAGTGAGA_4	TCF7	0.54519914002987	0.757557547746225
GACGGCTAGTGTACTC_4	TCF7	9.16154547043574	0.5
GACGGCTCAGGTCCAC_4	TCF7	13.6299758340035	0.5
GACGGCTTCACCATAG_4	TCF7	1.9629417665134	0.5
GACGGCTTCAGGATCT_4	TCF7	0.950455682568936	0.5
GACGGCTTCGGTCCGA_4	TCF7	2.16917761171227	0.5
GACGGCTTCGTCCGTT_4	TCF7	2.02684703603218	0.5
GACGTGCAGCAGACTG_4	TCF7	21.3318613165204	0.5
GACGTTACACAGCGTC_4	TCF7	0.623796612273163	0.5
GACGTTACAGGTTTCA_4	TCF7	2.37431567488505	0.5
GACGTTACATCCTAGA_4	TCF7	9.70858506386301	0.5
GACGTTAGTGATGTGG_4	TCF7	2.37431492857348	0.972142049162918
GACGTTATCAGCGATT_4	TCF7	13.7046615924646	0.5
GACTAACAGGCTAGGT_4	TCF7	0.753821291463799	0.894900183758512
GACTAACCAAGTTCTG_4	TCF7	2.96516102179892	0.5
GACTACAAGTGAATTG_4	TCF7	12.0623395620494	0.5
GACTACACATCCAACA_4	TCF7	6.57412172781095	0.5
GACTACAGTAACGACG_4	TCF7	8.82403743099062	0.5
GACTACAGTCACCCAG_4	TCF7	5.08794378577961	0.5
GACTGCGGTGTAATGA_4	TCF7	20.7810233310595	0.5
GAGCAGACATCAGTCA_4	TCF7	20.6156972332365	0.5
GAGCAGACATGGATGG_4	TCF7	0.670133046183524	0.5
GAGGTGAAGTCAATAG_4	TCF7	2.37431418226191	1.02930261821055
GAGGTGACAGTTCATG_4	TCF7	0.647710718365336	0.5
GAGGTGACATTCTCAT_4	TCF7	0.506564839265444	0.758253763670119
GAGGTGATCCGTCAAA_4	TCF7	0.654891563609435	0.551722276101469
GAGTCCGAGGATTCGG_4	TCF7	0.619361850541258	0.5
GAGTCCGCACGGCCAT_4	TCF7	0.563568641500726	0.5
GAGTCCGGTGTGAAAT_4	TCF7	18.4928108259199	0.5
GAGTCCGTCACGAAGG_4	TCF7	20.7047346713275	0.644111948691989
GATCAGTAGTCAAGCG_4	TCF7	15.3717706688648	0.5
GATCAGTAGTTATCGC_4	TCF7	0.773859586342464	0.5
GATCAGTCACCCATTC_4	TCF7	0.659770642778282	0.5
GATCAGTGTCTCCATC_4	TCF7	21.492734564113	1.056871127376
GATCAGTTCCGCATAA_4	TCF7	0.589071717977554	0.5
GATCAGTTCGGCGGTT_4	TCF7	2.37431343595035	0.5
GATCGATGTTCAGCGC_4	TCF7	2.12165729895842	3.77911832145617
GATCGATTCGGAATCT_4	TCF7	5.31509183797864	0.5
GATCGCGCAGCTGGCT_4	TCF7	20.5893186059265	0.5
GATCGCGTCGACGGAA_4	TCF7	0.619298524241139	0.5
GATCGTACATCTGGTA_4	TCF7	0.633152657310477	0.5
GATCTAGGTTACGGAG_4	TCF7	12.8228839579748	0.5
GATCTAGTCCGAGCCA_4	TCF7	0.584629521299269	0.611919295686719
GATCTAGTCGGGAGTA_4	TCF7	3.39941330933089	0.5
GATCTAGTCTCCCTGA_4	TCF7	2.37431268963878	0.5
GATGAAAAGGGATCTG_4	TCF7	15.1634761340019	0.5
GATGAAACATGACATC_4	TCF7	0.665078151495825	0.5
GATGAAAGTCTAACGT_4	TCF7	13.1367586016376	0.5
GATGAAAGTGCGGTAA_4	TCF7	20.8971561251131	0.5
GATGCTACAATAACGA_4	TCF7	14.6405450813934	0.5
GATGCTAGTTGAACTC_4	TCF7	5.70473386993125	0.5
GATTCAGTCAGAAATG_4	TCF7	3.17520575463844	2.04045829148928
GATTCAGTCCAAACTG_4	TCF7	2.11906934710997	0.5
GATTCAGTCCTCAACC_4	TCF7	2.11035468971682	0.5
GCAAACTAGCTCCTTC_4	TCF7	2.09571601353066	0.5
GCAAACTAGGCCCGTT_4	TCF7	0.642269090966612	0.553927368716551
GCAAACTCACCTATCC_4	TCF7	15.3035119875633	0.5
GCAAACTCATGTAAGA_4	TCF7	20.6923594687462	0.5
GCAAACTCATGTCGAT_4	TCF7	8.6315678234746	0.5
GCAAACTGTGCTAGCC_4	TCF7	2.37431194332721	0.5
GCAAACTGTGTGGCTC_4	TCF7	12.9754267932193	0.5
GCAAACTTCCTTTCTC_4	TCF7	11.082459218788	2.97063078867007
GCACATACATCACGAT_4	TCF7	9.28973389228127	0.5
GCACATAGTCTAGGTT_4	TCF7	13.0998703090216	0.5
GCACATATCGTCTGAA_4	TCF7	2.78339804923655	0.5
GCACATATCTACTTAC_4	TCF7	16.4859206074952	0.5
GCACTCTAGCACCGCT_4	TCF7	1.89047691396812	0.5
GCACTCTCACCCATTC_4	TCF7	2.37431119701564	0.5
GCACTCTGTCTGATTG_4	TCF7	6.52133385406359	0.5
GCACTCTGTTACGACT_4	TCF7	20.9364839791626	0.5
GCACTCTTCTGTCAAG_4	TCF7	14.6772505379116	0.5
GCAGCCACACTTAAGC_4	TCF7	9.45149839660713	0.5
GCAGCCACAGTGACAG_4	TCF7	1.88511257914839	0.5
GCAGCCATCCACGCAG_4	TCF7	21.563884224561	0.5
GCAGCCATCGCCAGCA_4	TCF7	14.5607561151124	0.5
GCAGTTAGTGACAAAT_4	TCF7	20.8931343204773	0.5
GCAGTTATCTCTTATG_4	TCF7	20.4306613330193	0.5
GCATACACACGACTCG_4	TCF7	21.1758982466319	0.5
GCATACATCTGCTGTC_4	TCF7	12.9797490774959	0.5
GCATGATGTCAGAATA_4	TCF7	0.685829102139472	0.5
GCATGATGTCCGTCAG_4	TCF7	6.7171140509726	1.83524541482015
GCATGATTCGCGCCAA_4	TCF7	8.86766885314251	0.5
GCATGCGAGCAGGCTA_4	TCF7	0.68277646515431	0.5
GCATGCGCAATGGAAT_4	TCF7	4.53526675789885	0.5
GCATGCGTCTGAGTGT_4	TCF7	5.05005747754472	0.5
GCATGTAAGTGGGTTG_4	TCF7	19.5823646187148	0.5
GCATGTACACACTGCG_4	TCF7	14.1486572208242	0.5
GCATGTACACGAAGCA_4	TCF7	0.82258272925948	0.5
GCATGTACAGTAACGG_4	TCF7	1.71383502360212	0.5
GCATGTAGTCGGCTCA_4	TCF7	13.9349328173668	0.5
GCATGTATCAAACCAC_4	TCF7	0.792639316451198	0.634693162991961
GCATGTATCGTGGTCG_4	TCF7	21.2285354617852	0.5
GCCAAATCACTTAACG_4	TCF7	0.609137662166848	0.639304418064856
GCCAAATCATCACAAC_4	TCF7	20.5246148082767	0.5
GCCAAATTCCGTAGTA_4	TCF7	21.2903004749532	0.5
GCCTCTACACCCATTC_4	TCF7	2.11703529509896	0.555157768961572
GCCTCTAGTCGCATAT_4	TCF7	3.90628539035093	0.648576839427212
GCCTCTAGTCTTCGTC_4	TCF7	20.6167375316394	0.5
GCGACCAAGCTCAACT_4	TCF7	0.515038611278222	0.5
GCGACCAAGGGATCTG_4	TCF7	6.60244984762421	0.5
GCGACCATCACTTCAT_4	TCF7	1.76955642136488	0.5
GCGACCATCGCCATAA_4	TCF7	7.13504209206762	1.40466372199453
GCGACCATCGGCGCTA_4	TCF7	9.29923296939478	0.5
GCGAGAAAGTGTACTC_4	TCF7	12.0026894732531	0.5
GCGAGAAGTTCCACGG_4	TCF7	3.16323150758805	0.5
GCGAGAATCCTAGAAC_4	TCF7	2.37431045070407	0.5
GCGAGAATCTATCGCC_4	TCF7	2.10018847379025	0.5
GCGCAACAGTGGTAAT_4	TCF7	2.43879487032684	0.5
GCGCAACAGTGTCCCG_4	TCF7	15.586855025183	0.5
GCGCAACGTCCAGTGC_4	TCF7	2.68809475537487	0.5
GCGCAACGTTCCCGAG_4	TCF7	2.17833243807857	0.5
GCGCAGTCACATCCGG_4	TCF7	0.488241165193748	0.5
GCGCAGTTCATGCTCC_4	TCF7	2.06080055423829	0.5
GCGCAGTTCTGCTGTC_4	TCF7	1.9501977394181	0.5
GCGCCAAAGGAGTCTG_4	TCF7	20.2616325931161	0.5
GCGCCAAGTCTAAAGA_4	TCF7	18.4812927947835	0.5
GCGCCAATCAGTTAGC_4	TCF7	5.04382783915202	0.5
GCGCCAATCTCCAACC_4	TCF7	6.16832937813702	0.5
GCGCGATAGAGGTTAT_4	TCF7	0.726526688265905	0.5
GCGCGATAGTACACCT_4	TCF7	2.09401870750708	0.5
GCGCGATGTCCCGACA_4	TCF7	0.715807357193571	0.5
GCGCGATGTGTTTGTG_4	TCF7	0.591304094322578	0.5
GCGCGATTCCCATTAT_4	TCF7	1.89362210944817	0.5
GCGGGTTAGGTGCTTT_4	TCF7	8.82580533651793	0.5
GCGGGTTAGTCTCGGC_4	TCF7	2.65859999202753	0.5
GCGGGTTCAAGCGATG_4	TCF7	0.86097473750404	0.5
GCGGGTTGTCGGGTCT_4	TCF7	2.3743097043925	0.5
GCGGGTTTCCCTCTTT_4	TCF7	16.2600920220837	0.5
GCGGGTTTCTTAGAGC_4	TCF7	21.4186094632272	0.5
GCTCCTAAGATGTGGC_4	TCF7	14.6687119677468	0.5
GCTCCTAGTAGGAGTC_4	TCF7	9.07846925515167	0.5
GCTCCTAGTATAAACG_4	TCF7	0.876924113366553	0.5
GCTCCTATCGGCGCAT_4	TCF7	0.70562008922262	0.5
GCTCTGTAGAAACGCC_4	TCF7	0.612080485104522	0.5
GCTCTGTAGTGTCTCA_4	TCF7	20.7500970878303	0.5
GCTCTGTCACCGCTAG_4	TCF7	12.107546047895	0.5
GCTGCAGAGTTAACGA_4	TCF7	5.24168769131129	0.5
GCTGCAGCATGTAGTC_4	TCF7	13.8736235527242	0.5
GCTGCAGGTTGTCGCG_4	TCF7	2.37430895808093	0.5
GCTGCAGGTTTGTGTG_4	TCF7	0.622971656504843	0.5
GCTGCTTAGCTGCAAG_4	TCF7	19.5531717562067	0.5
GCTGCTTCAAGGTGTG_4	TCF7	9.23165094034695	0.5
GCTGCTTTCAGGCAAG_4	TCF7	5.91256162780091	0.5
GCTGCTTTCGCATGAT_4	TCF7	1.77938720355802	0.555835952672778
GCTGGGTCATCTCGCT_4	TCF7	2.87044230042463	0.5
GCTGGGTGTACCAGTT_4	TCF7	13.0135858224906	0.5
GCTGGGTGTACCGCTG_4	TCF7	13.6973626210364	0.5
GCTGGGTTCAACGGGA_4	TCF7	1.92398360304422	0.5
GCTGGGTTCCAGTAGT_4	TCF7	14.9088343938708	0.5
GCTGGGTTCCGAAGAG_4	TCF7	0.950456428880505	0.5
GCTTCCACAGGTCTCG_4	TCF7	11.6088685697496	0.5
GCTTCCAGTAGAGCTG_4	TCF7	9.71137531421567	0.5
GCTTCCATCATGTAGC_4	TCF7	2.37430821176937	0.5
GCTTGAAAGATGCCTT_4	TCF7	2.13544840868495	0.5
GCTTGAAAGTACTTGC_4	TCF7	14.7474683280968	0.5
GCTTGAAAGTGACTCT_4	TCF7	9.21951311154552	0.5
GCTTGAAAGTTCCACA_4	TCF7	0.587971547049882	0.5
GCTTGAACAGTAGAGC_4	TCF7	2.62256772451639	0.5
GCTTGAATCCGGGTGT_4	TCF7	20.735899689086	0.5
GCTTGAATCCGTAGGC_4	TCF7	9.00669634293073	0.5
GGAAAGCAGGCAAAGA_4	TCF7	0.61582476127962	1.10808430964026
GGAAAGCAGGGTATCG_4	TCF7	15.5997667009118	0.5
GGAAAGCCAAAGGCGT_4	TCF7	9.29164471425985	0.5
GGAAAGCTCTTAGCCC_4	TCF7	20.7799133577703	0.5
GGAACTTGTCAGCTAT_4	TCF7	12.4483251379325	0.5
GGAACTTGTCCGCTGA_4	TCF7	7.31888057185736	0.5
GGAACTTTCATTTGGG_4	TCF7	17.3839290090941	0.5
GGAACTTTCCTCCTAG_4	TCF7	13.7300490889088	0.5
GGAACTTTCGGATGGA_4	TCF7	20.4599720256708	0.5
GGAATAAGTTACGCGC_4	TCF7	11.5308796623862	4.80986614820751
GGAATAAGTTGACGTT_4	TCF7	21.6458606956911	0.5
GGAATAAGTTTACTCT_4	TCF7	20.8385955937387	0.5
GGAATAATCACTATTC_4	TCF7	9.02118632449739	0.5
GGACAAGAGCAACGGT_4	TCF7	20.5287487776395	0.5
GGACAAGCAAACAACA_4	TCF7	0.772301351100261	0.5
GGACAAGCACCGATAT_4	TCF7	18.2292703067757	0.5
GGACAAGGTAATCGTC_4	TCF7	19.1597711834135	0.5
GGACAAGTCTACCTGC_4	TCF7	2.3743074654578	0.5
GGACAGAAGGCAATTA_4	TCF7	8.18924519346782	0.5
GGACAGACAATGAATG_4	TCF7	5.94048989318463	0.5
GGACAGAGTACTTGAC_4	TCF7	9.07647560439685	0.5
GGACATTAGCCAGAAC_4	TCF7	8.41060066950214	0.5
GGACATTAGGTGTTAA_4	TCF7	12.5754452173293	0.5
GGACGTCCAGACTCGC_4	TCF7	0.363539597456259	0.5
GGACGTCTCCACGACG_4	TCF7	7.1401636516668	0.5
GGAGCAACACCTATCC_4	TCF7	8.99303253441802	0.5
GGAGCAACAGGTCCAC_4	TCF7	2.11257611240165	0.5
GGAGCAAGTTGGTGGA_4	TCF7	14.2440287442569	1.03408606145834
GGAGCAATCGGTCCGA_4	TCF7	20.3776332266527	0.5
GGAGCAATCTTGGGTA_4	TCF7	11.9105994659149	0.5
GGATGTTAGGCGACAT_4	TCF7	2.37430671914623	0.5
GGATGTTCAGTATCTG_4	TCF7	8.16780897358576	0.870335125656748
GGATGTTGTAGCACGA_4	TCF7	20.5062283450103	0.5
GGATGTTGTGTGACGA_4	TCF7	15.5879763770408	0.5
GGATTACAGTGGTAAT_4	TCF7	2.37430597283466	0.5
GGATTACCAAAGGAAG_4	TCF7	20.247639222365	0.764896449366449
GGATTACGTCGCGGTT_4	TCF7	0.794343906082666	0.5
GGATTACGTGGTTTCA_4	TCF7	0.586518152768112	0.686419238016137
GGCAATTCACCACGTG_4	TCF7	0.666207606664259	0.5
GGCAATTCAGTCAGCC_4	TCF7	2.59510387892126	0.5
GGCCGATAGGCCCTCA_4	TCF7	0.86848318107375	4.51046831345178
GGCCGATCAGAGCCAA_4	TCF7	2.24318340451826	3.61000029952591
GGCCGATTCGGTTCGG_4	TCF7	0.505583119329995	0.5
GGCGACTCAGTAAGAT_4	TCF7	3.34912533359253	0.5
GGCGACTGTTTCCACC_4	TCF7	2.37430522652309	0.5
GGCGACTTCCTGCTTG_4	TCF7	1.49504734971048	0.5
GGCGTGTAGAAACCTA_4	TCF7	12.7449364174806	0.5
GGCGTGTCAATCCAAC_4	TCF7	0.421051976690639	0.5
GGCTCGAAGGCTCATT_4	TCF7	11.7720484523421	0.5
GGCTCGACAGACGCAA_4	TCF7	21.3171578367461	0.5
GGCTCGAGTAATAGCA_4	TCF7	14.5001500295793	0.5
GGCTCGAGTAGGCATG_4	TCF7	11.5668841767912	1.05175581573421
GGCTCGAGTGCTGTAT_4	TCF7	0.404389229161914	0.5
GGCTCGAGTGTGACGA_4	TCF7	8.85718363117619	0.5
GGCTCGATCGTGACAT_4	TCF7	9.44292512585549	0.5
GGCTGGTAGAGCTGGT_4	TCF7	2.37430448021152	0.5
GGCTGGTGTGCACTTA_4	TCF7	9.52765211956178	0.5
GGCTGGTTCCCAAGTA_4	TCF7	20.6924067818162	0.5
GGCTGGTTCGTCCAGG_4	TCF7	0.49636033987569	0.5
GGCTGGTTCTGTGCAA_4	TCF7	0.443481717975708	0.840938429546983
GGGAATGAGTGAATTG_4	TCF7	3.0171244426081	0.95955852932526
GGGAATGGTAAGTGTA_4	TCF7	5.98525901270509	0.5
GGGAATGGTGCAACTT_4	TCF7	0.347829145891141	0.5
GGGACCTAGGAATGGA_4	TCF7	0.685200034034338	2.08182809320462
GGGACCTAGGAGTTTA_4	TCF7	13.9282922749566	7.35508171849954
GGGACCTAGTAGGCCA_4	TCF7	6.72771711433468	0.5
GGGACCTGTAGCGTAG_4	TCF7	3.22389364542499	0.5
GGGACCTGTATAGGGC_4	TCF7	18.7028377464779	0.5
GGGACCTTCTGATTCT_4	TCF7	12.0389662524852	0.5
GGGAGATAGTAGCGGT_4	TCF7	20.3141855193481	0.5
GGGAGATGTCGCCATG_4	TCF7	1.29738330440287	0.5
GGGAGATTCGTATCAG_4	TCF7	17.3826579892637	0.5
GGGATGACATTATCTC_4	TCF7	0.805098738484039	0.5
GGGATGAGTCCTCCAT_4	TCF7	12.2121192717521	0.83116391683651
GGGATGATCATGGTCA_4	TCF7	14.2241911763121	0.5
GGGATGATCTTTAGGG_4	TCF7	8.41419139545175	0.743468797233952
GGGCATCCAAAGGAAG_4	TCF7	12.9750411992724	0.5
GGGCATCCATCACGTA_4	TCF7	2.37430373389995	0.5
GGGCATCGTAAGAGGA_4	TCF7	14.4114064908441	2.44006799884642
GGGCATCTCCAAGCCG_4	TCF7	21.2683086235964	0.5
GGGCATCTCGGAAATA_4	TCF7	9.07516602137583	0.5
GGGTCTGGTAAGTAGT_4	TCF7	12.5136912538755	0.5
GGGTCTGGTGCCTTGG_4	TCF7	8.93933462341955	0.5
GGGTCTGTCAGCTCTC_4	TCF7	14.6179168173542	0.5
GGGTCTGTCTGAGTGT_4	TCF7	0.71319598908184	0.5
GGGTTGCAGGGATGGG_4	TCF7	2.15942569655035	0.5
GGGTTGCCAAGGACAC_4	TCF7	4.12825954022772	0.5
GGGTTGCTCTGAAAGA_4	TCF7	9.0239954988636	0.5
GGTATTGTCTTTACGT_4	TCF7	12.8568998798166	0.5
GGTGAAGAGGGTATCG_4	TCF7	12.8324614832689	2.4635061397405
GGTGAAGCAGACTCGC_4	TCF7	5.11602001345045	0.5
GGTGAAGCATATACGC_4	TCF7	2.02381519104362	0.5
GGTGAAGCATCCTTGC_4	TCF7	15.3573694586105	2.70036116992363
GGTGAAGTCCTGTACC_4	TCF7	0.544691077401234	0.934595428235493
GGTGAAGTCTTGCAAG_4	TCF7	4.90674374081642	0.5
GGTGCGTAGATCCCAT_4	TCF7	14.4711134823906	0.5
GGTGCGTTCTTCGAGA_4	TCF7	2.37430298758839	0.5
GGTGTTACACAAGACG_4	TCF7	19.5831688242577	0.5
GGTGTTACAGAGCCAA_4	TCF7	0.513896338956568	0.51669692817781
GGTGTTATCACAACGT_4	TCF7	8.89328201950356	0.5
GTAACGTAGTACACCT_4	TCF7	9.19155748017093	0.5
GTAACGTCATTGTGCA_4	TCF7	0.755481954701337	0.5
GTAACGTTCATTGCGA_4	TCF7	14.4985126619826	0.5
GTAACTGAGATATGCA_4	TCF7	21.1270929578545	0.5
GTAACTGCAGGAATGC_4	TCF7	0.510273540271418	0.5
GTAACTGTCAGTTCGA_4	TCF7	0.192373160145928	0.5
GTAACTGTCGTCCGTT_4	TCF7	6.39875777578393	0.5
GTACGTAAGACAAGCC_4	TCF7	2.97471108360168	0.5
GTACGTAAGGCGCTCT_4	TCF7	2.0241429991326	0.5
GTACGTAGTCCGTTAA_4	TCF7	0.420948929754121	0.538141834374568
GTACTTTCAGCATGAG_4	TCF7	12.6083781533877	0.5
GTACTTTGTCAGAGGT_4	TCF7	2.37430224127682	0.663477972342318
GTACTTTTCTTGTACT_4	TCF7	13.7512043539263	0.5
GTAGGCCAGACTAGGC_4	TCF7	14.4031732924442	0.5
GTAGGCCAGCTGTCTA_4	TCF7	4.5289868348143	0.5
GTAGGCCGTCCCGACA_4	TCF7	21.1700982828718	0.5
GTAGGCCGTTCACGGC_4	TCF7	2.05233708470032	0.5
GTAGTCAAGCTGCGAA_4	TCF7	20.81370789623	0.5
GTAGTCACACGCCAGT_4	TCF7	2.37430149496525	0.5
GTAGTCACAGAGCCAA_4	TCF7	4.53801696183121	0.5
GTAGTCATCTGGCGTG_4	TCF7	2.67048806070014	0.5
GTATCTTAGATGGCGT_4	TCF7	0.730413828847882	0.5
GTATCTTAGCGATGAC_4	TCF7	0.691195660523356	0.5
GTATCTTTCAGAGGTG_4	TCF7	0.639165358287929	0.5
GTATTCTAGCGTAATA_4	TCF7	0.755048431588616	0.5
GTATTCTAGGGTGTTG_4	TCF7	2.37430074865368	0.5
GTATTCTTCTCTAAGG_4	TCF7	19.5903539880189	0.5
GTCAAGTAGACTAGAT_4	TCF7	0.963837298103166	2.88866404366849
GTCAAGTAGTTATCGC_4	TCF7	4.53453212568369	0.5
GTCAAGTTCGGAGGTA_4	TCF7	0.821774977022203	0.5
GTCACAAAGCTTCGCG_4	TCF7	2.09144917279634	0.5
GTCACAACAAGTAGTA_4	TCF7	6.10801112061396	0.5
GTCACAACAATAGCAA_4	TCF7	11.5997251259786	0.5
GTCACAACATTAACCG_4	TCF7	21.1343795676584	0.5
GTCACAATCCTCATTA_4	TCF7	5.70890522431271	0.5
GTCACGGAGCAACGGT_4	TCF7	0.599802997800053	0.5
GTCACGGCAAGCCGTC_4	TCF7	9.29990826196914	0.5
GTCACGGCATCCGCGA_4	TCF7	2.09021489166572	0.5
GTCATTTCAATACGCT_4	TCF7	7.15056876969443	0.5
GTCATTTGTAGATTAG_4	TCF7	14.6335924673189	0.5
GTCATTTTCACATAGC_4	TCF7	21.155204214854	0.5
GTCCTCACAAGGACTG_4	TCF7	13.808520464065	0.5
GTCGGGTGTTGTACAC_4	TCF7	0.673197872403075	0.5
GTCGGGTTCATACGGT_4	TCF7	11.5466452283944	0.5
GTCGTAACAGATGGCA_4	TCF7	2.00799792807651	0.5
GTCGTAACATCACAAC_4	TCF7	0.820081542958053	0.5
GTCTCGTAGCGCTTAT_4	TCF7	9.01158521291902	0.5
GTCTTCGCACTTACGA_4	TCF7	0.822179235448275	0.5
GTCTTCGCACTTCTGC_4	TCF7	2.37430000234211	0.5
GTCTTCGCAGGCGATA_4	TCF7	0.801742255488168	0.5
GTCTTCGGTCATGCCG_4	TCF7	11.8143090290682	0.5
GTCTTCGGTTCCGGCA_4	TCF7	12.6041410360957	0.5
GTCTTCGGTTTAGCTG_4	TCF7	0.769138584231915	0.5
GTGAAGGAGAGCTTCT_4	TCF7	21.4772520501745	0.5
GTGAAGGCAGGATTGG_4	TCF7	0.803004689296619	0.5
GTGCAGCAGCAGCGTA_4	TCF7	3.22483802431438	0.5
GTGCAGCGTACCGTTA_4	TCF7	8.16457477370808	0.5
GTGCAGCTCACGCATA_4	TCF7	19.3711489505826	0.5
GTGCAGCTCCACGTGG_4	TCF7	0.650903082996388	0.5
GTGCAGCTCTCGGACG_4	TCF7	20.704378598857	0.5
GTGCATAGTCGCCATG_4	TCF7	0.570866546812422	0.949327762948423
GTGCATAGTTGCTCCT_4	TCF7	15.12411812767	1.33927202570182
GTGCATATCCCTCAGT_4	TCF7	7.06168774709975	0.5
GTGCATATCGTGACAT_4	TCF7	2.37429925603054	0.5
GTGCGGTAGATATACG_4	TCF7	0.680217274032071	0.5
GTGCGGTAGCGATATA_4	TCF7	14.6871766904164	0.5
GTGCGGTAGTACGATA_4	TCF7	17.1692520747228	0.767757878953529
GTGCGGTAGTTAGCGG_4	TCF7	2.35370191972094	0.5
GTGCGGTCATCCTAGA_4	TCF7	20.9737413526863	0.5
GTGCGGTTCAATCTCT_4	TCF7	0.477052401844452	0.5
GTGCGGTTCAGCTCGG_4	TCF7	0.637873296254622	0.5
GTGCGGTTCGGAAACG_4	TCF7	9.85735700306534	0.5
GTGCTTCTCAACGGCC_4	TCF7	12.6807828929666	1.35178742568401
GTGCTTCTCGGCATCG_4	TCF7	8.96176528298057	1.39580023169847
GTGGGTCCATCCAACA_4	TCF7	8.83757532367296	1.83628855932278
GTGGGTCGTAGCCTCG_4	TCF7	2.05095009616028	0.5
GTGGGTCGTTCTGTTT_4	TCF7	2.02252373485745	0.5
GTGTGCGCAGGTCGTC_4	TCF7	21.5703974900065	0.5
GTGTGCGCATCGATTG_4	TCF7	2.37429850971898	0.5
GTGTGCGGTGTCTGAT_4	TCF7	20.4929659207052	0.5
GTGTTAGAGGTGATAT_4	TCF7	13.7436870533056	0.5
GTGTTAGAGTGAACAT_4	TCF7	0.668954442452173	1.69858895699371
GTGTTAGGTCCAGTAT_4	TCF7	4.90127722550724	0.5
GTGTTAGTCGTTGCCT_4	TCF7	20.7136140771867	0.5
GTTAAGCAGACGCACA_4	TCF7	0.659265622495958	0.594443084471107
GTTAAGCAGGCGATAC_4	TCF7	18.0474405143302	0.5
GTTAAGCTCAGTTAGC_4	TCF7	20.4365183131189	0.5
GTTACAGAGCCTATGT_4	TCF7	14.8011729523145	0.5
GTTACAGCAATCTACG_4	TCF7	9.04073420361589	0.5
GTTCATTGTAGCGCTC_4	TCF7	2.64068209463681	0.5
GTTCATTGTATTCTCT_4	TCF7	2.02563215638206	0.5
GTTCGGGAGACAAAGG_4	TCF7	2.06828752751653	0.5
GTTCGGGAGCATGGCA_4	TCF7	15.1321733544673	0.971071762724163
GTTCGGGCACAGATTC_4	TCF7	4.8603352268377	0.5
GTTCGGGCAGCTGCAC_4	TCF7	0.560727966926727	0.501235280625295
GTTCGGGGTCATACTG_4	TCF7	3.40819689320932	0.5
GTTCGGGGTTCGAATC_4	TCF7	20.8632529150197	0.5
GTTCGGGTCGTTTATC_4	TCF7	0.740549838118204	0.5
GTTCTCGCACCGCTAG_4	TCF7	2.06763532957838	0.5
GTTCTCGGTGTAAGTA_4	TCF7	4.45977178601779	0.5
GTTTCTAAGTCAAGGC_4	TCF7	21.1507537785696	0.5
GTTTCTACAGGATTGG_4	TCF7	21.0796582622516	0.5
GTTTCTAGTCAAACTC_4	TCF7	21.1044649371025	0.5
GTTTCTATCAGGATCT_4	TCF7	10.7303498684064	0.5
GTTTCTATCAGTGTTG_4	TCF7	0.595373859883736	0.5
GTTTCTATCGCTTAGA_4	TCF7	0.64988605496094	1.85548396125701
TAAACCGCAAACTGTC_4	TCF7	15.7946679119849	0.5
TAAACCGGTAAACCTC_4	TCF7	0.659019432268929	0.5
TAAACCGGTAGCAAAT_4	TCF7	20.9557093340958	0.5
TAAACCGGTCCATCCT_4	TCF7	2.10501645182795	1.10809939799255
TAAACCGTCACTTATC_4	TCF7	2.37429776340741	0.5
TAAACCGTCTGAGGGA_4	TCF7	13.1084947979403	0.5
TAAGCGTCACTCGACG_4	TCF7	12.9583921910002	0.5
TAAGCGTCATACGCCG_4	TCF7	2.37429701709584	0.5
TAAGCGTGTGACCAAG_4	TCF7	2.37429627078427	0.5
TAAGCGTGTTAGTGGG_4	TCF7	20.5049979497635	0.5
TAAGCGTGTTCCACAA_4	TCF7	21.0678618867003	0.5
TAAGCGTTCACAACGT_4	TCF7	13.0143296501506	0.5
TAAGCGTTCCTGTACC_4	TCF7	2.61383934566895	0.5
TAAGTGCAGTATGACA_4	TCF7	0.644844831425708	0.565138049509162
TAAGTGCAGTTGTCGT_4	TCF7	15.9598691841591	0.5
TAAGTGCCACTGTTAG_4	TCF7	20.7921027769888	0.5
TAAGTGCGTAGGAGTC_4	TCF7	20.9850722653258	0.5
TACACGAGTGTAAGTA_4	TCF7	0.524811527888253	0.5
TACAGTGAGCTGTTCA_4	TCF7	12.1086019541918	0.5
TACAGTGAGGCATTGG_4	TCF7	2.3742955244727	0.5
TACAGTGGTAAGTAGT_4	TCF7	12.6845662800585	0.5
TACAGTGTCGCCAAAT_4	TCF7	2.37429477816113	0.5
TACCTATAGCCACTAT_4	TCF7	0.791771356271158	0.5
TACCTATCACCACCAG_4	TCF7	1.98294853694118	0.5
TACCTATGTACCGTTA_4	TCF7	12.2056712761375	0.5
TACCTATTCCTGCAGG_4	TCF7	18.7031289718279	0.5
TACCTATTCTTGTATC_4	TCF7	2.86646750360282	2.23476601051496
TACCTTAAGAACTCGG_4	TCF7	9.07720930857887	0.5
TACCTTAAGGAGCGTT_4	TCF7	4.45836825093127	0.5
TACCTTAAGGCTCAGA_4	TCF7	14.9115513646316	0.5
TACCTTACAAGAGGCT_4	TCF7	6.78130952608172	1.99672626679983
TACCTTACATGGGAAC_4	TCF7	0.642602421433298	0.5
TACCTTATCCGATATG_4	TCF7	0.634340383483304	0.5
TACGGATAGCCGCCTA_4	TCF7	18.4956563546366	0.5
TACGGATCAAGTCTAC_4	TCF7	14.6582117363231	0.5
TACGGATCATCGTCGG_4	TCF7	14.6840763315719	0.5
TACGGATTCTTGTACT_4	TCF7	11.3286441580898	0.5
TACGGGCCAGATCCAT_4	TCF7	0.666742647038891	0.5
TACGGGCTCCGCGTTT_4	TCF7	2.37429403184956	0.5
TACGGGCTCTACTATC_4	TCF7	14.3673484244761	0.5
TACGGGCTCTTGACGA_4	TCF7	12.9234306585713	0.5
TACGGTAAGCGTTTAC_4	TCF7	0.973866980791034	0.5
TACGGTAAGTGGACGT_4	TCF7	20.6991857785246	0.5
TACGGTACAGATCGGA_4	TCF7	2.09452634973425	0.5
TACGGTATCATAACCG_4	TCF7	0.714126212537476	2.41147729535244
TACGGTATCCAGAGGA_4	TCF7	18.2601678301691	0.5
TACTCATAGCCGTCGT_4	TCF7	21.0681427445932	0.5
TACTCATGTATCACCA_4	TCF7	0.856339013436149	0.5
TACTCATTCGCGTTTC_4	TCF7	9.09876207652044	0.5
TACTCATTCGGATGGA_4	TCF7	2.07605774309422	0.5
TACTCGCTCCCTTGCA_4	TCF7	2.06568672103682	0.5
TACTTACCATATACGC_4	TCF7	0.681137918103936	0.5
TACTTACGTACAGACG_4	TCF7	0.667095304299492	0.5
TACTTACTCAGCCTAA_4	TCF7	3.55320689016474	2.64425641611047
TACTTGTCACCTCGTT_4	TCF7	18.9258308004771	0.5
TACTTGTGTCCGAACC_4	TCF7	0.759824653937678	0.5
TACTTGTGTCGCATAT_4	TCF7	5.27918963750816	0.5
TACTTGTGTTCAACCA_4	TCF7	12.6964196506883	0.5
TACTTGTTCACCCGAG_4	TCF7	20.3241245035089	0.5
TAGACCACACATTAGC_4	TCF7	18.4897415221528	0.5
TAGACCAGTATATGGA_4	TCF7	12.2053322772346	0.5
TAGACCAGTATTCGTG_4	TCF7	9.59943191463647	3.78122756423558
TAGACCAGTTAAGATG_4	TCF7	2.09512536427431	0.5
TAGACCATCATAAAGG_4	TCF7	0.619557506501177	0.5
TAGACCATCGGAAATA_4	TCF7	8.38144536260258	0.5
TAGAGCTAGCCGTCGT_4	TCF7	8.17464976932903	0.5
TAGAGCTCACAACTGT_4	TCF7	3.01231130455202	1.096065647398
TAGAGCTCACATGGGA_4	TCF7	8.15052711434046	0.5
TAGCCGGAGATCCTGT_4	TCF7	0.842731288606751	0.5
TAGCCGGAGCTATGCT_4	TCF7	22.0176225208781	0.5
TAGCCGGAGGATTCGG_4	TCF7	20.886450145723	0.5
TAGCCGGAGGGAGTAA_4	TCF7	14.1864252261891	0.5
TAGCCGGCATTGCGGC_4	TCF7	0.729500163623791	0.5
TAGCCGGGTCCGTGAC_4	TCF7	2.02652381679157	0.5
TAGCCGGTCTTTAGTC_4	TCF7	12.0002673203658	0.5
TAGGCATCAGTGAGTG_4	TCF7	0.829191594968211	1.41272182005405
TAGTGGTCACTGAAGG_4	TCF7	1.72961439334278	0.5
TAGTGGTCACTTAACG_4	TCF7	12.1228510453251	0.5
TAGTTGGAGACCACGA_4	TCF7	0.691455133247409	0.5
TAGTTGGCAAACCCAT_4	TCF7	9.03309189175806	0.5
TAGTTGGCAAACGTGG_4	TCF7	21.7843307705947	0.5
TAGTTGGCACCAGCAC_4	TCF7	2.9585839037982	0.5
TATCAGGAGTGACATA_4	TCF7	2.374293285538	0.5
TATCAGGGTACAAGTA_4	TCF7	11.8238883720023	0.5
TATCAGGGTCATTAGC_4	TCF7	20.6376838250972	3.17813712695842
TATCAGGGTGGTCTCG_4	TCF7	1.76011096920558	0.5
TATCAGGTCCAGAAGG_4	TCF7	8.96599126621327	0.5
TATCTCACATCATCCC_4	TCF7	5.10156056203884	0.5
TATCTCAGTCCGTTAA_4	TCF7	2.00177291980737	0.5
TATCTCATCCGTACAA_4	TCF7	3.16646853839057	0.5
TATGCCCAGACTCGGA_4	TCF7	0.773836255564312	0.870906643996409
TATGCCCGTCAGAAGC_4	TCF7	0.527074648307634	0.5
TATGCCCGTGATAAGT_4	TCF7	2.37429253922643	1.45983436806457
TATGCCCTCGTGGGAA_4	TCF7	20.8949017131378	0.5
TATGCCCTCTGCGACG_4	TCF7	0.400045771989277	0.5
TCAACGAAGCTCTCGG_4	TCF7	0.557826868266846	0.5
TCAACGAAGGTTCCTA_4	TCF7	16.4780645888981	0.900629624860389
TCAACGAAGTGACATA_4	TCF7	1.96065037183612	0.5
TCAATCTAGTCTCCTC_4	TCF7	8.20387537429387	0.5
TCAATCTCATTACCTT_4	TCF7	16.0997361675924	0.5
TCAATCTGTTTACTCT_4	TCF7	8.92982837836499	0.5
TCACAAGCAGCGAACA_4	TCF7	20.5886120813052	0.5
TCACAAGGTAAATGAC_4	TCF7	18.4896974919594	0.5
TCACAAGGTTTAGCTG_4	TCF7	4.12042813782046	0.5
TCACAAGTCCGTAGGC_4	TCF7	13.0367883239281	0.5
TCACGAAAGACACGAC_4	TCF7	2.37429179291486	0.5
TCACGAAGTGTGAAAT_4	TCF7	14.2276145583279	0.5
TCACGAATCAACTCTT_4	TCF7	0.488576576647525	0.5
TCAGATGAGGGCTCTC_4	TCF7	9.04760482819133	0.5
TCAGATGAGTGGCACA_4	TCF7	15.1477990197927	0.5
TCAGATGTCACCACCT_4	TCF7	16.4975785536105	0.5
TCAGCAAAGATGTGGC_4	TCF7	8.8830723339235	0.5
TCAGCAACACGAAAGC_4	TCF7	2.37429253922643	0.5
TCAGCAACAGGTGGAT_4	TCF7	20.7280142849262	0.5
TCAGCAAGTTCCCTTG_4	TCF7	2.374293285538	0.733936967549838
TCAGCTCGTTGCGCAC_4	TCF7	14.1822610298631	0.5
TCAGCTCTCTCCTATA_4	TCF7	12.6864086333126	0.5
TCAGGATCAATCCGAT_4	TCF7	2.37429403184956	0.5
TCAGGATCATGTCTCC_4	TCF7	2.37429477816113	0.5
TCAGGATGTCTCTTTA_4	TCF7	2.3742955244727	0.5
TCAGGTAAGAGTCTGG_4	TCF7	14.652747494151	0.5
TCAGGTAGTACTTGAC_4	TCF7	12.1056663573746	0.5
TCATTACAGTTGAGAT_4	TCF7	1.09514023281305	0.5
TCATTACCAAGGTTTC_4	TCF7	16.712973703818	0.5
TCATTACCAGATAATG_4	TCF7	19.3583201712209	0.5
TCATTACCATCCTTGC_4	TCF7	20.0198817635264	0.5
TCATTTGCAGTTCATG_4	TCF7	20.5202282965067	0.5
TCATTTGGTTCAGTAC_4	TCF7	14.0649545696673	0.5
TCCACACAGAGTCTGG_4	TCF7	0.522927849403708	0.5
TCCACACCACCGCTAG_4	TCF7	21.0170199605831	0.5
TCCACACTCTCGGACG_4	TCF7	5.71600902472989	0.5
TCCACACTCTCGTATT_4	TCF7	0.646220908476747	0.5
TCCCGATCAAAGCAAT_4	TCF7	0.534979424875269	0.5
TCCCGATCAAGGTTTC_4	TCF7	0.472127803457612	1.11757482294931
TCCCGATCACACTGCG_4	TCF7	2.14896879595556	0.5
TCCCGATCATATGGTC_4	TCF7	11.9174645120224	0.5
TCCCGATTCTGCAAGT_4	TCF7	1.70852960320377	0.5
TCGAGGCTCAGTTGAC_4	TCF7	6.73969481782134	0.5
TCGCGAGAGAGGTAGA_4	TCF7	2.37429627078427	0.5
TCGCGAGTCCAAGTAC_4	TCF7	9.59577664206695	2.59236533301843
TCGCGAGTCCGCGGTA_4	TCF7	9.23939172443455	0.5
TCGCGTTAGTCAAGGC_4	TCF7	7.77289120003652	0.5
TCGCGTTTCAACGAAA_4	TCF7	14.8836442907971	0.5
TCGGTAAAGTCCGGTC_4	TCF7	12.0676516570137	0.5
TCGGTAACACCTTGTC_4	TCF7	0.40793897867654	0.537639388608673
TCGGTAAGTTGGTGGA_4	TCF7	19.362822892441	0.5
TCGGTAATCTATCCTA_4	TCF7	15.5980595874173	0.5
TCGGTAATCTGATTCT_4	TCF7	20.0174728660008	1.67690944492689
TCGTACCAGCAGGCTA_4	TCF7	15.3617226050957	2.97147203566031
TCGTACCGTCATATGC_4	TCF7	20.9318600567544	0.5
TCGTACCGTGCTAGCC_4	TCF7	5.28436333939785	0.5
TCGTAGAAGTCCGGTC_4	TCF7	21.0703372529806	0.5
TCGTAGACAAGCTGGA_4	TCF7	0.609890808487544	0.5
TCTATTGGTCTAGAGG_4	TCF7	12.2080531771299	0.5
TCTATTGTCTGGTATG_4	TCF7	19.5796988034458	0.5
TCTCATAAGCGATGAC_4	TCF7	1.51750637659283	0.5
TCTCATAGTATTACCG_4	TCF7	2.37429701709584	0.5
TCTCATATCAACGGCC_4	TCF7	2.06245067124835	0.5
TCTCATATCTCGAGTA_4	TCF7	18.9174709525877	0.5
TCTCTAAAGAAACCTA_4	TCF7	0.466418945339169	1.06921535781373
TCTCTAACACGAGAGT_4	TCF7	2.37429776340741	0.5
TCTCTAAGTTACGGAG_4	TCF7	0.583384939960841	0.5
TCTCTAATCCAAGTAC_4	TCF7	2.19643988011709	0.5
TCTGAGAAGCCCGAAA_4	TCF7	2.04210322685887	0.5
TCTGAGAAGCGGCTTC_4	TCF7	5.74352035192461	0.5
TCTGAGACACGTCTCT_4	TCF7	2.07328607113635	0.5
TCTGAGAGTGCTAGCC_4	TCF7	12.7318633011389	0.5
TCTGGAAAGGACCACA_4	TCF7	0.846807620561318	0.5
TCTGGAAGTACTCTCC_4	TCF7	9.52680282372728	0.5
TCTGGAAGTAGGGTAC_4	TCF7	5.12205244479143	0.5
TCTGGAAGTGGCAAAC_4	TCF7	11.8170748366345	0.5
TCTTCGGAGACAGACC_4	TCF7	15.1304829133919	0.5
TCTTCGGAGCCAACAG_4	TCF7	20.4742323983958	0.5
TCTTCGGAGGCGCTCT_4	TCF7	9.19682966564087	0.5
TCTTCGGGTCACTTCC_4	TCF7	2.03019384624853	0.5
TCTTCGGGTCTCATCC_4	TCF7	19.1476216509376	0.5
TCTTTCCCAAGGTTTC_4	TCF7	6.93092508249806	0.5
TCTTTCCGTGACAAAT_4	TCF7	8.64722624372699	0.5
TCTTTCCGTTCCTCCA_4	TCF7	2.01851797183783	0.74196113742479
TGAAAGAAGAGATGAG_4	TCF7	0.308710910065942	0.518224235690383
TGAAAGAGTACTCGCG_4	TCF7	1.96248337323248	0.5
TGAAAGAGTGACAAAT_4	TCF7	12.7687058810183	0.5
TGAAAGAGTGGTCTCG_4	TCF7	12.5777318179926	0.5
TGACAACAGGGTCGAT_4	TCF7	0.542682715300867	0.5
TGACAACCATACCATG_4	TCF7	0.474114752113985	0.5
TGACAACTCGTCCGTT_4	TCF7	21.6814060995157	0.5
TGACGGCAGGCACATG_4	TCF7	4.48390237458435	0.5
TGACGGCAGTCGTACT_4	TCF7	6.7255818980192	0.5
TGACGGCCACAGGAGT_4	TCF7	0.413300935610208	0.705864509196742
TGACGGCGTTCCGTCT_4	TCF7	21.0606732790771	0.5
TGACTAGCACCAGCAC_4	TCF7	20.9323855794795	0.5
TGACTAGGTCACACGC_4	TCF7	9.04710416354018	0.5
TGACTAGTCTGGTTCC_4	TCF7	6.33419655484648	0.5
TGACTTTCATTCTCAT_4	TCF7	12.1626958372062	1.98751945198481
TGAGAGGAGACGACGT_4	TCF7	14.9223346829849	0.5
TGAGAGGAGCTATGCT_4	TCF7	0.76190277979139	0.5
TGAGAGGAGGTCATCT_4	TCF7	2.80576241201098	0.5
TGAGAGGAGTGGGATC_4	TCF7	0.543166118727212	0.5
TGAGAGGAGTGGGTTG_4	TCF7	21.1459263568243	0.5
TGAGAGGGTAAGTGGC_4	TCF7	4.92338266521414	3.14456795437337
TGAGAGGTCTTGTACT_4	TCF7	2.03076529497226	0.5
TGAGCATAGTGGGATC_4	TCF7	20.9714161001141	0.5
TGAGCATCAAGCCATT_4	TCF7	0.995192618408382	0.5
TGAGCATGTCCGAGTC_4	TCF7	12.0853746478631	0.5
TGAGCATTCATGCATG_4	TCF7	3.74030257255053	1.55770398556335
TGAGCCGCACAACGCC_4	TCF7	0.388963752176287	0.5
TGAGCCGGTGAGGGTT_4	TCF7	9.31253257141285	0.5
TGAGCCGGTGCGGTAA_4	TCF7	2.18763780302739	0.5
TGAGCCGTCAGGCGAA_4	TCF7	5.71114557685732	0.5
TGAGGGACAAAGTCAA_4	TCF7	21.5698482827408	0.5
TGAGGGACAATAGCAA_4	TCF7	1.89903015503184	0.5
TGAGGGATCCAGGGCT_4	TCF7	8.861998009724	0.5
TGATTTCTCATCATTC_4	TCF7	0.605154030870075	0.5
TGATTTCTCTGCTGCT_4	TCF7	20.6054831324459	0.5
TGCACCTTCTCTGAGA_4	TCF7	0.658606888357205	0.5
TGCCAAACACACAGAG_4	TCF7	20.5363533941221	0.5
TGCCAAAGTACATCCA_4	TCF7	19.6449914805148	0.5
TGCCAAAGTTACCGAT_4	TCF7	0.807322217552788	0.5
TGCCCATGTCCGAGTC_4	TCF7	5.8927012823326	0.5
TGCCCATTCCACTCCA_4	TCF7	0.520971812002748	0.5
TGCCCTACAAATACAG_4	TCF7	9.04566828224331	2.16267516208978
TGCCCTACAATGGAAT_4	TCF7	12.1065107829182	0.5
TGCCCTACAGCAGTTT_4	TCF7	17.379224872134	0.5
TGCCCTACATGGATGG_4	TCF7	18.2684581332548	0.5
TGCCCTAGTTTGTTTC_4	TCF7	20.4877005885385	0.5
TGCCCTATCAGTCCCT_4	TCF7	1.99706651256461	0.5
TGCCCTATCATGCTCC_4	TCF7	3.36477995351105	0.5
TGCCCTATCGCCAGCA_4	TCF7	2.16394715142382	0.5
TGCCCTATCGTTGCCT_4	TCF7	14.9904210516828	0.5
TGCCCTATCTGCCCTA_4	TCF7	15.4772030458566	0.5
TGCGCAGCACAGATTC_4	TCF7	20.3628015207008	0.5
TGCGCAGCACGAGGTA_4	TCF7	0.667783020387186	0.5
TGCGCAGCAGACGCAA_4	TCF7	12.7576157550194	0.823140976340493
TGCGCAGCAGAGCCAA_4	TCF7	4.9449578193352	0.5
TGCGCAGCATTACGAC_4	TCF7	0.554222068100972	0.5
TGCGCAGTCAAACCAC_4	TCF7	0.62342418238862	0.5
TGCGCAGTCAAGCCTA_4	TCF7	2.04944230125155	1.84219597097012
TGCGCAGTCATAAAGG_4	TCF7	0.606174107275244	0.5
TGCGGGTAGTCAATAG_4	TCF7	0.533847144512936	0.739476963230548
TGCGGGTCAATGAATG_4	TCF7	13.1104119234124	0.5
TGCGGGTCATATACGC_4	TCF7	0.502553585686604	0.857578221812928
TGCGGGTTCTCGTTTA_4	TCF7	2.03495985424178	0.5
TGCGTGGCACGAGGTA_4	TCF7	2.37429850971898	0.5
TGCGTGGGTCCGTCAG_4	TCF7	0.666857798271383	0.5
TGCGTGGGTGAGCGAT_4	TCF7	4.71746422627483	0.5
TGCGTGGTCGGACAAG_4	TCF7	19.1551011591842	0.5
TGCTACCCAAGTCTGT_4	TCF7	4.47885147132347	0.5
TGCTACCGTACGAAAT_4	TCF7	0.66338579047847	1.81297320454182
TGCTACCGTGCGCTTG_4	TCF7	13.9161148025309	0.5
TGCTACCTCATGTGGT_4	TCF7	7.07011854733181	0.5
TGCTGCTAGCCGGTAA_4	TCF7	4.87142677437167	0.5
TGCTGCTCAAGTCTGT_4	TCF7	21.0393354645471	0.5
TGCTGCTGTGGTCCGT_4	TCF7	0.746661744310935	0.5
TGCTGCTTCTGACCTC_4	TCF7	13.1847653462239	0.5
TGGACGCAGCCAGTTT_4	TCF7	21.0109200550839	0.5
TGGACGCAGGATCGCA_4	TCF7	15.8245165712743	0.5
TGGACGCTCACCGGGT_4	TCF7	2.10051148991239	0.5
TGGACGCTCATTCACT_4	TCF7	0.546465624435867	0.5
TGGCCAGAGCCCAACC_4	TCF7	20.2930713358742	0.5
TGGCCAGAGCGAGAAA_4	TCF7	1.86243620512924	0.5
TGGCCAGAGGTGCTTT_4	TCF7	14.1597378068979	0.773589094601669
TGGCCAGCACCGATAT_4	TCF7	0.327909039344821	0.5
TGGCCAGTCGGTGTTA_4	TCF7	1.84850558422727	0.5
TGGCGCAGTGGTCCGT_4	TCF7	2.66658613834057	0.5
TGGCGCATCGTCCAGG_4	TCF7	0.725743584690504	0.5
TGGCTGGAGATCTGCT_4	TCF7	11.6000343630147	2.58971918589569
TGGCTGGGTACCTACA_4	TCF7	0.609037529874975	0.5
TGGCTGGTCCAAATGC_4	TCF7	12.9967811513989	0.5
TGGGAAGGTTCCATGA_4	TCF7	0.602852213843726	0.5
TGGGAAGTCGGCCGAT_4	TCF7	2.67431869663162	0.5
TGGGCGTAGTCGAGTG_4	TCF7	1.99450763678589	0.5
TGGGCGTCATGATCCA_4	TCF7	2.36484029391682	0.5
TGGGCGTGTAGAAAGG_4	TCF7	2.00666560009235	1.45552804056608
TGGGCGTGTCAACATC_4	TCF7	1.64359667492134	0.5
TGGGCGTTCAATAAGG_4	TCF7	15.2400638629779	0.5
TGGGCGTTCCAGAGGA_4	TCF7	20.342248225371	0.5
TGGGCGTTCTTCGAGA_4	TCF7	21.040073126992	0.5
TGGTTAGCACAGAGGT_4	TCF7	20.4861805337378	4.54528070492715
TGGTTAGCATGGTCTA_4	TCF7	7.34470455208091	0.5
TGGTTAGGTACTCAAC_4	TCF7	0.68183615961126	0.5
TGGTTAGGTTATCACG_4	TCF7	9.10492495391797	0.5
TGGTTAGTCTGTCTCG_4	TCF7	5.50127815475789	0.5
TGGTTCCCACTATCTT_4	TCF7	10.8234167985793	0.5
TGGTTCCGTGTTTGTG_4	TCF7	0.211174223648817	1.7576863148903
TGTATTCCACAAGTAA_4	TCF7	9.15835385662338	0.5
TGTATTCCATGACATC_4	TCF7	11.7927326958889	0.5
TGTATTCGTATATGAG_4	TCF7	21.2428570290976	0.5
TGTCCCAAGATCGATA_4	TCF7	13.0408295039028	0.5
TGTCCCACAGAGCCAA_4	TCF7	2.12983735574338	2.2392657811817
TGTCCCAGTACATGTC_4	TCF7	2.03013216657087	0.5
TGTCCCAGTCGAAAGC_4	TCF7	21.5048420271747	0.5
TGTCCCATCCTAGAAC_4	TCF7	5.26144576321918	0.5
TGTGGTAAGAGTAAGG_4	TCF7	20.244798639763	0.5
TGTGGTAAGGAATTAC_4	TCF7	0.443245583593209	0.5
TGTGGTACAGGGTATG_4	TCF7	4.47009344303617	0.5
TGTGGTACATCCGGGT_4	TCF7	0.716943273084474	1.06050133605224
TGTGGTAGTACGAAAT_4	TCF7	7.35701820997568	0.5
TGTGTTTCAAGCGAGT_4	TCF7	4.26651181554585	0.5
TGTGTTTCACATGGGA_4	TCF7	0.475065235333921	0.5
TGTGTTTCACGGTAGA_4	TCF7	21.0686892979073	0.5
TGTGTTTCACGTTGGC_4	TCF7	12.6672351853011	0.5
TGTGTTTGTCATTAGC_4	TCF7	0.497866255964302	0.500508402887526
TGTGTTTTCTCGCATC_4	TCF7	13.6733123248932	0.5
TGTTCCGGTCATATCG_4	TCF7	2.37429925603054	0.5
TGTTCCGGTCTTCAAG_4	TCF7	0.788720877926457	0.5
TGTTCCGTCATCACCC_4	TCF7	21.0119784886385	0.5
TGTTCCGTCCCTTGCA_4	TCF7	15.6030412980712	0.5
TGTTCCGTCGTCACGG_4	TCF7	20.7093717241918	0.990894977664634
TTAACTCAGGGAAACA_4	TCF7	5.52161677380922	0.5
TTAACTCTCACTGGGC_4	TCF7	18.2735529032584	0.5
TTAGGACCAAGCTGTT_4	TCF7	21.2050365025137	0.5
TTAGGACCACCTGGTG_4	TCF7	20.9947477581468	0.5
TTAGGACCACGAGAGT_4	TCF7	12.1323910972779	0.5
TTAGGACTCAATCACG_4	TCF7	0.525625927943056	0.5
TTAGGACTCAGAAATG_4	TCF7	16.4901564719725	0.5
TTAGGACTCAGGTTCA_4	TCF7	1.95937371208478	0.5
TTAGGCAAGATGTAAC_4	TCF7	2.37430000234211	0.5
TTAGGCACAGTATGCT_4	TCF7	0.562145953267054	0.5
TTAGGCAGTAAGGGAA_4	TCF7	0.711679263940137	0.5
TTAGGCAGTGCAGGTA_4	TCF7	2.37430074865368	0.5
TTAGGCATCGTCCGTT_4	TCF7	21.4861044732288	0.5
TTAGTTCAGACACTAA_4	TCF7	2.09116283905948	0.5
TTAGTTCAGGGTGTGT_4	TCF7	14.335937637441	0.5
TTAGTTCCAGCCAGAA_4	TCF7	8.8466190607562	0.5
TTAGTTCGTGCCTTGG_4	TCF7	2.37430149496525	0.5
TTAGTTCGTGTGAATA_4	TCF7	2.37430224127682	0.5
TTAGTTCGTTGTACAC_4	TCF7	15.1171953816739	0.5
TTATGCTCAGAGTGTG_4	TCF7	21.3185881341366	0.5
TTCCCAGAGAAACCTA_4	TCF7	12.0952316150691	0.5
TTCCCAGGTTGATTCG_4	TCF7	0.529539976149134	1.85915912282903
TTCGAAGTCACCTTAT_4	TCF7	2.37430298758839	0.5
TTCGAAGTCTCCCTGA_4	TCF7	1.33677828328604	0.5
TTCGGTCAGCACGCCT_4	TCF7	6.31762801985625	0.5
TTCGGTCAGTGGTAAT_4	TCF7	21.9241402530389	0.5
TTCGGTCCAAGCGTAG_4	TCF7	21.2989944845422	0.5
TTCGGTCCATATGAGA_4	TCF7	5.51119054482695	0.5
TTCGGTCGTTTGTGTG_4	TCF7	3.19435937015383	0.5
TTCGGTCTCTCCCTGA_4	TCF7	3.78149582340385	0.5
TTCTACACAGCCTATA_4	TCF7	20.491012013795	0.5
TTCTACACATAAAGGT_4	TCF7	20.4316992118297	0.5
TTCTACACATATACCG_4	TCF7	0.664209601303795	0.5
TTCTACAGTATCGCAT_4	TCF7	20.669090914289	0.5
TTCTACATCCTTTCTC_4	TCF7	2.06345642822924	0.5
TTCTCAAAGCACACAG_4	TCF7	2.37430373389995	0.5
TTCTCAAAGCTCTCGG_4	TCF7	0.624320352265051	0.5
TTCTCAACAAGGACTG_4	TCF7	0.700335740104588	0.5
TTCTCCTCATATGCTG_4	TCF7	9.36936085154215	0.5
TTCTCCTGTACTCTCC_4	TCF7	18.04857480869	0.5
TTCTCCTGTTACGACT_4	TCF7	0.868575212413487	0.5
TTCTCCTTCAGAGCTT_4	TCF7	14.8900421554389	0.5
TTCTTAGAGAAGGTTT_4	TCF7	21.3594971513984	0.5
TTCTTAGAGCGCCTCA_4	TCF7	12.9967804050873	0.5
TTCTTAGCACAACGTT_4	TCF7	2.37430448021152	0.5
TTGAACGAGACAGGCT_4	TCF7	21.1143911169584	0.5
TTGAACGCATGGATGG_4	TCF7	8.6354528897766	0.5
TTGAACGTCGGCGCAT_4	TCF7	1.26722742571316	0.5
TTGACTTAGATAGCAT_4	TCF7	14.6143847593387	0.5
TTGACTTTCCAAGTAC_4	TCF7	0.755546354019658	1.24677085569043
TTGCCGTGTTCCATGA_4	TCF7	15.758819977911	0.5
TTGCCGTTCCAAGTAC_4	TCF7	0.505480211927045	0.5
TTGCCGTTCCGTTGCT_4	TCF7	0.734683219459261	0.5
TTGCCGTTCCTCAATT_4	TCF7	14.6523686545296	0.5
TTGCCGTTCGCGTTTC_4	TCF7	21.4987891696864	0.5
TTGCGTCAGCGTAGTG_4	TCF7	20.7028333705611	0.5
TTGCGTCCACAACTGT_4	TCF7	4.07491542660035	0.5
TTGCGTCGTATGAAAC_4	TCF7	2.03997356617786	0.5
TTGCGTCTCGGATGTT_4	TCF7	0.630462070417457	0.5
TTGGAACAGACATAAC_4	TCF7	20.3400133170667	0.5
TTGGAACCAAGGACAC_4	TCF7	3.04284338543908	0.5
TTGGAACCACAAGTAA_4	TCF7	5.50574738985372	0.5
TTGGAACTCAGATAAG_4	TCF7	7.62381913189797	0.5
TTGGCAAAGTAGCGGT_4	TCF7	21.6077777275477	0.5
TTGGCAAGTGATAAAC_4	TCF7	11.7633036017219	0.5
TTGGCAATCACCACCT_4	TCF7	0.634893819957667	0.5
TTGTAGGAGGCTACGA_4	TCF7	12.9049152660124	0.5
TTGTAGGCAGATGGCA_4	TCF7	4.14613310662077	0.5
TTGTAGGGTATAAACG_4	TCF7	0.429830141588624	0.5
TTGTAGGGTCTAGAGG_4	TCF7	21.6494357685903	0.5
TTGTAGGTCAGCTCGG_4	TCF7	12.8005240551457	0.5
TTGTAGGTCTGCCAGG_4	TCF7	12.4385684568417	0.5
TTTACTGAGTCAATAG_4	TCF7	18.4842388001507	0.5
TTTACTGCACCAGTTA_4	TCF7	0.524533273081618	0.5
TTTATGCAGAGGTTGC_4	TCF7	1.99390572697774	0.5
TTTATGCAGTCGCCGT_4	TCF7	20.3036642422126	0.5
TTTATGCTCCTTGGTC_4	TCF7	11.3205478920551	0.5
TTTCCTCCAATTCCTT_4	TCF7	8.19614660428049	1.28385828813531
TTTCCTCCAGCTGCAC_4	TCF7	0.760757170718899	0.71557389489769
TTTCCTCGTGAAATCA_4	TCF7	0.424571241859463	0.902342727817124
TTTCCTCGTTTGCATG_4	TCF7	0.52404892818894	0.5
TTTGCGCAGACTAGGC_4	TCF7	12.5001672808081	0.5
TTTGCGCAGCTCTCGG_4	TCF7	6.10465657676987	0.5
TTTGCGCAGTTAGGTA_4	TCF7	10.9150251431362	0.5
TTTGCGCGTATATGGA_4	TCF7	14.1959164539271	0.5
TTTGCGCTCATATCGG_4	TCF7	3.89958516391707	0.5
TTTGGTTAGAAACGAG_4	TCF7	9.55914398392119	0.5
TTTGGTTAGACTGGGT_4	TCF7	2.87703280305388	0.5
TTTGGTTAGCAAATCA_4	TCF7	20.8651912767429	0.5
TTTGGTTAGTGCGTGA_4	TCF7	20.3951155430446	0.5
TTTGGTTCACCATGTA_4	TCF7	12.8986663524479	0.5
TTTGGTTCAGGTCCAC_4	TCF7	0.623685805559657	0.5
TTTGGTTGTGTGGTTT_4	TCF7	11.7715476032941	0.5
TTTGGTTGTTATCGGT_4	TCF7	1.10990874306699	0.5
TTTGGTTTCAAAGTAG_4	TCF7	0.440490494408971	0.5
TTTGGTTTCACATGCA_4	TCF7	3.42515118438991	0.5
TTTGGTTTCAGCTGGC_4	TCF7	0.649734784191762	0.5
TTTGTCAAGTTCGCAT_4	TCF7	1.94117107042245	0.5
TTTGTCACAAACGCGA_4	TCF7	2.63956508496847	0.5
TTTGTCACACTATCTT_4	TCF7	12.9751026941931	0.5
TTTGTCATCCGCATAA_4	TCF7	1.97901486612033	0.906066288202733

## Sheet: Extended Fig. 8f
Cell	f_id	Pseudotime	expression
AAACCTGCAACCGCCA_4	LAG3	2.37430522652309	0.5
AAACCTGTCAGATAAG_4	LAG3	11.9910425224367	4.58645793003658
AAACCTGTCATGGTCA_4	LAG3	0.613150872748931	0.5
AAACCTGTCGGAGCAA_4	LAG3	17.3933161659712	0.5
AAACCTGTCTTGAGGT_4	LAG3	0.663705720054315	1.89567100442285
AAACGGGAGTGGTCCC_4	LAG3	2.37434627365936	0.5
AAACGGGGTCTCCATC_4	LAG3	1.09803110991969	0.5
AAACGGGGTTACGCGC_4	LAG3	0.807293206078957	0.5
AAACGGGGTTGCGCAC_4	LAG3	2.37434552734779	1.00963717981626
AAACGGGTCGAACGGA_4	LAG3	6.10915903609649	0.5
AAAGATGAGCCCAATT_4	LAG3	2.37434478103622	1.89302360477897
AAAGATGCAAGGTGTG_4	LAG3	9.75302569863008	0.96893766018774
AAAGATGTCGTCGTTC_4	LAG3	3.39593138449213	0.824851153915517
AAAGCAAAGTGCGTGA_4	LAG3	12.922651389586	4.59138011715148
AAAGCAAAGTTGTCGT_4	LAG3	13.6414391228712	0.5
AAAGCAATCAAGGCTT_4	LAG3	3.2055363263805	0.5
AAAGTAGAGAGCTGGT_4	LAG3	16.0563565674394	0.802249075658674
AAAGTAGCAACTGCTA_4	LAG3	21.9373592264645	0.727609868827509
AAAGTAGCATTGGCGC_4	LAG3	0.653914318075346	0.5
AAAGTAGGTCTCTTAT_4	LAG3	0.96971841530951	0.5
AAAGTAGTCCCAAGTA_4	LAG3	2.37434403472466	0.5
AAAGTAGTCCCTAACC_4	LAG3	3.18610510939334	0.5
AAATGCCAGAGCTGGT_4	LAG3	14.8762614758528	0.5
AAATGCCAGGTTACCT_4	LAG3	0.566761229865411	0.5
AAATGCCCACAGAGGT_4	LAG3	20.7930347100969	0.5
AAATGCCCAGGTCGTC_4	LAG3	16.0372019666823	1.07142125402801
AAATGCCCATCGGAAG_4	LAG3	20.9958346954133	1.01220849084506
AAATGCCGTACAGTGG_4	LAG3	5.28589159773011	0.575673182999242
AACACGTAGGCACATG_4	LAG3	21.1779042848803	0.5
AACACGTCACAGAGGT_4	LAG3	13.7292624522684	0.5
AACACGTCACGGTTTA_4	LAG3	0.715956731860239	0.5
AACACGTCATCAGTAC_4	LAG3	11.892492038103	0.5
AACACGTTCGTCTGCT_4	LAG3	20.8131415474754	2.22498749110652
AACACGTTCGTGGGAA_4	LAG3	9.26378173163297	0.5
AACCATGAGACTAGAT_4	LAG3	2.07237213051355	0.5
AACCATGAGCAGCGTA_4	LAG3	11.7796934481623	0.5
AACCATGCACTCTGTC_4	LAG3	20.3320081355853	2.2239663587049
AACCATGCATGGGACA_4	LAG3	0.35313719803106	0.5
AACCATGGTTCTCATT_4	LAG3	2.06606865594889	0.5
AACCATGTCAGTGCAT_4	LAG3	20.6838634623495	0.5
AACCATGTCTTGACGA_4	LAG3	5.11181798637441	0.5
AACCGCGCACCACCAG_4	LAG3	21.4101787686569	1.35008905225141
AACCGCGCACGAGGTA_4	LAG3	20.6703930851908	0.5
AACCGCGCACGCGAAA_4	LAG3	0.719946086647847	0.5
AACCGCGCATGAAGTA_4	LAG3	20.6464279733969	0.5
AACCGCGTCACTTATC_4	LAG3	0.448062679559901	0.5
AACCGCGTCAGAAATG_4	LAG3	4.49831853316078	0.5
AACCGCGTCCGCGGTA_4	LAG3	0.575108469165403	0.579594368509899
AACGTTGAGCCACTAT_4	LAG3	0.763370612322818	0.5
AACGTTGGTACCTACA_4	LAG3	0.726789132397709	0.5
AACGTTGTCGGAATCT_4	LAG3	2.37434328841309	0.5
AACTCAGAGGAGTTTA_4	LAG3	20.7163318080312	1.36179435985907
AACTCAGGTCCGTCAG_4	LAG3	2.37434254210152	3.24229695019057
AACTCAGGTGAACCTT_4	LAG3	20.2380761115463	0.5
AACTCAGGTGTGACCC_4	LAG3	14.6650746502968	0.5
AACTCAGGTTGCCTCT_4	LAG3	0.410374055592065	0.5
AACTCCCAGTGTCCAT_4	LAG3	14.9103969044104	0.849167135150874
AACTCCCCACGGTGTC_4	LAG3	0.672686660528704	0.5
AACTCCCTCAACCAAC_4	LAG3	15.3997737720387	0.5
AACTCCCTCTCGATGA_4	LAG3	21.2210042897947	0.764846699826518
AACTGGTCATGCCCGA_4	LAG3	13.8873825844862	1.20126453040287
AACTTTCCACGGCTAC_4	LAG3	2.37434179578995	0.5
AACTTTCCATCACGAT_4	LAG3	21.1770015535998	0.5
AACTTTCGTGCCTGTG_4	LAG3	15.2902239505615	0.5
AACTTTCTCATGTGGT_4	LAG3	20.8629663688313	0.5
AAGACCTAGTCTTGCA_4	LAG3	0.633453472773982	0.5
AAGCCGCAGACAGGCT_4	LAG3	0.540435085903437	0.5
AAGCCGCAGCAACGGT_4	LAG3	11.3202422762075	0.671891278271916
AAGCCGCAGTTATCGC_4	LAG3	1.98485602946346	0.5
AAGCCGCCATCACCCT_4	LAG3	7.35325568954755	0.5
AAGCCGCGTCAAAGCG_4	LAG3	21.4251180891659	2.57916723513748
AAGCCGCTCAGCCTAA_4	LAG3	21.1435865530733	2.03662625624159
AAGGAGCAGATAGGAG_4	LAG3	0.693301454947903	0.5
AAGGAGCAGGGATGGG_4	LAG3	4.50163859998009	0.5
AAGGAGCAGTTGTCGT_4	LAG3	4.91937323346922	0.5
AAGGAGCCAGACGCAA_4	LAG3	0.612856649521648	0.5
AAGGAGCCATAACCTG_4	LAG3	7.55243999282401	0.5
AAGGAGCCATGGATGG_4	LAG3	15.3553690900548	0.5
AAGGAGCGTTACGCGC_4	LAG3	20.2923293315001	0.5
AAGGAGCTCGAATGGG_4	LAG3	2.80081152032539	0.5
AAGGAGCTCGCATGGC_4	LAG3	0.660857726451972	0.5
AAGGCAGAGGATATAC_4	LAG3	0.84145019687853	0.5
AAGGCAGAGGTGCTTT_4	LAG3	9.2645641183472	0.5
AAGGCAGAGTGGGTTG_4	LAG3	6.49440587425271	0.5
AAGGCAGCACCAGTTA_4	LAG3	9.33170385534105	0.5
AAGGCAGTCTGCTGCT_4	LAG3	12.9920487684868	0.5
AAGGTTCAGAATGTTG_4	LAG3	9.46812054099465	0.5
AAGGTTCAGCTAACTC_4	LAG3	20.4723388097849	0.5
AAGGTTCAGGTGCTTT_4	LAG3	21.469747172421	0.5
AAGGTTCCACATGGGA_4	LAG3	9.21043065402102	0.977382281412852
AAGGTTCCACATTCGA_4	LAG3	14.3542643183717	0.5
AAGGTTCGTACTCGCG_4	LAG3	0.481083233055966	0.5
AAGGTTCGTCAGGACA_4	LAG3	5.07506912660759	0.5
AAGGTTCTCCGTACAA_4	LAG3	15.600254911069	5.56624781280682
AAGTCTGAGTAGCCGA_4	LAG3	13.7180711521913	2.62976120354771
AAGTCTGGTATCAGTC_4	LAG3	0.626795048048112	0.5
AAGTCTGGTCGAATCT_4	LAG3	0.693190010536709	0.5
AAGTCTGTCACTCCTG_4	LAG3	0.51088099946104	0.5
AAGTCTGTCGACCAGC_4	LAG3	0.570247487641134	0.5
AATCCAGAGGAATCGC_4	LAG3	15.10632263271	1.13751466770512
AATCCAGCAAGGCTCC_4	LAG3	16.4809097548639	1.25433498272208
AATCCAGTCACCATAG_4	LAG3	0.565041335892608	1.77635383698969
AATCCAGTCTACTATC_4	LAG3	9.30558986586241	0.5
AATCGGTAGGTACTCT_4	LAG3	0.610663146894109	0.5
AATCGGTAGTACGCCC_4	LAG3	14.6785336957306	1.86931021190224
AATCGGTCAATAAGCA_4	LAG3	0.376314527235589	0.5
AATCGGTTCGTTGACA_4	LAG3	12.2258525168671	1.24707076411886
ACACCAAAGAGGGCTT_4	LAG3	3.41630226173963	0.5
ACACCAAAGGATGGTC_4	LAG3	0.581843794442932	0.5
ACACCAAAGTGGAGTC_4	LAG3	0.173766215198722	0.5
ACACCAAAGTTCGATC_4	LAG3	15.5725860907021	0.5
ACACCAAGTCAGTGGA_4	LAG3	0.803472563646418	0.5
ACACCAAGTGCAGGTA_4	LAG3	12.0506275289328	0.5
ACACCAATCCACTCCA_4	LAG3	5.35003981825376	2.21857277768713
ACACCAATCTCCGGTT_4	LAG3	7.61202170642315	0.5
ACACCCTAGTGCGTGA_4	LAG3	8.95546895686295	0.5
ACACCCTGTCTCTCGT_4	LAG3	8.84808523334044	0.5
ACACCGGAGACCGGAT_4	LAG3	0.676102674310592	0.5
ACACCGGAGAGACGAA_4	LAG3	18.0539788123065	0.5
ACACCGGTCATTATCC_4	LAG3	1.87378561539394	0.5
ACACTGACAATGGAAT_4	LAG3	0.576665461828963	0.5
ACAGCCGAGAAGGTGA_4	LAG3	9.07017744290582	0.5
ACAGCCGAGCAGCCTC_4	LAG3	14.3629955496777	4.46481525564713
ACAGCCGCACCGAATT_4	LAG3	7.95248088366142	0.672917313694515
ACAGCCGCAGTATGCT_4	LAG3	0.516574633363286	0.5
ACAGCTACAATGGTCT_4	LAG3	17.3816432724542	0.5
ACAGCTAGTCATATCG_4	LAG3	14.6787912300309	0.5
ACAGCTAGTCTAGCCG_4	LAG3	7.13889665144099	0.5
ACAGCTATCGGCCGAT_4	LAG3	20.8111169174852	1.30913259397124
ACATACGAGGCGATAC_4	LAG3	17.8164901269707	0.5
ACATCAGAGAGCAATT_4	LAG3	0.639538643686616	0.5
ACATCAGAGCAGACTG_4	LAG3	12.6568359322519	0.5
ACATCAGAGGCGACAT_4	LAG3	2.12593529734086	0.5
ACATCAGCACAACGTT_4	LAG3	1.73857876722038	0.5
ACATCAGCACATGGGA_4	LAG3	0.950454189945799	1.69944304743708
ACATCAGTCAGTGTTG_4	LAG3	21.0904403153706	0.57676761772456
ACATGGTAGACTCGGA_4	LAG3	8.89821052918177	0.5
ACATGGTCATGGAATA_4	LAG3	8.8599932540493	0.5
ACCAGTAAGAGTCGGT_4	LAG3	18.7106811328204	0.5
ACCAGTAAGTTACGGG_4	LAG3	21.4682256543662	0.681346722757147
ACCAGTACAAGCCATT_4	LAG3	0.963809914613222	0.5
ACCAGTACAAGTTAAG_4	LAG3	3.2079833743923	0.5
ACCAGTACACATGTGT_4	LAG3	2.65370444257348	0.5
ACCAGTACAGCCTTGG_4	LAG3	2.12272311493795	0.5
ACCAGTATCTCTAGGA_4	LAG3	12.9284726532557	0.5
ACCCACTAGATGTGTA_4	LAG3	15.4880037513423	0.5
ACCCACTAGCCATCGC_4	LAG3	20.7234972087195	0.5
ACCCACTCACCTTGTC_4	LAG3	15.3575761742127	0.5
ACCCACTCATAGAAAC_4	LAG3	20.5935041583862	3.21580292764988
ACCCACTGTAAATGTG_4	LAG3	12.880748255993	2.07745804305379
ACCCACTTCCTTTCGG_4	LAG3	20.3920120237712	1.33068941552906
ACCGTAACATAACCTG_4	LAG3	2.12853566400557	0.5
ACCGTAAGTCGAATCT_4	LAG3	4.09196079484211	0.5
ACCGTAATCCAAGTAC_4	LAG3	14.7630843261729	0.871976458021829
ACCTTTAAGACTCGGA_4	LAG3	15.2235103159342	0.5
ACCTTTAAGGGTTTCT_4	LAG3	7.59580910384914	0.5
ACCTTTACAGCTGTGC_4	LAG3	15.2966176230375	0.5
ACCTTTATCACATACG_4	LAG3	12.7513204674447	0.827184889282766
ACCTTTATCGGCGCTA_4	LAG3	12.1033060497628	0.5
ACGAGCCAGCCACTAT_4	LAG3	17.0957514891002	0.5
ACGAGCCAGCGTTTAC_4	LAG3	1.90350703148627	0.5
ACGAGCCGTGTGGTTT_4	LAG3	0.624052243703222	1.1982971143652
ACGAGGAAGTCACGCC_4	LAG3	0.813946535581524	0.5
ACGAGGACAGTGAGTG_4	LAG3	0.619499305876819	0.5
ACGAGGACATACCATG_4	LAG3	13.7523374107421	0.981394165214628
ACGAGGAGTGCGATAG_4	LAG3	0.500092125120208	1.04194687697048
ACGAGGATCTGAAAGA_4	LAG3	6.12347565341442	6.2426756519997
ACGAGGATCTTTACAC_4	LAG3	11.5325913254342	0.5
ACGATACAGGACAGAA_4	LAG3	12.9202341053754	0.5
ACGATACAGTGTGAAT_4	LAG3	9.58292736587994	0.5
ACGATACCACAGAGGT_4	LAG3	0.65166730400287	0.5
ACGATACCACTACAGT_4	LAG3	2.96566725264668	0.5
ACGATACGTTAAGTAG_4	LAG3	20.82794909326	4.66314365021756
ACGATACGTTTGGGCC_4	LAG3	0.663055968993109	0.5
ACGATACTCGTCACGG_4	LAG3	14.4030764623094	0.599819051753944
ACGATGTCATGGTCAT_4	LAG3	9.4526981880329	0.5
ACGATGTGTCAAAGAT_4	LAG3	7.40998225474113	0.963005173298828
ACGCAGCAGCCTCGTG_4	LAG3	2.10582523869427	0.5
ACGCAGCAGGGCTTGA_4	LAG3	9.07474728448507	0.5
ACGCCAGCAAGCCCAC_4	LAG3	2.03308290053394	0.5
ACGCCAGCATAAGACA_4	LAG3	8.10264893040071	0.5
ACGCCGAAGCGACGTA_4	LAG3	6.51857742143915	2.40518330860185
ACGCCGAAGGCGCTCT_4	LAG3	20.9605329008016	0.5
ACGCCGACACAGCCCA_4	LAG3	2.37434104947838	0.5
ACGCCGACATTAGCCA_4	LAG3	20.398267112773	0.625490618327228
ACGCCGACATTCACTT_4	LAG3	21.370874614107	4.30061573794398
ACGCCGAGTCATACTG_4	LAG3	11.8322745239901	0.811940277753264
ACGCCGATCAGATAAG_4	LAG3	0.552004703940556	0.5
ACGCCGATCGTCTGAA_4	LAG3	4.52976038717269	0.5
ACGGAGACAGCAGTTT_4	LAG3	3.19566078278987	0.5
ACGGAGACAGGATTGG_4	LAG3	12.4454704089892	0.784184599079345
ACGGAGATCTTGGGTA_4	LAG3	2.02133627650568	0.5
ACGGAGATCTTGTCAT_4	LAG3	21.5799714735779	0.5
ACGGCCATCGTTTGCC_4	LAG3	8.93995535017138	0.5
ACGGGCTCACGGTGTC_4	LAG3	1.78205584133995	0.5
ACGGGCTCATGTCGAT_4	LAG3	20.4791556361277	1.8930351837192
ACGGGCTTCGGAAACG_4	LAG3	2.15451510184232	0.5
ACGGGTCAGAGGTAGA_4	LAG3	9.68511527087914	0.5
ACGGGTCAGATGGGTC_4	LAG3	0.748912214728461	0.5
ACGGGTCTCCCTCAGT_4	LAG3	3.59260472417024	0.5
ACGGGTCTCGTTGACA_4	LAG3	0.752072835907979	0.5
ACGGGTCTCTAACGGT_4	LAG3	1.99139716376477	0.5
ACGTCAATCACAACGT_4	LAG3	14.6156356161443	0.5
ACGTCAATCGTCTGCT_4	LAG3	21.5435621268668	0.5
ACTATCTTCTTAGCCC_4	LAG3	6.41205270553789	0.5
ACTGAACCAGACAGGT_4	LAG3	2.97032549925893	0.5
ACTGAACCAGGCGATA_4	LAG3	15.8076214790151	1.367066328655
ACTGAACGTGGCAAAC_4	LAG3	0.670579987755537	0.5
ACTGAACTCTCGCATC_4	LAG3	21.3104440823481	0.5
ACTGAGTTCACAAACC_4	LAG3	0.515435908622092	0.5
ACTGAGTTCTTACCGC_4	LAG3	19.8067192928978	0.5
ACTGATGAGCTTCGCG_4	LAG3	6.31671063655705	0.5
ACTGATGGTTGTCGCG_4	LAG3	8.96367858706822	0.5
ACTGCTCCAGACAAGC_4	LAG3	12.9519282309613	0.5
ACTGTCCCACTCAGGC_4	LAG3	0.986939075845536	0.5
ACTGTCCCAGACGCAA_4	LAG3	20.7093894896403	0.5
ACTGTCCGTACGACCC_4	LAG3	14.1822060986059	0.629902819363162
ACTTACTAGCACCGCT_4	LAG3	2.70174375535014	0.5
ACTTACTTCACGCATA_4	LAG3	0.596832246501709	0.5
ACTTGTTAGAACAACT_4	LAG3	2.1626112539015	0.5
ACTTGTTAGAACAATC_4	LAG3	2.35317578011839	3.31251923109575
ACTTGTTAGGCCCGTT_4	LAG3	20.4474371703065	1.02048277603356
ACTTGTTAGTAGCGGT_4	LAG3	1.93794166939832	1.02907182897077
ACTTGTTCAATTCCTT_4	LAG3	20.3281609857931	0.5
ACTTGTTCATGTAGTC_4	LAG3	12.0613377825712	0.85225306279837
ACTTGTTGTAGGAGTC_4	LAG3	17.1660396014798	0.5
ACTTGTTGTCTCAACA_4	LAG3	1.87293426992506	0.5
ACTTGTTGTGGTTTCA_4	LAG3	0.57792293375115	0.5
ACTTTCAAGAGTACCG_4	LAG3	0	0.5
ACTTTCACACCGTTGG_4	LAG3	14.621540684855	0.5
ACTTTCACACGGCTAC_4	LAG3	5.04462321144631	0.5
ACTTTCACAGCTCGCA_4	LAG3	0.51690166816233	0.5
ACTTTCACATATACCG_4	LAG3	1.64248613016953	0.5
ACTTTCAGTAGCGATG_4	LAG3	2.10094144085307	0.5
ACTTTCATCCGTCATC_4	LAG3	0.742322812151549	0.505940468725446
AGAATAGCATCTGGTA_4	LAG3	8.94167419958748	0.5
AGAATAGGTTACGGAG_4	LAG3	4.72039793753138	0.5
AGAATAGGTTCGTGAT_4	LAG3	20.7232261790633	2.32949010432832
AGAATAGTCCCAACGG_4	LAG3	21.0532470354013	3.11887438510708
AGAATAGTCGGTTCGG_4	LAG3	15.8136537296213	0.5
AGACGTTCAAGAGGCT_4	LAG3	11.8273325520925	0.5
AGACGTTCAAGCCGCT_4	LAG3	0.682172689310015	0.5
AGACGTTGTCCATCCT_4	LAG3	21.2363012282191	3.69610934772919
AGACGTTGTGCAACTT_4	LAG3	3.19590744085173	0.5
AGAGCTTAGACCTTTG_4	LAG3	9.16828092463972	0.5
AGAGCTTAGGTGCAAC_4	LAG3	21.379087917056	0.5
AGAGCTTCAAACCTAC_4	LAG3	21.4449792878314	0.5
AGAGCTTTCAACACTG_4	LAG3	18.4820488573971	0.5
AGAGCTTTCCACGCAG_4	LAG3	2.13326140315447	0.5
AGAGTGGAGGCCGAAT_4	LAG3	17.5982495234579	1.66125735535174
AGATCTGAGAAACCGC_4	LAG3	6.11463755186095	1.95405792329675
AGATCTGAGCTAGTTC_4	LAG3	16.4834639341021	0.5
AGATCTGGTCAATACC_4	LAG3	13.8480484606837	0.5
AGATTGCAGTACATGA_4	LAG3	0.994370855310719	0.5
AGATTGCCACATTTCT_4	LAG3	14.0404522891709	1.25540164552947
AGATTGCCACTAAGTC_4	LAG3	2.03716865958577	0.5
AGATTGCCACTTACGA_4	LAG3	15.8288308134708	0.5
AGATTGCCATGTAAGA_4	LAG3	0.617008449690461	0.5
AGATTGCTCCGCATAA_4	LAG3	14.2162251309326	0.5
AGATTGCTCTTGCAAG_4	LAG3	12.2154780218585	0.5
AGCAGCCAGTCTCCTC_4	LAG3	2.07214364915252	0.5
AGCAGCCCAGAGCCAA_4	LAG3	20.497218044137	0.5
AGCAGCCGTCAATACC_4	LAG3	15.7949393678157	4.22119670851069
AGCAGCCTCCACGCAG_4	LAG3	20.4735389300728	0.5
AGCAGCCTCCTTGCCA_4	LAG3	1.00270891559756	0.5
AGCAGCCTCTGCAGTA_4	LAG3	0.852471813384048	0.5
AGCATACAGTTAACGA_4	LAG3	17.1485345131872	0.5
AGCATACCATCATCCC_4	LAG3	11.3415567436917	0.5
AGCCTAAAGAATAGGG_4	LAG3	0.559771083434721	0.5
AGCCTAAAGCAGCCTC_4	LAG3	20.3524864193504	3.71845767267658
AGCCTAAAGTTAAGTG_4	LAG3	16.7046361587221	2.03097658548598
AGCCTAACAAGCTGGA_4	LAG3	14.6796030712551	0.978160320274077
AGCCTAACAGTCAGCC_4	LAG3	21.5402185288999	0.5
AGCCTAACATAAGACA_4	LAG3	0.911002405350396	0.5
AGCGGTCAGCCCTAAT_4	LAG3	6.71580194944344	4.89457000303255
AGCGGTCAGGATGGTC_4	LAG3	0.843142186778366	0.5
AGCGGTCAGGTTCCTA_4	LAG3	2.37434030316681	0.5
AGCGGTCGTTGCGTTA_4	LAG3	6.11714552241097	0.5
AGCGTATCATGGTCAT_4	LAG3	10.5218787698314	0.5
AGCGTATGTAAATACG_4	LAG3	15.1440705078725	0.5
AGCGTCGTCTTGTACT_4	LAG3	20.9329218953353	0.5
AGCTCCTAGGATGGTC_4	LAG3	1.96904839138166	0.5
AGCTCCTCAAGCGTAG_4	LAG3	1.7438814484186	0.5
AGCTCCTGTTCGTCTC_4	LAG3	3.41214566247866	0.5
AGCTCCTTCGCAGGCT_4	LAG3	1.06864720734524	0.5
AGCTCTCAGGAGTTGC_4	LAG3	11.3961718748563	0.5
AGCTCTCCAAAGAATC_4	LAG3	8.63083907821379	0.5
AGCTCTCCAAATCCGT_4	LAG3	14.2354020604355	0.5
AGCTCTCGTGAGTATA_4	LAG3	17.1599919763902	0.5
AGCTTGAGTACCGCTG_4	LAG3	14.1118150969926	1.57439579891044
AGCTTGATCCTGTACC_4	LAG3	4.95279130813166	0.5
AGCTTGATCGGATGTT_4	LAG3	3.18179154583128	0.5
AGGCCACAGCAATATG_4	LAG3	16.9326335562138	0.5
AGGCCACCAACAACCT_4	LAG3	21.1095906066062	1.77631103713391
AGGCCACGTCAAGCGA_4	LAG3	0.533492567503951	0.5
AGGCCGTAGCGTTTAC_4	LAG3	20.7933001625899	0.5
AGGCCGTAGTTCGATC_4	LAG3	1.17930258389019	1.38750207631487
AGGCCGTCAGTCCTTC_4	LAG3	18.2749063008763	1.3744155916721
AGGCCGTGTTCGTCTC_4	LAG3	20.4543157845526	1.28105347252885
AGGCCGTTCATGCAAC_4	LAG3	0.61787431490291	0.5
AGGCCGTTCTTAGCCC_4	LAG3	2.37433955685525	0.5
AGGGAGTTCACCCTCA_4	LAG3	0.821840780341672	0.5
AGGGAGTTCATAAAGG_4	LAG3	0.495766425096524	1.21552724399106
AGGGATGCACGACTCG_4	LAG3	12.7691294104667	0.5
AGGGATGGTGCGGTAA_4	LAG3	0.726870875491756	0.5
AGGGTGAAGCGATCCC_4	LAG3	5.27372287534356	0.5
AGGGTGATCTCGAGTA_4	LAG3	15.1383836935045	0.5
AGGTCATAGCCATCGC_4	LAG3	20.9184478822898	7.82160341735767
AGGTCATGTTCAGTAC_4	LAG3	21.0171798090469	1.31868416707017
AGGTCCGAGAGTCTGG_4	LAG3	2.37433881054368	0.5
AGGTCCGAGCTATGCT_4	LAG3	12.4612812039074	0.5
AGGTCCGGTTCCGTCT_4	LAG3	8.89041906743324	0.5
AGGTCCGTCCTATTCA_4	LAG3	20.5059434558629	1.15067193635376
AGTAGTCAGTCAAGGC_4	LAG3	11.5508628827468	0.5
AGTAGTCGTGAACCTT_4	LAG3	3.18539134274612	0.5
AGTAGTCTCGAGCCCA_4	LAG3	0.59706428656648	0.5
AGTCTTTGTAGCTTGT_4	LAG3	2.04715385957224	0.5
AGTGAGGAGCACAGGT_4	LAG3	0.511074722889747	0.8177075665265
AGTGAGGCAACTTGAC_4	LAG3	0.783114866977145	0.5
AGTGAGGCAGGATCGA_4	LAG3	3.95245927622273	0.5
AGTGAGGCAGTATAAG_4	LAG3	2.08254577997046	0.5
AGTGAGGCATTGTGCA_4	LAG3	20.4655362544713	0.5
AGTGAGGGTCTAAAGA_4	LAG3	13.3944260991211	0.5
AGTGAGGGTTGCTCCT_4	LAG3	20.2713285436788	1.41304594848183
AGTGGGACATCCTTGC_4	LAG3	4.9086455884206	0.81569492393039
AGTGGGACATGGAATA_4	LAG3	2.081216750633	0.5
AGTGGGAGTCTGATCA_4	LAG3	9.52709056680138	0.502165759181465
AGTGGGAGTTAAGGGC_4	LAG3	10.5536070525648	0.5
AGTGGGATCCACTCCA_4	LAG3	2.37433806423211	0.5
AGTGGGATCGGTCTAA_4	LAG3	2.07329124973686	0.5
AGTGGGATCGTCCAGG_4	LAG3	3.71038557507115	0.5
AGTGGGATCTGGCGTG_4	LAG3	20.6439264655911	0.889039801016314
AGTGTCAAGAGGTTGC_4	LAG3	1.30056898019149	0.5
AGTGTCACATTCTCAT_4	LAG3	8.64160111457142	1.73458298148253
AGTGTCAGTGAACCTT_4	LAG3	20.6851341826333	2.4559276744445
AGTGTCAGTGGCTCCA_4	LAG3	21.3057866852471	2.13312909483435
AGTGTCATCGGCATCG_4	LAG3	15.1155886879735	0.5
AGTTGGTAGAGATGAG_4	LAG3	14.4243954409386	0.5
AGTTGGTCATCCGGGT_4	LAG3	20.2328951005482	0.5
AGTTGGTGTACAGTTC_4	LAG3	0.630414007492663	0.5
AGTTGGTGTTGAGTTC_4	LAG3	15.1739768531051	0.5
AGTTGGTGTTTGACAC_4	LAG3	9.74917727400627	0.5
AGTTGGTTCCGAGCCA_4	LAG3	2.00627818437341	0.5
ATAACGCCAGGGTTAG_4	LAG3	12.9138294931115	0.5
ATAACGCGTCACACGC_4	LAG3	6.12400560899183	0.557072815856622
ATAACGCGTCGCATAT_4	LAG3	20.44902847833	1.43554969120638
ATAACGCGTGAGTGAC_4	LAG3	9.29148601949564	0.5
ATAAGAGAGGGCTTGA_4	LAG3	0.40037369614126	0.5
ATAAGAGCAATTCCTT_4	LAG3	0.700240330990656	0.5
ATAAGAGTCCGGGTGT_4	LAG3	2.11466909132333	0.5
ATAAGAGTCTTTACGT_4	LAG3	3.38349878424366	0.5
ATAGACCCACAGCCCA_4	LAG3	8.85502040025744	0.5
ATAGACCGTCAAGCGA_4	LAG3	2.11197488261795	0.5
ATAGACCGTCCAGTAT_4	LAG3	13.9592175629303	1.22860125251654
ATAGACCTCTGTTGAG_4	LAG3	11.9922014163997	0.5
ATCACGACAAGTCTAC_4	LAG3	0.394009937795588	0.5
ATCACGATCCGTCATC_4	LAG3	0.751523539753295	0.5
ATCACGATCCTGCTTG_4	LAG3	0.674438006032186	0.5
ATCACGATCTAACTCT_4	LAG3	1.50781313023503	1.36450548408577
ATCATCTAGCTCCTCT_4	LAG3	21.8791940773611	0.5
ATCATCTCATCGTCGG_4	LAG3	3.14929987846237	0.5
ATCATCTCATCTCCCA_4	LAG3	3.03911494613047	0.5
ATCATCTGTGACTACT_4	LAG3	0.470513909518601	0.5
ATCATCTGTTGGTTTG_4	LAG3	21.547868579929	0.5
ATCATCTTCTCGCATC_4	LAG3	14.2939017044695	2.68348226348317
ATCATGGAGTGACATA_4	LAG3	20.2384302838125	1.27195256670151
ATCATGGAGTGCTGCC_4	LAG3	0.420584166607609	0.5
ATCATGGGTCACACGC_4	LAG3	2.10367870391742	0.5
ATCCACCTCCTCCTAG_4	LAG3	1.56598265350926	0.5
ATCCACCTCTTGAGGT_4	LAG3	2.37433731792054	0.5
ATCCACCTCTTTCCTC_4	LAG3	19.601647049799	0.5
ATCCGAAAGACCGGAT_4	LAG3	2.21146071476325	1.78999855160355
ATCCGAACACGTTGGC_4	LAG3	7.14125138877914	1.72354608296633
ATCCGAAGTGACAAAT_4	LAG3	0.519676523924297	1.65156670591709
ATCCGAATCCACGCAG_4	LAG3	1.98352413424954	0.5
ATCGAGTAGATGTGTA_4	LAG3	9.56950716187037	0.5
ATCGAGTTCCGAACGC_4	LAG3	2.08759939856753	1.22272280233537
ATCTACTAGTGACTCT_4	LAG3	3.40842984879443	4.44779881299024
ATCTACTAGTTACCCA_4	LAG3	8.62753483658249	0.5
ATCTACTCAAGAGGCT_4	LAG3	9.57164359647442	0.5
ATCTACTCACGTGAGA_4	LAG3	9.43543534894165	0.5
ATCTACTCAGTTAACC_4	LAG3	7.13803376120959	0.5
ATCTGCCAGCGATGAC_4	LAG3	0.824805244163938	0.5
ATCTGCCGTGCGAAAC_4	LAG3	7.3523409356583	0.5
ATGAGGGCATTCTCAT_4	LAG3	16.4941779969754	0.5
ATGCGATAGTTATCGC_4	LAG3	13.1268311411488	2.59141888767595
ATGCGATCAGATGAGC_4	LAG3	20.9652093764108	2.34652061601212
ATGCGATCATTGGCGC_4	LAG3	1.83338678733065	0.5
ATGCGATGTCCGAAGA_4	LAG3	4.5228016213442	0.5
ATGCGATTCGGTCCGA_4	LAG3	3.92297447413874	0.5
ATGGGAGAGGTGCTAG_4	LAG3	7.95347231713162	0.5
ATGGGAGCAAAGCGGT_4	LAG3	20.9761617217224	1.25101897225439
ATGGGAGCAAGCCCAC_4	LAG3	2.05519462747358	0.5
ATGGGAGCAAGCTGTT_4	LAG3	0.761407480404027	0.5
ATGGGAGGTGGTACAG_4	LAG3	0.62007309184868	0.5
ATGGGAGGTTACGGAG_4	LAG3	9.09537445346688	0.5
ATGTGTGCAGCTGGCT_4	LAG3	14.4274370900696	0.5
ATGTGTGCATCTACGA_4	LAG3	21.5865958536627	0.5
ATTACTCCACTCGACG_4	LAG3	0.81146288318423	0.5
ATTATCCCATGTCCTC_4	LAG3	20.4052540394602	1.82964888987017
ATTATCCGTGGTCCGT_4	LAG3	2.10845996730588	0.5
ATTATCCGTTATCACG_4	LAG3	2.05209347044116	0.5
ATTCTACCATGCGCAC_4	LAG3	1.96739737098988	0.5
ATTCTACTCACCCGAG_4	LAG3	8.79901145542345	0.5
ATTGGACAGGCTAGCA_4	LAG3	0.718198313781753	0.5
ATTGGACCAACTTGAC_4	LAG3	0.63535630018744	0.5
ATTGGACCATTCTTAC_4	LAG3	2.15299991898537	0.5
ATTGGACGTCCGAATT_4	LAG3	6.72207592705488	0.5
ATTGGACGTGCCTGCA_4	LAG3	11.5814323467224	0.5
ATTGGTGAGCTGCAAG_4	LAG3	19.3614286833086	1.46196212171825
ATTGGTGAGCTTATCG_4	LAG3	0.706088619082296	0.5
ATTGGTGAGTAGGTGC_4	LAG3	9.03504778297606	0.5
ATTGGTGCAGTCCTTC_4	LAG3	0.671289407437459	0.5
ATTGGTGCATGCCCGA_4	LAG3	1.37850045152887	0.5
ATTGGTGTCCGTAGTA_4	LAG3	0.530596647435849	0.5
ATTTCTGAGAAAGTGG_4	LAG3	1.35281856409955	0.5
ATTTCTGAGCGATAGC_4	LAG3	21.4969817507446	1.12767932347253
ATTTCTGAGCTTATCG_4	LAG3	11.3889946154248	0.5
CAACCAAGTGCCTGTG_4	LAG3	0.700966660622338	1.84050200647147
CAACCTCAGTCAAGGC_4	LAG3	14.7085774241199	0.5
CAACCTCCAACGATCT_4	LAG3	17.6089293014897	0.5
CAACTAGCATACCATG_4	LAG3	5.31273024984722	0.5
CAACTAGGTAGAAGGA_4	LAG3	4.4492793070314	0.5
CAACTAGTCAATCACG_4	LAG3	0.736496644646912	0.5
CAAGAAACAGATTGCT_4	LAG3	20.4942521068986	2.88965247314352
CAAGAAAGTGAGGGTT_4	LAG3	6.58558580011446	0.5
CAAGATCCATGCCTAA_4	LAG3	0.722763722548339	0.5
CAAGATCGTCGGATCC_4	LAG3	5.52575272781911	0.5
CAAGATCGTTCAACCA_4	LAG3	21.3645441927189	0.5
CAAGGCCAGTGTCCCG_4	LAG3	20.4837931535188	0.574472675636612
CAAGGCCCACGAAACG_4	LAG3	7.1444379388412	1.08759099722385
CAAGTTGAGAACTCGG_4	LAG3	8.89085774991493	0.5
CAAGTTGAGCCGTCGT_4	LAG3	2.37433657160897	0.5
CAAGTTGCAACGCACC_4	LAG3	3.96179399284784	0.5
CAAGTTGCAGGACGTA_4	LAG3	21.059257421602	0.5
CAAGTTGGTTGCTCCT_4	LAG3	11.3313761684204	0.522012301890893
CAAGTTGTCCTTCAAT_4	LAG3	3.22019934717445	0.5
CACAAACAGACTGGGT_4	LAG3	0.681587253927745	0.5
CACAAACAGGAGTCTG_4	LAG3	0.812806733148625	0.5
CACAAACAGGCGATAC_4	LAG3	12.4957336078043	1.0462668184727
CACACAACACACGCTG_4	LAG3	0.781285172027893	0.5
CACACAATCTCGGACG_4	LAG3	3.19221414245555	0.5
CACACCTAGCATGGCA_4	LAG3	3.14673093404188	0.5
CACACCTCAGTAAGCG_4	LAG3	11.3990908819621	0.5
CACACTCCACAACGTT_4	LAG3	0.71432088814589	0.5
CACACTCCAGTTAACC_4	LAG3	3.51687829356434	0.5
CACACTCGTTGACGTT_4	LAG3	1.81346408015254	0.5
CACACTCTCTGATTCT_4	LAG3	4.44839415177925	0.5
CACAGGCAGGTACTCT_4	LAG3	1.19647320510266	0.5
CACAGGCCAGTTTACG_4	LAG3	0.698740532312512	0.5
CACAGTACATGCGCAC_4	LAG3	2.00947484709713	0.5
CACAGTACATTAGGCT_4	LAG3	0.464103759599257	0.5
CACAGTAGTTAAAGTG_4	LAG3	0.508005032389836	0.564437932281095
CACAGTATCAACACTG_4	LAG3	1.68144863284583	0.5
CACAGTATCCTAAGTG_4	LAG3	20.5552264347341	0.5
CACATAGCATGCCACG_4	LAG3	7.19937265465662	0.63108149968038
CACATAGGTCCTCTTG_4	LAG3	16.042358287326	0.5
CACATAGGTTCATGGT_4	LAG3	0.618363677878848	0.5
CACATAGTCGCAAGCC_4	LAG3	0.543869666627459	0.5
CACATTTAGACAGACC_4	LAG3	20.6627839235856	3.69230197600775
CACATTTAGCACGCCT_4	LAG3	4.78097212847513	0.531124111186427
CACATTTAGGCCCTTG_4	LAG3	2.16302358556158	0.5
CACATTTCAGTTCATG_4	LAG3	2.108234552478	0.5
CACCACTAGGCGATAC_4	LAG3	3.16355686564215	0.5
CACCACTAGGGAACGG_4	LAG3	20.9182016066879	0.5
CACCACTAGTCTTGCA_4	LAG3	2.86961198915447	0.5
CACCACTCAAGTTGTC_4	LAG3	2.36949332741918	0.5
CACCACTGTACAGACG_4	LAG3	2.05241765227865	1.54887782687699
CACCACTGTACGCTGC_4	LAG3	20.3682544531357	0.5
CACCACTGTGAACCTT_4	LAG3	14.2941426624172	1.2074476310443
CACCACTGTGGTACAG_4	LAG3	14.376310856092	2.19681563298611
CACCACTTCAGAGGTG_4	LAG3	9.39610212540784	0.5
CACCACTTCCTATTCA_4	LAG3	0.66804968916492	0.5
CACCAGGAGCAGATCG_4	LAG3	2.02647518287293	0.678788254926907
CACCAGGAGTACGTTC_4	LAG3	0.627845500706044	0.5
CACCAGGGTTACCAGT_4	LAG3	4.43465765734225	0.5
CACCAGGTCAGTTTGG_4	LAG3	2.37017442613064	0.5
CACCAGGTCCGCATCT_4	LAG3	1.98858839408351	0.5
CACCAGGTCGTCTGCT_4	LAG3	0.568492461356476	0.5
CACCTTGAGTCGTACT_4	LAG3	4.48766629833111	1.27043854684752
CACCTTGCAAGCGCTC_4	LAG3	9.26835168796004	0.5
CACTCCAAGTGTGAAT_4	LAG3	0.479328702579483	0.5
CACTCCAGTCCAACTA_4	LAG3	0.74875329204304	0.5
CACTCCAGTGACGGTA_4	LAG3	0.605660140941545	0.5
CACTCCATCAGTCAGT_4	LAG3	0.676870663414222	0.5
CACTCCATCTACTTAC_4	LAG3	20.3794025332582	1.96953881742652
CAGAATCCATACTACG_4	LAG3	14.6949125205725	0.5
CAGAATCCATCGATGT_4	LAG3	0.605723069779308	0.5
CAGAATCTCCTTTACA_4	LAG3	0.793119113946833	2.72948963065552
CAGAGAGAGCAGGTCA_4	LAG3	14.689651115598	0.5
CAGAGAGCAGGGTATG_4	LAG3	13.5872497730256	1.66696462272962
CAGAGAGCATCACGAT_4	LAG3	11.4196646847939	0.5
CAGATCATCGTACGGC_4	LAG3	0.560362251398916	0.5
CAGCAGCAGCCAGTTT_4	LAG3	0.63798562078799	0.5
CAGCAGCAGCCCAGCT_4	LAG3	20.2963156606473	0.5
CAGCAGCAGCCCGAAA_4	LAG3	2.19835100837155	0.5
CAGCAGCCACACATGT_4	LAG3	0.657462789296323	0.5
CAGCAGCTCGGCGGTT_4	LAG3	20.797588945042	0.5
CAGCATAAGAAGGGTA_4	LAG3	3.26679977860817	1.79135164282607
CAGCATACATGCCTTC_4	LAG3	8.84678573514453	0.5
CAGCATAGTGTGAAAT_4	LAG3	4.63731066706225	0.5
CAGCCGAAGAACAACT_4	LAG3	2.07806364565035	0.5
CAGCCGATCTGCGTAA_4	LAG3	12.0810787428564	0.5
CAGCGACTCTAGCACA_4	LAG3	12.0515917052567	0.5
CAGCTAAAGGAATTAC_4	LAG3	0.45409839460072	0.5
CAGCTAAGTCTCCATC_4	LAG3	5.50414461530822	0.5
CAGCTGGAGGGAAACA_4	LAG3	2.78861293777467	0.5
CAGCTGGAGTGTTTGC_4	LAG3	20.7453209029954	2.74461385947556
CAGCTGGGTCTTCGTC_4	LAG3	0.759057947277688	0.5
CAGCTGGTCATTGCGA_4	LAG3	5.91029229470129	0.5
CAGGTGCCAGATCTGT_4	LAG3	19.5843120108531	1.09396444095761
CAGGTGCGTGGAAAGA_4	LAG3	13.2297701554207	0.5
CAGGTGCTCCTAGGGC_4	LAG3	1.96733026516437	0.5
CAGTAACCACGAAACG_4	LAG3	21.0655770492107	1.57986206890848
CAGTAACCATGACATC_4	LAG3	14.4617345915536	4.02854795748003
CAGTCCTAGCCCAACC_4	LAG3	15.6115392473221	0.5
CAGTCCTAGTACGACG_4	LAG3	0.780626453899937	0.5
CAGTCCTAGTCCGTAT_4	LAG3	21.0437610538864	0.5
CAGTCCTCACGTGAGA_4	LAG3	21.0636786788357	0.5
CAGTCCTCATCGGTTA_4	LAG3	0.855992345417419	0.5
CAGTCCTGTCACAAGG_4	LAG3	21.6033314864811	0.614795422723075
CAGTCCTTCATAACCG_4	LAG3	12.089261686536	0.5
CAGTCCTTCGTCGTTC_4	LAG3	0.348436491906998	0.5
CAGTCCTTCTGTACGA_4	LAG3	0.498049136584265	0.5
CATATGGTCTGTCCGT_4	LAG3	2.3743358252974	0.5
CATATTCAGGCTATCT_4	LAG3	15.1439796243058	0.531533654992306
CATATTCCAAGCTGGA_4	LAG3	6.3177985152587	0.925663774171881
CATATTCCAATGCCAT_4	LAG3	21.1949513793736	0.5
CATATTCGTGAGGCTA_4	LAG3	6.31459031888663	0.5
CATATTCGTTGCGTTA_4	LAG3	6.54748619967592	0.5
CATCAGAAGTGAAGTT_4	LAG3	20.2488089973645	9.3798530122999
CATCCACCACGCGAAA_4	LAG3	1.9711030312179	0.5
CATCCACGTACCGTAT_4	LAG3	8.86799782427308	0.5
CATCCACGTCGCGAAA_4	LAG3	16.2589568151889	0.5
CATCCACTCCCAAGTA_4	LAG3	4.91224613414688	0.5
CATCCACTCCGCGTTT_4	LAG3	5.51043398628936	0.5
CATCCACTCGTCTGAA_4	LAG3	1.83803931258737	0.5
CATCGAACACCTTGTC_4	LAG3	3.16702846774246	0.5
CATCGAAGTCTCTTAT_4	LAG3	0.768751483486519	0.5
CATCGAATCCGAATGT_4	LAG3	14.6077827033183	0.5
CATCGAATCTCGCTTG_4	LAG3	6.72178353682135	0.5
CATCGGGAGCAATATG_4	LAG3	9.83408759950792	1.07780580066048
CATCGGGAGGACTGGT_4	LAG3	2.37433507898583	0.5
CATCGGGCAGCTCGAC_4	LAG3	20.6279304624406	0.821609237953194
CATCGGGTCAGGTAAA_4	LAG3	20.3087495585378	1.91780935307376
CATCGGGTCCTCTAGC_4	LAG3	3.34559287764075	0.5
CATCGGGTCTCGCATC_4	LAG3	1.41171876727888	0.5
CATGACAAGGCGATAC_4	LAG3	12.6499489436664	1.63476362412019
CATGACACACAGCGTC_4	LAG3	5.31716870112925	0.5
CATGACAGTCACCCAG_4	LAG3	2.37433433267427	0.5
CATGACAGTCATCGGC_4	LAG3	4.84393269299556	0.853180395018045
CATGACATCGTAGATC_4	LAG3	13.3958713463223	2.10082502580252
CATGACATCTCTTGAT_4	LAG3	20.2476377297418	0.5
CATGCCTCACGCATCG_4	LAG3	21.4058451042152	0.5
CATGCCTGTCCTCCAT_4	LAG3	8.171742820768	0.5
CATGCCTTCCTTCAAT_4	LAG3	2.00952544887162	0.5
CATGCCTTCTCTAGGA_4	LAG3	12.3552863579652	0.5
CATGGCGAGCCAACAG_4	LAG3	12.9952415928793	0.5
CATGGCGAGCTACCTA_4	LAG3	20.6076686473388	2.86921133755537
CATGGCGAGTCGAGTG_4	LAG3	1.94595680551615	0.5
CATGGCGAGTGTTAGA_4	LAG3	4.1301249682985	0.563731252418946
CATGGCGCAAAGGCGT_4	LAG3	20.6823171138759	3.93119197036185
CATGGCGCAATGGACG_4	LAG3	0.739789846108701	0.5
CATGGCGGTCACTGGC_4	LAG3	0.54651485967294	0.5
CATGGCGTCCACTCCA_4	LAG3	2.14333493612465	0.5
CATTATCGTACTTAGC_4	LAG3	3.890713883233	0.5
CATTATCTCATCTGTT_4	LAG3	9.16059579394686	0.5
CATTATCTCCTTGGTC_4	LAG3	2.80831961091555	0.5
CATTCGCAGTAAGTAC_4	LAG3	20.4273320143999	0.762113821641418
CATTCGCGTGCAACGA_4	LAG3	6.96504483362116	0.5
CATTCGCTCACCTCGT_4	LAG3	0.979138682105265	1.13488874363017
CATTCGCTCAGCGACC_4	LAG3	6.82988007903374	0.5
CCAATCCAGGCATTGG_4	LAG3	0.49686539435199	0.5
CCACCTAAGGAGCGAG_4	LAG3	2.3743335863627	0.5
CCACCTACACTTACGA_4	LAG3	2.03241361734565	0.5
CCACCTACAGCCAGAA_4	LAG3	17.828265252305	0.5
CCACCTAGTATATCCG_4	LAG3	6.72393579221691	0.5
CCACCTAGTGCCTTGG_4	LAG3	0.626525512452298	0.5
CCACCTAGTTGGAGGT_4	LAG3	2.69811942212767	1.08169604132139
CCACGGAAGACTAGAT_4	LAG3	1.19504186248177	0.5
CCACGGAAGGATTCGG_4	LAG3	0.624538577842931	0.5
CCACGGAAGTGTCCCG_4	LAG3	6.50769293353339	0.5
CCACGGACAAGTACCT_4	LAG3	0.335490489433062	0.5
CCACGGACACTCGACG_4	LAG3	7.76173167191941	0.5
CCACGGACAGGTCTCG_4	LAG3	0.501285241970634	0.5
CCACGGAGTCTTTCAT_4	LAG3	13.2577650952485	9.56974004191813
CCACGGATCATTTGGG_4	LAG3	5.04689979521803	0.5
CCACGGATCCTGTAGA_4	LAG3	0.499807751890956	0.5
CCACGGATCTACGAGT_4	LAG3	0.462352568310113	0.939970300706051
CCACTACAGTCTTGCA_4	LAG3	14.6022486742777	0.5
CCACTACGTCCGAACC_4	LAG3	13.6487432243456	0.5
CCACTACGTCTTCTCG_4	LAG3	0.568760546167423	0.5
CCAGCGACAGGGATTG_4	LAG3	1.24667811707836	0.5
CCAGCGACATTAGCCA_4	LAG3	0.664254433667525	0.5
CCAGCGAGTAGGACAC_4	LAG3	4.50084358614589	0.736809938057371
CCAGCGATCCATTCTA_4	LAG3	20.8244430235871	1.74690155066561
CCATGTCAGAACTGTA_4	LAG3	21.043471546957	0.9889678159837
CCATGTCAGGTGGGTT_4	LAG3	0.638621952191758	0.5
CCATGTCGTACCGGCT_4	LAG3	2.08967994567563	0.5
CCATGTCTCATGTCTT_4	LAG3	8.81156468531824	0.5
CCATGTCTCCCATTTA_4	LAG3	15.5933147152956	1.22415261502365
CCATGTCTCTTGTACT_4	LAG3	8.59865736672583	0.5
CCATTCGTCAGCTCGG_4	LAG3	11.8291659282646	0.89158914343281
CCATTCGTCAGTACGT_4	LAG3	1.22305250704827	0.5
CCATTCGTCGGAGCAA_4	LAG3	0.436645951948967	0.621568365831031
CCCAATCGTCGCGTGT_4	LAG3	0.490001651592093	0.5
CCCAATCTCACAGTAC_4	LAG3	20.3511969200763	0.5
CCCAATCTCTTATCTG_4	LAG3	0.57855837473366	0.5
CCCATACTCTCAACTT_4	LAG3	18.7182150998071	0.5
CCCTCCTAGGAACTGC_4	LAG3	3.22328803632873	0.5
CCCTCCTCAGCGTCCA_4	LAG3	5.26959732759553	0.5
CCCTCCTCAGGGTTAG_4	LAG3	20.2843031911542	0.5
CCCTCCTCATTTGCTT_4	LAG3	19.5647598549605	1.5266416389984
CCCTCCTTCTCAACTT_4	LAG3	15.8062835311472	0.5
CCGGGATTCCGCTGTT_4	LAG3	0.519349180840888	0.5
CCGGGATTCGCGATCG_4	LAG3	9.62977933923566	0.5
CCGGTAGAGGAATTAC_4	LAG3	14.3179855894438	0.5
CCGGTAGAGGGCTCTC_4	LAG3	11.9848313430691	0.5
CCGGTAGAGTGTACCT_4	LAG3	15.7345693585429	0.5
CCGGTAGGTAGTAGTA_4	LAG3	10.8778785139822	0.5
CCGGTAGGTTCCGTCT_4	LAG3	21.1052105153784	0.5
CCGTACTAGCTGCCCA_4	LAG3	6.73681173446856	0.5
CCGTACTCAGGCTCAC_4	LAG3	9.20572293942919	1.12802967209009
CCGTACTGTAGCACGA_4	LAG3	7.27854079444657	0.5
CCGTGGAGTGCTAGCC_4	LAG3	9.20197899589324	2.75248760753027
CCGTGGAGTTCCATGA_4	LAG3	0.697091375167118	0.5
CCGTGGATCTGGTGTA_4	LAG3	8.94800212353965	0.5
CCGTTCACACCAGATT_4	LAG3	2.37433284005113	0.5
CCGTTCAGTTCGAATC_4	LAG3	0.614782264683221	0.5
CCGTTCATCAACGAAA_4	LAG3	5.70382655313076	0.5
CCTAAAGGTAGCGTCC_4	LAG3	6.51312671902321	0.5
CCTAAAGTCTCTTATG_4	LAG3	6.3060770092857	0.74363680764266
CCTACACCAGCTGTAT_4	LAG3	8.90117812952403	0.5
CCTACACCATGGTCTA_4	LAG3	2.37433209373956	0.5
CCTACACGTTCGCTAA_4	LAG3	0.584827667293263	0.5
CCTACCACACGACGAA_4	LAG3	0.673108921254779	0.5
CCTACCACACGGCGTT_4	LAG3	2.37433134742799	2.57674270514927
CCTAGCTCAATAGCGG_4	LAG3	1.64469838492816	0.5
CCTAGCTCATGCAACT_4	LAG3	2.05302643772195	0.5
CCTAGCTGTCCCTACT_4	LAG3	7.75025269991614	0.5
CCTAGCTGTGTGGCTC_4	LAG3	2.13222179946215	0.5
CCTAGCTTCTATCCCG_4	LAG3	12.9157522427734	0.543737599996563
CCTAGCTTCTTCATGT_4	LAG3	14.233781809828	0.5
CCTATTAAGCCTTGAT_4	LAG3	16.2687348501245	2.21234345109627
CCTATTATCAGGTTCA_4	LAG3	6.37487436396609	0.5
CCTCAGTAGGCATGTG_4	LAG3	0.563760408851981	0.5
CCTCAGTCATCCGGGT_4	LAG3	2.02813593213715	0.5
CCTCAGTGTACCCAAT_4	LAG3	2.37433060111642	1.56651874089234
CCTCAGTTCGGTGTTA_4	LAG3	9.15714941602026	0.5
CCTCTGACAGCTTCGG_4	LAG3	5.5208162162485	0.5
CCTCTGAGTGAAATCA_4	LAG3	0.309910254331207	0.5
CCTCTGATCGTAGATC_4	LAG3	9.76168450961972	0.5
CCTTACGCAGCCTGTG_4	LAG3	16.1438530036093	0.553857343359803
CCTTACGCATCAGTCA_4	LAG3	5.88475060865948	0.5
CCTTACGGTAAGTGGC_4	LAG3	2.15493667483082	0.503314941073864
CCTTACGGTTCGGGCT_4	LAG3	20.4805374367894	1.36790900109397
CCTTACGTCGTCCGTT_4	LAG3	1.74053964640816	0.5
CCTTCCCAGACGCAAC_4	LAG3	14.6710634678507	0.5
CCTTCCCAGAGTAAGG_4	LAG3	9.60789821455634	0.5
CCTTCCCCATCCGTGG_4	LAG3	1.96947361588984	0.5
CCTTCCCTCTCGCTTG_4	LAG3	0.580394543224601	0.5
CCTTCCCTCTCTGAGA_4	LAG3	13.0945100479358	1.73892564765648
CCTTCGAAGGTGACCA_4	LAG3	9.01024892968517	0.5
CCTTCGACAGCGTAAG_4	LAG3	21.0943016502287	0.657919624096537
CCTTCGATCAACACCA_4	LAG3	0.533705681773057	0.588321645862417
CCTTTCTCACTTAAGC_4	LAG3	4.52629061030347	0.5
CCTTTCTTCCCTAACC_4	LAG3	11.5797861920259	0.545232070399622
CGAACATAGAGTGACC_4	LAG3	5.5041282892801	0.5
CGAACATAGCGCTTAT_4	LAG3	0.479634499025978	0.5
CGAACATCACAGCGTC_4	LAG3	2.619351472202	0.5
CGAACATCAGTCGATT_4	LAG3	12.8935264842516	0.5
CGAACATTCGCCGTGA_4	LAG3	3.20098517777735	0.5
CGAATGTAGGACACCA_4	LAG3	4.9044553582427	0.5
CGAATGTAGTAGATGT_4	LAG3	0.709795859266226	0.5
CGAATGTCAGACAGGT_4	LAG3	0.565772383292597	0.5
CGAATGTCAGATCCAT_4	LAG3	0.64957874386972	0.5
CGAATGTCAGATCTGT_4	LAG3	0.48037148738312	0.5
CGAATGTTCTCTGTCG_4	LAG3	0.453712981999506	0.5
CGACCTTGTTAAAGAC_4	LAG3	12.9268648534715	0.836401945048925
CGACCTTTCAGTTCGA_4	LAG3	6.3853049427713	0.5
CGACCTTTCGCGATCG_4	LAG3	0.305636583911625	0.5
CGACTTCAGGGTTCCC_4	LAG3	18.494805730559	0.5
CGACTTCCACGGACAA_4	LAG3	2.01120451880405	0.5
CGACTTCCATGCAATC_4	LAG3	8.63413949009552	1.06942116757356
CGACTTCCATTACCTT_4	LAG3	0.520362991062112	0.5
CGACTTCTCCGCATCT_4	LAG3	2.96897075150865	0.5
CGACTTCTCGTGTAGT_4	LAG3	2.67787323771913	0.5
CGAGAAGAGCTAGTTC_4	LAG3	14.0951132574869	0.5
CGAGAAGAGGGAACGG_4	LAG3	1.21681361253799	0.5
CGAGAAGCATGTCGAT_4	LAG3	0.602734274408556	0.538014254571364
CGAGAAGGTAAACACA_4	LAG3	8.86885650585049	0.89875576555981
CGAGAAGGTACAGTGG_4	LAG3	0.594294999224669	0.5
CGAGAAGGTACCGAGA_4	LAG3	0.582497101928266	0.5
CGAGAAGGTACCTACA_4	LAG3	3.21658308707788	0.612440564475104
CGAGAAGTCGATGAGG_4	LAG3	21.6165348967979	1.84196527717692
CGAGCACAGAATGTGT_4	LAG3	7.07823758407756	0.5
CGAGCACAGTGACATA_4	LAG3	0.450127314318831	0.5
CGAGCACTCAAACAAG_4	LAG3	19.8059197811303	0.5
CGAGCACTCGAATGGG_4	LAG3	0.650295333833888	0.5
CGAGCACTCGCCATAA_4	LAG3	3.18053726387934	0.5
CGAGCCACAGCTTCGG_4	LAG3	9.20271287204975	0.5
CGAGCCACATCAGTAC_4	LAG3	3.913475264686	0.5
CGAGCCAGTCCAAGTT_4	LAG3	9.96045476315646	1.23742223439562
CGAGCCATCGCAAGCC_4	LAG3	12.1143221008974	1.03512654586401
CGAGCCATCGGCCGAT_4	LAG3	2.37432985480485	0.5
CGATCGGAGATCTGCT_4	LAG3	1.93811943000084	0.5
CGATCGGCACGTAAGG_4	LAG3	4.24792935186467	0.5
CGATCGGCATTGGCGC_4	LAG3	3.875250754712	0.5
CGATCGGGTTAAGAAC_4	LAG3	1.4138233028433	0.5
CGATCGGTCGAGAGCA_4	LAG3	2.08081657350998	0.5
CGATGGCAGATCTGCT_4	LAG3	13.6758284911078	0.5
CGATGGCGTGCGGTAA_4	LAG3	12.8418184627086	0.99161371659533
CGATGGCTCAGTGCAT_4	LAG3	0.970123976658789	0.5
CGATGTAAGTTACGGG_4	LAG3	20.6606915027311	0.5
CGATGTACACTTGGAT_4	LAG3	8.19244564698756	0.5
CGATGTAGTCTAGCGC_4	LAG3	11.7773308696239	1.23158687569624
CGATTGAAGCACGCCT_4	LAG3	0.616737559925298	0.5
CGATTGACACGGCGTT_4	LAG3	0.425567326646545	0.5
CGATTGACATCGGAAG_4	LAG3	2.37432910849329	0.728567918224467
CGATTGAGTCTGCAAT_4	LAG3	9.35376859992519	0.5
CGATTGATCCGTAGTA_4	LAG3	0.560165802017115	0.5
CGATTGATCTACGAGT_4	LAG3	20.8715358222547	0.5
CGCCAAGTCCTACAGA_4	LAG3	9.57377485138198	0.5
CGCGGTACAGTCGATT_4	LAG3	5.35247552547756	0.5
CGCGGTACATGCAATC_4	LAG3	2.11425398684193	0.5
CGCGGTAGTCCGAGTC_4	LAG3	5.5704406906158	1.69977684969373
CGCGGTAGTTCCACAA_4	LAG3	2.37432836218172	0.5
CGCGTTTAGGAGTAGA_4	LAG3	0.76275844981745	0.5
CGCGTTTCATCACGTA_4	LAG3	4.65202397179697	0.606114567646701
CGCGTTTGTCGCCATG_4	LAG3	0.692536102431596	0.5
CGCGTTTGTGACCAAG_4	LAG3	5.24051887649968	1.92371218253689
CGCTATCCAAGCTGAG_4	LAG3	15.1239442876145	0.5
CGCTATCGTAGCGCTC_4	LAG3	9.28425024325212	2.6216455333342
CGCTATCGTGAAGGCT_4	LAG3	2.37432761587015	0.5
CGCTGGAAGATCCCGC_4	LAG3	20.9347293288077	1.3706876067192
CGCTGGAAGGAACTGC_4	LAG3	0.669753293332364	0.5
CGCTGGAAGTGTACCT_4	LAG3	20.6808107002716	0.5
CGCTGGACATGCAATC_4	LAG3	1.97209483518712	0.5
CGCTGGAGTCATCGGC_4	LAG3	21.4377564326107	4.07817033641354
CGCTGGATCGCACTCT_4	LAG3	0.401325844950678	0.5
CGCTGGATCTTGAGGT_4	LAG3	15.2857381374326	0.5
CGCTTCAAGATGTGTA_4	LAG3	2.0449329850249	0.5
CGCTTCAAGGTTCCTA_4	LAG3	17.8220797922231	0.5
CGCTTCACACATTTCT_4	LAG3	0.736811451423615	0.5
CGCTTCACAGCCTGTG_4	LAG3	15.329741563759	0.5
CGCTTCATCCGCATCT_4	LAG3	0.525535203569674	0.5
CGGACACGTGACTACT_4	LAG3	2.9599292425409	3.18755019902856
CGGACACGTGATGATA_4	LAG3	20.993410271501	0.5
CGGACGTGTGACGCCT_4	LAG3	2.37432686955858	0.5
CGGACGTGTGCAACGA_4	LAG3	3.34619622858471	0.5
CGGACTGAGAATTGTG_4	LAG3	12.1134777017575	0.5
CGGACTGCAATGAAAC_4	LAG3	14.3979763206512	1.34144415770351
CGGACTGCATGATCCA_4	LAG3	3.01746264964721	0.5
CGGACTGGTTTCCACC_4	LAG3	7.97651695574473	0.553723299721204
CGGAGCTCAGCGTCCA_4	LAG3	0.152202476692665	0.5
CGGAGCTTCCCAACGG_4	LAG3	0.473050241549477	0.5
CGGCTAGAGACCCACC_4	LAG3	12.9399832581885	0.5
CGGCTAGAGACCTTTG_4	LAG3	12.1532916617108	0.5
CGGCTAGAGTACACCT_4	LAG3	20.6096433826307	0.5
CGGCTAGCATGCAACT_4	LAG3	0.330682941613771	0.669526733547705
CGGCTAGCATTGAGCT_4	LAG3	12.7118656501464	0.5
CGGCTAGGTCTTGCGG_4	LAG3	2.11820855053695	0.5
CGGCTAGTCAACCAAC_4	LAG3	0.766707322381956	0.5
CGGCTAGTCACCGGGT_4	LAG3	12.7430792329195	0.5
CGGGTCAAGACTGGGT_4	LAG3	9.73153127520756	0.5
CGGGTCAAGAGTAAGG_4	LAG3	0.741258346538011	1.35799096864897
CGGGTCAGTTTCCACC_4	LAG3	20.2328275670631	1.78084084682259
CGGTTAAAGGTGTTAA_4	LAG3	20.4233596075526	0.5
CGGTTAACATACGCCG_4	LAG3	2.37432612324701	0.5
CGGTTAACATGGATGG_4	LAG3	21.7544133992131	1.25575276151228
CGGTTAAGTCCTCTTG_4	LAG3	3.7450618581046	0.5
CGGTTAATCCAAACAC_4	LAG3	20.5662464845583	1.41687372219433
CGTAGCGAGCGTGAAC_4	LAG3	2.00592480951268	0.5
CGTAGCGGTAAGAGAG_4	LAG3	2.16814736204015	1.18859153451023
CGTAGCGTCGAGAACG_4	LAG3	1.89023084875028	0.5
CGTAGGCAGCTCTCGG_4	LAG3	13.8622446099884	0.5
CGTAGGCGTATAATGG_4	LAG3	2.37432537693544	0.5
CGTAGGCGTCCATCCT_4	LAG3	2.37432463062387	0.5
CGTAGGCTCATGTCTT_4	LAG3	9.59881834638617	0.5
CGTCACTCATCTACGA_4	LAG3	7.04697752721417	0.5
CGTCAGGAGGAGTCTG_4	LAG3	21.1557085260466	0.5
CGTCAGGAGGCTCAGA_4	LAG3	0.313022025938758	0.5
CGTCAGGCAAGACGTG_4	LAG3	12.6733498266244	0.5
CGTCAGGGTCCGAATT_4	LAG3	0.664511564861653	0.5
CGTCAGGGTGCAGTAG_4	LAG3	21.1398381910788	0.5
CGTCAGGGTTTGTGTG_4	LAG3	2.37432388431231	0.5
CGTCCATCATGGTCAT_4	LAG3	20.9343889492059	1.23030652114354
CGTCCATGTGGCCCTA_4	LAG3	7.2028002964091	0.5
CGTCTACCAAGTCTGT_4	LAG3	13.9603021385495	0.5
CGTCTACTCTCGCATC_4	LAG3	5.80243170142856	0.5
CGTGAGCAGTGGTAGC_4	LAG3	14.214746353152	1.25828326904771
CGTGAGCTCTTCGGTC_4	LAG3	2.37432313800074	0.5
CGTGTAAAGGAATCGC_4	LAG3	20.460789918187	1.70315295539828
CGTGTAACAGTATGCT_4	LAG3	0.778902308177194	0.5
CGTGTAAGTACTCAAC_4	LAG3	0.759636394768268	0.5
CGTGTAAGTATAGGTA_4	LAG3	21.8435554119761	0.627359438180889
CGTGTAAGTCGAATCT_4	LAG3	0.740144346159791	0.5
CGTGTAAGTCGCCATG_4	LAG3	21.4845964653697	0.5
CGTGTAAGTTGTCTTT_4	LAG3	12.9069055988374	0.906824825068369
CGTGTCTAGGAGTAGA_4	LAG3	2.37432239168917	0.605289904900185
CGTGTCTGTTGGAGGT_4	LAG3	0.650926136990718	0.5
CGTTAGACAAGTAATG_4	LAG3	21.6804572639073	1.06754708894602
CGTTAGAGTAGCGCTC_4	LAG3	12.9791529301071	0.757070851348887
CGTTAGATCCTTGACC_4	LAG3	20.6315608259143	1.45591760696537
CGTTCTGAGACTCGGA_4	LAG3	0.32161477544693	0.5
CGTTCTGAGACTTTCG_4	LAG3	2.3743216453776	0.5
CGTTCTGAGCAGATCG_4	LAG3	0.612214455239322	0.5
CGTTCTGGTAGTGAAT_4	LAG3	20.7911050858562	0.750021262406653
CGTTCTGTCAACACCA_4	LAG3	14.054253053604	0.661973426513154
CGTTCTGTCCCAAGAT_4	LAG3	2.37432089906603	0.647513933723684
CGTTCTGTCGGTGTTA_4	LAG3	2.03053004608698	0.5
CGTTGGGAGGAGTAGA_4	LAG3	0.392565952188326	0.5
CGTTGGGCAGTAACGG_4	LAG3	7.149462379496	0.5
CGTTGGGCATTTGCCC_4	LAG3	8.84170163458399	0.807254723394311
CGTTGGGTCTGTTGAG_4	LAG3	20.6876795098666	1.42037211190538
CTAACTTTCGAGAACG_4	LAG3	0.631855680600891	0.5
CTAACTTTCGGATGGA_4	LAG3	20.6291049693618	0.5
CTAACTTTCTTCAACT_4	LAG3	9.74176771266696	0.5
CTAAGACCATCGGACC_4	LAG3	21.0333269685962	1.74979825681496
CTAAGACGTTTCGCTC_4	LAG3	12.7541965011548	1.09097257352863
CTAAGACTCCACTGGG_4	LAG3	2.37432015275446	0.5
CTAAGACTCCTTGACC_4	LAG3	17.8196244714688	0.5
CTAATGGAGCATGGCA_4	LAG3	3.14840299500999	0.5
CTAATGGCACGAGAGT_4	LAG3	20.8079364452772	6.25147541642468
CTAATGGGTAGGAGTC_4	LAG3	20.222912923434	1.32342946004038
CTAATGGGTATGAAAC_4	LAG3	4.84683662881418	0.5
CTAATGGGTGATAAAC_4	LAG3	1.38541557692134	0.5
CTAATGGTCCTTGCCA_4	LAG3	3.16226655255965	0.5
CTACACCCAAGAGTCG_4	LAG3	13.8779377370871	3.48897152979643
CTACACCCACTAGTAC_4	LAG3	20.6930915450769	0.900386316516696
CTACACCCAGCCAGAA_4	LAG3	0.658703355483312	0.5
CTACACCCAGTCACTA_4	LAG3	0.681532029665394	0.5
CTACATTAGGCTAGGT_4	LAG3	7.56461448477009	0.5
CTACATTTCGTCGTTC_4	LAG3	0.815946407630096	0.5
CTACCCAAGATCCCAT_4	LAG3	0.568039870016663	0.5
CTACCCAAGCTGATAA_4	LAG3	9.11956822422997	0.5
CTACCCAGTCTTGCGG_4	LAG3	5.70603817030976	0.59875851946423
CTACCCAGTTGGTGGA_4	LAG3	20.6113950059338	0.5
CTACGTCCACGTTGGC_4	LAG3	9.29097988532539	0.5
CTACGTCCATACGCCG_4	LAG3	0.527764602402169	0.5
CTACGTCGTGACGCCT_4	LAG3	12.7118910469138	2.4366191449729
CTACGTCTCTGTCTAT_4	LAG3	8.83479841914679	0.5
CTAGAGTAGTCTCAAC_4	LAG3	5.71374906119804	0.5
CTAGAGTAGTGAAGTT_4	LAG3	21.1087896663844	0.5
CTAGAGTCAAGTCTAC_4	LAG3	6.11096924056207	0.5
CTAGAGTGTAACGACG_4	LAG3	1.94147735240214	0.5
CTAGAGTTCTTGTACT_4	LAG3	0.359763012835161	0.736484400866684
CTAGCCTGTGGTGTAG_4	LAG3	1.85208688992215	0.5
CTAGCCTGTGTTTGGT_4	LAG3	0.740723098815551	0.5
CTAGCCTTCAAGGTAA_4	LAG3	5.70757620090942	0.5
CTAGCCTTCAGTACGT_4	LAG3	20.2909258184412	0.5
CTAGTGAAGTATCGAA_4	LAG3	0.264928112946148	1.01059037337514
CTAGTGACACGAAAGC_4	LAG3	2.01085832049597	0.5
CTAGTGAGTGAGTATA_4	LAG3	0.459870112872847	0.5
CTCACACAGCGTGAGT_4	LAG3	20.4223847148145	1.67036628404442
CTCACACCATGTAGTC_4	LAG3	0.643483113119782	0.5
CTCACACGTCGGCACT_4	LAG3	5.04043676557764	0.5
CTCACACTCGCATGGC_4	LAG3	11.9881955555461	0.5
CTCAGAACACGGTAGA_4	LAG3	20.7230249035892	2.45326212377604
CTCAGAACATAGGATA_4	LAG3	0.863427247515718	0.5
CTCAGAAGTCGCTTCT_4	LAG3	13.1322531167943	0.5
CTCAGAATCCCTTGCA_4	LAG3	16.0458663659333	1.04691903184513
CTCAGAATCGGTGTCG_4	LAG3	0.707496085119822	0.5
CTCATTAAGTGGAGAA_4	LAG3	2.9729012294776	0.5
CTCATTACAAACGCGA_4	LAG3	0.471903323451703	0.5
CTCATTACAAGCCGCT_4	LAG3	12.9758701583038	0.5
CTCATTATCAAGAAGT_4	LAG3	5.11995514513851	0.5
CTCATTATCAGGTTCA_4	LAG3	12.9195466727735	0.5
CTCCTAGAGATGCCTT_4	LAG3	21.9584119808445	0.664915348182834
CTCCTAGCACGAGAGT_4	LAG3	0.476022436421293	0.5
CTCCTAGCACTGTGTA_4	LAG3	15.5856974661858	0.799626792780548
CTCCTAGGTAGAGTGC_4	LAG3	2.06555488902711	0.5
CTCGAAACACTTAAGC_4	LAG3	0.743593735586829	0.5
CTCGAAATCCTTTCTC_4	LAG3	9.07488771576465	0.5
CTCGAGGAGTTACCCA_4	LAG3	16.4976159777473	0.693421076065271
CTCGAGGGTGAGGGTT_4	LAG3	20.573497206597	0.547833442539608
CTCGGAGCAAGGTGTG_4	LAG3	20.3637848876857	0.5
CTCGGAGTCCACGACG_4	LAG3	0.594095687971361	0.5
CTCGGAGTCTCTTGAT_4	LAG3	0.573838848249983	0.5
CTCGGGAAGAGGGCTT_4	LAG3	4.94218280449676	0.5
CTCGGGAAGGGAAACA_4	LAG3	2.37431940644289	0.5
CTCGGGACAGGGTTAG_4	LAG3	4.83758141722758	0.5
CTCGTACCAGTGAGTG_4	LAG3	21.5931375172986	0.545236356293594
CTCGTACGTGATGTGG_4	LAG3	8.9469809890768	0.5
CTCGTCAAGGTAAACT_4	LAG3	0.749463269654634	0.5
CTCGTCACACCGCTAG_4	LAG3	14.3633919320687	0.5
CTCGTCAGTCCATCCT_4	LAG3	2.12749656728154	0.5
CTCGTCAGTTCCGGCA_4	LAG3	20.4196599537607	0.617480333260077
CTCGTCATCACATAGC_4	LAG3	0.64754614752135	0.5
CTCGTCATCCGCAAGC_4	LAG3	0.556250708382692	0.5
CTCGTCATCGGAAATA_4	LAG3	0.550489448640806	0.5
CTCTAATAGAATCTCC_4	LAG3	20.837755260768	0.5
CTCTAATCAGGAATGC_4	LAG3	2.10110959610122	0.5
CTCTACGAGAAGGCCT_4	LAG3	14.6315093970287	0.5
CTCTACGGTCCGTTAA_4	LAG3	15.050871024288	0.5
CTCTACGTCCCAACGG_4	LAG3	8.64133027913863	0.695686304306416
CTCTGGTAGAAACCGC_4	LAG3	3.55024112292396	0.5
CTCTGGTAGCCACCTG_4	LAG3	0.781078671283168	0.5
CTCTGGTAGTGGTCCC_4	LAG3	9.27552038286117	1.19341424099363
CTCTGGTCAGAAGCAC_4	LAG3	1.96200581439997	0.5
CTCTGGTCAGTTCCCT_4	LAG3	11.7334434302456	0.5
CTCTGGTGTGACGCCT_4	LAG3	9.45554091824766	0.5
CTGAAACAGTAGCGGT_4	LAG3	1.90793297366374	0.5
CTGAAACTCACTTCAT_4	LAG3	20.8734603542541	0.988561383250422
CTGAAGTAGCGTCTAT_4	LAG3	0.629260139882493	0.5
CTGAAGTGTCGCGAAA_4	LAG3	14.679227718357	1.71992891272827
CTGAAGTGTGGCGAAT_4	LAG3	2.01399607450254	0.5
CTGAAGTTCTTTAGGG_4	LAG3	20.320156430302	1.09502272894998
CTGATAGAGACTCGGA_4	LAG3	20.3330191999451	1.13626897295556
CTGATAGTCCTCATTA_4	LAG3	3.23544955169126	0.5
CTGATCCAGATGTGTA_4	LAG3	11.334327603855	0.5
CTGATCCGTACCGTAT_4	LAG3	3.70731089342758	0.5
CTGATCCGTCAATGTC_4	LAG3	7.16550117979613	0.5
CTGATCCGTGGGTATG_4	LAG3	2.37431866013133	0.5
CTGATCCTCAACACAC_4	LAG3	6.93909483669437	0.5
CTGATCCTCGGTGTTA_4	LAG3	5.24990662935101	1.83619466396573
CTGCCTACAAAGCAAT_4	LAG3	21.0564020676502	2.46057355174648
CTGCCTACAGTGGGAT_4	LAG3	0.949561842743609	0.5
CTGCCTAGTAGGCTGA_4	LAG3	0.479104820753245	0.5
CTGCCTATCAGTGCAT_4	LAG3	1.7516022565486	0.5
CTGCGGATCCCACTTG_4	LAG3	2.08527394641047	0.5
CTGCTGTAGCGTTGCC_4	LAG3	7.9655310077755	0.524473572965092
CTGCTGTCACTGCCAG_4	LAG3	5.15134724336422	0.5
CTGCTGTCAGCCTTTC_4	LAG3	2.06193899875997	0.5
CTGCTGTTCAGTTAGC_4	LAG3	6.8701210974017	0.5
CTGCTGTTCCGTACAA_4	LAG3	0.950454936257368	0.5
CTGGTCTGTCAGCTAT_4	LAG3	0.576006086178612	0.5
CTGGTCTGTCGCTTCT_4	LAG3	20.4467685765561	1.32581878521278
CTGGTCTTCAACCAAC_4	LAG3	21.5702655705791	0.629143798275043
CTGGTCTTCACGGTTA_4	LAG3	0.639045286785771	0.5
CTGGTCTTCCACGCAG_4	LAG3	3.17129536643259	0.5
CTGTGCTAGTGGGTTG_4	LAG3	12.8051018815876	0.5
CTGTGCTAGTTTCCTT_4	LAG3	20.6558574557273	3.42098212537684
CTGTGCTTCGAACTGT_4	LAG3	8.94981881678925	0.5
CTGTGCTTCGAGGTAG_4	LAG3	3.14393363649827	0.5
CTGTTTAGTAAGCACG_4	LAG3	10.0538996949665	0.658811655145606
CTGTTTAGTAGAGTGC_4	LAG3	0.566965716853843	0.5
CTTAACTCACATTTCT_4	LAG3	0.800600343077908	0.5
CTTAACTCACCAGGCT_4	LAG3	12.2033466069878	1.43607927011833
CTTAACTCAGCGTTCG_4	LAG3	20.4390782653659	2.0129495595462
CTTAACTGTAAGGGCT_4	LAG3	20.4405883222436	0.5
CTTAACTGTACCGTAT_4	LAG3	6.49014411528559	0.5
CTTAACTGTGATAAAC_4	LAG3	5.72369411464876	0.912300377336401
CTTAACTTCTTGTATC_4	LAG3	20.6931608851565	2.07178740611048
CTTACCGAGATGCCTT_4	LAG3	13.2263339261611	0.5
CTTACCGAGTACTTGC_4	LAG3	0.484547289264313	0.5
CTTACCGCAGACGCCT_4	LAG3	20.8969164287168	1.50587236982557
CTTACCGCAGGTTTCA_4	LAG3	6.33462726498218	0.69261912270287
CTTACCGGTAATAGCA_4	LAG3	0.55024037302158	0.5
CTTACCGGTGTGACCC_4	LAG3	2.37431791381976	0.5
CTTACCGTCATGTCTT_4	LAG3	2.285732711908	0.5
CTTAGGACAGCTGTTA_4	LAG3	2.97209101458637	0.5
CTTAGGAGTCTCTCGT_4	LAG3	16.7189318136371	0.5
CTTAGGATCGACAGCC_4	LAG3	8.59833654200579	0.5
CTTCTCTAGGATGGAA_4	LAG3	3.2042876302766	1.09658726576312
CTTCTCTAGTTGTAGA_4	LAG3	8.95565134885967	0.647806198696905
CTTCTCTCAGTTAACC_4	LAG3	0.63134247679792	0.5
CTTCTCTGTCGAGATG_4	LAG3	20.5651904750904	0.5
CTTCTCTTCACGACTA_4	LAG3	20.4264503708212	1.28650780808056
CTTGGCTAGAGTGAGA_4	LAG3	21.9590751163976	1.34101611546792
CTTGGCTAGATGAGAG_4	LAG3	2.37431716750819	0.5
CTTGGCTAGCACAGGT_4	LAG3	14.6762265745022	1.21656507598447
CTTGGCTAGTGTTAGA_4	LAG3	12.6030230066919	0.5
CTTGGCTCAGCTGTTA_4	LAG3	14.8920957452999	0.5
CTTGGCTGTAACGCGA_4	LAG3	9.01176813838234	0.5
CTTTGCGAGAACTGTA_4	LAG3	2.07061669753921	1.22656959393268
CTTTGCGAGTTTAGGA_4	LAG3	14.3435337900277	0.5
CTTTGCGCAATGGTCT_4	LAG3	14.4156428971925	0.5
CTTTGCGCAGCCACCA_4	LAG3	11.5825222657891	0.5
CTTTGCGGTACATCCA_4	LAG3	0.31201834084552	0.5
GAAACTCAGAAACCAT_4	LAG3	17.1522336941782	1.17251460346485
GAAACTCAGCTTATCG_4	LAG3	8.6600028500403	0.5
GAAACTCAGTGGGTTG_4	LAG3	20.8759974952037	1.17172149311284
GAAACTCGTTGGAGGT_4	LAG3	12.9693461309972	0.5
GAAACTCTCCAGAGGA_4	LAG3	12.9575140263994	0.516529966914826
GAAACTCTCCCTCTTT_4	LAG3	14.9092211936199	0.5
GAAACTCTCTTTCCTC_4	LAG3	5.28830227471586	0.5
GAAATGAAGCCAGGAT_4	LAG3	9.23608190177704	0.5
GAAATGAAGGAATCGC_4	LAG3	3.90826671851786	2.77269006288387
GAAATGAAGGGATGGG_4	LAG3	9.46764167716356	0.5
GAAATGACAGACAAGC_4	LAG3	21.4819833388217	1.55761155243224
GAAATGATCAATCTCT_4	LAG3	6.31216995489847	0.5
GAACATCAGTACGCGA_4	LAG3	4.78632905975071	0.5
GAACATCCAGCATGAG_4	LAG3	12.9967818977105	1.53571737938071
GAACATCCAGGTCTCG_4	LAG3	2.37431642119662	0.5
GAACATCGTTGAACTC_4	LAG3	15.1257998368044	0.5
GAACCTAAGTACGCCC_4	LAG3	1.69530532840914	0.5
GAACCTACAAGTTGTC_4	LAG3	3.04404495786052	0.5
GAACCTACAGTCACTA_4	LAG3	20.2427195677374	0.5
GAACCTAGTAGTGAAT_4	LAG3	20.6284474240778	0.5
GAACCTAGTGCAGGTA_4	LAG3	2.06226114646528	0.5
GAACCTATCTTCCTTC_4	LAG3	2.11813358856913	0.5
GAACGGAGTCTGCCAG_4	LAG3	20.336676805333	1.18235864749239
GAACGGATCAACACTG_4	LAG3	1.82498444516884	0.5
GAACGGATCAGGTTCA_4	LAG3	2.09103571940032	0.5
GAAGCAGAGCTAGTTC_4	LAG3	17.1632408886024	0.5
GAAGCAGAGGTGCTTT_4	LAG3	18.0517065141991	0.5
GAAGCAGAGTACGTAA_4	LAG3	2.00267232080502	0.5
GAAGCAGCATAGAAAC_4	LAG3	20.3017260834902	0.585809406881592
GAAGCAGTCCCAGGTG_4	LAG3	15.3487911345763	0.5
GAATAAGCAGAAGCAC_4	LAG3	21.6380713749036	2.79134040641022
GAATAAGCATCGATTG_4	LAG3	0.521722475726064	0.5
GAATAAGTCACTGGGC_4	LAG3	0.289578149719573	0.5
GAATAAGTCGGCCGAT_4	LAG3	21.0589447180255	3.05917719963346
GAATAAGTCTATCCCG_4	LAG3	0.354611119537381	0.5
GAATGAAAGCACGCCT_4	LAG3	5.92396384929741	0.5
GAATGAACACATGTGT_4	LAG3	0.583104992982889	0.5
GAATGAACACGAAGCA_4	LAG3	11.5608623745505	0.5
GAATGAACAGAAGCAC_4	LAG3	0.509836089300245	0.5
GAATGAACATGTTGAC_4	LAG3	1.23475977449125	0.5
GAATGAAGTCTCTTTA_4	LAG3	12.042696693902	0.5
GACACGCAGCCACGTC_4	LAG3	20.8541641697054	3.13563245392335
GACACGCCACCGAATT_4	LAG3	3.15860415259244	0.5
GACACGCCAGCTCGAC_4	LAG3	0.757700821088119	0.5
GACACGCGTACTTGAC_4	LAG3	19.8001819741199	0.5
GACAGAGTCATAAAGG_4	LAG3	12.7691286641551	1.89114722672354
GACCAATAGAGGTAGA_4	LAG3	0.547242278596398	0.5
GACCAATGTCGGATCC_4	LAG3	0.506618297335195	0.5
GACCAATGTCTCCATC_4	LAG3	14.7000316846595	0.5
GACCAATTCTTGTACT_4	LAG3	0.625268896881125	0.5
GACCTGGAGAAACCTA_4	LAG3	13.0851265182254	0.5
GACCTGGAGCAGGTCA_4	LAG3	17.3833973355325	0.5
GACCTGGAGCGATCCC_4	LAG3	6.52352297465471	0.5
GACCTGGAGGCATGGT_4	LAG3	13.9353728057595	0.5
GACCTGGAGGGTCTCC_4	LAG3	8.94910902773623	0.5
GACCTGGCAATGGAGC_4	LAG3	0.502757741128676	1.5394803113401
GACCTGGGTTCGTCTC_4	LAG3	2.22302863473997	0.796708574505371
GACCTGGTCGCTTGTC_4	LAG3	0.411946953518899	0.5
GACCTGGTCGTTTAGG_4	LAG3	13.9511810313384	0.5
GACGCGTAGCCAGTAG_4	LAG3	2.01180409061411	0.5
GACGCGTGTGTCCTCT_4	LAG3	15.1506120014341	0.5
GACGCGTTCTGATACG_4	LAG3	3.8975171997488	0.5
GACGGCTAGAGTGAGA_4	LAG3	0.54519914002987	0.5
GACGGCTAGTGTACTC_4	LAG3	9.16154547043574	1.36533271176832
GACGGCTCAGGTCCAC_4	LAG3	13.6299758340035	0.625096625051309
GACGGCTTCACCATAG_4	LAG3	1.9629417665134	0.5
GACGGCTTCAGGATCT_4	LAG3	0.950455682568936	0.5
GACGGCTTCGGTCCGA_4	LAG3	2.16917761171227	0.5
GACGGCTTCGTCCGTT_4	LAG3	2.02684703603218	0.5
GACGTGCAGCAGACTG_4	LAG3	21.3318613165204	0.5
GACGTTACACAGCGTC_4	LAG3	0.623796612273163	0.5
GACGTTACAGGTTTCA_4	LAG3	2.37431567488505	0.5
GACGTTACATCCTAGA_4	LAG3	9.70858506386301	0.778989958738608
GACGTTAGTGATGTGG_4	LAG3	2.37431492857348	0.5
GACGTTATCAGCGATT_4	LAG3	13.7046615924646	0.962298994097166
GACTAACAGGCTAGGT_4	LAG3	0.753821291463799	0.5
GACTAACCAAGTTCTG_4	LAG3	2.96516102179892	0.5
GACTACAAGTGAATTG_4	LAG3	12.0623395620494	0.5
GACTACACATCCAACA_4	LAG3	6.57412172781095	0.5
GACTACAGTAACGACG_4	LAG3	8.82403743099062	1.24484043818082
GACTACAGTCACCCAG_4	LAG3	5.08794378577961	0.5
GACTGCGGTGTAATGA_4	LAG3	20.7810233310595	0.802691081726537
GAGCAGACATCAGTCA_4	LAG3	20.6156972332365	0.5
GAGCAGACATGGATGG_4	LAG3	0.670133046183524	0.5
GAGGTGAAGTCAATAG_4	LAG3	2.37431418226191	0.626696337356208
GAGGTGACAGTTCATG_4	LAG3	0.647710718365336	0.5
GAGGTGACATTCTCAT_4	LAG3	0.506564839265444	0.5
GAGGTGATCCGTCAAA_4	LAG3	0.654891563609435	0.5
GAGTCCGAGGATTCGG_4	LAG3	0.619361850541258	0.5
GAGTCCGCACGGCCAT_4	LAG3	0.563568641500726	0.5
GAGTCCGGTGTGAAAT_4	LAG3	18.4928108259199	0.776599602460229
GAGTCCGTCACGAAGG_4	LAG3	20.7047346713275	0.5
GATCAGTAGTCAAGCG_4	LAG3	15.3717706688648	0.5
GATCAGTAGTTATCGC_4	LAG3	0.773859586342464	0.5
GATCAGTCACCCATTC_4	LAG3	0.659770642778282	0.5
GATCAGTGTCTCCATC_4	LAG3	21.492734564113	0.799220726236223
GATCAGTTCCGCATAA_4	LAG3	0.589071717977554	0.5
GATCAGTTCGGCGGTT_4	LAG3	2.37431343595035	0.5
GATCGATGTTCAGCGC_4	LAG3	2.12165729895842	0.5
GATCGATTCGGAATCT_4	LAG3	5.31509183797864	1.76810840055183
GATCGCGCAGCTGGCT_4	LAG3	20.5893186059265	0.5
GATCGCGTCGACGGAA_4	LAG3	0.619298524241139	0.5
GATCGTACATCTGGTA_4	LAG3	0.633152657310477	0.5
GATCTAGGTTACGGAG_4	LAG3	12.8228839579748	0.5
GATCTAGTCCGAGCCA_4	LAG3	0.584629521299269	0.5
GATCTAGTCGGGAGTA_4	LAG3	3.39941330933089	0.5
GATCTAGTCTCCCTGA_4	LAG3	2.37431268963878	0.5
GATGAAAAGGGATCTG_4	LAG3	15.1634761340019	0.5
GATGAAACATGACATC_4	LAG3	0.665078151495825	0.5
GATGAAAGTCTAACGT_4	LAG3	13.1367586016376	0.5
GATGAAAGTGCGGTAA_4	LAG3	20.8971561251131	0.5
GATGCTACAATAACGA_4	LAG3	14.6405450813934	0.5
GATGCTAGTTGAACTC_4	LAG3	5.70473386993125	0.5
GATTCAGTCAGAAATG_4	LAG3	3.17520575463844	0.5
GATTCAGTCCAAACTG_4	LAG3	2.11906934710997	0.5
GATTCAGTCCTCAACC_4	LAG3	2.11035468971682	0.674420247497662
GCAAACTAGCTCCTTC_4	LAG3	2.09571601353066	0.5
GCAAACTAGGCCCGTT_4	LAG3	0.642269090966612	0.5
GCAAACTCACCTATCC_4	LAG3	15.3035119875633	2.0622861901822
GCAAACTCATGTAAGA_4	LAG3	20.6923594687462	1.05598798099008
GCAAACTCATGTCGAT_4	LAG3	8.6315678234746	0.5
GCAAACTGTGCTAGCC_4	LAG3	2.37431194332721	0.80266952372947
GCAAACTGTGTGGCTC_4	LAG3	12.9754267932193	0.5
GCAAACTTCCTTTCTC_4	LAG3	11.082459218788	0.5
GCACATACATCACGAT_4	LAG3	9.28973389228127	0.5
GCACATAGTCTAGGTT_4	LAG3	13.0998703090216	1.20147428520184
GCACATATCGTCTGAA_4	LAG3	2.78339804923655	0.5
GCACATATCTACTTAC_4	LAG3	16.4859206074952	1.33494557707003
GCACTCTAGCACCGCT_4	LAG3	1.89047691396812	0.5
GCACTCTCACCCATTC_4	LAG3	2.37431119701564	0.760114484802212
GCACTCTGTCTGATTG_4	LAG3	6.52133385406359	0.5
GCACTCTGTTACGACT_4	LAG3	20.9364839791626	0.5
GCACTCTTCTGTCAAG_4	LAG3	14.6772505379116	0.5
GCAGCCACACTTAAGC_4	LAG3	9.45149839660713	2.16596467593234
GCAGCCACAGTGACAG_4	LAG3	1.88511257914839	0.5
GCAGCCATCCACGCAG_4	LAG3	21.563884224561	3.49764042629204
GCAGCCATCGCCAGCA_4	LAG3	14.5607561151124	0.5
GCAGTTAGTGACAAAT_4	LAG3	20.8931343204773	0.5
GCAGTTATCTCTTATG_4	LAG3	20.4306613330193	5.51327834546308
GCATACACACGACTCG_4	LAG3	21.1758982466319	0.665872867034421
GCATACATCTGCTGTC_4	LAG3	12.9797490774959	0.5
GCATGATGTCAGAATA_4	LAG3	0.685829102139472	0.739912708396468
GCATGATGTCCGTCAG_4	LAG3	6.7171140509726	0.5
GCATGATTCGCGCCAA_4	LAG3	8.86766885314251	2.25528751397172
GCATGCGAGCAGGCTA_4	LAG3	0.68277646515431	0.5
GCATGCGCAATGGAAT_4	LAG3	4.53526675789885	0.5
GCATGCGTCTGAGTGT_4	LAG3	5.05005747754472	0.5
GCATGTAAGTGGGTTG_4	LAG3	19.5823646187148	0.5
GCATGTACACACTGCG_4	LAG3	14.1486572208242	0.5
GCATGTACACGAAGCA_4	LAG3	0.82258272925948	0.5
GCATGTACAGTAACGG_4	LAG3	1.71383502360212	0.5
GCATGTAGTCGGCTCA_4	LAG3	13.9349328173668	0.5
GCATGTATCAAACCAC_4	LAG3	0.792639316451198	0.5
GCATGTATCGTGGTCG_4	LAG3	21.2285354617852	2.04666257265598
GCCAAATCACTTAACG_4	LAG3	0.609137662166848	0.5
GCCAAATCATCACAAC_4	LAG3	20.5246148082767	0.940694333402184
GCCAAATTCCGTAGTA_4	LAG3	21.2903004749532	1.83339714113542
GCCTCTACACCCATTC_4	LAG3	2.11703529509896	0.5
GCCTCTAGTCGCATAT_4	LAG3	3.90628539035093	0.5
GCCTCTAGTCTTCGTC_4	LAG3	20.6167375316394	4.95279423173627
GCGACCAAGCTCAACT_4	LAG3	0.515038611278222	0.5
GCGACCAAGGGATCTG_4	LAG3	6.60244984762421	0.839403965365669
GCGACCATCACTTCAT_4	LAG3	1.76955642136488	1.3728073436662
GCGACCATCGCCATAA_4	LAG3	7.13504209206762	0.5
GCGACCATCGGCGCTA_4	LAG3	9.29923296939478	0.5
GCGAGAAAGTGTACTC_4	LAG3	12.0026894732531	1.21693336757006
GCGAGAAGTTCCACGG_4	LAG3	3.16323150758805	0.5
GCGAGAATCCTAGAAC_4	LAG3	2.37431045070407	2.06174896884589
GCGAGAATCTATCGCC_4	LAG3	2.10018847379025	0.5
GCGCAACAGTGGTAAT_4	LAG3	2.43879487032684	0.5
GCGCAACAGTGTCCCG_4	LAG3	15.586855025183	1.6594187380007
GCGCAACGTCCAGTGC_4	LAG3	2.68809475537487	0.5
GCGCAACGTTCCCGAG_4	LAG3	2.17833243807857	0.5
GCGCAGTCACATCCGG_4	LAG3	0.488241165193748	0.5
GCGCAGTTCATGCTCC_4	LAG3	2.06080055423829	0.5
GCGCAGTTCTGCTGTC_4	LAG3	1.9501977394181	0.951110717885137
GCGCCAAAGGAGTCTG_4	LAG3	20.2616325931161	0.5
GCGCCAAGTCTAAAGA_4	LAG3	18.4812927947835	2.36531754934458
GCGCCAATCAGTTAGC_4	LAG3	5.04382783915202	0.5
GCGCCAATCTCCAACC_4	LAG3	6.16832937813702	0.5
GCGCGATAGAGGTTAT_4	LAG3	0.726526688265905	1.03032131107315
GCGCGATAGTACACCT_4	LAG3	2.09401870750708	0.5
GCGCGATGTCCCGACA_4	LAG3	0.715807357193571	0.5
GCGCGATGTGTTTGTG_4	LAG3	0.591304094322578	0.5
GCGCGATTCCCATTAT_4	LAG3	1.89362210944817	0.5
GCGGGTTAGGTGCTTT_4	LAG3	8.82580533651793	0.885169842323835
GCGGGTTAGTCTCGGC_4	LAG3	2.65859999202753	0.5
GCGGGTTCAAGCGATG_4	LAG3	0.86097473750404	0.5
GCGGGTTGTCGGGTCT_4	LAG3	2.3743097043925	0.5
GCGGGTTTCCCTCTTT_4	LAG3	16.2600920220837	0.614445288940383
GCGGGTTTCTTAGAGC_4	LAG3	21.4186094632272	1.03470794922856
GCTCCTAAGATGTGGC_4	LAG3	14.6687119677468	0.658197431796088
GCTCCTAGTAGGAGTC_4	LAG3	9.07846925515167	2.84035310981221
GCTCCTAGTATAAACG_4	LAG3	0.876924113366553	0.5
GCTCCTATCGGCGCAT_4	LAG3	0.70562008922262	0.5
GCTCTGTAGAAACGCC_4	LAG3	0.612080485104522	0.5
GCTCTGTAGTGTCTCA_4	LAG3	20.7500970878303	0.5
GCTCTGTCACCGCTAG_4	LAG3	12.107546047895	0.920248562252916
GCTGCAGAGTTAACGA_4	LAG3	5.24168769131129	0.5
GCTGCAGCATGTAGTC_4	LAG3	13.8736235527242	2.62409569948239
GCTGCAGGTTGTCGCG_4	LAG3	2.37430895808093	0.5
GCTGCAGGTTTGTGTG_4	LAG3	0.622971656504843	0.5
GCTGCTTAGCTGCAAG_4	LAG3	19.5531717562067	0.834740408699015
GCTGCTTCAAGGTGTG_4	LAG3	9.23165094034695	0.5
GCTGCTTTCAGGCAAG_4	LAG3	5.91256162780091	0.5
GCTGCTTTCGCATGAT_4	LAG3	1.77938720355802	0.5
GCTGGGTCATCTCGCT_4	LAG3	2.87044230042463	0.5
GCTGGGTGTACCAGTT_4	LAG3	13.0135858224906	0.5
GCTGGGTGTACCGCTG_4	LAG3	13.6973626210364	0.81433311552112
GCTGGGTTCAACGGGA_4	LAG3	1.92398360304422	0.5
GCTGGGTTCCAGTAGT_4	LAG3	14.9088343938708	0.5
GCTGGGTTCCGAAGAG_4	LAG3	0.950456428880505	0.5
GCTTCCACAGGTCTCG_4	LAG3	11.6088685697496	0.5
GCTTCCAGTAGAGCTG_4	LAG3	9.71137531421567	0.5
GCTTCCATCATGTAGC_4	LAG3	2.37430821176937	4.89192438983061
GCTTGAAAGATGCCTT_4	LAG3	2.13544840868495	0.5
GCTTGAAAGTACTTGC_4	LAG3	14.7474683280968	2.24953761875608
GCTTGAAAGTGACTCT_4	LAG3	9.21951311154552	0.5
GCTTGAAAGTTCCACA_4	LAG3	0.587971547049882	0.5
GCTTGAACAGTAGAGC_4	LAG3	2.62256772451639	0.5
GCTTGAATCCGGGTGT_4	LAG3	20.735899689086	1.05942422714272
GCTTGAATCCGTAGGC_4	LAG3	9.00669634293073	0.5
GGAAAGCAGGCAAAGA_4	LAG3	0.61582476127962	0.5
GGAAAGCAGGGTATCG_4	LAG3	15.5997667009118	0.5
GGAAAGCCAAAGGCGT_4	LAG3	9.29164471425985	0.5
GGAAAGCTCTTAGCCC_4	LAG3	20.7799133577703	2.48583333059484
GGAACTTGTCAGCTAT_4	LAG3	12.4483251379325	0.5
GGAACTTGTCCGCTGA_4	LAG3	7.31888057185736	0.5
GGAACTTTCATTTGGG_4	LAG3	17.3839290090941	0.5
GGAACTTTCCTCCTAG_4	LAG3	13.7300490889088	0.5
GGAACTTTCGGATGGA_4	LAG3	20.4599720256708	0.5
GGAATAAGTTACGCGC_4	LAG3	11.5308796623862	0.5
GGAATAAGTTGACGTT_4	LAG3	21.6458606956911	1.53710374767953
GGAATAAGTTTACTCT_4	LAG3	20.8385955937387	0.5
GGAATAATCACTATTC_4	LAG3	9.02118632449739	1.51573970832348
GGACAAGAGCAACGGT_4	LAG3	20.5287487776395	0.945282005395912
GGACAAGCAAACAACA_4	LAG3	0.772301351100261	0.5
GGACAAGCACCGATAT_4	LAG3	18.2292703067757	0.5
GGACAAGGTAATCGTC_4	LAG3	19.1597711834135	0.5
GGACAAGTCTACCTGC_4	LAG3	2.3743074654578	0.5
GGACAGAAGGCAATTA_4	LAG3	8.18924519346782	0.5
GGACAGACAATGAATG_4	LAG3	5.94048989318463	0.5
GGACAGAGTACTTGAC_4	LAG3	9.07647560439685	1.29019418160314
GGACATTAGCCAGAAC_4	LAG3	8.41060066950214	0.5
GGACATTAGGTGTTAA_4	LAG3	12.5754452173293	0.5
GGACGTCCAGACTCGC_4	LAG3	0.363539597456259	0.5
GGACGTCTCCACGACG_4	LAG3	7.1401636516668	0.5
GGAGCAACACCTATCC_4	LAG3	8.99303253441802	1.79376176659191
GGAGCAACAGGTCCAC_4	LAG3	2.11257611240165	0.5
GGAGCAAGTTGGTGGA_4	LAG3	14.2440287442569	0.5
GGAGCAATCGGTCCGA_4	LAG3	20.3776332266527	1.21279038629937
GGAGCAATCTTGGGTA_4	LAG3	11.9105994659149	0.5
GGATGTTAGGCGACAT_4	LAG3	2.37430671914623	0.5
GGATGTTCAGTATCTG_4	LAG3	8.16780897358576	0.5
GGATGTTGTAGCACGA_4	LAG3	20.5062283450103	1.93864037333813
GGATGTTGTGTGACGA_4	LAG3	15.5879763770408	0.5
GGATTACAGTGGTAAT_4	LAG3	2.37430597283466	0.5
GGATTACCAAAGGAAG_4	LAG3	20.247639222365	0.683271922314363
GGATTACGTCGCGGTT_4	LAG3	0.794343906082666	0.5
GGATTACGTGGTTTCA_4	LAG3	0.586518152768112	0.5
GGCAATTCACCACGTG_4	LAG3	0.666207606664259	0.5
GGCAATTCAGTCAGCC_4	LAG3	2.59510387892126	0.5
GGCCGATAGGCCCTCA_4	LAG3	0.86848318107375	0.5
GGCCGATCAGAGCCAA_4	LAG3	2.24318340451826	0.5
GGCCGATTCGGTTCGG_4	LAG3	0.505583119329995	0.5
GGCGACTCAGTAAGAT_4	LAG3	3.34912533359253	1.59786939801028
GGCGACTGTTTCCACC_4	LAG3	2.37430522652309	0.5
GGCGACTTCCTGCTTG_4	LAG3	1.49504734971048	0.5
GGCGTGTAGAAACCTA_4	LAG3	12.7449364174806	0.5
GGCGTGTCAATCCAAC_4	LAG3	0.421051976690639	0.5
GGCTCGAAGGCTCATT_4	LAG3	11.7720484523421	0.5
GGCTCGACAGACGCAA_4	LAG3	21.3171578367461	1.01887923286127
GGCTCGAGTAATAGCA_4	LAG3	14.5001500295793	0.5
GGCTCGAGTAGGCATG_4	LAG3	11.5668841767912	0.5
GGCTCGAGTGCTGTAT_4	LAG3	0.404389229161914	0.5
GGCTCGAGTGTGACGA_4	LAG3	8.85718363117619	1.20183391499014
GGCTCGATCGTGACAT_4	LAG3	9.44292512585549	0.5
GGCTGGTAGAGCTGGT_4	LAG3	2.37430448021152	0.5
GGCTGGTGTGCACTTA_4	LAG3	9.52765211956178	0.5
GGCTGGTTCCCAAGTA_4	LAG3	20.6924067818162	1.25598803453373
GGCTGGTTCGTCCAGG_4	LAG3	0.49636033987569	0.5
GGCTGGTTCTGTGCAA_4	LAG3	0.443481717975708	0.5
GGGAATGAGTGAATTG_4	LAG3	3.0171244426081	4.18604754843671
GGGAATGGTAAGTGTA_4	LAG3	5.98525901270509	0.5
GGGAATGGTGCAACTT_4	LAG3	0.347829145891141	0.5
GGGACCTAGGAATGGA_4	LAG3	0.685200034034338	0.5
GGGACCTAGGAGTTTA_4	LAG3	13.9282922749566	2.38789018527277
GGGACCTAGTAGGCCA_4	LAG3	6.72771711433468	0.5
GGGACCTGTAGCGTAG_4	LAG3	3.22389364542499	0.5
GGGACCTGTATAGGGC_4	LAG3	18.7028377464779	1.05900588171593
GGGACCTTCTGATTCT_4	LAG3	12.0389662524852	0.5
GGGAGATAGTAGCGGT_4	LAG3	20.3141855193481	0.5
GGGAGATGTCGCCATG_4	LAG3	1.29738330440287	0.937814513846641
GGGAGATTCGTATCAG_4	LAG3	17.3826579892637	0.5
GGGATGACATTATCTC_4	LAG3	0.805098738484039	0.5
GGGATGAGTCCTCCAT_4	LAG3	12.2121192717521	0.5
GGGATGATCATGGTCA_4	LAG3	14.2241911763121	0.5
GGGATGATCTTTAGGG_4	LAG3	8.41419139545175	0.5
GGGCATCCAAAGGAAG_4	LAG3	12.9750411992724	0.5
GGGCATCCATCACGTA_4	LAG3	2.37430373389995	0.5
GGGCATCGTAAGAGGA_4	LAG3	14.4114064908441	0.5
GGGCATCTCCAAGCCG_4	LAG3	21.2683086235964	1.13724635627308
GGGCATCTCGGAAATA_4	LAG3	9.07516602137583	0.5
GGGTCTGGTAAGTAGT_4	LAG3	12.5136912538755	1.47919280226326
GGGTCTGGTGCCTTGG_4	LAG3	8.93933462341955	0.5
GGGTCTGTCAGCTCTC_4	LAG3	14.6179168173542	0.5
GGGTCTGTCTGAGTGT_4	LAG3	0.71319598908184	0.5
GGGTTGCAGGGATGGG_4	LAG3	2.15942569655035	0.5
GGGTTGCCAAGGACAC_4	LAG3	4.12825954022772	0.5
GGGTTGCTCTGAAAGA_4	LAG3	9.0239954988636	0.5
GGTATTGTCTTTACGT_4	LAG3	12.8568998798166	0.589157959352206
GGTGAAGAGGGTATCG_4	LAG3	12.8324614832689	0.5
GGTGAAGCAGACTCGC_4	LAG3	5.11602001345045	0.5
GGTGAAGCATATACGC_4	LAG3	2.02381519104362	0.5
GGTGAAGCATCCTTGC_4	LAG3	15.3573694586105	2.14339681948808
GGTGAAGTCCTGTACC_4	LAG3	0.544691077401234	0.5
GGTGAAGTCTTGCAAG_4	LAG3	4.90674374081642	0.5
GGTGCGTAGATCCCAT_4	LAG3	14.4711134823906	0.5
GGTGCGTTCTTCGAGA_4	LAG3	2.37430298758839	0.5
GGTGTTACACAAGACG_4	LAG3	19.5831688242577	0.68065025845437
GGTGTTACAGAGCCAA_4	LAG3	0.513896338956568	0.5
GGTGTTATCACAACGT_4	LAG3	8.89328201950356	0.5
GTAACGTAGTACACCT_4	LAG3	9.19155748017093	0.5
GTAACGTCATTGTGCA_4	LAG3	0.755481954701337	0.5
GTAACGTTCATTGCGA_4	LAG3	14.4985126619826	0.5
GTAACTGAGATATGCA_4	LAG3	21.1270929578545	0.57561920236832
GTAACTGCAGGAATGC_4	LAG3	0.510273540271418	0.5
GTAACTGTCAGTTCGA_4	LAG3	0.192373160145928	0.5
GTAACTGTCGTCCGTT_4	LAG3	6.39875777578393	0.5
GTACGTAAGACAAGCC_4	LAG3	2.97471108360168	0.5
GTACGTAAGGCGCTCT_4	LAG3	2.0241429991326	0.5
GTACGTAGTCCGTTAA_4	LAG3	0.420948929754121	0.5
GTACTTTCAGCATGAG_4	LAG3	12.6083781533877	2.82710990028584
GTACTTTGTCAGAGGT_4	LAG3	2.37430224127682	1.64963477087561
GTACTTTTCTTGTACT_4	LAG3	13.7512043539263	4.2412484890165
GTAGGCCAGACTAGGC_4	LAG3	14.4031732924442	0.5
GTAGGCCAGCTGTCTA_4	LAG3	4.5289868348143	0.5
GTAGGCCGTCCCGACA_4	LAG3	21.1700982828718	0.5
GTAGGCCGTTCACGGC_4	LAG3	2.05233708470032	0.5
GTAGTCAAGCTGCGAA_4	LAG3	20.81370789623	1.95037411562304
GTAGTCACACGCCAGT_4	LAG3	2.37430149496525	0.5
GTAGTCACAGAGCCAA_4	LAG3	4.53801696183121	0.5
GTAGTCATCTGGCGTG_4	LAG3	2.67048806070014	0.5
GTATCTTAGATGGCGT_4	LAG3	0.730413828847882	0.5
GTATCTTAGCGATGAC_4	LAG3	0.691195660523356	3.91180262229507
GTATCTTTCAGAGGTG_4	LAG3	0.639165358287929	0.5
GTATTCTAGCGTAATA_4	LAG3	0.755048431588616	0.967223360437564
GTATTCTAGGGTGTTG_4	LAG3	2.37430074865368	0.5
GTATTCTTCTCTAAGG_4	LAG3	19.5903539880189	1.48934922643544
GTCAAGTAGACTAGAT_4	LAG3	0.963837298103166	0.5
GTCAAGTAGTTATCGC_4	LAG3	4.53453212568369	0.5
GTCAAGTTCGGAGGTA_4	LAG3	0.821774977022203	1.48828874096791
GTCACAAAGCTTCGCG_4	LAG3	2.09144917279634	2.19556777485466
GTCACAACAAGTAGTA_4	LAG3	6.10801112061396	0.5
GTCACAACAATAGCAA_4	LAG3	11.5997251259786	0.5
GTCACAACATTAACCG_4	LAG3	21.1343795676584	3.52538818817302
GTCACAATCCTCATTA_4	LAG3	5.70890522431271	1.17870200389741
GTCACGGAGCAACGGT_4	LAG3	0.599802997800053	0.5
GTCACGGCAAGCCGTC_4	LAG3	9.29990826196914	0.5
GTCACGGCATCCGCGA_4	LAG3	2.09021489166572	0.5
GTCATTTCAATACGCT_4	LAG3	7.15056876969443	2.01371984985336
GTCATTTGTAGATTAG_4	LAG3	14.6335924673189	1.86968533610352
GTCATTTTCACATAGC_4	LAG3	21.155204214854	0.5
GTCCTCACAAGGACTG_4	LAG3	13.808520464065	0.5
GTCGGGTGTTGTACAC_4	LAG3	0.673197872403075	0.5
GTCGGGTTCATACGGT_4	LAG3	11.5466452283944	0.5
GTCGTAACAGATGGCA_4	LAG3	2.00799792807651	0.5
GTCGTAACATCACAAC_4	LAG3	0.820081542958053	1.12846243106825
GTCTCGTAGCGCTTAT_4	LAG3	9.01158521291902	0.5
GTCTTCGCACTTACGA_4	LAG3	0.822179235448275	0.5
GTCTTCGCACTTCTGC_4	LAG3	2.37430000234211	0.5
GTCTTCGCAGGCGATA_4	LAG3	0.801742255488168	0.5
GTCTTCGGTCATGCCG_4	LAG3	11.8143090290682	0.5
GTCTTCGGTTCCGGCA_4	LAG3	12.6041410360957	1.07530638026937
GTCTTCGGTTTAGCTG_4	LAG3	0.769138584231915	0.5
GTGAAGGAGAGCTTCT_4	LAG3	21.4772520501745	1.72627514728608
GTGAAGGCAGGATTGG_4	LAG3	0.803004689296619	0.5
GTGCAGCAGCAGCGTA_4	LAG3	3.22483802431438	0.5
GTGCAGCGTACCGTTA_4	LAG3	8.16457477370808	0.5
GTGCAGCTCACGCATA_4	LAG3	19.3711489505826	1.35815003481333
GTGCAGCTCCACGTGG_4	LAG3	0.650903082996388	0.5
GTGCAGCTCTCGGACG_4	LAG3	20.704378598857	3.68593438449214
GTGCATAGTCGCCATG_4	LAG3	0.570866546812422	0.5
GTGCATAGTTGCTCCT_4	LAG3	15.12411812767	0.622833802446641
GTGCATATCCCTCAGT_4	LAG3	7.06168774709975	0.5
GTGCATATCGTGACAT_4	LAG3	2.37429925603054	0.5
GTGCGGTAGATATACG_4	LAG3	0.680217274032071	0.5
GTGCGGTAGCGATATA_4	LAG3	14.6871766904164	0.751554108349241
GTGCGGTAGTACGATA_4	LAG3	17.1692520747228	0.5
GTGCGGTAGTTAGCGG_4	LAG3	2.35370191972094	1.99992356670817
GTGCGGTCATCCTAGA_4	LAG3	20.9737413526863	1.58113731571677
GTGCGGTTCAATCTCT_4	LAG3	0.477052401844452	0.5
GTGCGGTTCAGCTCGG_4	LAG3	0.637873296254622	0.5
GTGCGGTTCGGAAACG_4	LAG3	9.85735700306534	0.5
GTGCTTCTCAACGGCC_4	LAG3	12.6807828929666	2.30033657446112
GTGCTTCTCGGCATCG_4	LAG3	8.96176528298057	0.5
GTGGGTCCATCCAACA_4	LAG3	8.83757532367296	0.5
GTGGGTCGTAGCCTCG_4	LAG3	2.05095009616028	0.5
GTGGGTCGTTCTGTTT_4	LAG3	2.02252373485745	2.88888362463308
GTGTGCGCAGGTCGTC_4	LAG3	21.5703974900065	2.12252486166017
GTGTGCGCATCGATTG_4	LAG3	2.37429850971898	0.5
GTGTGCGGTGTCTGAT_4	LAG3	20.4929659207052	1.004527068457
GTGTTAGAGGTGATAT_4	LAG3	13.7436870533056	1.0210834954399
GTGTTAGAGTGAACAT_4	LAG3	0.668954442452173	0.5
GTGTTAGGTCCAGTAT_4	LAG3	4.90127722550724	0.640683137221872
GTGTTAGTCGTTGCCT_4	LAG3	20.7136140771867	0.716606566087125
GTTAAGCAGACGCACA_4	LAG3	0.659265622495958	0.5
GTTAAGCAGGCGATAC_4	LAG3	18.0474405143302	2.90255280907381
GTTAAGCTCAGTTAGC_4	LAG3	20.4365183131189	0.5
GTTACAGAGCCTATGT_4	LAG3	14.8011729523145	0.5
GTTACAGCAATCTACG_4	LAG3	9.04073420361589	0.5
GTTCATTGTAGCGCTC_4	LAG3	2.64068209463681	0.697225551459722
GTTCATTGTATTCTCT_4	LAG3	2.02563215638206	0.5
GTTCGGGAGACAAAGG_4	LAG3	2.06828752751653	0.5
GTTCGGGAGCATGGCA_4	LAG3	15.1321733544673	0.5
GTTCGGGCACAGATTC_4	LAG3	4.8603352268377	0.5
GTTCGGGCAGCTGCAC_4	LAG3	0.560727966926727	0.5
GTTCGGGGTCATACTG_4	LAG3	3.40819689320932	0.5
GTTCGGGGTTCGAATC_4	LAG3	20.8632529150197	1.5798769794369
GTTCGGGTCGTTTATC_4	LAG3	0.740549838118204	1.20561671886178
GTTCTCGCACCGCTAG_4	LAG3	2.06763532957838	0.5
GTTCTCGGTGTAAGTA_4	LAG3	4.45977178601779	1.03566640414199
GTTTCTAAGTCAAGGC_4	LAG3	21.1507537785696	0.931807029865788
GTTTCTACAGGATTGG_4	LAG3	21.0796582622516	2.15878149933985
GTTTCTAGTCAAACTC_4	LAG3	21.1044649371025	0.5
GTTTCTATCAGGATCT_4	LAG3	10.7303498684064	0.530460655210815
GTTTCTATCAGTGTTG_4	LAG3	0.595373859883736	0.5
GTTTCTATCGCTTAGA_4	LAG3	0.64988605496094	0.5
TAAACCGCAAACTGTC_4	LAG3	15.7946679119849	1.83432587426022
TAAACCGGTAAACCTC_4	LAG3	0.659019432268929	0.5
TAAACCGGTAGCAAAT_4	LAG3	20.9557093340958	0.5
TAAACCGGTCCATCCT_4	LAG3	2.10501645182795	0.5
TAAACCGTCACTTATC_4	LAG3	2.37429776340741	0.5
TAAACCGTCTGAGGGA_4	LAG3	13.1084947979403	0.5
TAAGCGTCACTCGACG_4	LAG3	12.9583921910002	0.5
TAAGCGTCATACGCCG_4	LAG3	2.37429701709584	0.5
TAAGCGTGTGACCAAG_4	LAG3	2.37429627078427	0.5
TAAGCGTGTTAGTGGG_4	LAG3	20.5049979497635	0.5
TAAGCGTGTTCCACAA_4	LAG3	21.0678618867003	0.5
TAAGCGTTCACAACGT_4	LAG3	13.0143296501506	0.5
TAAGCGTTCCTGTACC_4	LAG3	2.61383934566895	0.5
TAAGTGCAGTATGACA_4	LAG3	0.644844831425708	0.5
TAAGTGCAGTTGTCGT_4	LAG3	15.9598691841591	0.901163285950576
TAAGTGCCACTGTTAG_4	LAG3	20.7921027769888	1.86699619108293
TAAGTGCGTAGGAGTC_4	LAG3	20.9850722653258	0.5
TACACGAGTGTAAGTA_4	LAG3	0.524811527888253	0.5
TACAGTGAGCTGTTCA_4	LAG3	12.1086019541918	1.0258345216317
TACAGTGAGGCATTGG_4	LAG3	2.3742955244727	0.5
TACAGTGGTAAGTAGT_4	LAG3	12.6845662800585	0.5
TACAGTGTCGCCAAAT_4	LAG3	2.37429477816113	0.5
TACCTATAGCCACTAT_4	LAG3	0.791771356271158	4.60518628122701
TACCTATCACCACCAG_4	LAG3	1.98294853694118	0.5
TACCTATGTACCGTTA_4	LAG3	12.2056712761375	0.966836093877781
TACCTATTCCTGCAGG_4	LAG3	18.7031289718279	0.5
TACCTATTCTTGTATC_4	LAG3	2.86646750360282	0.5
TACCTTAAGAACTCGG_4	LAG3	9.07720930857887	0.836507800595995
TACCTTAAGGAGCGTT_4	LAG3	4.45836825093127	0.5
TACCTTAAGGCTCAGA_4	LAG3	14.9115513646316	1.02307371087766
TACCTTACAAGAGGCT_4	LAG3	6.78130952608172	0.5
TACCTTACATGGGAAC_4	LAG3	0.642602421433298	2.16499948641936
TACCTTATCCGATATG_4	LAG3	0.634340383483304	0.618496295851495
TACGGATAGCCGCCTA_4	LAG3	18.4956563546366	0.5
TACGGATCAAGTCTAC_4	LAG3	14.6582117363231	0.5
TACGGATCATCGTCGG_4	LAG3	14.6840763315719	0.5
TACGGATTCTTGTACT_4	LAG3	11.3286441580898	0.5
TACGGGCCAGATCCAT_4	LAG3	0.666742647038891	0.5
TACGGGCTCCGCGTTT_4	LAG3	2.37429403184956	0.5
TACGGGCTCTACTATC_4	LAG3	14.3673484244761	0.5
TACGGGCTCTTGACGA_4	LAG3	12.9234306585713	0.81137812865198
TACGGTAAGCGTTTAC_4	LAG3	0.973866980791034	0.5
TACGGTAAGTGGACGT_4	LAG3	20.6991857785246	2.23158315449628
TACGGTACAGATCGGA_4	LAG3	2.09452634973425	0.5
TACGGTATCATAACCG_4	LAG3	0.714126212537476	0.707615391540787
TACGGTATCCAGAGGA_4	LAG3	18.2601678301691	1.28370490616017
TACTCATAGCCGTCGT_4	LAG3	21.0681427445932	1.39020553786796
TACTCATGTATCACCA_4	LAG3	0.856339013436149	1.42598893287037
TACTCATTCGCGTTTC_4	LAG3	9.09876207652044	0.5
TACTCATTCGGATGGA_4	LAG3	2.07605774309422	0.5
TACTCGCTCCCTTGCA_4	LAG3	2.06568672103682	0.5
TACTTACCATATACGC_4	LAG3	0.681137918103936	0.5
TACTTACGTACAGACG_4	LAG3	0.667095304299492	0.5
TACTTACTCAGCCTAA_4	LAG3	3.55320689016474	0.5
TACTTGTCACCTCGTT_4	LAG3	18.9258308004771	0.5
TACTTGTGTCCGAACC_4	LAG3	0.759824653937678	0.5
TACTTGTGTCGCATAT_4	LAG3	5.27918963750816	0.5
TACTTGTGTTCAACCA_4	LAG3	12.6964196506883	1.43404741425503
TACTTGTTCACCCGAG_4	LAG3	20.3241245035089	0.5
TAGACCACACATTAGC_4	LAG3	18.4897415221528	0.616333955088789
TAGACCAGTATATGGA_4	LAG3	12.2053322772346	0.5
TAGACCAGTATTCGTG_4	LAG3	9.59943191463647	0.5
TAGACCAGTTAAGATG_4	LAG3	2.09512536427431	0.5
TAGACCATCATAAAGG_4	LAG3	0.619557506501177	0.5
TAGACCATCGGAAATA_4	LAG3	8.38144536260258	0.600217389093002
TAGAGCTAGCCGTCGT_4	LAG3	8.17464976932903	1.30808404583814
TAGAGCTCACAACTGT_4	LAG3	3.01231130455202	1.41167822445014
TAGAGCTCACATGGGA_4	LAG3	8.15052711434046	0.5
TAGCCGGAGATCCTGT_4	LAG3	0.842731288606751	0.5
TAGCCGGAGCTATGCT_4	LAG3	22.0176225208781	4.15448122178947
TAGCCGGAGGATTCGG_4	LAG3	20.886450145723	2.52293882397346
TAGCCGGAGGGAGTAA_4	LAG3	14.1864252261891	0.5
TAGCCGGCATTGCGGC_4	LAG3	0.729500163623791	0.5
TAGCCGGGTCCGTGAC_4	LAG3	2.02652381679157	0.5
TAGCCGGTCTTTAGTC_4	LAG3	12.0002673203658	0.5
TAGGCATCAGTGAGTG_4	LAG3	0.829191594968211	0.5
TAGTGGTCACTGAAGG_4	LAG3	1.72961439334278	0.5
TAGTGGTCACTTAACG_4	LAG3	12.1228510453251	0.5
TAGTTGGAGACCACGA_4	LAG3	0.691455133247409	0.5
TAGTTGGCAAACCCAT_4	LAG3	9.03309189175806	0.5
TAGTTGGCAAACGTGG_4	LAG3	21.7843307705947	0.978394729518336
TAGTTGGCACCAGCAC_4	LAG3	2.9585839037982	0.5
TATCAGGAGTGACATA_4	LAG3	2.374293285538	0.5
TATCAGGGTACAAGTA_4	LAG3	11.8238883720023	0.5
TATCAGGGTCATTAGC_4	LAG3	20.6376838250972	0.5
TATCAGGGTGGTCTCG_4	LAG3	1.76011096920558	0.5
TATCAGGTCCAGAAGG_4	LAG3	8.96599126621327	0.5
TATCTCACATCATCCC_4	LAG3	5.10156056203884	0.5
TATCTCAGTCCGTTAA_4	LAG3	2.00177291980737	0.5
TATCTCATCCGTACAA_4	LAG3	3.16646853839057	0.5
TATGCCCAGACTCGGA_4	LAG3	0.773836255564312	0.860854362571854
TATGCCCGTCAGAAGC_4	LAG3	0.527074648307634	0.5
TATGCCCGTGATAAGT_4	LAG3	2.37429253922643	0.5
TATGCCCTCGTGGGAA_4	LAG3	20.8949017131378	0.5
TATGCCCTCTGCGACG_4	LAG3	0.400045771989277	0.5
TCAACGAAGCTCTCGG_4	LAG3	0.557826868266846	0.5
TCAACGAAGGTTCCTA_4	LAG3	16.4780645888981	2.24941957693824
TCAACGAAGTGACATA_4	LAG3	1.96065037183612	0.5
TCAATCTAGTCTCCTC_4	LAG3	8.20387537429387	1.21468734907445
TCAATCTCATTACCTT_4	LAG3	16.0997361675924	0.5
TCAATCTGTTTACTCT_4	LAG3	8.92982837836499	0.5
TCACAAGCAGCGAACA_4	LAG3	20.5886120813052	0.5
TCACAAGGTAAATGAC_4	LAG3	18.4896974919594	0.926914688764257
TCACAAGGTTTAGCTG_4	LAG3	4.12042813782046	0.5
TCACAAGTCCGTAGGC_4	LAG3	13.0367883239281	0.5
TCACGAAAGACACGAC_4	LAG3	2.37429179291486	0.5
TCACGAAGTGTGAAAT_4	LAG3	14.2276145583279	0.5
TCACGAATCAACTCTT_4	LAG3	0.488576576647525	0.5
TCAGATGAGGGCTCTC_4	LAG3	9.04760482819133	0.5
TCAGATGAGTGGCACA_4	LAG3	15.1477990197927	0.5
TCAGATGTCACCACCT_4	LAG3	16.4975785536105	6.89662846318167
TCAGCAAAGATGTGGC_4	LAG3	8.8830723339235	0.5
TCAGCAACACGAAAGC_4	LAG3	2.37429253922643	1.02311974982752
TCAGCAACAGGTGGAT_4	LAG3	20.7280142849262	0.5
TCAGCAAGTTCCCTTG_4	LAG3	2.374293285538	0.5
TCAGCTCGTTGCGCAC_4	LAG3	14.1822610298631	0.83788328313668
TCAGCTCTCTCCTATA_4	LAG3	12.6864086333126	0.969070476009268
TCAGGATCAATCCGAT_4	LAG3	2.37429403184956	0.5
TCAGGATCATGTCTCC_4	LAG3	2.37429477816113	0.5
TCAGGATGTCTCTTTA_4	LAG3	2.3742955244727	0.5
TCAGGTAAGAGTCTGG_4	LAG3	14.652747494151	0.5
TCAGGTAGTACTTGAC_4	LAG3	12.1056663573746	0.5
TCATTACAGTTGAGAT_4	LAG3	1.09514023281305	0.5
TCATTACCAAGGTTTC_4	LAG3	16.712973703818	0.62711363787266
TCATTACCAGATAATG_4	LAG3	19.3583201712209	1.65306893808191
TCATTACCATCCTTGC_4	LAG3	20.0198817635264	1.50892201598465
TCATTTGCAGTTCATG_4	LAG3	20.5202282965067	1.36201130788899
TCATTTGGTTCAGTAC_4	LAG3	14.0649545696673	0.5
TCCACACAGAGTCTGG_4	LAG3	0.522927849403708	0.5
TCCACACCACCGCTAG_4	LAG3	21.0170199605831	0.656512887170848
TCCACACTCTCGGACG_4	LAG3	5.71600902472989	0.5
TCCACACTCTCGTATT_4	LAG3	0.646220908476747	0.5
TCCCGATCAAAGCAAT_4	LAG3	0.534979424875269	0.5
TCCCGATCAAGGTTTC_4	LAG3	0.472127803457612	0.5
TCCCGATCACACTGCG_4	LAG3	2.14896879595556	0.5
TCCCGATCATATGGTC_4	LAG3	11.9174645120224	0.5
TCCCGATTCTGCAAGT_4	LAG3	1.70852960320377	0.5
TCGAGGCTCAGTTGAC_4	LAG3	6.73969481782134	0.5
TCGCGAGAGAGGTAGA_4	LAG3	2.37429627078427	0.5
TCGCGAGTCCAAGTAC_4	LAG3	9.59577664206695	0.5
TCGCGAGTCCGCGGTA_4	LAG3	9.23939172443455	0.5
TCGCGTTAGTCAAGGC_4	LAG3	7.77289120003652	1.14409505563426
TCGCGTTTCAACGAAA_4	LAG3	14.8836442907971	0.5
TCGGTAAAGTCCGGTC_4	LAG3	12.0676516570137	0.5
TCGGTAACACCTTGTC_4	LAG3	0.40793897867654	0.5
TCGGTAAGTTGGTGGA_4	LAG3	19.362822892441	1.46667888481413
TCGGTAATCTATCCTA_4	LAG3	15.5980595874173	0.5
TCGGTAATCTGATTCT_4	LAG3	20.0174728660008	0.5
TCGTACCAGCAGGCTA_4	LAG3	15.3617226050957	0.5
TCGTACCGTCATATGC_4	LAG3	20.9318600567544	0.5
TCGTACCGTGCTAGCC_4	LAG3	5.28436333939785	0.5
TCGTAGAAGTCCGGTC_4	LAG3	21.0703372529806	1.16804813814882
TCGTAGACAAGCTGGA_4	LAG3	0.609890808487544	0.5
TCTATTGGTCTAGAGG_4	LAG3	12.2080531771299	0.5
TCTATTGTCTGGTATG_4	LAG3	19.5796988034458	0.5
TCTCATAAGCGATGAC_4	LAG3	1.51750637659283	0.5
TCTCATAGTATTACCG_4	LAG3	2.37429701709584	0.5
TCTCATATCAACGGCC_4	LAG3	2.06245067124835	0.5
TCTCATATCTCGAGTA_4	LAG3	18.9174709525877	1.302557270049
TCTCTAAAGAAACCTA_4	LAG3	0.466418945339169	0.5
TCTCTAACACGAGAGT_4	LAG3	2.37429776340741	0.513607584012978
TCTCTAAGTTACGGAG_4	LAG3	0.583384939960841	0.5
TCTCTAATCCAAGTAC_4	LAG3	2.19643988011709	0.5
TCTGAGAAGCCCGAAA_4	LAG3	2.04210322685887	0.5
TCTGAGAAGCGGCTTC_4	LAG3	5.74352035192461	1.52680041098977
TCTGAGACACGTCTCT_4	LAG3	2.07328607113635	0.5
TCTGAGAGTGCTAGCC_4	LAG3	12.7318633011389	0.5
TCTGGAAAGGACCACA_4	LAG3	0.846807620561318	0.5
TCTGGAAGTACTCTCC_4	LAG3	9.52680282372728	0.5
TCTGGAAGTAGGGTAC_4	LAG3	5.12205244479143	0.5
TCTGGAAGTGGCAAAC_4	LAG3	11.8170748366345	2.60418379211279
TCTTCGGAGACAGACC_4	LAG3	15.1304829133919	1.59983253410525
TCTTCGGAGCCAACAG_4	LAG3	20.4742323983958	0.618688550506729
TCTTCGGAGGCGCTCT_4	LAG3	9.19682966564087	1.59115244188051
TCTTCGGGTCACTTCC_4	LAG3	2.03019384624853	0.5
TCTTCGGGTCTCATCC_4	LAG3	19.1476216509376	0.963147913872833
TCTTTCCCAAGGTTTC_4	LAG3	6.93092508249806	0.5
TCTTTCCGTGACAAAT_4	LAG3	8.64722624372699	0.583576980441038
TCTTTCCGTTCCTCCA_4	LAG3	2.01851797183783	0.5
TGAAAGAAGAGATGAG_4	LAG3	0.308710910065942	0.5
TGAAAGAGTACTCGCG_4	LAG3	1.96248337323248	0.5
TGAAAGAGTGACAAAT_4	LAG3	12.7687058810183	0.5
TGAAAGAGTGGTCTCG_4	LAG3	12.5777318179926	1.3052337026232
TGACAACAGGGTCGAT_4	LAG3	0.542682715300867	0.5
TGACAACCATACCATG_4	LAG3	0.474114752113985	0.5
TGACAACTCGTCCGTT_4	LAG3	21.6814060995157	0.5
TGACGGCAGGCACATG_4	LAG3	4.48390237458435	0.5
TGACGGCAGTCGTACT_4	LAG3	6.7255818980192	0.5
TGACGGCCACAGGAGT_4	LAG3	0.413300935610208	0.5
TGACGGCGTTCCGTCT_4	LAG3	21.0606732790771	0.5
TGACTAGCACCAGCAC_4	LAG3	20.9323855794795	7.73068819702169
TGACTAGGTCACACGC_4	LAG3	9.04710416354018	0.5
TGACTAGTCTGGTTCC_4	LAG3	6.33419655484648	1.51282887700242
TGACTTTCATTCTCAT_4	LAG3	12.1626958372062	2.20981853408644
TGAGAGGAGACGACGT_4	LAG3	14.9223346829849	0.5
TGAGAGGAGCTATGCT_4	LAG3	0.76190277979139	0.5
TGAGAGGAGGTCATCT_4	LAG3	2.80576241201098	0.5
TGAGAGGAGTGGGATC_4	LAG3	0.543166118727212	0.5
TGAGAGGAGTGGGTTG_4	LAG3	21.1459263568243	2.04984210523451
TGAGAGGGTAAGTGGC_4	LAG3	4.92338266521414	0.5
TGAGAGGTCTTGTACT_4	LAG3	2.03076529497226	0.5
TGAGCATAGTGGGATC_4	LAG3	20.9714161001141	0.5
TGAGCATCAAGCCATT_4	LAG3	0.995192618408382	0.5
TGAGCATGTCCGAGTC_4	LAG3	12.0853746478631	0.804728775009266
TGAGCATTCATGCATG_4	LAG3	3.74030257255053	0.5
TGAGCCGCACAACGCC_4	LAG3	0.388963752176287	0.5
TGAGCCGGTGAGGGTT_4	LAG3	9.31253257141285	0.5
TGAGCCGGTGCGGTAA_4	LAG3	2.18763780302739	0.5
TGAGCCGTCAGGCGAA_4	LAG3	5.71114557685732	0.5
TGAGGGACAAAGTCAA_4	LAG3	21.5698482827408	1.48387626006924
TGAGGGACAATAGCAA_4	LAG3	1.89903015503184	0.5
TGAGGGATCCAGGGCT_4	LAG3	8.861998009724	0.5
TGATTTCTCATCATTC_4	LAG3	0.605154030870075	0.5
TGATTTCTCTGCTGCT_4	LAG3	20.6054831324459	0.5
TGCACCTTCTCTGAGA_4	LAG3	0.658606888357205	0.536927948000649
TGCCAAACACACAGAG_4	LAG3	20.5363533941221	0.5
TGCCAAAGTACATCCA_4	LAG3	19.6449914805148	0.5
TGCCAAAGTTACCGAT_4	LAG3	0.807322217552788	0.5
TGCCCATGTCCGAGTC_4	LAG3	5.8927012823326	0.724175844534262
TGCCCATTCCACTCCA_4	LAG3	0.520971812002748	0.5
TGCCCTACAAATACAG_4	LAG3	9.04566828224331	0.5
TGCCCTACAATGGAAT_4	LAG3	12.1065107829182	0.6998564747982
TGCCCTACAGCAGTTT_4	LAG3	17.379224872134	1.95103690392143
TGCCCTACATGGATGG_4	LAG3	18.2684581332548	0.917217849209387
TGCCCTAGTTTGTTTC_4	LAG3	20.4877005885385	2.5455462575319
TGCCCTATCAGTCCCT_4	LAG3	1.99706651256461	0.5
TGCCCTATCATGCTCC_4	LAG3	3.36477995351105	0.672026712636446
TGCCCTATCGCCAGCA_4	LAG3	2.16394715142382	0.5
TGCCCTATCGTTGCCT_4	LAG3	14.9904210516828	0.5
TGCCCTATCTGCCCTA_4	LAG3	15.4772030458566	0.5
TGCGCAGCACAGATTC_4	LAG3	20.3628015207008	0.5
TGCGCAGCACGAGGTA_4	LAG3	0.667783020387186	0.5
TGCGCAGCAGACGCAA_4	LAG3	12.7576157550194	0.5
TGCGCAGCAGAGCCAA_4	LAG3	4.9449578193352	0.5
TGCGCAGCATTACGAC_4	LAG3	0.554222068100972	0.5
TGCGCAGTCAAACCAC_4	LAG3	0.62342418238862	0.5
TGCGCAGTCAAGCCTA_4	LAG3	2.04944230125155	0.5
TGCGCAGTCATAAAGG_4	LAG3	0.606174107275244	0.5
TGCGGGTAGTCAATAG_4	LAG3	0.533847144512936	0.5
TGCGGGTCAATGAATG_4	LAG3	13.1104119234124	1.10830281965364
TGCGGGTCATATACGC_4	LAG3	0.502553585686604	0.5
TGCGGGTTCTCGTTTA_4	LAG3	2.03495985424178	0.5
TGCGTGGCACGAGGTA_4	LAG3	2.37429850971898	0.5
TGCGTGGGTCCGTCAG_4	LAG3	0.666857798271383	0.5
TGCGTGGGTGAGCGAT_4	LAG3	4.71746422627483	0.5
TGCGTGGTCGGACAAG_4	LAG3	19.1551011591842	2.7050585371147
TGCTACCCAAGTCTGT_4	LAG3	4.47885147132347	0.5
TGCTACCGTACGAAAT_4	LAG3	0.66338579047847	0.5
TGCTACCGTGCGCTTG_4	LAG3	13.9161148025309	0.873832565867044
TGCTACCTCATGTGGT_4	LAG3	7.07011854733181	0.5
TGCTGCTAGCCGGTAA_4	LAG3	4.87142677437167	0.5
TGCTGCTCAAGTCTGT_4	LAG3	21.0393354645471	0.5
TGCTGCTGTGGTCCGT_4	LAG3	0.746661744310935	0.5
TGCTGCTTCTGACCTC_4	LAG3	13.1847653462239	1.63329801852747
TGGACGCAGCCAGTTT_4	LAG3	21.0109200550839	0.5
TGGACGCAGGATCGCA_4	LAG3	15.8245165712743	2.34908284949241
TGGACGCTCACCGGGT_4	LAG3	2.10051148991239	0.5
TGGACGCTCATTCACT_4	LAG3	0.546465624435867	0.5
TGGCCAGAGCCCAACC_4	LAG3	20.2930713358742	1.25044023311064
TGGCCAGAGCGAGAAA_4	LAG3	1.86243620512924	0.5
TGGCCAGAGGTGCTTT_4	LAG3	14.1597378068979	0.5
TGGCCAGCACCGATAT_4	LAG3	0.327909039344821	0.5
TGGCCAGTCGGTGTTA_4	LAG3	1.84850558422727	0.5
TGGCGCAGTGGTCCGT_4	LAG3	2.66658613834057	0.848027090806431
TGGCGCATCGTCCAGG_4	LAG3	0.725743584690504	1.2994785500268
TGGCTGGAGATCTGCT_4	LAG3	11.6000343630147	0.710263238775365
TGGCTGGGTACCTACA_4	LAG3	0.609037529874975	0.5
TGGCTGGTCCAAATGC_4	LAG3	12.9967811513989	0.5
TGGGAAGGTTCCATGA_4	LAG3	0.602852213843726	0.5
TGGGAAGTCGGCCGAT_4	LAG3	2.67431869663162	0.5
TGGGCGTAGTCGAGTG_4	LAG3	1.99450763678589	0.5
TGGGCGTCATGATCCA_4	LAG3	2.36484029391682	0.5
TGGGCGTGTAGAAAGG_4	LAG3	2.00666560009235	0.5
TGGGCGTGTCAACATC_4	LAG3	1.64359667492134	0.5
TGGGCGTTCAATAAGG_4	LAG3	15.2400638629779	0.5
TGGGCGTTCCAGAGGA_4	LAG3	20.342248225371	0.5
TGGGCGTTCTTCGAGA_4	LAG3	21.040073126992	1.65961011136638
TGGTTAGCACAGAGGT_4	LAG3	20.4861805337378	2.22448286695225
TGGTTAGCATGGTCTA_4	LAG3	7.34470455208091	0.855030154488268
TGGTTAGGTACTCAAC_4	LAG3	0.68183615961126	0.5
TGGTTAGGTTATCACG_4	LAG3	9.10492495391797	0.5
TGGTTAGTCTGTCTCG_4	LAG3	5.50127815475789	0.883414381052096
TGGTTCCCACTATCTT_4	LAG3	10.8234167985793	0.5
TGGTTCCGTGTTTGTG_4	LAG3	0.211174223648817	0.5
TGTATTCCACAAGTAA_4	LAG3	9.15835385662338	0.5
TGTATTCCATGACATC_4	LAG3	11.7927326958889	0.5
TGTATTCGTATATGAG_4	LAG3	21.2428570290976	0.991686067387408
TGTCCCAAGATCGATA_4	LAG3	13.0408295039028	0.5
TGTCCCACAGAGCCAA_4	LAG3	2.12983735574338	0.5
TGTCCCAGTACATGTC_4	LAG3	2.03013216657087	0.5
TGTCCCAGTCGAAAGC_4	LAG3	21.5048420271747	0.797663169527817
TGTCCCATCCTAGAAC_4	LAG3	5.26144576321918	0.5
TGTGGTAAGAGTAAGG_4	LAG3	20.244798639763	0.5
TGTGGTAAGGAATTAC_4	LAG3	0.443245583593209	0.5
TGTGGTACAGGGTATG_4	LAG3	4.47009344303617	0.5
TGTGGTACATCCGGGT_4	LAG3	0.716943273084474	0.5
TGTGGTAGTACGAAAT_4	LAG3	7.35701820997568	0.5
TGTGTTTCAAGCGAGT_4	LAG3	4.26651181554585	0.5
TGTGTTTCACATGGGA_4	LAG3	0.475065235333921	0.5
TGTGTTTCACGGTAGA_4	LAG3	21.0686892979073	1.23375921916247
TGTGTTTCACGTTGGC_4	LAG3	12.6672351853011	0.5
TGTGTTTGTCATTAGC_4	LAG3	0.497866255964302	0.5
TGTGTTTTCTCGCATC_4	LAG3	13.6733123248932	0.583211524594012
TGTTCCGGTCATATCG_4	LAG3	2.37429925603054	0.5
TGTTCCGGTCTTCAAG_4	LAG3	0.788720877926457	0.5
TGTTCCGTCATCACCC_4	LAG3	21.0119784886385	1.00055800459538
TGTTCCGTCCCTTGCA_4	LAG3	15.6030412980712	0.5
TGTTCCGTCGTCACGG_4	LAG3	20.7093717241918	0.5
TTAACTCAGGGAAACA_4	LAG3	5.52161677380922	0.5
TTAACTCTCACTGGGC_4	LAG3	18.2735529032584	0.5
TTAGGACCAAGCTGTT_4	LAG3	21.2050365025137	3.44661691582083
TTAGGACCACCTGGTG_4	LAG3	20.9947477581468	1.99518601487281
TTAGGACCACGAGAGT_4	LAG3	12.1323910972779	1.92333348285108
TTAGGACTCAATCACG_4	LAG3	0.525625927943056	0.5
TTAGGACTCAGAAATG_4	LAG3	16.4901564719725	0.875720621170683
TTAGGACTCAGGTTCA_4	LAG3	1.95937371208478	0.549148168526377
TTAGGCAAGATGTAAC_4	LAG3	2.37430000234211	0.5
TTAGGCACAGTATGCT_4	LAG3	0.562145953267054	0.5
TTAGGCAGTAAGGGAA_4	LAG3	0.711679263940137	0.5
TTAGGCAGTGCAGGTA_4	LAG3	2.37430074865368	0.5
TTAGGCATCGTCCGTT_4	LAG3	21.4861044732288	0.628620544112833
TTAGTTCAGACACTAA_4	LAG3	2.09116283905948	0.5
TTAGTTCAGGGTGTGT_4	LAG3	14.335937637441	0.5
TTAGTTCCAGCCAGAA_4	LAG3	8.8466190607562	0.5
TTAGTTCGTGCCTTGG_4	LAG3	2.37430149496525	0.5
TTAGTTCGTGTGAATA_4	LAG3	2.37430224127682	0.5
TTAGTTCGTTGTACAC_4	LAG3	15.1171953816739	0.5
TTATGCTCAGAGTGTG_4	LAG3	21.3185881341366	0.5
TTCCCAGAGAAACCTA_4	LAG3	12.0952316150691	1.57207411733326
TTCCCAGGTTGATTCG_4	LAG3	0.529539976149134	0.5
TTCGAAGTCACCTTAT_4	LAG3	2.37430298758839	0.5
TTCGAAGTCTCCCTGA_4	LAG3	1.33677828328604	0.5
TTCGGTCAGCACGCCT_4	LAG3	6.31762801985625	0.5
TTCGGTCAGTGGTAAT_4	LAG3	21.9241402530389	1.00008606815283
TTCGGTCCAAGCGTAG_4	LAG3	21.2989944845422	0.5
TTCGGTCCATATGAGA_4	LAG3	5.51119054482695	0.5
TTCGGTCGTTTGTGTG_4	LAG3	3.19435937015383	0.5
TTCGGTCTCTCCCTGA_4	LAG3	3.78149582340385	2.14226658803832
TTCTACACAGCCTATA_4	LAG3	20.491012013795	1.57814665958806
TTCTACACATAAAGGT_4	LAG3	20.4316992118297	1.51486433808262
TTCTACACATATACCG_4	LAG3	0.664209601303795	0.5
TTCTACAGTATCGCAT_4	LAG3	20.669090914289	4.22463555271133
TTCTACATCCTTTCTC_4	LAG3	2.06345642822924	0.818717271401607
TTCTCAAAGCACACAG_4	LAG3	2.37430373389995	0.5
TTCTCAAAGCTCTCGG_4	LAG3	0.624320352265051	1.04308052850385
TTCTCAACAAGGACTG_4	LAG3	0.700335740104588	0.5
TTCTCCTCATATGCTG_4	LAG3	9.36936085154215	0.5
TTCTCCTGTACTCTCC_4	LAG3	18.04857480869	0.5
TTCTCCTGTTACGACT_4	LAG3	0.868575212413487	0.5
TTCTCCTTCAGAGCTT_4	LAG3	14.8900421554389	0.5
TTCTTAGAGAAGGTTT_4	LAG3	21.3594971513984	0.5
TTCTTAGAGCGCCTCA_4	LAG3	12.9967804050873	1.44875270286023
TTCTTAGCACAACGTT_4	LAG3	2.37430448021152	0.5
TTGAACGAGACAGGCT_4	LAG3	21.1143911169584	0.5
TTGAACGCATGGATGG_4	LAG3	8.6354528897766	0.5
TTGAACGTCGGCGCAT_4	LAG3	1.26722742571316	3.07871290404529
TTGACTTAGATAGCAT_4	LAG3	14.6143847593387	1.21495079279999
TTGACTTTCCAAGTAC_4	LAG3	0.755546354019658	0.5
TTGCCGTGTTCCATGA_4	LAG3	15.758819977911	0.5
TTGCCGTTCCAAGTAC_4	LAG3	0.505480211927045	0.5
TTGCCGTTCCGTTGCT_4	LAG3	0.734683219459261	0.5
TTGCCGTTCCTCAATT_4	LAG3	14.6523686545296	0.5
TTGCCGTTCGCGTTTC_4	LAG3	21.4987891696864	0.943530216164693
TTGCGTCAGCGTAGTG_4	LAG3	20.7028333705611	0.5
TTGCGTCCACAACTGT_4	LAG3	4.07491542660035	2.36951671894795
TTGCGTCGTATGAAAC_4	LAG3	2.03997356617786	0.5
TTGCGTCTCGGATGTT_4	LAG3	0.630462070417457	0.5
TTGGAACAGACATAAC_4	LAG3	20.3400133170667	0.701417655288678
TTGGAACCAAGGACAC_4	LAG3	3.04284338543908	0.5
TTGGAACCACAAGTAA_4	LAG3	5.50574738985372	2.92912294208057
TTGGAACTCAGATAAG_4	LAG3	7.62381913189797	0.5
TTGGCAAAGTAGCGGT_4	LAG3	21.6077777275477	1.37145855082596
TTGGCAAGTGATAAAC_4	LAG3	11.7633036017219	0.5
TTGGCAATCACCACCT_4	LAG3	0.634893819957667	0.5
TTGTAGGAGGCTACGA_4	LAG3	12.9049152660124	1.46076889800622
TTGTAGGCAGATGGCA_4	LAG3	4.14613310662077	1.66364166272233
TTGTAGGGTATAAACG_4	LAG3	0.429830141588624	0.5
TTGTAGGGTCTAGAGG_4	LAG3	21.6494357685903	0.5
TTGTAGGTCAGCTCGG_4	LAG3	12.8005240551457	0.5
TTGTAGGTCTGCCAGG_4	LAG3	12.4385684568417	0.5
TTTACTGAGTCAATAG_4	LAG3	18.4842388001507	3.57956812366292
TTTACTGCACCAGTTA_4	LAG3	0.524533273081618	0.5
TTTATGCAGAGGTTGC_4	LAG3	1.99390572697774	0.5
TTTATGCAGTCGCCGT_4	LAG3	20.3036642422126	0.574932607217418
TTTATGCTCCTTGGTC_4	LAG3	11.3205478920551	0.992362083827408
TTTCCTCCAATTCCTT_4	LAG3	8.19614660428049	0.5
TTTCCTCCAGCTGCAC_4	LAG3	0.760757170718899	5.09285943633311
TTTCCTCGTGAAATCA_4	LAG3	0.424571241859463	0.5
TTTCCTCGTTTGCATG_4	LAG3	0.52404892818894	0.5
TTTGCGCAGACTAGGC_4	LAG3	12.5001672808081	0.5
TTTGCGCAGCTCTCGG_4	LAG3	6.10465657676987	1.58553973119833
TTTGCGCAGTTAGGTA_4	LAG3	10.9150251431362	0.5
TTTGCGCGTATATGGA_4	LAG3	14.1959164539271	2.23692543163182
TTTGCGCTCATATCGG_4	LAG3	3.89958516391707	0.5
TTTGGTTAGAAACGAG_4	LAG3	9.55914398392119	0.5
TTTGGTTAGACTGGGT_4	LAG3	2.87703280305388	0.5
TTTGGTTAGCAAATCA_4	LAG3	20.8651912767429	0.5
TTTGGTTAGTGCGTGA_4	LAG3	20.3951155430446	0.5
TTTGGTTCACCATGTA_4	LAG3	12.8986663524479	0.847589193196459
TTTGGTTCAGGTCCAC_4	LAG3	0.623685805559657	0.5
TTTGGTTGTGTGGTTT_4	LAG3	11.7715476032941	3.7779622572237
TTTGGTTGTTATCGGT_4	LAG3	1.10990874306699	0.5
TTTGGTTTCAAAGTAG_4	LAG3	0.440490494408971	0.5
TTTGGTTTCACATGCA_4	LAG3	3.42515118438991	0.5
TTTGGTTTCAGCTGGC_4	LAG3	0.649734784191762	0.5
TTTGTCAAGTTCGCAT_4	LAG3	1.94117107042245	0.5
TTTGTCACAAACGCGA_4	LAG3	2.63956508496847	0.5
TTTGTCACACTATCTT_4	LAG3	12.9751026941931	1.13332806069939
TTTGTCATCCGCATAA_4	LAG3	1.97901486612033	0.5

## Sheet: Extended Fig. 8g
Cell	f_id	Pseudotime	expression
AAACCTGCAACCGCCA_4	FAS	2.37430522652309	0.5
AAACCTGTCAGATAAG_4	FAS	11.9910425224367	0.5
AAACCTGTCATGGTCA_4	FAS	0.613150872748931	0.5
AAACCTGTCGGAGCAA_4	FAS	17.3933161659712	0.5
AAACCTGTCTTGAGGT_4	FAS	0.663705720054315	0.5
AAACGGGAGTGGTCCC_4	FAS	2.37434627365936	0.5
AAACGGGGTCTCCATC_4	FAS	1.09803110991969	0.5
AAACGGGGTTACGCGC_4	FAS	0.807293206078957	0.5
AAACGGGGTTGCGCAC_4	FAS	2.37434552734779	0.5
AAACGGGTCGAACGGA_4	FAS	6.10915903609649	0.5
AAAGATGAGCCCAATT_4	FAS	2.37434478103622	0.5
AAAGATGCAAGGTGTG_4	FAS	9.75302569863008	0.5
AAAGATGTCGTCGTTC_4	FAS	3.39593138449213	0.5
AAAGCAAAGTGCGTGA_4	FAS	12.922651389586	0.5
AAAGCAAAGTTGTCGT_4	FAS	13.6414391228712	0.58786111065032
AAAGCAATCAAGGCTT_4	FAS	3.2055363263805	0.5
AAAGTAGAGAGCTGGT_4	FAS	16.0563565674394	0.5
AAAGTAGCAACTGCTA_4	FAS	21.9373592264645	0.5
AAAGTAGCATTGGCGC_4	FAS	0.653914318075346	1.03419237471271
AAAGTAGGTCTCTTAT_4	FAS	0.96971841530951	0.5
AAAGTAGTCCCAAGTA_4	FAS	2.37434403472466	0.5
AAAGTAGTCCCTAACC_4	FAS	3.18610510939334	0.5
AAATGCCAGAGCTGGT_4	FAS	14.8762614758528	0.555627772738146
AAATGCCAGGTTACCT_4	FAS	0.566761229865411	0.5
AAATGCCCACAGAGGT_4	FAS	20.7930347100969	0.5
AAATGCCCAGGTCGTC_4	FAS	16.0372019666823	0.5
AAATGCCCATCGGAAG_4	FAS	20.9958346954133	0.975730461916853
AAATGCCGTACAGTGG_4	FAS	5.28589159773011	0.5
AACACGTAGGCACATG_4	FAS	21.1779042848803	0.5
AACACGTCACAGAGGT_4	FAS	13.7292624522684	0.5
AACACGTCACGGTTTA_4	FAS	0.715956731860239	0.5
AACACGTCATCAGTAC_4	FAS	11.892492038103	0.5
AACACGTTCGTCTGCT_4	FAS	20.8131415474754	0.5
AACACGTTCGTGGGAA_4	FAS	9.26378173163297	0.5
AACCATGAGACTAGAT_4	FAS	2.07237213051355	3.14291834969705
AACCATGAGCAGCGTA_4	FAS	11.7796934481623	0.5
AACCATGCACTCTGTC_4	FAS	20.3320081355853	0.5
AACCATGCATGGGACA_4	FAS	0.35313719803106	0.5
AACCATGGTTCTCATT_4	FAS	2.06606865594889	0.5
AACCATGTCAGTGCAT_4	FAS	20.6838634623495	0.602125049193478
AACCATGTCTTGACGA_4	FAS	5.11181798637441	0.5
AACCGCGCACCACCAG_4	FAS	21.4101787686569	0.5
AACCGCGCACGAGGTA_4	FAS	20.6703930851908	0.5
AACCGCGCACGCGAAA_4	FAS	0.719946086647847	0.5
AACCGCGCATGAAGTA_4	FAS	20.6464279733969	0.5
AACCGCGTCACTTATC_4	FAS	0.448062679559901	0.5
AACCGCGTCAGAAATG_4	FAS	4.49831853316078	0.5
AACCGCGTCCGCGGTA_4	FAS	0.575108469165403	0.5
AACGTTGAGCCACTAT_4	FAS	0.763370612322818	0.5
AACGTTGGTACCTACA_4	FAS	0.726789132397709	0.5
AACGTTGTCGGAATCT_4	FAS	2.37434328841309	0.5
AACTCAGAGGAGTTTA_4	FAS	20.7163318080312	0.5
AACTCAGGTCCGTCAG_4	FAS	2.37434254210152	0.5
AACTCAGGTGAACCTT_4	FAS	20.2380761115463	0.5
AACTCAGGTGTGACCC_4	FAS	14.6650746502968	2.16511868616159
AACTCAGGTTGCCTCT_4	FAS	0.410374055592065	0.5
AACTCCCAGTGTCCAT_4	FAS	14.9103969044104	0.5
AACTCCCCACGGTGTC_4	FAS	0.672686660528704	0.5
AACTCCCTCAACCAAC_4	FAS	15.3997737720387	0.804580974292374
AACTCCCTCTCGATGA_4	FAS	21.2210042897947	0.5
AACTGGTCATGCCCGA_4	FAS	13.8873825844862	0.5
AACTTTCCACGGCTAC_4	FAS	2.37434179578995	0.5
AACTTTCCATCACGAT_4	FAS	21.1770015535998	0.5
AACTTTCGTGCCTGTG_4	FAS	15.2902239505615	0.5
AACTTTCTCATGTGGT_4	FAS	20.8629663688313	0.5
AAGACCTAGTCTTGCA_4	FAS	0.633453472773982	0.5
AAGCCGCAGACAGGCT_4	FAS	0.540435085903437	0.5
AAGCCGCAGCAACGGT_4	FAS	11.3202422762075	0.5
AAGCCGCAGTTATCGC_4	FAS	1.98485602946346	0.915768413326063
AAGCCGCCATCACCCT_4	FAS	7.35325568954755	0.5
AAGCCGCGTCAAAGCG_4	FAS	21.4251180891659	0.5
AAGCCGCTCAGCCTAA_4	FAS	21.1435865530733	0.828761606643921
AAGGAGCAGATAGGAG_4	FAS	0.693301454947903	0.5
AAGGAGCAGGGATGGG_4	FAS	4.50163859998009	0.5
AAGGAGCAGTTGTCGT_4	FAS	4.91937323346922	0.5
AAGGAGCCAGACGCAA_4	FAS	0.612856649521648	0.5
AAGGAGCCATAACCTG_4	FAS	7.55243999282401	0.5
AAGGAGCCATGGATGG_4	FAS	15.3553690900548	0.596901533441653
AAGGAGCGTTACGCGC_4	FAS	20.2923293315001	0.5
AAGGAGCTCGAATGGG_4	FAS	2.80081152032539	0.5
AAGGAGCTCGCATGGC_4	FAS	0.660857726451972	0.5
AAGGCAGAGGATATAC_4	FAS	0.84145019687853	0.5
AAGGCAGAGGTGCTTT_4	FAS	9.2645641183472	0.5
AAGGCAGAGTGGGTTG_4	FAS	6.49440587425271	0.716410163821004
AAGGCAGCACCAGTTA_4	FAS	9.33170385534105	0.5
AAGGCAGTCTGCTGCT_4	FAS	12.9920487684868	1.28410411094955
AAGGTTCAGAATGTTG_4	FAS	9.46812054099465	0.5
AAGGTTCAGCTAACTC_4	FAS	20.4723388097849	0.5
AAGGTTCAGGTGCTTT_4	FAS	21.469747172421	0.5
AAGGTTCCACATGGGA_4	FAS	9.21043065402102	0.5
AAGGTTCCACATTCGA_4	FAS	14.3542643183717	0.5
AAGGTTCGTACTCGCG_4	FAS	0.481083233055966	0.5
AAGGTTCGTCAGGACA_4	FAS	5.07506912660759	0.5
AAGGTTCTCCGTACAA_4	FAS	15.600254911069	0.5
AAGTCTGAGTAGCCGA_4	FAS	13.7180711521913	0.5
AAGTCTGGTATCAGTC_4	FAS	0.626795048048112	0.5
AAGTCTGGTCGAATCT_4	FAS	0.693190010536709	0.5
AAGTCTGTCACTCCTG_4	FAS	0.51088099946104	0.5
AAGTCTGTCGACCAGC_4	FAS	0.570247487641134	0.5
AATCCAGAGGAATCGC_4	FAS	15.10632263271	0.5
AATCCAGCAAGGCTCC_4	FAS	16.4809097548639	0.5
AATCCAGTCACCATAG_4	FAS	0.565041335892608	0.5
AATCCAGTCTACTATC_4	FAS	9.30558986586241	0.5
AATCGGTAGGTACTCT_4	FAS	0.610663146894109	0.5
AATCGGTAGTACGCCC_4	FAS	14.6785336957306	0.601988030763078
AATCGGTCAATAAGCA_4	FAS	0.376314527235589	0.5
AATCGGTTCGTTGACA_4	FAS	12.2258525168671	0.5
ACACCAAAGAGGGCTT_4	FAS	3.41630226173963	0.5
ACACCAAAGGATGGTC_4	FAS	0.581843794442932	0.5
ACACCAAAGTGGAGTC_4	FAS	0.173766215198722	0.5
ACACCAAAGTTCGATC_4	FAS	15.5725860907021	0.790504283532251
ACACCAAGTCAGTGGA_4	FAS	0.803472563646418	0.5
ACACCAAGTGCAGGTA_4	FAS	12.0506275289328	0.5
ACACCAATCCACTCCA_4	FAS	5.35003981825376	0.5
ACACCAATCTCCGGTT_4	FAS	7.61202170642315	1.53931153147013
ACACCCTAGTGCGTGA_4	FAS	8.95546895686295	0.5
ACACCCTGTCTCTCGT_4	FAS	8.84808523334044	0.5
ACACCGGAGACCGGAT_4	FAS	0.676102674310592	0.5
ACACCGGAGAGACGAA_4	FAS	18.0539788123065	0.5
ACACCGGTCATTATCC_4	FAS	1.87378561539394	0.5
ACACTGACAATGGAAT_4	FAS	0.576665461828963	0.769956928184934
ACAGCCGAGAAGGTGA_4	FAS	9.07017744290582	0.5
ACAGCCGAGCAGCCTC_4	FAS	14.3629955496777	0.5
ACAGCCGCACCGAATT_4	FAS	7.95248088366142	0.5
ACAGCCGCAGTATGCT_4	FAS	0.516574633363286	0.5
ACAGCTACAATGGTCT_4	FAS	17.3816432724542	0.5
ACAGCTAGTCATATCG_4	FAS	14.6787912300309	0.5
ACAGCTAGTCTAGCCG_4	FAS	7.13889665144099	0.5
ACAGCTATCGGCCGAT_4	FAS	20.8111169174852	0.5
ACATACGAGGCGATAC_4	FAS	17.8164901269707	0.5
ACATCAGAGAGCAATT_4	FAS	0.639538643686616	0.5
ACATCAGAGCAGACTG_4	FAS	12.6568359322519	0.5
ACATCAGAGGCGACAT_4	FAS	2.12593529734086	0.5
ACATCAGCACAACGTT_4	FAS	1.73857876722038	0.5
ACATCAGCACATGGGA_4	FAS	0.950454189945799	0.5
ACATCAGTCAGTGTTG_4	FAS	21.0904403153706	0.5
ACATGGTAGACTCGGA_4	FAS	8.89821052918177	1.87551387894528
ACATGGTCATGGAATA_4	FAS	8.8599932540493	0.5
ACCAGTAAGAGTCGGT_4	FAS	18.7106811328204	0.643609639429441
ACCAGTAAGTTACGGG_4	FAS	21.4682256543662	0.99433757897472
ACCAGTACAAGCCATT_4	FAS	0.963809914613222	0.5
ACCAGTACAAGTTAAG_4	FAS	3.2079833743923	0.5
ACCAGTACACATGTGT_4	FAS	2.65370444257348	0.5
ACCAGTACAGCCTTGG_4	FAS	2.12272311493795	0.5
ACCAGTATCTCTAGGA_4	FAS	12.9284726532557	0.5
ACCCACTAGATGTGTA_4	FAS	15.4880037513423	0.5
ACCCACTAGCCATCGC_4	FAS	20.7234972087195	0.5
ACCCACTCACCTTGTC_4	FAS	15.3575761742127	0.5
ACCCACTCATAGAAAC_4	FAS	20.5935041583862	1.7337984945331
ACCCACTGTAAATGTG_4	FAS	12.880748255993	0.5
ACCCACTTCCTTTCGG_4	FAS	20.3920120237712	0.5
ACCGTAACATAACCTG_4	FAS	2.12853566400557	0.5
ACCGTAAGTCGAATCT_4	FAS	4.09196079484211	0.5
ACCGTAATCCAAGTAC_4	FAS	14.7630843261729	1.83711722218466
ACCTTTAAGACTCGGA_4	FAS	15.2235103159342	0.5
ACCTTTAAGGGTTTCT_4	FAS	7.59580910384914	1.50253182507931
ACCTTTACAGCTGTGC_4	FAS	15.2966176230375	0.5
ACCTTTATCACATACG_4	FAS	12.7513204674447	0.5
ACCTTTATCGGCGCTA_4	FAS	12.1033060497628	0.5
ACGAGCCAGCCACTAT_4	FAS	17.0957514891002	0.5
ACGAGCCAGCGTTTAC_4	FAS	1.90350703148627	0.674053741680658
ACGAGCCGTGTGGTTT_4	FAS	0.624052243703222	0.714890196991093
ACGAGGAAGTCACGCC_4	FAS	0.813946535581524	0.5
ACGAGGACAGTGAGTG_4	FAS	0.619499305876819	0.5
ACGAGGACATACCATG_4	FAS	13.7523374107421	0.5
ACGAGGAGTGCGATAG_4	FAS	0.500092125120208	0.5
ACGAGGATCTGAAAGA_4	FAS	6.12347565341442	0.5
ACGAGGATCTTTACAC_4	FAS	11.5325913254342	0.5
ACGATACAGGACAGAA_4	FAS	12.9202341053754	0.5
ACGATACAGTGTGAAT_4	FAS	9.58292736587994	0.5
ACGATACCACAGAGGT_4	FAS	0.65166730400287	2.09148147745638
ACGATACCACTACAGT_4	FAS	2.96566725264668	0.5
ACGATACGTTAAGTAG_4	FAS	20.82794909326	0.5
ACGATACGTTTGGGCC_4	FAS	0.663055968993109	0.5
ACGATACTCGTCACGG_4	FAS	14.4030764623094	0.5
ACGATGTCATGGTCAT_4	FAS	9.4526981880329	0.5
ACGATGTGTCAAAGAT_4	FAS	7.40998225474113	0.5
ACGCAGCAGCCTCGTG_4	FAS	2.10582523869427	0.5
ACGCAGCAGGGCTTGA_4	FAS	9.07474728448507	0.5
ACGCCAGCAAGCCCAC_4	FAS	2.03308290053394	0.5
ACGCCAGCATAAGACA_4	FAS	8.10264893040071	0.5
ACGCCGAAGCGACGTA_4	FAS	6.51857742143915	3.15403165649195
ACGCCGAAGGCGCTCT_4	FAS	20.9605329008016	0.5
ACGCCGACACAGCCCA_4	FAS	2.37434104947838	0.5
ACGCCGACATTAGCCA_4	FAS	20.398267112773	0.5
ACGCCGACATTCACTT_4	FAS	21.370874614107	0.5
ACGCCGAGTCATACTG_4	FAS	11.8322745239901	0.5
ACGCCGATCAGATAAG_4	FAS	0.552004703940556	0.5
ACGCCGATCGTCTGAA_4	FAS	4.52976038717269	0.5
ACGGAGACAGCAGTTT_4	FAS	3.19566078278987	0.5
ACGGAGACAGGATTGG_4	FAS	12.4454704089892	0.86046545879836
ACGGAGATCTTGGGTA_4	FAS	2.02133627650568	0.5
ACGGAGATCTTGTCAT_4	FAS	21.5799714735779	1.0205998592681
ACGGCCATCGTTTGCC_4	FAS	8.93995535017138	0.991496176264416
ACGGGCTCACGGTGTC_4	FAS	1.78205584133995	0.5
ACGGGCTCATGTCGAT_4	FAS	20.4791556361277	0.5
ACGGGCTTCGGAAACG_4	FAS	2.15451510184232	0.5
ACGGGTCAGAGGTAGA_4	FAS	9.68511527087914	0.5
ACGGGTCAGATGGGTC_4	FAS	0.748912214728461	0.5
ACGGGTCTCCCTCAGT_4	FAS	3.59260472417024	0.5
ACGGGTCTCGTTGACA_4	FAS	0.752072835907979	0.5
ACGGGTCTCTAACGGT_4	FAS	1.99139716376477	0.5
ACGTCAATCACAACGT_4	FAS	14.6156356161443	2.09803560456222
ACGTCAATCGTCTGCT_4	FAS	21.5435621268668	0.5
ACTATCTTCTTAGCCC_4	FAS	6.41205270553789	0.5
ACTGAACCAGACAGGT_4	FAS	2.97032549925893	0.5
ACTGAACCAGGCGATA_4	FAS	15.8076214790151	0.5
ACTGAACGTGGCAAAC_4	FAS	0.670579987755537	0.5
ACTGAACTCTCGCATC_4	FAS	21.3104440823481	0.955503606466413
ACTGAGTTCACAAACC_4	FAS	0.515435908622092	0.5
ACTGAGTTCTTACCGC_4	FAS	19.8067192928978	0.5
ACTGATGAGCTTCGCG_4	FAS	6.31671063655705	0.5
ACTGATGGTTGTCGCG_4	FAS	8.96367858706822	0.5
ACTGCTCCAGACAAGC_4	FAS	12.9519282309613	0.5
ACTGTCCCACTCAGGC_4	FAS	0.986939075845536	0.5
ACTGTCCCAGACGCAA_4	FAS	20.7093894896403	0.5
ACTGTCCGTACGACCC_4	FAS	14.1822060986059	0.5
ACTTACTAGCACCGCT_4	FAS	2.70174375535014	0.5
ACTTACTTCACGCATA_4	FAS	0.596832246501709	0.5
ACTTGTTAGAACAACT_4	FAS	2.1626112539015	0.5
ACTTGTTAGAACAATC_4	FAS	2.35317578011839	0.5
ACTTGTTAGGCCCGTT_4	FAS	20.4474371703065	0.5
ACTTGTTAGTAGCGGT_4	FAS	1.93794166939832	0.5
ACTTGTTCAATTCCTT_4	FAS	20.3281609857931	0.5
ACTTGTTCATGTAGTC_4	FAS	12.0613377825712	0.5
ACTTGTTGTAGGAGTC_4	FAS	17.1660396014798	0.5
ACTTGTTGTCTCAACA_4	FAS	1.87293426992506	0.5
ACTTGTTGTGGTTTCA_4	FAS	0.57792293375115	0.5
ACTTTCAAGAGTACCG_4	FAS	0	0.5
ACTTTCACACCGTTGG_4	FAS	14.621540684855	0.5
ACTTTCACACGGCTAC_4	FAS	5.04462321144631	0.5
ACTTTCACAGCTCGCA_4	FAS	0.51690166816233	0.5
ACTTTCACATATACCG_4	FAS	1.64248613016953	0.5
ACTTTCAGTAGCGATG_4	FAS	2.10094144085307	0.5
ACTTTCATCCGTCATC_4	FAS	0.742322812151549	0.5
AGAATAGCATCTGGTA_4	FAS	8.94167419958748	0.5
AGAATAGGTTACGGAG_4	FAS	4.72039793753138	0.5
AGAATAGGTTCGTGAT_4	FAS	20.7232261790633	0.5
AGAATAGTCCCAACGG_4	FAS	21.0532470354013	0.796057200228721
AGAATAGTCGGTTCGG_4	FAS	15.8136537296213	0.5
AGACGTTCAAGAGGCT_4	FAS	11.8273325520925	0.5
AGACGTTCAAGCCGCT_4	FAS	0.682172689310015	0.5
AGACGTTGTCCATCCT_4	FAS	21.2363012282191	0.5
AGACGTTGTGCAACTT_4	FAS	3.19590744085173	0.5
AGAGCTTAGACCTTTG_4	FAS	9.16828092463972	0.5
AGAGCTTAGGTGCAAC_4	FAS	21.379087917056	0.5
AGAGCTTCAAACCTAC_4	FAS	21.4449792878314	0.5
AGAGCTTTCAACACTG_4	FAS	18.4820488573971	1.13682247584488
AGAGCTTTCCACGCAG_4	FAS	2.13326140315447	0.5
AGAGTGGAGGCCGAAT_4	FAS	17.5982495234579	0.5
AGATCTGAGAAACCGC_4	FAS	6.11463755186095	0.5
AGATCTGAGCTAGTTC_4	FAS	16.4834639341021	0.5
AGATCTGGTCAATACC_4	FAS	13.8480484606837	0.5
AGATTGCAGTACATGA_4	FAS	0.994370855310719	0.5
AGATTGCCACATTTCT_4	FAS	14.0404522891709	2.53648696737068
AGATTGCCACTAAGTC_4	FAS	2.03716865958577	0.5
AGATTGCCACTTACGA_4	FAS	15.8288308134708	0.5
AGATTGCCATGTAAGA_4	FAS	0.617008449690461	0.5
AGATTGCTCCGCATAA_4	FAS	14.2162251309326	0.5
AGATTGCTCTTGCAAG_4	FAS	12.2154780218585	0.5
AGCAGCCAGTCTCCTC_4	FAS	2.07214364915252	1.17747189064369
AGCAGCCCAGAGCCAA_4	FAS	20.497218044137	0.5
AGCAGCCGTCAATACC_4	FAS	15.7949393678157	0.5
AGCAGCCTCCACGCAG_4	FAS	20.4735389300728	0.5
AGCAGCCTCCTTGCCA_4	FAS	1.00270891559756	0.5
AGCAGCCTCTGCAGTA_4	FAS	0.852471813384048	0.5
AGCATACAGTTAACGA_4	FAS	17.1485345131872	0.883386122205676
AGCATACCATCATCCC_4	FAS	11.3415567436917	1.57690003632851
AGCCTAAAGAATAGGG_4	FAS	0.559771083434721	0.5
AGCCTAAAGCAGCCTC_4	FAS	20.3524864193504	0.5
AGCCTAAAGTTAAGTG_4	FAS	16.7046361587221	0.5
AGCCTAACAAGCTGGA_4	FAS	14.6796030712551	0.5
AGCCTAACAGTCAGCC_4	FAS	21.5402185288999	1.03645988493548
AGCCTAACATAAGACA_4	FAS	0.911002405350396	0.5
AGCGGTCAGCCCTAAT_4	FAS	6.71580194944344	1.41975685614561
AGCGGTCAGGATGGTC_4	FAS	0.843142186778366	0.5
AGCGGTCAGGTTCCTA_4	FAS	2.37434030316681	0.5
AGCGGTCGTTGCGTTA_4	FAS	6.11714552241097	0.5
AGCGTATCATGGTCAT_4	FAS	10.5218787698314	0.5
AGCGTATGTAAATACG_4	FAS	15.1440705078725	0.5
AGCGTCGTCTTGTACT_4	FAS	20.9329218953353	0.5
AGCTCCTAGGATGGTC_4	FAS	1.96904839138166	0.5
AGCTCCTCAAGCGTAG_4	FAS	1.7438814484186	0.5
AGCTCCTGTTCGTCTC_4	FAS	3.41214566247866	0.5
AGCTCCTTCGCAGGCT_4	FAS	1.06864720734524	0.5
AGCTCTCAGGAGTTGC_4	FAS	11.3961718748563	0.5
AGCTCTCCAAAGAATC_4	FAS	8.63083907821379	0.5
AGCTCTCCAAATCCGT_4	FAS	14.2354020604355	0.5
AGCTCTCGTGAGTATA_4	FAS	17.1599919763902	0.5
AGCTTGAGTACCGCTG_4	FAS	14.1118150969926	0.5
AGCTTGATCCTGTACC_4	FAS	4.95279130813166	0.5
AGCTTGATCGGATGTT_4	FAS	3.18179154583128	0.5
AGGCCACAGCAATATG_4	FAS	16.9326335562138	0.5
AGGCCACCAACAACCT_4	FAS	21.1095906066062	0.5
AGGCCACGTCAAGCGA_4	FAS	0.533492567503951	0.5
AGGCCGTAGCGTTTAC_4	FAS	20.7933001625899	0.5
AGGCCGTAGTTCGATC_4	FAS	1.17930258389019	0.5
AGGCCGTCAGTCCTTC_4	FAS	18.2749063008763	0.5
AGGCCGTGTTCGTCTC_4	FAS	20.4543157845526	0.5
AGGCCGTTCATGCAAC_4	FAS	0.61787431490291	0.845596452336201
AGGCCGTTCTTAGCCC_4	FAS	2.37433955685525	0.5
AGGGAGTTCACCCTCA_4	FAS	0.821840780341672	0.5
AGGGAGTTCATAAAGG_4	FAS	0.495766425096524	0.5
AGGGATGCACGACTCG_4	FAS	12.7691294104667	0.5
AGGGATGGTGCGGTAA_4	FAS	0.726870875491756	0.5
AGGGTGAAGCGATCCC_4	FAS	5.27372287534356	0.5
AGGGTGATCTCGAGTA_4	FAS	15.1383836935045	0.5
AGGTCATAGCCATCGC_4	FAS	20.9184478822898	0.828310656311768
AGGTCATGTTCAGTAC_4	FAS	21.0171798090469	0.5
AGGTCCGAGAGTCTGG_4	FAS	2.37433881054368	0.5
AGGTCCGAGCTATGCT_4	FAS	12.4612812039074	0.5
AGGTCCGGTTCCGTCT_4	FAS	8.89041906743324	1.41752013455268
AGGTCCGTCCTATTCA_4	FAS	20.5059434558629	0.5
AGTAGTCAGTCAAGGC_4	FAS	11.5508628827468	1.40341011882702
AGTAGTCGTGAACCTT_4	FAS	3.18539134274612	0.5
AGTAGTCTCGAGCCCA_4	FAS	0.59706428656648	0.5
AGTCTTTGTAGCTTGT_4	FAS	2.04715385957224	0.5
AGTGAGGAGCACAGGT_4	FAS	0.511074722889747	0.5
AGTGAGGCAACTTGAC_4	FAS	0.783114866977145	0.5
AGTGAGGCAGGATCGA_4	FAS	3.95245927622273	0.5
AGTGAGGCAGTATAAG_4	FAS	2.08254577997046	0.5
AGTGAGGCATTGTGCA_4	FAS	20.4655362544713	0.5
AGTGAGGGTCTAAAGA_4	FAS	13.3944260991211	0.5
AGTGAGGGTTGCTCCT_4	FAS	20.2713285436788	0.5
AGTGGGACATCCTTGC_4	FAS	4.9086455884206	0.5
AGTGGGACATGGAATA_4	FAS	2.081216750633	0.5
AGTGGGAGTCTGATCA_4	FAS	9.52709056680138	0.5
AGTGGGAGTTAAGGGC_4	FAS	10.5536070525648	0.5
AGTGGGATCCACTCCA_4	FAS	2.37433806423211	0.5
AGTGGGATCGGTCTAA_4	FAS	2.07329124973686	0.5
AGTGGGATCGTCCAGG_4	FAS	3.71038557507115	0.5
AGTGGGATCTGGCGTG_4	FAS	20.6439264655911	0.5
AGTGTCAAGAGGTTGC_4	FAS	1.30056898019149	0.579555242119075
AGTGTCACATTCTCAT_4	FAS	8.64160111457142	0.5
AGTGTCAGTGAACCTT_4	FAS	20.6851341826333	0.5
AGTGTCAGTGGCTCCA_4	FAS	21.3057866852471	0.5
AGTGTCATCGGCATCG_4	FAS	15.1155886879735	0.5
AGTTGGTAGAGATGAG_4	FAS	14.4243954409386	0.5
AGTTGGTCATCCGGGT_4	FAS	20.2328951005482	0.5
AGTTGGTGTACAGTTC_4	FAS	0.630414007492663	0.5
AGTTGGTGTTGAGTTC_4	FAS	15.1739768531051	0.577328939486133
AGTTGGTGTTTGACAC_4	FAS	9.74917727400627	0.5
AGTTGGTTCCGAGCCA_4	FAS	2.00627818437341	0.5
ATAACGCCAGGGTTAG_4	FAS	12.9138294931115	0.924666121065814
ATAACGCGTCACACGC_4	FAS	6.12400560899183	0.5
ATAACGCGTCGCATAT_4	FAS	20.44902847833	0.5
ATAACGCGTGAGTGAC_4	FAS	9.29148601949564	0.5
ATAAGAGAGGGCTTGA_4	FAS	0.40037369614126	1.76859456573986
ATAAGAGCAATTCCTT_4	FAS	0.700240330990656	0.5
ATAAGAGTCCGGGTGT_4	FAS	2.11466909132333	0.5
ATAAGAGTCTTTACGT_4	FAS	3.38349878424366	0.5
ATAGACCCACAGCCCA_4	FAS	8.85502040025744	0.5
ATAGACCGTCAAGCGA_4	FAS	2.11197488261795	0.5
ATAGACCGTCCAGTAT_4	FAS	13.9592175629303	0.5
ATAGACCTCTGTTGAG_4	FAS	11.9922014163997	0.5
ATCACGACAAGTCTAC_4	FAS	0.394009937795588	0.5
ATCACGATCCGTCATC_4	FAS	0.751523539753295	0.5
ATCACGATCCTGCTTG_4	FAS	0.674438006032186	0.5
ATCACGATCTAACTCT_4	FAS	1.50781313023503	0.5
ATCATCTAGCTCCTCT_4	FAS	21.8791940773611	0.5
ATCATCTCATCGTCGG_4	FAS	3.14929987846237	0.848458371417148
ATCATCTCATCTCCCA_4	FAS	3.03911494613047	0.5
ATCATCTGTGACTACT_4	FAS	0.470513909518601	0.5
ATCATCTGTTGGTTTG_4	FAS	21.547868579929	0.5
ATCATCTTCTCGCATC_4	FAS	14.2939017044695	0.5
ATCATGGAGTGACATA_4	FAS	20.2384302838125	0.5
ATCATGGAGTGCTGCC_4	FAS	0.420584166607609	0.5
ATCATGGGTCACACGC_4	FAS	2.10367870391742	0.5
ATCCACCTCCTCCTAG_4	FAS	1.56598265350926	0.5
ATCCACCTCTTGAGGT_4	FAS	2.37433731792054	0.5
ATCCACCTCTTTCCTC_4	FAS	19.601647049799	0.5
ATCCGAAAGACCGGAT_4	FAS	2.21146071476325	0.5
ATCCGAACACGTTGGC_4	FAS	7.14125138877914	0.5
ATCCGAAGTGACAAAT_4	FAS	0.519676523924297	0.5
ATCCGAATCCACGCAG_4	FAS	1.98352413424954	0.5
ATCGAGTAGATGTGTA_4	FAS	9.56950716187037	0.987938033215644
ATCGAGTTCCGAACGC_4	FAS	2.08759939856753	0.5
ATCTACTAGTGACTCT_4	FAS	3.40842984879443	0.5
ATCTACTAGTTACCCA_4	FAS	8.62753483658249	0.5
ATCTACTCAAGAGGCT_4	FAS	9.57164359647442	0.577449906740925
ATCTACTCACGTGAGA_4	FAS	9.43543534894165	0.5
ATCTACTCAGTTAACC_4	FAS	7.13803376120959	0.5
ATCTGCCAGCGATGAC_4	FAS	0.824805244163938	0.5
ATCTGCCGTGCGAAAC_4	FAS	7.3523409356583	0.5
ATGAGGGCATTCTCAT_4	FAS	16.4941779969754	0.5
ATGCGATAGTTATCGC_4	FAS	13.1268311411488	0.5
ATGCGATCAGATGAGC_4	FAS	20.9652093764108	0.828658525430796
ATGCGATCATTGGCGC_4	FAS	1.83338678733065	0.5
ATGCGATGTCCGAAGA_4	FAS	4.5228016213442	0.5
ATGCGATTCGGTCCGA_4	FAS	3.92297447413874	0.5
ATGGGAGAGGTGCTAG_4	FAS	7.95347231713162	0.5
ATGGGAGCAAAGCGGT_4	FAS	20.9761617217224	0.5
ATGGGAGCAAGCCCAC_4	FAS	2.05519462747358	0.5
ATGGGAGCAAGCTGTT_4	FAS	0.761407480404027	0.5
ATGGGAGGTGGTACAG_4	FAS	0.62007309184868	0.5
ATGGGAGGTTACGGAG_4	FAS	9.09537445346688	0.5
ATGTGTGCAGCTGGCT_4	FAS	14.4274370900696	0.5
ATGTGTGCATCTACGA_4	FAS	21.5865958536627	0.5
ATTACTCCACTCGACG_4	FAS	0.81146288318423	0.5
ATTATCCCATGTCCTC_4	FAS	20.4052540394602	1.11059456807131
ATTATCCGTGGTCCGT_4	FAS	2.10845996730588	0.5
ATTATCCGTTATCACG_4	FAS	2.05209347044116	0.5
ATTCTACCATGCGCAC_4	FAS	1.96739737098988	0.5
ATTCTACTCACCCGAG_4	FAS	8.79901145542345	0.5
ATTGGACAGGCTAGCA_4	FAS	0.718198313781753	0.5
ATTGGACCAACTTGAC_4	FAS	0.63535630018744	0.5
ATTGGACCATTCTTAC_4	FAS	2.15299991898537	0.5
ATTGGACGTCCGAATT_4	FAS	6.72207592705488	0.5
ATTGGACGTGCCTGCA_4	FAS	11.5814323467224	0.5
ATTGGTGAGCTGCAAG_4	FAS	19.3614286833086	1.88631305781917
ATTGGTGAGCTTATCG_4	FAS	0.706088619082296	1.42212745619745
ATTGGTGAGTAGGTGC_4	FAS	9.03504778297606	0.5
ATTGGTGCAGTCCTTC_4	FAS	0.671289407437459	0.5
ATTGGTGCATGCCCGA_4	FAS	1.37850045152887	0.5
ATTGGTGTCCGTAGTA_4	FAS	0.530596647435849	0.5
ATTTCTGAGAAAGTGG_4	FAS	1.35281856409955	0.5
ATTTCTGAGCGATAGC_4	FAS	21.4969817507446	0.5
ATTTCTGAGCTTATCG_4	FAS	11.3889946154248	1.64609988271557
CAACCAAGTGCCTGTG_4	FAS	0.700966660622338	0.5
CAACCTCAGTCAAGGC_4	FAS	14.7085774241199	0.5
CAACCTCCAACGATCT_4	FAS	17.6089293014897	0.5
CAACTAGCATACCATG_4	FAS	5.31273024984722	0.5
CAACTAGGTAGAAGGA_4	FAS	4.4492793070314	0.5
CAACTAGTCAATCACG_4	FAS	0.736496644646912	0.5
CAAGAAACAGATTGCT_4	FAS	20.4942521068986	0.5
CAAGAAAGTGAGGGTT_4	FAS	6.58558580011446	0.5
CAAGATCCATGCCTAA_4	FAS	0.722763722548339	0.5
CAAGATCGTCGGATCC_4	FAS	5.52575272781911	0.5
CAAGATCGTTCAACCA_4	FAS	21.3645441927189	0.5
CAAGGCCAGTGTCCCG_4	FAS	20.4837931535188	0.744926558090411
CAAGGCCCACGAAACG_4	FAS	7.1444379388412	0.5
CAAGTTGAGAACTCGG_4	FAS	8.89085774991493	0.5
CAAGTTGAGCCGTCGT_4	FAS	2.37433657160897	0.5
CAAGTTGCAACGCACC_4	FAS	3.96179399284784	0.5
CAAGTTGCAGGACGTA_4	FAS	21.059257421602	0.5
CAAGTTGGTTGCTCCT_4	FAS	11.3313761684204	0.5
CAAGTTGTCCTTCAAT_4	FAS	3.22019934717445	0.5
CACAAACAGACTGGGT_4	FAS	0.681587253927745	0.5
CACAAACAGGAGTCTG_4	FAS	0.812806733148625	1.47076228758935
CACAAACAGGCGATAC_4	FAS	12.4957336078043	0.5
CACACAACACACGCTG_4	FAS	0.781285172027893	0.5
CACACAATCTCGGACG_4	FAS	3.19221414245555	0.5
CACACCTAGCATGGCA_4	FAS	3.14673093404188	0.5
CACACCTCAGTAAGCG_4	FAS	11.3990908819621	0.5
CACACTCCACAACGTT_4	FAS	0.71432088814589	0.5
CACACTCCAGTTAACC_4	FAS	3.51687829356434	0.5
CACACTCGTTGACGTT_4	FAS	1.81346408015254	0.586456113084108
CACACTCTCTGATTCT_4	FAS	4.44839415177925	0.5
CACAGGCAGGTACTCT_4	FAS	1.19647320510266	0.5
CACAGGCCAGTTTACG_4	FAS	0.698740532312512	0.564813579596981
CACAGTACATGCGCAC_4	FAS	2.00947484709713	0.5
CACAGTACATTAGGCT_4	FAS	0.464103759599257	0.5
CACAGTAGTTAAAGTG_4	FAS	0.508005032389836	0.5
CACAGTATCAACACTG_4	FAS	1.68144863284583	2.81790901407376
CACAGTATCCTAAGTG_4	FAS	20.5552264347341	0.5
CACATAGCATGCCACG_4	FAS	7.19937265465662	0.5
CACATAGGTCCTCTTG_4	FAS	16.042358287326	0.5
CACATAGGTTCATGGT_4	FAS	0.618363677878848	0.5
CACATAGTCGCAAGCC_4	FAS	0.543869666627459	0.5
CACATTTAGACAGACC_4	FAS	20.6627839235856	0.5
CACATTTAGCACGCCT_4	FAS	4.78097212847513	0.5
CACATTTAGGCCCTTG_4	FAS	2.16302358556158	0.5
CACATTTCAGTTCATG_4	FAS	2.108234552478	0.5
CACCACTAGGCGATAC_4	FAS	3.16355686564215	0.5
CACCACTAGGGAACGG_4	FAS	20.9182016066879	0.5
CACCACTAGTCTTGCA_4	FAS	2.86961198915447	0.5
CACCACTCAAGTTGTC_4	FAS	2.36949332741918	0.5
CACCACTGTACAGACG_4	FAS	2.05241765227865	0.5
CACCACTGTACGCTGC_4	FAS	20.3682544531357	0.5
CACCACTGTGAACCTT_4	FAS	14.2941426624172	0.5
CACCACTGTGGTACAG_4	FAS	14.376310856092	0.5
CACCACTTCAGAGGTG_4	FAS	9.39610212540784	1.65602195167924
CACCACTTCCTATTCA_4	FAS	0.66804968916492	0.5
CACCAGGAGCAGATCG_4	FAS	2.02647518287293	0.5
CACCAGGAGTACGTTC_4	FAS	0.627845500706044	0.5
CACCAGGGTTACCAGT_4	FAS	4.43465765734225	0.5
CACCAGGTCAGTTTGG_4	FAS	2.37017442613064	0.5
CACCAGGTCCGCATCT_4	FAS	1.98858839408351	1.13061640850613
CACCAGGTCGTCTGCT_4	FAS	0.568492461356476	0.5
CACCTTGAGTCGTACT_4	FAS	4.48766629833111	0.5
CACCTTGCAAGCGCTC_4	FAS	9.26835168796004	0.5
CACTCCAAGTGTGAAT_4	FAS	0.479328702579483	0.5
CACTCCAGTCCAACTA_4	FAS	0.74875329204304	0.5
CACTCCAGTGACGGTA_4	FAS	0.605660140941545	0.5
CACTCCATCAGTCAGT_4	FAS	0.676870663414222	0.5
CACTCCATCTACTTAC_4	FAS	20.3794025332582	0.5
CAGAATCCATACTACG_4	FAS	14.6949125205725	0.5
CAGAATCCATCGATGT_4	FAS	0.605723069779308	0.5
CAGAATCTCCTTTACA_4	FAS	0.793119113946833	0.5
CAGAGAGAGCAGGTCA_4	FAS	14.689651115598	0.5
CAGAGAGCAGGGTATG_4	FAS	13.5872497730256	0.5
CAGAGAGCATCACGAT_4	FAS	11.4196646847939	0.5
CAGATCATCGTACGGC_4	FAS	0.560362251398916	0.5
CAGCAGCAGCCAGTTT_4	FAS	0.63798562078799	0.5
CAGCAGCAGCCCAGCT_4	FAS	20.2963156606473	2.5994772648902
CAGCAGCAGCCCGAAA_4	FAS	2.19835100837155	1.27902305329068
CAGCAGCCACACATGT_4	FAS	0.657462789296323	0.5
CAGCAGCTCGGCGGTT_4	FAS	20.797588945042	1.1034068105084
CAGCATAAGAAGGGTA_4	FAS	3.26679977860817	0.5
CAGCATACATGCCTTC_4	FAS	8.84678573514453	0.5
CAGCATAGTGTGAAAT_4	FAS	4.63731066706225	0.5
CAGCCGAAGAACAACT_4	FAS	2.07806364565035	0.5
CAGCCGATCTGCGTAA_4	FAS	12.0810787428564	0.5
CAGCGACTCTAGCACA_4	FAS	12.0515917052567	0.5
CAGCTAAAGGAATTAC_4	FAS	0.45409839460072	0.5
CAGCTAAGTCTCCATC_4	FAS	5.50414461530822	0.5
CAGCTGGAGGGAAACA_4	FAS	2.78861293777467	0.5
CAGCTGGAGTGTTTGC_4	FAS	20.7453209029954	0.5
CAGCTGGGTCTTCGTC_4	FAS	0.759057947277688	0.5
CAGCTGGTCATTGCGA_4	FAS	5.91029229470129	0.5
CAGGTGCCAGATCTGT_4	FAS	19.5843120108531	0.5
CAGGTGCGTGGAAAGA_4	FAS	13.2297701554207	0.5
CAGGTGCTCCTAGGGC_4	FAS	1.96733026516437	0.5
CAGTAACCACGAAACG_4	FAS	21.0655770492107	0.5
CAGTAACCATGACATC_4	FAS	14.4617345915536	0.5
CAGTCCTAGCCCAACC_4	FAS	15.6115392473221	0.5
CAGTCCTAGTACGACG_4	FAS	0.780626453899937	0.5
CAGTCCTAGTCCGTAT_4	FAS	21.0437610538864	0.5
CAGTCCTCACGTGAGA_4	FAS	21.0636786788357	0.5
CAGTCCTCATCGGTTA_4	FAS	0.855992345417419	0.599694606367985
CAGTCCTGTCACAAGG_4	FAS	21.6033314864811	0.5
CAGTCCTTCATAACCG_4	FAS	12.089261686536	0.5
CAGTCCTTCGTCGTTC_4	FAS	0.348436491906998	0.5
CAGTCCTTCTGTACGA_4	FAS	0.498049136584265	0.5
CATATGGTCTGTCCGT_4	FAS	2.3743358252974	0.5
CATATTCAGGCTATCT_4	FAS	15.1439796243058	0.773232867079649
CATATTCCAAGCTGGA_4	FAS	6.3177985152587	0.5
CATATTCCAATGCCAT_4	FAS	21.1949513793736	0.5
CATATTCGTGAGGCTA_4	FAS	6.31459031888663	0.6769423280225
CATATTCGTTGCGTTA_4	FAS	6.54748619967592	0.5
CATCAGAAGTGAAGTT_4	FAS	20.2488089973645	0.5
CATCCACCACGCGAAA_4	FAS	1.9711030312179	0.5
CATCCACGTACCGTAT_4	FAS	8.86799782427308	1.85953257535668
CATCCACGTCGCGAAA_4	FAS	16.2589568151889	0.5
CATCCACTCCCAAGTA_4	FAS	4.91224613414688	0.5
CATCCACTCCGCGTTT_4	FAS	5.51043398628936	0.5
CATCCACTCGTCTGAA_4	FAS	1.83803931258737	0.5
CATCGAACACCTTGTC_4	FAS	3.16702846774246	0.5
CATCGAAGTCTCTTAT_4	FAS	0.768751483486519	0.5
CATCGAATCCGAATGT_4	FAS	14.6077827033183	0.5
CATCGAATCTCGCTTG_4	FAS	6.72178353682135	0.5
CATCGGGAGCAATATG_4	FAS	9.83408759950792	0.5
CATCGGGAGGACTGGT_4	FAS	2.37433507898583	0.5
CATCGGGCAGCTCGAC_4	FAS	20.6279304624406	0.5
CATCGGGTCAGGTAAA_4	FAS	20.3087495585378	0.5
CATCGGGTCCTCTAGC_4	FAS	3.34559287764075	0.5
CATCGGGTCTCGCATC_4	FAS	1.41171876727888	0.5
CATGACAAGGCGATAC_4	FAS	12.6499489436664	0.5
CATGACACACAGCGTC_4	FAS	5.31716870112925	0.5
CATGACAGTCACCCAG_4	FAS	2.37433433267427	0.5
CATGACAGTCATCGGC_4	FAS	4.84393269299556	1.0709914306907
CATGACATCGTAGATC_4	FAS	13.3958713463223	0.5
CATGACATCTCTTGAT_4	FAS	20.2476377297418	0.5
CATGCCTCACGCATCG_4	FAS	21.4058451042152	0.5
CATGCCTGTCCTCCAT_4	FAS	8.171742820768	0.5
CATGCCTTCCTTCAAT_4	FAS	2.00952544887162	0.5
CATGCCTTCTCTAGGA_4	FAS	12.3552863579652	0.5
CATGGCGAGCCAACAG_4	FAS	12.9952415928793	0.5
CATGGCGAGCTACCTA_4	FAS	20.6076686473388	0.596564306465982
CATGGCGAGTCGAGTG_4	FAS	1.94595680551615	0.5
CATGGCGAGTGTTAGA_4	FAS	4.1301249682985	0.5
CATGGCGCAAAGGCGT_4	FAS	20.6823171138759	0.5
CATGGCGCAATGGACG_4	FAS	0.739789846108701	0.5
CATGGCGGTCACTGGC_4	FAS	0.54651485967294	0.5
CATGGCGTCCACTCCA_4	FAS	2.14333493612465	0.5
CATTATCGTACTTAGC_4	FAS	3.890713883233	0.5
CATTATCTCATCTGTT_4	FAS	9.16059579394686	0.737972169457006
CATTATCTCCTTGGTC_4	FAS	2.80831961091555	0.5
CATTCGCAGTAAGTAC_4	FAS	20.4273320143999	0.5
CATTCGCGTGCAACGA_4	FAS	6.96504483362116	0.5
CATTCGCTCACCTCGT_4	FAS	0.979138682105265	0.5
CATTCGCTCAGCGACC_4	FAS	6.82988007903374	0.5
CCAATCCAGGCATTGG_4	FAS	0.49686539435199	0.5
CCACCTAAGGAGCGAG_4	FAS	2.3743335863627	0.5
CCACCTACACTTACGA_4	FAS	2.03241361734565	0.5
CCACCTACAGCCAGAA_4	FAS	17.828265252305	0.5
CCACCTAGTATATCCG_4	FAS	6.72393579221691	0.5
CCACCTAGTGCCTTGG_4	FAS	0.626525512452298	0.5
CCACCTAGTTGGAGGT_4	FAS	2.69811942212767	0.5
CCACGGAAGACTAGAT_4	FAS	1.19504186248177	0.5
CCACGGAAGGATTCGG_4	FAS	0.624538577842931	0.5
CCACGGAAGTGTCCCG_4	FAS	6.50769293353339	1.03952967912322
CCACGGACAAGTACCT_4	FAS	0.335490489433062	0.5
CCACGGACACTCGACG_4	FAS	7.76173167191941	0.5
CCACGGACAGGTCTCG_4	FAS	0.501285241970634	0.5
CCACGGAGTCTTTCAT_4	FAS	13.2577650952485	0.5
CCACGGATCATTTGGG_4	FAS	5.04689979521803	0.5
CCACGGATCCTGTAGA_4	FAS	0.499807751890956	1.42232750285008
CCACGGATCTACGAGT_4	FAS	0.462352568310113	0.5
CCACTACAGTCTTGCA_4	FAS	14.6022486742777	0.5
CCACTACGTCCGAACC_4	FAS	13.6487432243456	0.5
CCACTACGTCTTCTCG_4	FAS	0.568760546167423	0.5
CCAGCGACAGGGATTG_4	FAS	1.24667811707836	0.5
CCAGCGACATTAGCCA_4	FAS	0.664254433667525	0.779379878727669
CCAGCGAGTAGGACAC_4	FAS	4.50084358614589	0.5
CCAGCGATCCATTCTA_4	FAS	20.8244430235871	1.56469717428628
CCATGTCAGAACTGTA_4	FAS	21.043471546957	0.5
CCATGTCAGGTGGGTT_4	FAS	0.638621952191758	0.5
CCATGTCGTACCGGCT_4	FAS	2.08967994567563	0.5
CCATGTCTCATGTCTT_4	FAS	8.81156468531824	0.5
CCATGTCTCCCATTTA_4	FAS	15.5933147152956	0.5
CCATGTCTCTTGTACT_4	FAS	8.59865736672583	0.5
CCATTCGTCAGCTCGG_4	FAS	11.8291659282646	0.5
CCATTCGTCAGTACGT_4	FAS	1.22305250704827	0.5
CCATTCGTCGGAGCAA_4	FAS	0.436645951948967	0.5
CCCAATCGTCGCGTGT_4	FAS	0.490001651592093	0.5
CCCAATCTCACAGTAC_4	FAS	20.3511969200763	0.5
CCCAATCTCTTATCTG_4	FAS	0.57855837473366	2.13804498276267
CCCATACTCTCAACTT_4	FAS	18.7182150998071	0.529538486038012
CCCTCCTAGGAACTGC_4	FAS	3.22328803632873	0.5
CCCTCCTCAGCGTCCA_4	FAS	5.26959732759553	1.12423477595174
CCCTCCTCAGGGTTAG_4	FAS	20.2843031911542	0.5
CCCTCCTCATTTGCTT_4	FAS	19.5647598549605	1.2627284778523
CCCTCCTTCTCAACTT_4	FAS	15.8062835311472	0.5
CCGGGATTCCGCTGTT_4	FAS	0.519349180840888	0.5
CCGGGATTCGCGATCG_4	FAS	9.62977933923566	1.71500598716653
CCGGTAGAGGAATTAC_4	FAS	14.3179855894438	0.5
CCGGTAGAGGGCTCTC_4	FAS	11.9848313430691	0.5
CCGGTAGAGTGTACCT_4	FAS	15.7345693585429	0.5
CCGGTAGGTAGTAGTA_4	FAS	10.8778785139822	0.5
CCGGTAGGTTCCGTCT_4	FAS	21.1052105153784	1.53619932873527
CCGTACTAGCTGCCCA_4	FAS	6.73681173446856	0.5
CCGTACTCAGGCTCAC_4	FAS	9.20572293942919	0.5
CCGTACTGTAGCACGA_4	FAS	7.27854079444657	0.5
CCGTGGAGTGCTAGCC_4	FAS	9.20197899589324	0.5
CCGTGGAGTTCCATGA_4	FAS	0.697091375167118	0.5
CCGTGGATCTGGTGTA_4	FAS	8.94800212353965	0.5
CCGTTCACACCAGATT_4	FAS	2.37433284005113	0.5
CCGTTCAGTTCGAATC_4	FAS	0.614782264683221	0.5
CCGTTCATCAACGAAA_4	FAS	5.70382655313076	0.5
CCTAAAGGTAGCGTCC_4	FAS	6.51312671902321	0.5
CCTAAAGTCTCTTATG_4	FAS	6.3060770092857	0.5
CCTACACCAGCTGTAT_4	FAS	8.90117812952403	3.64296159133352
CCTACACCATGGTCTA_4	FAS	2.37433209373956	0.5
CCTACACGTTCGCTAA_4	FAS	0.584827667293263	0.5
CCTACCACACGACGAA_4	FAS	0.673108921254779	0.5
CCTACCACACGGCGTT_4	FAS	2.37433134742799	0.5
CCTAGCTCAATAGCGG_4	FAS	1.64469838492816	0.5
CCTAGCTCATGCAACT_4	FAS	2.05302643772195	0.5
CCTAGCTGTCCCTACT_4	FAS	7.75025269991614	0.5
CCTAGCTGTGTGGCTC_4	FAS	2.13222179946215	0.5
CCTAGCTTCTATCCCG_4	FAS	12.9157522427734	0.5
CCTAGCTTCTTCATGT_4	FAS	14.233781809828	0.5
CCTATTAAGCCTTGAT_4	FAS	16.2687348501245	0.5
CCTATTATCAGGTTCA_4	FAS	6.37487436396609	0.5
CCTCAGTAGGCATGTG_4	FAS	0.563760408851981	0.5
CCTCAGTCATCCGGGT_4	FAS	2.02813593213715	0.5
CCTCAGTGTACCCAAT_4	FAS	2.37433060111642	0.5
CCTCAGTTCGGTGTTA_4	FAS	9.15714941602026	0.5
CCTCTGACAGCTTCGG_4	FAS	5.5208162162485	0.5
CCTCTGAGTGAAATCA_4	FAS	0.309910254331207	0.5
CCTCTGATCGTAGATC_4	FAS	9.76168450961972	0.5
CCTTACGCAGCCTGTG_4	FAS	16.1438530036093	0.5
CCTTACGCATCAGTCA_4	FAS	5.88475060865948	0.5
CCTTACGGTAAGTGGC_4	FAS	2.15493667483082	0.5
CCTTACGGTTCGGGCT_4	FAS	20.4805374367894	0.5
CCTTACGTCGTCCGTT_4	FAS	1.74053964640816	2.28842042973884
CCTTCCCAGACGCAAC_4	FAS	14.6710634678507	0.5
CCTTCCCAGAGTAAGG_4	FAS	9.60789821455634	0.5
CCTTCCCCATCCGTGG_4	FAS	1.96947361588984	0.5
CCTTCCCTCTCGCTTG_4	FAS	0.580394543224601	0.5
CCTTCCCTCTCTGAGA_4	FAS	13.0945100479358	0.947619303494313
CCTTCGAAGGTGACCA_4	FAS	9.01024892968517	0.5
CCTTCGACAGCGTAAG_4	FAS	21.0943016502287	0.5
CCTTCGATCAACACCA_4	FAS	0.533705681773057	0.5
CCTTTCTCACTTAAGC_4	FAS	4.52629061030347	1.7794548734969
CCTTTCTTCCCTAACC_4	FAS	11.5797861920259	0.5
CGAACATAGAGTGACC_4	FAS	5.5041282892801	0.732070762582457
CGAACATAGCGCTTAT_4	FAS	0.479634499025978	0.5
CGAACATCACAGCGTC_4	FAS	2.619351472202	0.5
CGAACATCAGTCGATT_4	FAS	12.8935264842516	0.5
CGAACATTCGCCGTGA_4	FAS	3.20098517777735	1.41740529841675
CGAATGTAGGACACCA_4	FAS	4.9044553582427	0.5
CGAATGTAGTAGATGT_4	FAS	0.709795859266226	0.5
CGAATGTCAGACAGGT_4	FAS	0.565772383292597	0.5
CGAATGTCAGATCCAT_4	FAS	0.64957874386972	0.5
CGAATGTCAGATCTGT_4	FAS	0.48037148738312	0.5
CGAATGTTCTCTGTCG_4	FAS	0.453712981999506	0.5
CGACCTTGTTAAAGAC_4	FAS	12.9268648534715	1.25920466192787
CGACCTTTCAGTTCGA_4	FAS	6.3853049427713	0.5
CGACCTTTCGCGATCG_4	FAS	0.305636583911625	0.5
CGACTTCAGGGTTCCC_4	FAS	18.494805730559	0.5
CGACTTCCACGGACAA_4	FAS	2.01120451880405	0.5
CGACTTCCATGCAATC_4	FAS	8.63413949009552	0.5
CGACTTCCATTACCTT_4	FAS	0.520362991062112	1.11556010218749
CGACTTCTCCGCATCT_4	FAS	2.96897075150865	0.5
CGACTTCTCGTGTAGT_4	FAS	2.67787323771913	0.5
CGAGAAGAGCTAGTTC_4	FAS	14.0951132574869	0.5
CGAGAAGAGGGAACGG_4	FAS	1.21681361253799	0.5
CGAGAAGCATGTCGAT_4	FAS	0.602734274408556	0.5
CGAGAAGGTAAACACA_4	FAS	8.86885650585049	0.5
CGAGAAGGTACAGTGG_4	FAS	0.594294999224669	0.5
CGAGAAGGTACCGAGA_4	FAS	0.582497101928266	0.5
CGAGAAGGTACCTACA_4	FAS	3.21658308707788	0.657340328799284
CGAGAAGTCGATGAGG_4	FAS	21.6165348967979	0.5
CGAGCACAGAATGTGT_4	FAS	7.07823758407756	0.5
CGAGCACAGTGACATA_4	FAS	0.450127314318831	0.5
CGAGCACTCAAACAAG_4	FAS	19.8059197811303	0.5
CGAGCACTCGAATGGG_4	FAS	0.650295333833888	0.5
CGAGCACTCGCCATAA_4	FAS	3.18053726387934	0.5
CGAGCCACAGCTTCGG_4	FAS	9.20271287204975	0.5
CGAGCCACATCAGTAC_4	FAS	3.913475264686	0.5
CGAGCCAGTCCAAGTT_4	FAS	9.96045476315646	3.49168618121135
CGAGCCATCGCAAGCC_4	FAS	12.1143221008974	0.5
CGAGCCATCGGCCGAT_4	FAS	2.37432985480485	0.5
CGATCGGAGATCTGCT_4	FAS	1.93811943000084	0.5
CGATCGGCACGTAAGG_4	FAS	4.24792935186467	0.5
CGATCGGCATTGGCGC_4	FAS	3.875250754712	0.5
CGATCGGGTTAAGAAC_4	FAS	1.4138233028433	0.5
CGATCGGTCGAGAGCA_4	FAS	2.08081657350998	0.5
CGATGGCAGATCTGCT_4	FAS	13.6758284911078	0.5
CGATGGCGTGCGGTAA_4	FAS	12.8418184627086	0.5
CGATGGCTCAGTGCAT_4	FAS	0.970123976658789	0.5
CGATGTAAGTTACGGG_4	FAS	20.6606915027311	0.5
CGATGTACACTTGGAT_4	FAS	8.19244564698756	0.5
CGATGTAGTCTAGCGC_4	FAS	11.7773308696239	0.5
CGATTGAAGCACGCCT_4	FAS	0.616737559925298	0.5
CGATTGACACGGCGTT_4	FAS	0.425567326646545	0.5
CGATTGACATCGGAAG_4	FAS	2.37432910849329	0.5
CGATTGAGTCTGCAAT_4	FAS	9.35376859992519	0.5
CGATTGATCCGTAGTA_4	FAS	0.560165802017115	0.5
CGATTGATCTACGAGT_4	FAS	20.8715358222547	0.5
CGCCAAGTCCTACAGA_4	FAS	9.57377485138198	0.5
CGCGGTACAGTCGATT_4	FAS	5.35247552547756	0.5
CGCGGTACATGCAATC_4	FAS	2.11425398684193	1.37057736054305
CGCGGTAGTCCGAGTC_4	FAS	5.5704406906158	0.5
CGCGGTAGTTCCACAA_4	FAS	2.37432836218172	0.5
CGCGTTTAGGAGTAGA_4	FAS	0.76275844981745	0.5
CGCGTTTCATCACGTA_4	FAS	4.65202397179697	0.5
CGCGTTTGTCGCCATG_4	FAS	0.692536102431596	0.5
CGCGTTTGTGACCAAG_4	FAS	5.24051887649968	0.5
CGCTATCCAAGCTGAG_4	FAS	15.1239442876145	0.5
CGCTATCGTAGCGCTC_4	FAS	9.28425024325212	0.5
CGCTATCGTGAAGGCT_4	FAS	2.37432761587015	0.5
CGCTGGAAGATCCCGC_4	FAS	20.9347293288077	0.5
CGCTGGAAGGAACTGC_4	FAS	0.669753293332364	0.5
CGCTGGAAGTGTACCT_4	FAS	20.6808107002716	0.5
CGCTGGACATGCAATC_4	FAS	1.97209483518712	0.5
CGCTGGAGTCATCGGC_4	FAS	21.4377564326107	0.686897496661004
CGCTGGATCGCACTCT_4	FAS	0.401325844950678	0.5
CGCTGGATCTTGAGGT_4	FAS	15.2857381374326	0.5
CGCTTCAAGATGTGTA_4	FAS	2.0449329850249	0.5
CGCTTCAAGGTTCCTA_4	FAS	17.8220797922231	0.5
CGCTTCACACATTTCT_4	FAS	0.736811451423615	0.5
CGCTTCACAGCCTGTG_4	FAS	15.329741563759	0.80658599287854
CGCTTCATCCGCATCT_4	FAS	0.525535203569674	0.5
CGGACACGTGACTACT_4	FAS	2.9599292425409	0.5
CGGACACGTGATGATA_4	FAS	20.993410271501	0.740693593770306
CGGACGTGTGACGCCT_4	FAS	2.37432686955858	1.1384533765054
CGGACGTGTGCAACGA_4	FAS	3.34619622858471	0.5
CGGACTGAGAATTGTG_4	FAS	12.1134777017575	0.5
CGGACTGCAATGAAAC_4	FAS	14.3979763206512	0.5
CGGACTGCATGATCCA_4	FAS	3.01746264964721	0.5
CGGACTGGTTTCCACC_4	FAS	7.97651695574473	0.5
CGGAGCTCAGCGTCCA_4	FAS	0.152202476692665	0.5
CGGAGCTTCCCAACGG_4	FAS	0.473050241549477	0.5
CGGCTAGAGACCCACC_4	FAS	12.9399832581885	0.5
CGGCTAGAGACCTTTG_4	FAS	12.1532916617108	0.5
CGGCTAGAGTACACCT_4	FAS	20.6096433826307	0.603029583630066
CGGCTAGCATGCAACT_4	FAS	0.330682941613771	0.5
CGGCTAGCATTGAGCT_4	FAS	12.7118656501464	0.5
CGGCTAGGTCTTGCGG_4	FAS	2.11820855053695	0.5
CGGCTAGTCAACCAAC_4	FAS	0.766707322381956	0.5
CGGCTAGTCACCGGGT_4	FAS	12.7430792329195	0.5
CGGGTCAAGACTGGGT_4	FAS	9.73153127520756	3.73725342956464
CGGGTCAAGAGTAAGG_4	FAS	0.741258346538011	0.5
CGGGTCAGTTTCCACC_4	FAS	20.2328275670631	0.5
CGGTTAAAGGTGTTAA_4	FAS	20.4233596075526	0.5
CGGTTAACATACGCCG_4	FAS	2.37432612324701	0.5
CGGTTAACATGGATGG_4	FAS	21.7544133992131	0.5
CGGTTAAGTCCTCTTG_4	FAS	3.7450618581046	0.5
CGGTTAATCCAAACAC_4	FAS	20.5662464845583	0.5
CGTAGCGAGCGTGAAC_4	FAS	2.00592480951268	0.5
CGTAGCGGTAAGAGAG_4	FAS	2.16814736204015	0.5
CGTAGCGTCGAGAACG_4	FAS	1.89023084875028	0.5
CGTAGGCAGCTCTCGG_4	FAS	13.8622446099884	0.5
CGTAGGCGTATAATGG_4	FAS	2.37432537693544	0.5
CGTAGGCGTCCATCCT_4	FAS	2.37432463062387	0.5
CGTAGGCTCATGTCTT_4	FAS	9.59881834638617	0.5
CGTCACTCATCTACGA_4	FAS	7.04697752721417	0.5
CGTCAGGAGGAGTCTG_4	FAS	21.1557085260466	0.5
CGTCAGGAGGCTCAGA_4	FAS	0.313022025938758	0.5
CGTCAGGCAAGACGTG_4	FAS	12.6733498266244	0.5
CGTCAGGGTCCGAATT_4	FAS	0.664511564861653	0.5
CGTCAGGGTGCAGTAG_4	FAS	21.1398381910788	0.5
CGTCAGGGTTTGTGTG_4	FAS	2.37432388431231	0.5
CGTCCATCATGGTCAT_4	FAS	20.9343889492059	0.698151277898075
CGTCCATGTGGCCCTA_4	FAS	7.2028002964091	0.5
CGTCTACCAAGTCTGT_4	FAS	13.9603021385495	0.5
CGTCTACTCTCGCATC_4	FAS	5.80243170142856	0.5
CGTGAGCAGTGGTAGC_4	FAS	14.214746353152	0.5
CGTGAGCTCTTCGGTC_4	FAS	2.37432313800074	0.5
CGTGTAAAGGAATCGC_4	FAS	20.460789918187	0.5
CGTGTAACAGTATGCT_4	FAS	0.778902308177194	0.5
CGTGTAAGTACTCAAC_4	FAS	0.759636394768268	0.5
CGTGTAAGTATAGGTA_4	FAS	21.8435554119761	0.5
CGTGTAAGTCGAATCT_4	FAS	0.740144346159791	0.851515668426255
CGTGTAAGTCGCCATG_4	FAS	21.4845964653697	0.5
CGTGTAAGTTGTCTTT_4	FAS	12.9069055988374	0.5
CGTGTCTAGGAGTAGA_4	FAS	2.37432239168917	0.5
CGTGTCTGTTGGAGGT_4	FAS	0.650926136990718	0.695646214720268
CGTTAGACAAGTAATG_4	FAS	21.6804572639073	0.5
CGTTAGAGTAGCGCTC_4	FAS	12.9791529301071	0.5
CGTTAGATCCTTGACC_4	FAS	20.6315608259143	0.5
CGTTCTGAGACTCGGA_4	FAS	0.32161477544693	0.5
CGTTCTGAGACTTTCG_4	FAS	2.3743216453776	0.5
CGTTCTGAGCAGATCG_4	FAS	0.612214455239322	0.5
CGTTCTGGTAGTGAAT_4	FAS	20.7911050858562	0.5
CGTTCTGTCAACACCA_4	FAS	14.054253053604	0.5
CGTTCTGTCCCAAGAT_4	FAS	2.37432089906603	0.5
CGTTCTGTCGGTGTTA_4	FAS	2.03053004608698	0.5
CGTTGGGAGGAGTAGA_4	FAS	0.392565952188326	0.5
CGTTGGGCAGTAACGG_4	FAS	7.149462379496	0.5
CGTTGGGCATTTGCCC_4	FAS	8.84170163458399	0.5
CGTTGGGTCTGTTGAG_4	FAS	20.6876795098666	0.5
CTAACTTTCGAGAACG_4	FAS	0.631855680600891	0.787713585740547
CTAACTTTCGGATGGA_4	FAS	20.6291049693618	0.5
CTAACTTTCTTCAACT_4	FAS	9.74176771266696	0.5
CTAAGACCATCGGACC_4	FAS	21.0333269685962	0.5
CTAAGACGTTTCGCTC_4	FAS	12.7541965011548	0.5
CTAAGACTCCACTGGG_4	FAS	2.37432015275446	0.5
CTAAGACTCCTTGACC_4	FAS	17.8196244714688	0.5
CTAATGGAGCATGGCA_4	FAS	3.14840299500999	1.65224198123144
CTAATGGCACGAGAGT_4	FAS	20.8079364452772	0.5
CTAATGGGTAGGAGTC_4	FAS	20.222912923434	0.5
CTAATGGGTATGAAAC_4	FAS	4.84683662881418	0.5
CTAATGGGTGATAAAC_4	FAS	1.38541557692134	0.5
CTAATGGTCCTTGCCA_4	FAS	3.16226655255965	0.5
CTACACCCAAGAGTCG_4	FAS	13.8779377370871	0.5
CTACACCCACTAGTAC_4	FAS	20.6930915450769	0.5
CTACACCCAGCCAGAA_4	FAS	0.658703355483312	0.5
CTACACCCAGTCACTA_4	FAS	0.681532029665394	0.5
CTACATTAGGCTAGGT_4	FAS	7.56461448477009	0.5
CTACATTTCGTCGTTC_4	FAS	0.815946407630096	0.5
CTACCCAAGATCCCAT_4	FAS	0.568039870016663	0.5
CTACCCAAGCTGATAA_4	FAS	9.11956822422997	0.5
CTACCCAGTCTTGCGG_4	FAS	5.70603817030976	0.5
CTACCCAGTTGGTGGA_4	FAS	20.6113950059338	0.677451513779089
CTACGTCCACGTTGGC_4	FAS	9.29097988532539	0.5
CTACGTCCATACGCCG_4	FAS	0.527764602402169	0.5
CTACGTCGTGACGCCT_4	FAS	12.7118910469138	0.5
CTACGTCTCTGTCTAT_4	FAS	8.83479841914679	0.5
CTAGAGTAGTCTCAAC_4	FAS	5.71374906119804	0.755124952323358
CTAGAGTAGTGAAGTT_4	FAS	21.1087896663844	0.942089571567054
CTAGAGTCAAGTCTAC_4	FAS	6.11096924056207	0.5
CTAGAGTGTAACGACG_4	FAS	1.94147735240214	0.5
CTAGAGTTCTTGTACT_4	FAS	0.359763012835161	1.03770096588098
CTAGCCTGTGGTGTAG_4	FAS	1.85208688992215	0.5
CTAGCCTGTGTTTGGT_4	FAS	0.740723098815551	0.5
CTAGCCTTCAAGGTAA_4	FAS	5.70757620090942	0.5
CTAGCCTTCAGTACGT_4	FAS	20.2909258184412	0.5
CTAGTGAAGTATCGAA_4	FAS	0.264928112946148	0.5
CTAGTGACACGAAAGC_4	FAS	2.01085832049597	1.14137740068811
CTAGTGAGTGAGTATA_4	FAS	0.459870112872847	0.5
CTCACACAGCGTGAGT_4	FAS	20.4223847148145	0.5
CTCACACCATGTAGTC_4	FAS	0.643483113119782	0.5
CTCACACGTCGGCACT_4	FAS	5.04043676557764	0.620375750851331
CTCACACTCGCATGGC_4	FAS	11.9881955555461	0.5
CTCAGAACACGGTAGA_4	FAS	20.7230249035892	0.5
CTCAGAACATAGGATA_4	FAS	0.863427247515718	0.5
CTCAGAAGTCGCTTCT_4	FAS	13.1322531167943	0.5
CTCAGAATCCCTTGCA_4	FAS	16.0458663659333	0.5
CTCAGAATCGGTGTCG_4	FAS	0.707496085119822	0.5
CTCATTAAGTGGAGAA_4	FAS	2.9729012294776	0.5
CTCATTACAAACGCGA_4	FAS	0.471903323451703	0.5
CTCATTACAAGCCGCT_4	FAS	12.9758701583038	0.5
CTCATTATCAAGAAGT_4	FAS	5.11995514513851	0.5
CTCATTATCAGGTTCA_4	FAS	12.9195466727735	0.5
CTCCTAGAGATGCCTT_4	FAS	21.9584119808445	0.5
CTCCTAGCACGAGAGT_4	FAS	0.476022436421293	0.5
CTCCTAGCACTGTGTA_4	FAS	15.5856974661858	0.5
CTCCTAGGTAGAGTGC_4	FAS	2.06555488902711	0.5
CTCGAAACACTTAAGC_4	FAS	0.743593735586829	0.5
CTCGAAATCCTTTCTC_4	FAS	9.07488771576465	1.94016812031674
CTCGAGGAGTTACCCA_4	FAS	16.4976159777473	0.5
CTCGAGGGTGAGGGTT_4	FAS	20.573497206597	0.5
CTCGGAGCAAGGTGTG_4	FAS	20.3637848876857	0.5
CTCGGAGTCCACGACG_4	FAS	0.594095687971361	0.5
CTCGGAGTCTCTTGAT_4	FAS	0.573838848249983	0.5
CTCGGGAAGAGGGCTT_4	FAS	4.94218280449676	0.5
CTCGGGAAGGGAAACA_4	FAS	2.37431940644289	0.5
CTCGGGACAGGGTTAG_4	FAS	4.83758141722758	1.07167829824677
CTCGTACCAGTGAGTG_4	FAS	21.5931375172986	0.5
CTCGTACGTGATGTGG_4	FAS	8.9469809890768	1.60888802486028
CTCGTCAAGGTAAACT_4	FAS	0.749463269654634	0.5
CTCGTCACACCGCTAG_4	FAS	14.3633919320687	0.616890701305076
CTCGTCAGTCCATCCT_4	FAS	2.12749656728154	0.5
CTCGTCAGTTCCGGCA_4	FAS	20.4196599537607	0.5
CTCGTCATCACATAGC_4	FAS	0.64754614752135	0.5
CTCGTCATCCGCAAGC_4	FAS	0.556250708382692	0.5
CTCGTCATCGGAAATA_4	FAS	0.550489448640806	0.5
CTCTAATAGAATCTCC_4	FAS	20.837755260768	0.5
CTCTAATCAGGAATGC_4	FAS	2.10110959610122	4.16956848499833
CTCTACGAGAAGGCCT_4	FAS	14.6315093970287	0.5
CTCTACGGTCCGTTAA_4	FAS	15.050871024288	0.5
CTCTACGTCCCAACGG_4	FAS	8.64133027913863	0.5
CTCTGGTAGAAACCGC_4	FAS	3.55024112292396	0.5
CTCTGGTAGCCACCTG_4	FAS	0.781078671283168	0.5
CTCTGGTAGTGGTCCC_4	FAS	9.27552038286117	2.0634023848073
CTCTGGTCAGAAGCAC_4	FAS	1.96200581439997	0.5
CTCTGGTCAGTTCCCT_4	FAS	11.7334434302456	1.36748180082608
CTCTGGTGTGACGCCT_4	FAS	9.45554091824766	0.761037401838889
CTGAAACAGTAGCGGT_4	FAS	1.90793297366374	0.5
CTGAAACTCACTTCAT_4	FAS	20.8734603542541	0.5
CTGAAGTAGCGTCTAT_4	FAS	0.629260139882493	0.5
CTGAAGTGTCGCGAAA_4	FAS	14.679227718357	0.5
CTGAAGTGTGGCGAAT_4	FAS	2.01399607450254	0.5
CTGAAGTTCTTTAGGG_4	FAS	20.320156430302	0.5
CTGATAGAGACTCGGA_4	FAS	20.3330191999451	0.5
CTGATAGTCCTCATTA_4	FAS	3.23544955169126	0.5
CTGATCCAGATGTGTA_4	FAS	11.334327603855	0.5
CTGATCCGTACCGTAT_4	FAS	3.70731089342758	0.5
CTGATCCGTCAATGTC_4	FAS	7.16550117979613	0.5
CTGATCCGTGGGTATG_4	FAS	2.37431866013133	0.5
CTGATCCTCAACACAC_4	FAS	6.93909483669437	0.5
CTGATCCTCGGTGTTA_4	FAS	5.24990662935101	0.5
CTGCCTACAAAGCAAT_4	FAS	21.0564020676502	0.5
CTGCCTACAGTGGGAT_4	FAS	0.949561842743609	0.5
CTGCCTAGTAGGCTGA_4	FAS	0.479104820753245	0.5
CTGCCTATCAGTGCAT_4	FAS	1.7516022565486	0.5
CTGCGGATCCCACTTG_4	FAS	2.08527394641047	0.5
CTGCTGTAGCGTTGCC_4	FAS	7.9655310077755	1.07895731936766
CTGCTGTCACTGCCAG_4	FAS	5.15134724336422	0.5
CTGCTGTCAGCCTTTC_4	FAS	2.06193899875997	0.5
CTGCTGTTCAGTTAGC_4	FAS	6.8701210974017	0.5
CTGCTGTTCCGTACAA_4	FAS	0.950454936257368	2.24994038478301
CTGGTCTGTCAGCTAT_4	FAS	0.576006086178612	0.5
CTGGTCTGTCGCTTCT_4	FAS	20.4467685765561	0.738708961888389
CTGGTCTTCAACCAAC_4	FAS	21.5702655705791	0.5
CTGGTCTTCACGGTTA_4	FAS	0.639045286785771	0.5
CTGGTCTTCCACGCAG_4	FAS	3.17129536643259	0.5
CTGTGCTAGTGGGTTG_4	FAS	12.8051018815876	0.5
CTGTGCTAGTTTCCTT_4	FAS	20.6558574557273	0.5
CTGTGCTTCGAACTGT_4	FAS	8.94981881678925	0.807853216952739
CTGTGCTTCGAGGTAG_4	FAS	3.14393363649827	0.5
CTGTTTAGTAAGCACG_4	FAS	10.0538996949665	0.5
CTGTTTAGTAGAGTGC_4	FAS	0.566965716853843	0.5
CTTAACTCACATTTCT_4	FAS	0.800600343077908	0.5
CTTAACTCACCAGGCT_4	FAS	12.2033466069878	0.5
CTTAACTCAGCGTTCG_4	FAS	20.4390782653659	0.5
CTTAACTGTAAGGGCT_4	FAS	20.4405883222436	0.5
CTTAACTGTACCGTAT_4	FAS	6.49014411528559	0.529790928249993
CTTAACTGTGATAAAC_4	FAS	5.72369411464876	0.5
CTTAACTTCTTGTATC_4	FAS	20.6931608851565	0.604851474135269
CTTACCGAGATGCCTT_4	FAS	13.2263339261611	0.5
CTTACCGAGTACTTGC_4	FAS	0.484547289264313	0.5
CTTACCGCAGACGCCT_4	FAS	20.8969164287168	0.5
CTTACCGCAGGTTTCA_4	FAS	6.33462726498218	0.5
CTTACCGGTAATAGCA_4	FAS	0.55024037302158	0.781077085327988
CTTACCGGTGTGACCC_4	FAS	2.37431791381976	0.5
CTTACCGTCATGTCTT_4	FAS	2.285732711908	1.04315970702241
CTTAGGACAGCTGTTA_4	FAS	2.97209101458637	0.5
CTTAGGAGTCTCTCGT_4	FAS	16.7189318136371	0.5
CTTAGGATCGACAGCC_4	FAS	8.59833654200579	0.5
CTTCTCTAGGATGGAA_4	FAS	3.2042876302766	0.5
CTTCTCTAGTTGTAGA_4	FAS	8.95565134885967	0.5
CTTCTCTCAGTTAACC_4	FAS	0.63134247679792	0.5
CTTCTCTGTCGAGATG_4	FAS	20.5651904750904	0.5
CTTCTCTTCACGACTA_4	FAS	20.4264503708212	0.5
CTTGGCTAGAGTGAGA_4	FAS	21.9590751163976	0.5
CTTGGCTAGATGAGAG_4	FAS	2.37431716750819	0.5
CTTGGCTAGCACAGGT_4	FAS	14.6762265745022	0.5
CTTGGCTAGTGTTAGA_4	FAS	12.6030230066919	0.5
CTTGGCTCAGCTGTTA_4	FAS	14.8920957452999	1.34540322861521
CTTGGCTGTAACGCGA_4	FAS	9.01176813838234	0.5
CTTTGCGAGAACTGTA_4	FAS	2.07061669753921	0.5
CTTTGCGAGTTTAGGA_4	FAS	14.3435337900277	0.5
CTTTGCGCAATGGTCT_4	FAS	14.4156428971925	0.5
CTTTGCGCAGCCACCA_4	FAS	11.5825222657891	0.5
CTTTGCGGTACATCCA_4	FAS	0.31201834084552	0.5
GAAACTCAGAAACCAT_4	FAS	17.1522336941782	2.06612994926927
GAAACTCAGCTTATCG_4	FAS	8.6600028500403	0.5
GAAACTCAGTGGGTTG_4	FAS	20.8759974952037	0.5
GAAACTCGTTGGAGGT_4	FAS	12.9693461309972	0.5
GAAACTCTCCAGAGGA_4	FAS	12.9575140263994	1.39267414997974
GAAACTCTCCCTCTTT_4	FAS	14.9092211936199	0.5
GAAACTCTCTTTCCTC_4	FAS	5.28830227471586	0.5
GAAATGAAGCCAGGAT_4	FAS	9.23608190177704	0.5
GAAATGAAGGAATCGC_4	FAS	3.90826671851786	0.5
GAAATGAAGGGATGGG_4	FAS	9.46764167716356	0.5
GAAATGACAGACAAGC_4	FAS	21.4819833388217	0.5
GAAATGATCAATCTCT_4	FAS	6.31216995489847	0.5
GAACATCAGTACGCGA_4	FAS	4.78632905975071	0.5
GAACATCCAGCATGAG_4	FAS	12.9967818977105	0.5
GAACATCCAGGTCTCG_4	FAS	2.37431642119662	0.5
GAACATCGTTGAACTC_4	FAS	15.1257998368044	0.5
GAACCTAAGTACGCCC_4	FAS	1.69530532840914	0.5
GAACCTACAAGTTGTC_4	FAS	3.04404495786052	0.5
GAACCTACAGTCACTA_4	FAS	20.2427195677374	0.5
GAACCTAGTAGTGAAT_4	FAS	20.6284474240778	0.5
GAACCTAGTGCAGGTA_4	FAS	2.06226114646528	0.5
GAACCTATCTTCCTTC_4	FAS	2.11813358856913	0.5
GAACGGAGTCTGCCAG_4	FAS	20.336676805333	0.5
GAACGGATCAACACTG_4	FAS	1.82498444516884	0.5
GAACGGATCAGGTTCA_4	FAS	2.09103571940032	0.5
GAAGCAGAGCTAGTTC_4	FAS	17.1632408886024	1.08689928204349
GAAGCAGAGGTGCTTT_4	FAS	18.0517065141991	0.793097061011745
GAAGCAGAGTACGTAA_4	FAS	2.00267232080502	0.5
GAAGCAGCATAGAAAC_4	FAS	20.3017260834902	0.5
GAAGCAGTCCCAGGTG_4	FAS	15.3487911345763	0.5
GAATAAGCAGAAGCAC_4	FAS	21.6380713749036	0.5
GAATAAGCATCGATTG_4	FAS	0.521722475726064	1.38751566171569
GAATAAGTCACTGGGC_4	FAS	0.289578149719573	0.5
GAATAAGTCGGCCGAT_4	FAS	21.0589447180255	0.5
GAATAAGTCTATCCCG_4	FAS	0.354611119537381	0.5
GAATGAAAGCACGCCT_4	FAS	5.92396384929741	0.5
GAATGAACACATGTGT_4	FAS	0.583104992982889	0.5
GAATGAACACGAAGCA_4	FAS	11.5608623745505	0.5
GAATGAACAGAAGCAC_4	FAS	0.509836089300245	0.5
GAATGAACATGTTGAC_4	FAS	1.23475977449125	0.5
GAATGAAGTCTCTTTA_4	FAS	12.042696693902	0.5
GACACGCAGCCACGTC_4	FAS	20.8541641697054	0.5
GACACGCCACCGAATT_4	FAS	3.15860415259244	1.38241357194965
GACACGCCAGCTCGAC_4	FAS	0.757700821088119	0.5
GACACGCGTACTTGAC_4	FAS	19.8001819741199	0.5
GACAGAGTCATAAAGG_4	FAS	12.7691286641551	0.5
GACCAATAGAGGTAGA_4	FAS	0.547242278596398	0.5
GACCAATGTCGGATCC_4	FAS	0.506618297335195	0.5
GACCAATGTCTCCATC_4	FAS	14.7000316846595	1.85627240400909
GACCAATTCTTGTACT_4	FAS	0.625268896881125	0.5
GACCTGGAGAAACCTA_4	FAS	13.0851265182254	0.5
GACCTGGAGCAGGTCA_4	FAS	17.3833973355325	0.5
GACCTGGAGCGATCCC_4	FAS	6.52352297465471	0.526969207480839
GACCTGGAGGCATGGT_4	FAS	13.9353728057595	4.39829522903621
GACCTGGAGGGTCTCC_4	FAS	8.94910902773623	3.8342567492492
GACCTGGCAATGGAGC_4	FAS	0.502757741128676	0.5
GACCTGGGTTCGTCTC_4	FAS	2.22302863473997	0.5
GACCTGGTCGCTTGTC_4	FAS	0.411946953518899	0.5
GACCTGGTCGTTTAGG_4	FAS	13.9511810313384	0.5
GACGCGTAGCCAGTAG_4	FAS	2.01180409061411	0.5
GACGCGTGTGTCCTCT_4	FAS	15.1506120014341	0.890872219286119
GACGCGTTCTGATACG_4	FAS	3.8975171997488	0.5
GACGGCTAGAGTGAGA_4	FAS	0.54519914002987	0.5
GACGGCTAGTGTACTC_4	FAS	9.16154547043574	0.5
GACGGCTCAGGTCCAC_4	FAS	13.6299758340035	0.5
GACGGCTTCACCATAG_4	FAS	1.9629417665134	0.5
GACGGCTTCAGGATCT_4	FAS	0.950455682568936	0.5
GACGGCTTCGGTCCGA_4	FAS	2.16917761171227	0.5
GACGGCTTCGTCCGTT_4	FAS	2.02684703603218	0.5
GACGTGCAGCAGACTG_4	FAS	21.3318613165204	0.5
GACGTTACACAGCGTC_4	FAS	0.623796612273163	0.5
GACGTTACAGGTTTCA_4	FAS	2.37431567488505	0.5
GACGTTACATCCTAGA_4	FAS	9.70858506386301	0.5
GACGTTAGTGATGTGG_4	FAS	2.37431492857348	0.5
GACGTTATCAGCGATT_4	FAS	13.7046615924646	0.5
GACTAACAGGCTAGGT_4	FAS	0.753821291463799	0.5
GACTAACCAAGTTCTG_4	FAS	2.96516102179892	0.5
GACTACAAGTGAATTG_4	FAS	12.0623395620494	0.5
GACTACACATCCAACA_4	FAS	6.57412172781095	0.5
GACTACAGTAACGACG_4	FAS	8.82403743099062	0.5
GACTACAGTCACCCAG_4	FAS	5.08794378577961	1.76194015605438
GACTGCGGTGTAATGA_4	FAS	20.7810233310595	0.5
GAGCAGACATCAGTCA_4	FAS	20.6156972332365	0.5
GAGCAGACATGGATGG_4	FAS	0.670133046183524	0.5
GAGGTGAAGTCAATAG_4	FAS	2.37431418226191	0.5
GAGGTGACAGTTCATG_4	FAS	0.647710718365336	0.5
GAGGTGACATTCTCAT_4	FAS	0.506564839265444	0.5
GAGGTGATCCGTCAAA_4	FAS	0.654891563609435	0.5
GAGTCCGAGGATTCGG_4	FAS	0.619361850541258	0.5
GAGTCCGCACGGCCAT_4	FAS	0.563568641500726	0.5
GAGTCCGGTGTGAAAT_4	FAS	18.4928108259199	0.5
GAGTCCGTCACGAAGG_4	FAS	20.7047346713275	0.5
GATCAGTAGTCAAGCG_4	FAS	15.3717706688648	0.5
GATCAGTAGTTATCGC_4	FAS	0.773859586342464	0.5
GATCAGTCACCCATTC_4	FAS	0.659770642778282	0.5
GATCAGTGTCTCCATC_4	FAS	21.492734564113	0.5
GATCAGTTCCGCATAA_4	FAS	0.589071717977554	0.5
GATCAGTTCGGCGGTT_4	FAS	2.37431343595035	0.5
GATCGATGTTCAGCGC_4	FAS	2.12165729895842	0.5
GATCGATTCGGAATCT_4	FAS	5.31509183797864	0.5
GATCGCGCAGCTGGCT_4	FAS	20.5893186059265	0.5
GATCGCGTCGACGGAA_4	FAS	0.619298524241139	0.5
GATCGTACATCTGGTA_4	FAS	0.633152657310477	0.5
GATCTAGGTTACGGAG_4	FAS	12.8228839579748	0.5
GATCTAGTCCGAGCCA_4	FAS	0.584629521299269	0.5
GATCTAGTCGGGAGTA_4	FAS	3.39941330933089	0.5
GATCTAGTCTCCCTGA_4	FAS	2.37431268963878	0.5
GATGAAAAGGGATCTG_4	FAS	15.1634761340019	0.98542569718523
GATGAAACATGACATC_4	FAS	0.665078151495825	0.5
GATGAAAGTCTAACGT_4	FAS	13.1367586016376	0.5
GATGAAAGTGCGGTAA_4	FAS	20.8971561251131	0.5
GATGCTACAATAACGA_4	FAS	14.6405450813934	0.856716293929742
GATGCTAGTTGAACTC_4	FAS	5.70473386993125	0.5
GATTCAGTCAGAAATG_4	FAS	3.17520575463844	0.5
GATTCAGTCCAAACTG_4	FAS	2.11906934710997	0.5
GATTCAGTCCTCAACC_4	FAS	2.11035468971682	0.5
GCAAACTAGCTCCTTC_4	FAS	2.09571601353066	0.5
GCAAACTAGGCCCGTT_4	FAS	0.642269090966612	0.5
GCAAACTCACCTATCC_4	FAS	15.3035119875633	0.5
GCAAACTCATGTAAGA_4	FAS	20.6923594687462	0.5
GCAAACTCATGTCGAT_4	FAS	8.6315678234746	0.5
GCAAACTGTGCTAGCC_4	FAS	2.37431194332721	0.5
GCAAACTGTGTGGCTC_4	FAS	12.9754267932193	0.5
GCAAACTTCCTTTCTC_4	FAS	11.082459218788	0.5
GCACATACATCACGAT_4	FAS	9.28973389228127	0.5
GCACATAGTCTAGGTT_4	FAS	13.0998703090216	0.5
GCACATATCGTCTGAA_4	FAS	2.78339804923655	0.5
GCACATATCTACTTAC_4	FAS	16.4859206074952	0.5
GCACTCTAGCACCGCT_4	FAS	1.89047691396812	0.5
GCACTCTCACCCATTC_4	FAS	2.37431119701564	0.747198836964596
GCACTCTGTCTGATTG_4	FAS	6.52133385406359	0.5
GCACTCTGTTACGACT_4	FAS	20.9364839791626	0.5
GCACTCTTCTGTCAAG_4	FAS	14.6772505379116	0.702950505865728
GCAGCCACACTTAAGC_4	FAS	9.45149839660713	0.5
GCAGCCACAGTGACAG_4	FAS	1.88511257914839	0.5
GCAGCCATCCACGCAG_4	FAS	21.563884224561	0.5
GCAGCCATCGCCAGCA_4	FAS	14.5607561151124	1.84441550786136
GCAGTTAGTGACAAAT_4	FAS	20.8931343204773	0.5
GCAGTTATCTCTTATG_4	FAS	20.4306613330193	0.5
GCATACACACGACTCG_4	FAS	21.1758982466319	0.5
GCATACATCTGCTGTC_4	FAS	12.9797490774959	0.5
GCATGATGTCAGAATA_4	FAS	0.685829102139472	0.5
GCATGATGTCCGTCAG_4	FAS	6.7171140509726	0.5
GCATGATTCGCGCCAA_4	FAS	8.86766885314251	0.928420186205312
GCATGCGAGCAGGCTA_4	FAS	0.68277646515431	0.5
GCATGCGCAATGGAAT_4	FAS	4.53526675789885	0.5
GCATGCGTCTGAGTGT_4	FAS	5.05005747754472	0.5
GCATGTAAGTGGGTTG_4	FAS	19.5823646187148	0.5
GCATGTACACACTGCG_4	FAS	14.1486572208242	0.797474491497807
GCATGTACACGAAGCA_4	FAS	0.82258272925948	0.5
GCATGTACAGTAACGG_4	FAS	1.71383502360212	0.863173717859117
GCATGTAGTCGGCTCA_4	FAS	13.9349328173668	0.5
GCATGTATCAAACCAC_4	FAS	0.792639316451198	0.5
GCATGTATCGTGGTCG_4	FAS	21.2285354617852	0.5
GCCAAATCACTTAACG_4	FAS	0.609137662166848	0.5
GCCAAATCATCACAAC_4	FAS	20.5246148082767	0.722948287807012
GCCAAATTCCGTAGTA_4	FAS	21.2903004749532	0.5
GCCTCTACACCCATTC_4	FAS	2.11703529509896	0.5
GCCTCTAGTCGCATAT_4	FAS	3.90628539035093	0.5
GCCTCTAGTCTTCGTC_4	FAS	20.6167375316394	0.5
GCGACCAAGCTCAACT_4	FAS	0.515038611278222	0.5
GCGACCAAGGGATCTG_4	FAS	6.60244984762421	0.5
GCGACCATCACTTCAT_4	FAS	1.76955642136488	0.5
GCGACCATCGCCATAA_4	FAS	7.13504209206762	0.5
GCGACCATCGGCGCTA_4	FAS	9.29923296939478	0.926344927899623
GCGAGAAAGTGTACTC_4	FAS	12.0026894732531	0.5
GCGAGAAGTTCCACGG_4	FAS	3.16323150758805	0.5
GCGAGAATCCTAGAAC_4	FAS	2.37431045070407	0.767764092723442
GCGAGAATCTATCGCC_4	FAS	2.10018847379025	0.5
GCGCAACAGTGGTAAT_4	FAS	2.43879487032684	0.5
GCGCAACAGTGTCCCG_4	FAS	15.586855025183	0.5
GCGCAACGTCCAGTGC_4	FAS	2.68809475537487	0.5
GCGCAACGTTCCCGAG_4	FAS	2.17833243807857	0.5
GCGCAGTCACATCCGG_4	FAS	0.488241165193748	0.5
GCGCAGTTCATGCTCC_4	FAS	2.06080055423829	0.5
GCGCAGTTCTGCTGTC_4	FAS	1.9501977394181	0.5
GCGCCAAAGGAGTCTG_4	FAS	20.2616325931161	0.5
GCGCCAAGTCTAAAGA_4	FAS	18.4812927947835	0.5
GCGCCAATCAGTTAGC_4	FAS	5.04382783915202	0.5
GCGCCAATCTCCAACC_4	FAS	6.16832937813702	0.5
GCGCGATAGAGGTTAT_4	FAS	0.726526688265905	0.5
GCGCGATAGTACACCT_4	FAS	2.09401870750708	0.5
GCGCGATGTCCCGACA_4	FAS	0.715807357193571	0.5
GCGCGATGTGTTTGTG_4	FAS	0.591304094322578	0.5
GCGCGATTCCCATTAT_4	FAS	1.89362210944817	0.5
GCGGGTTAGGTGCTTT_4	FAS	8.82580533651793	0.5
GCGGGTTAGTCTCGGC_4	FAS	2.65859999202753	0.5
GCGGGTTCAAGCGATG_4	FAS	0.86097473750404	0.5
GCGGGTTGTCGGGTCT_4	FAS	2.3743097043925	0.5
GCGGGTTTCCCTCTTT_4	FAS	16.2600920220837	0.5
GCGGGTTTCTTAGAGC_4	FAS	21.4186094632272	0.5
GCTCCTAAGATGTGGC_4	FAS	14.6687119677468	1.57223915176221
GCTCCTAGTAGGAGTC_4	FAS	9.07846925515167	0.5
GCTCCTAGTATAAACG_4	FAS	0.876924113366553	0.5
GCTCCTATCGGCGCAT_4	FAS	0.70562008922262	0.5
GCTCTGTAGAAACGCC_4	FAS	0.612080485104522	0.5
GCTCTGTAGTGTCTCA_4	FAS	20.7500970878303	0.5
GCTCTGTCACCGCTAG_4	FAS	12.107546047895	0.5
GCTGCAGAGTTAACGA_4	FAS	5.24168769131129	0.5
GCTGCAGCATGTAGTC_4	FAS	13.8736235527242	0.5
GCTGCAGGTTGTCGCG_4	FAS	2.37430895808093	0.5
GCTGCAGGTTTGTGTG_4	FAS	0.622971656504843	0.5
GCTGCTTAGCTGCAAG_4	FAS	19.5531717562067	0.5
GCTGCTTCAAGGTGTG_4	FAS	9.23165094034695	0.5
GCTGCTTTCAGGCAAG_4	FAS	5.91256162780091	0.5
GCTGCTTTCGCATGAT_4	FAS	1.77938720355802	0.5
GCTGGGTCATCTCGCT_4	FAS	2.87044230042463	0.5
GCTGGGTGTACCAGTT_4	FAS	13.0135858224906	0.5
GCTGGGTGTACCGCTG_4	FAS	13.6973626210364	2.93996121581488
GCTGGGTTCAACGGGA_4	FAS	1.92398360304422	0.5
GCTGGGTTCCAGTAGT_4	FAS	14.9088343938708	0.5
GCTGGGTTCCGAAGAG_4	FAS	0.950456428880505	0.5
GCTTCCACAGGTCTCG_4	FAS	11.6088685697496	0.5
GCTTCCAGTAGAGCTG_4	FAS	9.71137531421567	0.5
GCTTCCATCATGTAGC_4	FAS	2.37430821176937	0.5
GCTTGAAAGATGCCTT_4	FAS	2.13544840868495	0.5
GCTTGAAAGTACTTGC_4	FAS	14.7474683280968	0.5
GCTTGAAAGTGACTCT_4	FAS	9.21951311154552	0.5
GCTTGAAAGTTCCACA_4	FAS	0.587971547049882	0.5
GCTTGAACAGTAGAGC_4	FAS	2.62256772451639	0.5
GCTTGAATCCGGGTGT_4	FAS	20.735899689086	0.5
GCTTGAATCCGTAGGC_4	FAS	9.00669634293073	0.5
GGAAAGCAGGCAAAGA_4	FAS	0.61582476127962	0.5
GGAAAGCAGGGTATCG_4	FAS	15.5997667009118	0.5
GGAAAGCCAAAGGCGT_4	FAS	9.29164471425985	0.5
GGAAAGCTCTTAGCCC_4	FAS	20.7799133577703	0.5
GGAACTTGTCAGCTAT_4	FAS	12.4483251379325	0.5
GGAACTTGTCCGCTGA_4	FAS	7.31888057185736	0.5
GGAACTTTCATTTGGG_4	FAS	17.3839290090941	0.5
GGAACTTTCCTCCTAG_4	FAS	13.7300490889088	0.5
GGAACTTTCGGATGGA_4	FAS	20.4599720256708	0.5
GGAATAAGTTACGCGC_4	FAS	11.5308796623862	0.5
GGAATAAGTTGACGTT_4	FAS	21.6458606956911	0.711185714782671
GGAATAAGTTTACTCT_4	FAS	20.8385955937387	2.63655829722145
GGAATAATCACTATTC_4	FAS	9.02118632449739	0.5
GGACAAGAGCAACGGT_4	FAS	20.5287487776395	0.5
GGACAAGCAAACAACA_4	FAS	0.772301351100261	0.5
GGACAAGCACCGATAT_4	FAS	18.2292703067757	0.5
GGACAAGGTAATCGTC_4	FAS	19.1597711834135	0.5
GGACAAGTCTACCTGC_4	FAS	2.3743074654578	0.5
GGACAGAAGGCAATTA_4	FAS	8.18924519346782	0.5
GGACAGACAATGAATG_4	FAS	5.94048989318463	0.5
GGACAGAGTACTTGAC_4	FAS	9.07647560439685	0.5
GGACATTAGCCAGAAC_4	FAS	8.41060066950214	0.5
GGACATTAGGTGTTAA_4	FAS	12.5754452173293	0.5
GGACGTCCAGACTCGC_4	FAS	0.363539597456259	0.5
GGACGTCTCCACGACG_4	FAS	7.1401636516668	0.5
GGAGCAACACCTATCC_4	FAS	8.99303253441802	0.5
GGAGCAACAGGTCCAC_4	FAS	2.11257611240165	0.5
GGAGCAAGTTGGTGGA_4	FAS	14.2440287442569	0.814534439712611
GGAGCAATCGGTCCGA_4	FAS	20.3776332266527	0.5
GGAGCAATCTTGGGTA_4	FAS	11.9105994659149	1.07486390312344
GGATGTTAGGCGACAT_4	FAS	2.37430671914623	0.509860789560011
GGATGTTCAGTATCTG_4	FAS	8.16780897358576	0.5
GGATGTTGTAGCACGA_4	FAS	20.5062283450103	0.5
GGATGTTGTGTGACGA_4	FAS	15.5879763770408	0.5
GGATTACAGTGGTAAT_4	FAS	2.37430597283466	0.5
GGATTACCAAAGGAAG_4	FAS	20.247639222365	0.5
GGATTACGTCGCGGTT_4	FAS	0.794343906082666	0.5
GGATTACGTGGTTTCA_4	FAS	0.586518152768112	0.5
GGCAATTCACCACGTG_4	FAS	0.666207606664259	0.5
GGCAATTCAGTCAGCC_4	FAS	2.59510387892126	0.5
GGCCGATAGGCCCTCA_4	FAS	0.86848318107375	0.5
GGCCGATCAGAGCCAA_4	FAS	2.24318340451826	0.5
GGCCGATTCGGTTCGG_4	FAS	0.505583119329995	0.5
GGCGACTCAGTAAGAT_4	FAS	3.34912533359253	0.5
GGCGACTGTTTCCACC_4	FAS	2.37430522652309	0.5
GGCGACTTCCTGCTTG_4	FAS	1.49504734971048	0.5
GGCGTGTAGAAACCTA_4	FAS	12.7449364174806	0.5
GGCGTGTCAATCCAAC_4	FAS	0.421051976690639	0.5
GGCTCGAAGGCTCATT_4	FAS	11.7720484523421	0.5
GGCTCGACAGACGCAA_4	FAS	21.3171578367461	1.42208509858868
GGCTCGAGTAATAGCA_4	FAS	14.5001500295793	0.5
GGCTCGAGTAGGCATG_4	FAS	11.5668841767912	0.5
GGCTCGAGTGCTGTAT_4	FAS	0.404389229161914	0.5
GGCTCGAGTGTGACGA_4	FAS	8.85718363117619	0.5
GGCTCGATCGTGACAT_4	FAS	9.44292512585549	3.65569812401513
GGCTGGTAGAGCTGGT_4	FAS	2.37430448021152	0.5
GGCTGGTGTGCACTTA_4	FAS	9.52765211956178	0.5
GGCTGGTTCCCAAGTA_4	FAS	20.6924067818162	0.5
GGCTGGTTCGTCCAGG_4	FAS	0.49636033987569	0.5
GGCTGGTTCTGTGCAA_4	FAS	0.443481717975708	0.5
GGGAATGAGTGAATTG_4	FAS	3.0171244426081	0.5
GGGAATGGTAAGTGTA_4	FAS	5.98525901270509	0.5
GGGAATGGTGCAACTT_4	FAS	0.347829145891141	0.5
GGGACCTAGGAATGGA_4	FAS	0.685200034034338	0.5
GGGACCTAGGAGTTTA_4	FAS	13.9282922749566	0.5
GGGACCTAGTAGGCCA_4	FAS	6.72771711433468	0.5
GGGACCTGTAGCGTAG_4	FAS	3.22389364542499	0.5
GGGACCTGTATAGGGC_4	FAS	18.7028377464779	0.5
GGGACCTTCTGATTCT_4	FAS	12.0389662524852	0.5
GGGAGATAGTAGCGGT_4	FAS	20.3141855193481	0.5
GGGAGATGTCGCCATG_4	FAS	1.29738330440287	1.16657133882556
GGGAGATTCGTATCAG_4	FAS	17.3826579892637	0.5
GGGATGACATTATCTC_4	FAS	0.805098738484039	0.5
GGGATGAGTCCTCCAT_4	FAS	12.2121192717521	0.5
GGGATGATCATGGTCA_4	FAS	14.2241911763121	1.96032960656699
GGGATGATCTTTAGGG_4	FAS	8.41419139545175	0.5
GGGCATCCAAAGGAAG_4	FAS	12.9750411992724	0.5
GGGCATCCATCACGTA_4	FAS	2.37430373389995	0.5
GGGCATCGTAAGAGGA_4	FAS	14.4114064908441	0.5
GGGCATCTCCAAGCCG_4	FAS	21.2683086235964	0.5
GGGCATCTCGGAAATA_4	FAS	9.07516602137583	0.5
GGGTCTGGTAAGTAGT_4	FAS	12.5136912538755	0.5
GGGTCTGGTGCCTTGG_4	FAS	8.93933462341955	0.5
GGGTCTGTCAGCTCTC_4	FAS	14.6179168173542	9.68190614416086
GGGTCTGTCTGAGTGT_4	FAS	0.71319598908184	0.5
GGGTTGCAGGGATGGG_4	FAS	2.15942569655035	0.5
GGGTTGCCAAGGACAC_4	FAS	4.12825954022772	0.5
GGGTTGCTCTGAAAGA_4	FAS	9.0239954988636	0.5
GGTATTGTCTTTACGT_4	FAS	12.8568998798166	0.5
GGTGAAGAGGGTATCG_4	FAS	12.8324614832689	0.5
GGTGAAGCAGACTCGC_4	FAS	5.11602001345045	0.5
GGTGAAGCATATACGC_4	FAS	2.02381519104362	0.5
GGTGAAGCATCCTTGC_4	FAS	15.3573694586105	0.5
GGTGAAGTCCTGTACC_4	FAS	0.544691077401234	0.5
GGTGAAGTCTTGCAAG_4	FAS	4.90674374081642	0.5
GGTGCGTAGATCCCAT_4	FAS	14.4711134823906	0.5
GGTGCGTTCTTCGAGA_4	FAS	2.37430298758839	0.5
GGTGTTACACAAGACG_4	FAS	19.5831688242577	0.5
GGTGTTACAGAGCCAA_4	FAS	0.513896338956568	0.5
GGTGTTATCACAACGT_4	FAS	8.89328201950356	0.5
GTAACGTAGTACACCT_4	FAS	9.19155748017093	0.5
GTAACGTCATTGTGCA_4	FAS	0.755481954701337	0.5
GTAACGTTCATTGCGA_4	FAS	14.4985126619826	0.5
GTAACTGAGATATGCA_4	FAS	21.1270929578545	0.5
GTAACTGCAGGAATGC_4	FAS	0.510273540271418	0.5
GTAACTGTCAGTTCGA_4	FAS	0.192373160145928	0.5
GTAACTGTCGTCCGTT_4	FAS	6.39875777578393	0.5
GTACGTAAGACAAGCC_4	FAS	2.97471108360168	0.5
GTACGTAAGGCGCTCT_4	FAS	2.0241429991326	0.5
GTACGTAGTCCGTTAA_4	FAS	0.420948929754121	0.794076404754887
GTACTTTCAGCATGAG_4	FAS	12.6083781533877	0.5
GTACTTTGTCAGAGGT_4	FAS	2.37430224127682	0.5
GTACTTTTCTTGTACT_4	FAS	13.7512043539263	2.71263865390324
GTAGGCCAGACTAGGC_4	FAS	14.4031732924442	0.5
GTAGGCCAGCTGTCTA_4	FAS	4.5289868348143	0.5
GTAGGCCGTCCCGACA_4	FAS	21.1700982828718	0.5
GTAGGCCGTTCACGGC_4	FAS	2.05233708470032	0.5
GTAGTCAAGCTGCGAA_4	FAS	20.81370789623	0.5
GTAGTCACACGCCAGT_4	FAS	2.37430149496525	0.5
GTAGTCACAGAGCCAA_4	FAS	4.53801696183121	0.5
GTAGTCATCTGGCGTG_4	FAS	2.67048806070014	0.5
GTATCTTAGATGGCGT_4	FAS	0.730413828847882	0.5
GTATCTTAGCGATGAC_4	FAS	0.691195660523356	0.5
GTATCTTTCAGAGGTG_4	FAS	0.639165358287929	0.5
GTATTCTAGCGTAATA_4	FAS	0.755048431588616	0.5
GTATTCTAGGGTGTTG_4	FAS	2.37430074865368	0.5
GTATTCTTCTCTAAGG_4	FAS	19.5903539880189	0.5
GTCAAGTAGACTAGAT_4	FAS	0.963837298103166	0.5
GTCAAGTAGTTATCGC_4	FAS	4.53453212568369	0.5
GTCAAGTTCGGAGGTA_4	FAS	0.821774977022203	0.5
GTCACAAAGCTTCGCG_4	FAS	2.09144917279634	0.5
GTCACAACAAGTAGTA_4	FAS	6.10801112061396	0.5
GTCACAACAATAGCAA_4	FAS	11.5997251259786	0.5
GTCACAACATTAACCG_4	FAS	21.1343795676584	0.5
GTCACAATCCTCATTA_4	FAS	5.70890522431271	0.5
GTCACGGAGCAACGGT_4	FAS	0.599802997800053	0.5
GTCACGGCAAGCCGTC_4	FAS	9.29990826196914	0.597809824459304
GTCACGGCATCCGCGA_4	FAS	2.09021489166572	0.5
GTCATTTCAATACGCT_4	FAS	7.15056876969443	0.5
GTCATTTGTAGATTAG_4	FAS	14.6335924673189	0.5
GTCATTTTCACATAGC_4	FAS	21.155204214854	0.624388853994453
GTCCTCACAAGGACTG_4	FAS	13.808520464065	1.01523865185086
GTCGGGTGTTGTACAC_4	FAS	0.673197872403075	0.5
GTCGGGTTCATACGGT_4	FAS	11.5466452283944	0.5
GTCGTAACAGATGGCA_4	FAS	2.00799792807651	0.5
GTCGTAACATCACAAC_4	FAS	0.820081542958053	0.5
GTCTCGTAGCGCTTAT_4	FAS	9.01158521291902	0.5
GTCTTCGCACTTACGA_4	FAS	0.822179235448275	0.5
GTCTTCGCACTTCTGC_4	FAS	2.37430000234211	0.5
GTCTTCGCAGGCGATA_4	FAS	0.801742255488168	0.5
GTCTTCGGTCATGCCG_4	FAS	11.8143090290682	0.5
GTCTTCGGTTCCGGCA_4	FAS	12.6041410360957	0.5
GTCTTCGGTTTAGCTG_4	FAS	0.769138584231915	0.5
GTGAAGGAGAGCTTCT_4	FAS	21.4772520501745	0.5
GTGAAGGCAGGATTGG_4	FAS	0.803004689296619	0.5
GTGCAGCAGCAGCGTA_4	FAS	3.22483802431438	0.5
GTGCAGCGTACCGTTA_4	FAS	8.16457477370808	0.5
GTGCAGCTCACGCATA_4	FAS	19.3711489505826	2.64336535489705
GTGCAGCTCCACGTGG_4	FAS	0.650903082996388	0.5
GTGCAGCTCTCGGACG_4	FAS	20.704378598857	0.5
GTGCATAGTCGCCATG_4	FAS	0.570866546812422	0.5
GTGCATAGTTGCTCCT_4	FAS	15.12411812767	0.5
GTGCATATCCCTCAGT_4	FAS	7.06168774709975	0.5
GTGCATATCGTGACAT_4	FAS	2.37429925603054	0.5
GTGCGGTAGATATACG_4	FAS	0.680217274032071	0.5
GTGCGGTAGCGATATA_4	FAS	14.6871766904164	0.5
GTGCGGTAGTACGATA_4	FAS	17.1692520747228	0.5
GTGCGGTAGTTAGCGG_4	FAS	2.35370191972094	0.5
GTGCGGTCATCCTAGA_4	FAS	20.9737413526863	1.15964834327038
GTGCGGTTCAATCTCT_4	FAS	0.477052401844452	0.5
GTGCGGTTCAGCTCGG_4	FAS	0.637873296254622	0.5
GTGCGGTTCGGAAACG_4	FAS	9.85735700306534	0.5
GTGCTTCTCAACGGCC_4	FAS	12.6807828929666	0.5
GTGCTTCTCGGCATCG_4	FAS	8.96176528298057	0.5
GTGGGTCCATCCAACA_4	FAS	8.83757532367296	0.5
GTGGGTCGTAGCCTCG_4	FAS	2.05095009616028	0.5
GTGGGTCGTTCTGTTT_4	FAS	2.02252373485745	0.5
GTGTGCGCAGGTCGTC_4	FAS	21.5703974900065	0.5
GTGTGCGCATCGATTG_4	FAS	2.37429850971898	0.5
GTGTGCGGTGTCTGAT_4	FAS	20.4929659207052	0.5
GTGTTAGAGGTGATAT_4	FAS	13.7436870533056	1.90135364929472
GTGTTAGAGTGAACAT_4	FAS	0.668954442452173	0.5
GTGTTAGGTCCAGTAT_4	FAS	4.90127722550724	0.5
GTGTTAGTCGTTGCCT_4	FAS	20.7136140771867	0.5
GTTAAGCAGACGCACA_4	FAS	0.659265622495958	0.5
GTTAAGCAGGCGATAC_4	FAS	18.0474405143302	0.5
GTTAAGCTCAGTTAGC_4	FAS	20.4365183131189	0.5
GTTACAGAGCCTATGT_4	FAS	14.8011729523145	0.832552753726047
GTTACAGCAATCTACG_4	FAS	9.04073420361589	0.5
GTTCATTGTAGCGCTC_4	FAS	2.64068209463681	0.5
GTTCATTGTATTCTCT_4	FAS	2.02563215638206	0.5
GTTCGGGAGACAAAGG_4	FAS	2.06828752751653	0.5
GTTCGGGAGCATGGCA_4	FAS	15.1321733544673	0.5
GTTCGGGCACAGATTC_4	FAS	4.8603352268377	0.5
GTTCGGGCAGCTGCAC_4	FAS	0.560727966926727	0.5
GTTCGGGGTCATACTG_4	FAS	3.40819689320932	0.5
GTTCGGGGTTCGAATC_4	FAS	20.8632529150197	0.5
GTTCGGGTCGTTTATC_4	FAS	0.740549838118204	1.21988999597843
GTTCTCGCACCGCTAG_4	FAS	2.06763532957838	0.5
GTTCTCGGTGTAAGTA_4	FAS	4.45977178601779	0.749851383976504
GTTTCTAAGTCAAGGC_4	FAS	21.1507537785696	0.5
GTTTCTACAGGATTGG_4	FAS	21.0796582622516	0.5
GTTTCTAGTCAAACTC_4	FAS	21.1044649371025	0.5
GTTTCTATCAGGATCT_4	FAS	10.7303498684064	1.08316368434548
GTTTCTATCAGTGTTG_4	FAS	0.595373859883736	0.5
GTTTCTATCGCTTAGA_4	FAS	0.64988605496094	0.5
TAAACCGCAAACTGTC_4	FAS	15.7946679119849	1.31901642345637
TAAACCGGTAAACCTC_4	FAS	0.659019432268929	0.888256701919384
TAAACCGGTAGCAAAT_4	FAS	20.9557093340958	1.5037886424225
TAAACCGGTCCATCCT_4	FAS	2.10501645182795	0.5
TAAACCGTCACTTATC_4	FAS	2.37429776340741	0.5
TAAACCGTCTGAGGGA_4	FAS	13.1084947979403	0.802610762216814
TAAGCGTCACTCGACG_4	FAS	12.9583921910002	0.5
TAAGCGTCATACGCCG_4	FAS	2.37429701709584	0.5
TAAGCGTGTGACCAAG_4	FAS	2.37429627078427	0.5
TAAGCGTGTTAGTGGG_4	FAS	20.5049979497635	0.5
TAAGCGTGTTCCACAA_4	FAS	21.0678618867003	0.5
TAAGCGTTCACAACGT_4	FAS	13.0143296501506	0.5
TAAGCGTTCCTGTACC_4	FAS	2.61383934566895	0.5
TAAGTGCAGTATGACA_4	FAS	0.644844831425708	0.5
TAAGTGCAGTTGTCGT_4	FAS	15.9598691841591	4.53548185556894
TAAGTGCCACTGTTAG_4	FAS	20.7921027769888	0.5
TAAGTGCGTAGGAGTC_4	FAS	20.9850722653258	0.5
TACACGAGTGTAAGTA_4	FAS	0.524811527888253	0.5
TACAGTGAGCTGTTCA_4	FAS	12.1086019541918	0.5
TACAGTGAGGCATTGG_4	FAS	2.3742955244727	0.5
TACAGTGGTAAGTAGT_4	FAS	12.6845662800585	0.5
TACAGTGTCGCCAAAT_4	FAS	2.37429477816113	0.5
TACCTATAGCCACTAT_4	FAS	0.791771356271158	0.5
TACCTATCACCACCAG_4	FAS	1.98294853694118	0.5
TACCTATGTACCGTTA_4	FAS	12.2056712761375	0.937040438082735
TACCTATTCCTGCAGG_4	FAS	18.7031289718279	0.5
TACCTATTCTTGTATC_4	FAS	2.86646750360282	0.5
TACCTTAAGAACTCGG_4	FAS	9.07720930857887	0.5
TACCTTAAGGAGCGTT_4	FAS	4.45836825093127	0.5
TACCTTAAGGCTCAGA_4	FAS	14.9115513646316	0.5
TACCTTACAAGAGGCT_4	FAS	6.78130952608172	2.74569058502111
TACCTTACATGGGAAC_4	FAS	0.642602421433298	0.5
TACCTTATCCGATATG_4	FAS	0.634340383483304	0.5
TACGGATAGCCGCCTA_4	FAS	18.4956563546366	0.5
TACGGATCAAGTCTAC_4	FAS	14.6582117363231	0.5
TACGGATCATCGTCGG_4	FAS	14.6840763315719	1.64975873640492
TACGGATTCTTGTACT_4	FAS	11.3286441580898	0.5
TACGGGCCAGATCCAT_4	FAS	0.666742647038891	0.5
TACGGGCTCCGCGTTT_4	FAS	2.37429403184956	0.5
TACGGGCTCTACTATC_4	FAS	14.3673484244761	0.5
TACGGGCTCTTGACGA_4	FAS	12.9234306585713	0.5
TACGGTAAGCGTTTAC_4	FAS	0.973866980791034	0.5
TACGGTAAGTGGACGT_4	FAS	20.6991857785246	0.5
TACGGTACAGATCGGA_4	FAS	2.09452634973425	0.5
TACGGTATCATAACCG_4	FAS	0.714126212537476	0.5
TACGGTATCCAGAGGA_4	FAS	18.2601678301691	1.03721237167538
TACTCATAGCCGTCGT_4	FAS	21.0681427445932	0.5
TACTCATGTATCACCA_4	FAS	0.856339013436149	0.5
TACTCATTCGCGTTTC_4	FAS	9.09876207652044	0.5
TACTCATTCGGATGGA_4	FAS	2.07605774309422	0.5
TACTCGCTCCCTTGCA_4	FAS	2.06568672103682	0.5
TACTTACCATATACGC_4	FAS	0.681137918103936	0.5
TACTTACGTACAGACG_4	FAS	0.667095304299492	0.5
TACTTACTCAGCCTAA_4	FAS	3.55320689016474	0.5
TACTTGTCACCTCGTT_4	FAS	18.9258308004771	0.5
TACTTGTGTCCGAACC_4	FAS	0.759824653937678	0.5
TACTTGTGTCGCATAT_4	FAS	5.27918963750816	0.5
TACTTGTGTTCAACCA_4	FAS	12.6964196506883	0.733150532668583
TACTTGTTCACCCGAG_4	FAS	20.3241245035089	0.5
TAGACCACACATTAGC_4	FAS	18.4897415221528	0.5
TAGACCAGTATATGGA_4	FAS	12.2053322772346	0.5
TAGACCAGTATTCGTG_4	FAS	9.59943191463647	0.5
TAGACCAGTTAAGATG_4	FAS	2.09512536427431	0.5
TAGACCATCATAAAGG_4	FAS	0.619557506501177	0.5
TAGACCATCGGAAATA_4	FAS	8.38144536260258	0.5
TAGAGCTAGCCGTCGT_4	FAS	8.17464976932903	0.5
TAGAGCTCACAACTGT_4	FAS	3.01231130455202	0.5
TAGAGCTCACATGGGA_4	FAS	8.15052711434046	0.5
TAGCCGGAGATCCTGT_4	FAS	0.842731288606751	0.5
TAGCCGGAGCTATGCT_4	FAS	22.0176225208781	0.5
TAGCCGGAGGATTCGG_4	FAS	20.886450145723	2.23024530162324
TAGCCGGAGGGAGTAA_4	FAS	14.1864252261891	2.32752274080582
TAGCCGGCATTGCGGC_4	FAS	0.729500163623791	3.99234161903799
TAGCCGGGTCCGTGAC_4	FAS	2.02652381679157	0.5
TAGCCGGTCTTTAGTC_4	FAS	12.0002673203658	0.5
TAGGCATCAGTGAGTG_4	FAS	0.829191594968211	0.5
TAGTGGTCACTGAAGG_4	FAS	1.72961439334278	0.704039324202269
TAGTGGTCACTTAACG_4	FAS	12.1228510453251	0.711328567779521
TAGTTGGAGACCACGA_4	FAS	0.691455133247409	0.5
TAGTTGGCAAACCCAT_4	FAS	9.03309189175806	0.5
TAGTTGGCAAACGTGG_4	FAS	21.7843307705947	0.578914280879824
TAGTTGGCACCAGCAC_4	FAS	2.9585839037982	0.5
TATCAGGAGTGACATA_4	FAS	2.374293285538	0.5
TATCAGGGTACAAGTA_4	FAS	11.8238883720023	1.22241468915637
TATCAGGGTCATTAGC_4	FAS	20.6376838250972	0.5
TATCAGGGTGGTCTCG_4	FAS	1.76011096920558	0.5
TATCAGGTCCAGAAGG_4	FAS	8.96599126621327	0.5
TATCTCACATCATCCC_4	FAS	5.10156056203884	0.5
TATCTCAGTCCGTTAA_4	FAS	2.00177291980737	0.5
TATCTCATCCGTACAA_4	FAS	3.16646853839057	0.5
TATGCCCAGACTCGGA_4	FAS	0.773836255564312	0.5
TATGCCCGTCAGAAGC_4	FAS	0.527074648307634	0.5
TATGCCCGTGATAAGT_4	FAS	2.37429253922643	0.5
TATGCCCTCGTGGGAA_4	FAS	20.8949017131378	0.5
TATGCCCTCTGCGACG_4	FAS	0.400045771989277	0.5
TCAACGAAGCTCTCGG_4	FAS	0.557826868266846	0.5
TCAACGAAGGTTCCTA_4	FAS	16.4780645888981	0.5
TCAACGAAGTGACATA_4	FAS	1.96065037183612	0.5
TCAATCTAGTCTCCTC_4	FAS	8.20387537429387	1.68703543996908
TCAATCTCATTACCTT_4	FAS	16.0997361675924	0.937234038824618
TCAATCTGTTTACTCT_4	FAS	8.92982837836499	1.44046516228007
TCACAAGCAGCGAACA_4	FAS	20.5886120813052	0.5
TCACAAGGTAAATGAC_4	FAS	18.4896974919594	0.5
TCACAAGGTTTAGCTG_4	FAS	4.12042813782046	0.5
TCACAAGTCCGTAGGC_4	FAS	13.0367883239281	0.5
TCACGAAAGACACGAC_4	FAS	2.37429179291486	0.5
TCACGAAGTGTGAAAT_4	FAS	14.2276145583279	0.5
TCACGAATCAACTCTT_4	FAS	0.488576576647525	0.5
TCAGATGAGGGCTCTC_4	FAS	9.04760482819133	0.5
TCAGATGAGTGGCACA_4	FAS	15.1477990197927	0.673138246517295
TCAGATGTCACCACCT_4	FAS	16.4975785536105	0.5
TCAGCAAAGATGTGGC_4	FAS	8.8830723339235	4.31322681183425
TCAGCAACACGAAAGC_4	FAS	2.37429253922643	0.5
TCAGCAACAGGTGGAT_4	FAS	20.7280142849262	0.5
TCAGCAAGTTCCCTTG_4	FAS	2.374293285538	0.5
TCAGCTCGTTGCGCAC_4	FAS	14.1822610298631	0.5
TCAGCTCTCTCCTATA_4	FAS	12.6864086333126	0.5
TCAGGATCAATCCGAT_4	FAS	2.37429403184956	0.5
TCAGGATCATGTCTCC_4	FAS	2.37429477816113	0.5
TCAGGATGTCTCTTTA_4	FAS	2.3742955244727	0.5
TCAGGTAAGAGTCTGG_4	FAS	14.652747494151	0.5
TCAGGTAGTACTTGAC_4	FAS	12.1056663573746	0.5
TCATTACAGTTGAGAT_4	FAS	1.09514023281305	0.5
TCATTACCAAGGTTTC_4	FAS	16.712973703818	0.5
TCATTACCAGATAATG_4	FAS	19.3583201712209	2.2705874550821
TCATTACCATCCTTGC_4	FAS	20.0198817635264	4.59996258967925
TCATTTGCAGTTCATG_4	FAS	20.5202282965067	0.5
TCATTTGGTTCAGTAC_4	FAS	14.0649545696673	1.98355549006242
TCCACACAGAGTCTGG_4	FAS	0.522927849403708	1.79642466182186
TCCACACCACCGCTAG_4	FAS	21.0170199605831	0.5
TCCACACTCTCGGACG_4	FAS	5.71600902472989	0.5
TCCACACTCTCGTATT_4	FAS	0.646220908476747	0.5
TCCCGATCAAAGCAAT_4	FAS	0.534979424875269	0.5
TCCCGATCAAGGTTTC_4	FAS	0.472127803457612	0.5
TCCCGATCACACTGCG_4	FAS	2.14896879595556	0.5
TCCCGATCATATGGTC_4	FAS	11.9174645120224	0.5
TCCCGATTCTGCAAGT_4	FAS	1.70852960320377	0.5
TCGAGGCTCAGTTGAC_4	FAS	6.73969481782134	0.665218933715111
TCGCGAGAGAGGTAGA_4	FAS	2.37429627078427	0.5
TCGCGAGTCCAAGTAC_4	FAS	9.59577664206695	0.5
TCGCGAGTCCGCGGTA_4	FAS	9.23939172443455	0.5
TCGCGTTAGTCAAGGC_4	FAS	7.77289120003652	0.5
TCGCGTTTCAACGAAA_4	FAS	14.8836442907971	0.583777153329554
TCGGTAAAGTCCGGTC_4	FAS	12.0676516570137	0.5
TCGGTAACACCTTGTC_4	FAS	0.40793897867654	0.5
TCGGTAAGTTGGTGGA_4	FAS	19.362822892441	0.5
TCGGTAATCTATCCTA_4	FAS	15.5980595874173	0.5
TCGGTAATCTGATTCT_4	FAS	20.0174728660008	0.5
TCGTACCAGCAGGCTA_4	FAS	15.3617226050957	0.5
TCGTACCGTCATATGC_4	FAS	20.9318600567544	0.5
TCGTACCGTGCTAGCC_4	FAS	5.28436333939785	0.5
TCGTAGAAGTCCGGTC_4	FAS	21.0703372529806	0.5
TCGTAGACAAGCTGGA_4	FAS	0.609890808487544	0.5
TCTATTGGTCTAGAGG_4	FAS	12.2080531771299	0.5
TCTATTGTCTGGTATG_4	FAS	19.5796988034458	1.01177276272663
TCTCATAAGCGATGAC_4	FAS	1.51750637659283	2.21481531522883
TCTCATAGTATTACCG_4	FAS	2.37429701709584	0.5
TCTCATATCAACGGCC_4	FAS	2.06245067124835	0.5
TCTCATATCTCGAGTA_4	FAS	18.9174709525877	0.5
TCTCTAAAGAAACCTA_4	FAS	0.466418945339169	0.5
TCTCTAACACGAGAGT_4	FAS	2.37429776340741	0.5
TCTCTAAGTTACGGAG_4	FAS	0.583384939960841	0.5
TCTCTAATCCAAGTAC_4	FAS	2.19643988011709	0.5
TCTGAGAAGCCCGAAA_4	FAS	2.04210322685887	0.5
TCTGAGAAGCGGCTTC_4	FAS	5.74352035192461	0.5
TCTGAGACACGTCTCT_4	FAS	2.07328607113635	0.5
TCTGAGAGTGCTAGCC_4	FAS	12.7318633011389	0.5
TCTGGAAAGGACCACA_4	FAS	0.846807620561318	0.5
TCTGGAAGTACTCTCC_4	FAS	9.52680282372728	0.5
TCTGGAAGTAGGGTAC_4	FAS	5.12205244479143	0.5
TCTGGAAGTGGCAAAC_4	FAS	11.8170748366345	0.5
TCTTCGGAGACAGACC_4	FAS	15.1304829133919	1.23407379193833
TCTTCGGAGCCAACAG_4	FAS	20.4742323983958	0.5
TCTTCGGAGGCGCTCT_4	FAS	9.19682966564087	0.5
TCTTCGGGTCACTTCC_4	FAS	2.03019384624853	0.5
TCTTCGGGTCTCATCC_4	FAS	19.1476216509376	0.5
TCTTTCCCAAGGTTTC_4	FAS	6.93092508249806	0.5
TCTTTCCGTGACAAAT_4	FAS	8.64722624372699	0.5
TCTTTCCGTTCCTCCA_4	FAS	2.01851797183783	0.5
TGAAAGAAGAGATGAG_4	FAS	0.308710910065942	0.5
TGAAAGAGTACTCGCG_4	FAS	1.96248337323248	0.5
TGAAAGAGTGACAAAT_4	FAS	12.7687058810183	0.5
TGAAAGAGTGGTCTCG_4	FAS	12.5777318179926	0.5
TGACAACAGGGTCGAT_4	FAS	0.542682715300867	0.5
TGACAACCATACCATG_4	FAS	0.474114752113985	0.5
TGACAACTCGTCCGTT_4	FAS	21.6814060995157	0.5
TGACGGCAGGCACATG_4	FAS	4.48390237458435	0.5
TGACGGCAGTCGTACT_4	FAS	6.7255818980192	0.5
TGACGGCCACAGGAGT_4	FAS	0.413300935610208	0.809776914156199
TGACGGCGTTCCGTCT_4	FAS	21.0606732790771	0.5
TGACTAGCACCAGCAC_4	FAS	20.9323855794795	0.5
TGACTAGGTCACACGC_4	FAS	9.04710416354018	0.5
TGACTAGTCTGGTTCC_4	FAS	6.33419655484648	0.5
TGACTTTCATTCTCAT_4	FAS	12.1626958372062	0.5
TGAGAGGAGACGACGT_4	FAS	14.9223346829849	0.5
TGAGAGGAGCTATGCT_4	FAS	0.76190277979139	0.5
TGAGAGGAGGTCATCT_4	FAS	2.80576241201098	0.5
TGAGAGGAGTGGGATC_4	FAS	0.543166118727212	0.5
TGAGAGGAGTGGGTTG_4	FAS	21.1459263568243	0.5
TGAGAGGGTAAGTGGC_4	FAS	4.92338266521414	0.5
TGAGAGGTCTTGTACT_4	FAS	2.03076529497226	0.5
TGAGCATAGTGGGATC_4	FAS	20.9714161001141	0.5
TGAGCATCAAGCCATT_4	FAS	0.995192618408382	0.5
TGAGCATGTCCGAGTC_4	FAS	12.0853746478631	0.5
TGAGCATTCATGCATG_4	FAS	3.74030257255053	0.5
TGAGCCGCACAACGCC_4	FAS	0.388963752176287	0.5
TGAGCCGGTGAGGGTT_4	FAS	9.31253257141285	2.38449179038206
TGAGCCGGTGCGGTAA_4	FAS	2.18763780302739	0.5
TGAGCCGTCAGGCGAA_4	FAS	5.71114557685732	0.5
TGAGGGACAAAGTCAA_4	FAS	21.5698482827408	0.5
TGAGGGACAATAGCAA_4	FAS	1.89903015503184	0.5
TGAGGGATCCAGGGCT_4	FAS	8.861998009724	0.5
TGATTTCTCATCATTC_4	FAS	0.605154030870075	0.5
TGATTTCTCTGCTGCT_4	FAS	20.6054831324459	0.5
TGCACCTTCTCTGAGA_4	FAS	0.658606888357205	0.5
TGCCAAACACACAGAG_4	FAS	20.5363533941221	0.5
TGCCAAAGTACATCCA_4	FAS	19.6449914805148	2.96807619556554
TGCCAAAGTTACCGAT_4	FAS	0.807322217552788	0.5
TGCCCATGTCCGAGTC_4	FAS	5.8927012823326	0.5
TGCCCATTCCACTCCA_4	FAS	0.520971812002748	0.5
TGCCCTACAAATACAG_4	FAS	9.04566828224331	0.5
TGCCCTACAATGGAAT_4	FAS	12.1065107829182	0.5
TGCCCTACAGCAGTTT_4	FAS	17.379224872134	0.888953243885042
TGCCCTACATGGATGG_4	FAS	18.2684581332548	0.628686844109134
TGCCCTAGTTTGTTTC_4	FAS	20.4877005885385	0.5
TGCCCTATCAGTCCCT_4	FAS	1.99706651256461	0.5
TGCCCTATCATGCTCC_4	FAS	3.36477995351105	1.76121561205537
TGCCCTATCGCCAGCA_4	FAS	2.16394715142382	0.5
TGCCCTATCGTTGCCT_4	FAS	14.9904210516828	0.5
TGCCCTATCTGCCCTA_4	FAS	15.4772030458566	0.5
TGCGCAGCACAGATTC_4	FAS	20.3628015207008	0.5
TGCGCAGCACGAGGTA_4	FAS	0.667783020387186	0.5
TGCGCAGCAGACGCAA_4	FAS	12.7576157550194	0.5
TGCGCAGCAGAGCCAA_4	FAS	4.9449578193352	0.5
TGCGCAGCATTACGAC_4	FAS	0.554222068100972	0.5
TGCGCAGTCAAACCAC_4	FAS	0.62342418238862	4.02134647998435
TGCGCAGTCAAGCCTA_4	FAS	2.04944230125155	0.5
TGCGCAGTCATAAAGG_4	FAS	0.606174107275244	0.5
TGCGGGTAGTCAATAG_4	FAS	0.533847144512936	0.559590438680682
TGCGGGTCAATGAATG_4	FAS	13.1104119234124	0.5
TGCGGGTCATATACGC_4	FAS	0.502553585686604	0.5
TGCGGGTTCTCGTTTA_4	FAS	2.03495985424178	0.5
TGCGTGGCACGAGGTA_4	FAS	2.37429850971898	0.5
TGCGTGGGTCCGTCAG_4	FAS	0.666857798271383	1.35644224268037
TGCGTGGGTGAGCGAT_4	FAS	4.71746422627483	0.5
TGCGTGGTCGGACAAG_4	FAS	19.1551011591842	0.5
TGCTACCCAAGTCTGT_4	FAS	4.47885147132347	0.5
TGCTACCGTACGAAAT_4	FAS	0.66338579047847	0.5
TGCTACCGTGCGCTTG_4	FAS	13.9161148025309	0.5
TGCTACCTCATGTGGT_4	FAS	7.07011854733181	0.5
TGCTGCTAGCCGGTAA_4	FAS	4.87142677437167	0.5
TGCTGCTCAAGTCTGT_4	FAS	21.0393354645471	0.5
TGCTGCTGTGGTCCGT_4	FAS	0.746661744310935	0.5
TGCTGCTTCTGACCTC_4	FAS	13.1847653462239	0.5
TGGACGCAGCCAGTTT_4	FAS	21.0109200550839	0.5
TGGACGCAGGATCGCA_4	FAS	15.8245165712743	0.5
TGGACGCTCACCGGGT_4	FAS	2.10051148991239	0.5
TGGACGCTCATTCACT_4	FAS	0.546465624435867	0.5
TGGCCAGAGCCCAACC_4	FAS	20.2930713358742	0.5
TGGCCAGAGCGAGAAA_4	FAS	1.86243620512924	0.5
TGGCCAGAGGTGCTTT_4	FAS	14.1597378068979	0.5
TGGCCAGCACCGATAT_4	FAS	0.327909039344821	0.5
TGGCCAGTCGGTGTTA_4	FAS	1.84850558422727	0.5
TGGCGCAGTGGTCCGT_4	FAS	2.66658613834057	0.5
TGGCGCATCGTCCAGG_4	FAS	0.725743584690504	0.5
TGGCTGGAGATCTGCT_4	FAS	11.6000343630147	0.5
TGGCTGGGTACCTACA_4	FAS	0.609037529874975	0.5
TGGCTGGTCCAAATGC_4	FAS	12.9967811513989	0.5
TGGGAAGGTTCCATGA_4	FAS	0.602852213843726	0.5
TGGGAAGTCGGCCGAT_4	FAS	2.67431869663162	0.995364633170213
TGGGCGTAGTCGAGTG_4	FAS	1.99450763678589	0.5
TGGGCGTCATGATCCA_4	FAS	2.36484029391682	0.5
TGGGCGTGTAGAAAGG_4	FAS	2.00666560009235	0.668201441928424
TGGGCGTGTCAACATC_4	FAS	1.64359667492134	0.5
TGGGCGTTCAATAAGG_4	FAS	15.2400638629779	0.5
TGGGCGTTCCAGAGGA_4	FAS	20.342248225371	0.5
TGGGCGTTCTTCGAGA_4	FAS	21.040073126992	0.5
TGGTTAGCACAGAGGT_4	FAS	20.4861805337378	0.5
TGGTTAGCATGGTCTA_4	FAS	7.34470455208091	0.5
TGGTTAGGTACTCAAC_4	FAS	0.68183615961126	0.520715354694943
TGGTTAGGTTATCACG_4	FAS	9.10492495391797	0.5
TGGTTAGTCTGTCTCG_4	FAS	5.50127815475789	0.5
TGGTTCCCACTATCTT_4	FAS	10.8234167985793	0.5
TGGTTCCGTGTTTGTG_4	FAS	0.211174223648817	0.5
TGTATTCCACAAGTAA_4	FAS	9.15835385662338	0.5
TGTATTCCATGACATC_4	FAS	11.7927326958889	0.5
TGTATTCGTATATGAG_4	FAS	21.2428570290976	0.5
TGTCCCAAGATCGATA_4	FAS	13.0408295039028	0.5
TGTCCCACAGAGCCAA_4	FAS	2.12983735574338	0.5
TGTCCCAGTACATGTC_4	FAS	2.03013216657087	0.5
TGTCCCAGTCGAAAGC_4	FAS	21.5048420271747	0.5
TGTCCCATCCTAGAAC_4	FAS	5.26144576321918	0.5
TGTGGTAAGAGTAAGG_4	FAS	20.244798639763	0.5
TGTGGTAAGGAATTAC_4	FAS	0.443245583593209	0.708380440360458
TGTGGTACAGGGTATG_4	FAS	4.47009344303617	0.5
TGTGGTACATCCGGGT_4	FAS	0.716943273084474	0.5
TGTGGTAGTACGAAAT_4	FAS	7.35701820997568	0.5
TGTGTTTCAAGCGAGT_4	FAS	4.26651181554585	0.5
TGTGTTTCACATGGGA_4	FAS	0.475065235333921	0.5
TGTGTTTCACGGTAGA_4	FAS	21.0686892979073	0.5
TGTGTTTCACGTTGGC_4	FAS	12.6672351853011	0.5
TGTGTTTGTCATTAGC_4	FAS	0.497866255964302	0.5
TGTGTTTTCTCGCATC_4	FAS	13.6733123248932	0.5
TGTTCCGGTCATATCG_4	FAS	2.37429925603054	0.5
TGTTCCGGTCTTCAAG_4	FAS	0.788720877926457	0.5
TGTTCCGTCATCACCC_4	FAS	21.0119784886385	0.5
TGTTCCGTCCCTTGCA_4	FAS	15.6030412980712	0.5
TGTTCCGTCGTCACGG_4	FAS	20.7093717241918	0.5
TTAACTCAGGGAAACA_4	FAS	5.52161677380922	0.5
TTAACTCTCACTGGGC_4	FAS	18.2735529032584	0.5
TTAGGACCAAGCTGTT_4	FAS	21.2050365025137	0.5
TTAGGACCACCTGGTG_4	FAS	20.9947477581468	1.02174068837352
TTAGGACCACGAGAGT_4	FAS	12.1323910972779	2.56907179546366
TTAGGACTCAATCACG_4	FAS	0.525625927943056	0.5
TTAGGACTCAGAAATG_4	FAS	16.4901564719725	1.26311928316846
TTAGGACTCAGGTTCA_4	FAS	1.95937371208478	0.5
TTAGGCAAGATGTAAC_4	FAS	2.37430000234211	0.5
TTAGGCACAGTATGCT_4	FAS	0.562145953267054	0.5
TTAGGCAGTAAGGGAA_4	FAS	0.711679263940137	0.5
TTAGGCAGTGCAGGTA_4	FAS	2.37430074865368	0.5
TTAGGCATCGTCCGTT_4	FAS	21.4861044732288	0.5
TTAGTTCAGACACTAA_4	FAS	2.09116283905948	0.5
TTAGTTCAGGGTGTGT_4	FAS	14.335937637441	0.5
TTAGTTCCAGCCAGAA_4	FAS	8.8466190607562	0.5
TTAGTTCGTGCCTTGG_4	FAS	2.37430149496525	0.5
TTAGTTCGTGTGAATA_4	FAS	2.37430224127682	0.5
TTAGTTCGTTGTACAC_4	FAS	15.1171953816739	1.24007183110479
TTATGCTCAGAGTGTG_4	FAS	21.3185881341366	0.5
TTCCCAGAGAAACCTA_4	FAS	12.0952316150691	0.5
TTCCCAGGTTGATTCG_4	FAS	0.529539976149134	0.5
TTCGAAGTCACCTTAT_4	FAS	2.37430298758839	0.5
TTCGAAGTCTCCCTGA_4	FAS	1.33677828328604	0.5
TTCGGTCAGCACGCCT_4	FAS	6.31762801985625	0.5
TTCGGTCAGTGGTAAT_4	FAS	21.9241402530389	1.24219943760857
TTCGGTCCAAGCGTAG_4	FAS	21.2989944845422	0.5
TTCGGTCCATATGAGA_4	FAS	5.51119054482695	0.5
TTCGGTCGTTTGTGTG_4	FAS	3.19435937015383	0.5
TTCGGTCTCTCCCTGA_4	FAS	3.78149582340385	0.5
TTCTACACAGCCTATA_4	FAS	20.491012013795	0.5
TTCTACACATAAAGGT_4	FAS	20.4316992118297	2.29446994227022
TTCTACACATATACCG_4	FAS	0.664209601303795	0.5
TTCTACAGTATCGCAT_4	FAS	20.669090914289	0.5
TTCTACATCCTTTCTC_4	FAS	2.06345642822924	0.5
TTCTCAAAGCACACAG_4	FAS	2.37430373389995	0.5
TTCTCAAAGCTCTCGG_4	FAS	0.624320352265051	0.5
TTCTCAACAAGGACTG_4	FAS	0.700335740104588	0.5
TTCTCCTCATATGCTG_4	FAS	9.36936085154215	0.5
TTCTCCTGTACTCTCC_4	FAS	18.04857480869	0.5
TTCTCCTGTTACGACT_4	FAS	0.868575212413487	0.5
TTCTCCTTCAGAGCTT_4	FAS	14.8900421554389	0.5
TTCTTAGAGAAGGTTT_4	FAS	21.3594971513984	0.5
TTCTTAGAGCGCCTCA_4	FAS	12.9967804050873	0.5
TTCTTAGCACAACGTT_4	FAS	2.37430448021152	0.5
TTGAACGAGACAGGCT_4	FAS	21.1143911169584	0.5
TTGAACGCATGGATGG_4	FAS	8.6354528897766	0.5
TTGAACGTCGGCGCAT_4	FAS	1.26722742571316	0.5
TTGACTTAGATAGCAT_4	FAS	14.6143847593387	0.5
TTGACTTTCCAAGTAC_4	FAS	0.755546354019658	0.5
TTGCCGTGTTCCATGA_4	FAS	15.758819977911	0.5
TTGCCGTTCCAAGTAC_4	FAS	0.505480211927045	0.5
TTGCCGTTCCGTTGCT_4	FAS	0.734683219459261	0.5
TTGCCGTTCCTCAATT_4	FAS	14.6523686545296	0.5
TTGCCGTTCGCGTTTC_4	FAS	21.4987891696864	0.5
TTGCGTCAGCGTAGTG_4	FAS	20.7028333705611	0.5
TTGCGTCCACAACTGT_4	FAS	4.07491542660035	0.5
TTGCGTCGTATGAAAC_4	FAS	2.03997356617786	0.5
TTGCGTCTCGGATGTT_4	FAS	0.630462070417457	0.5
TTGGAACAGACATAAC_4	FAS	20.3400133170667	0.5
TTGGAACCAAGGACAC_4	FAS	3.04284338543908	0.5
TTGGAACCACAAGTAA_4	FAS	5.50574738985372	0.5
TTGGAACTCAGATAAG_4	FAS	7.62381913189797	0.5
TTGGCAAAGTAGCGGT_4	FAS	21.6077777275477	0.5
TTGGCAAGTGATAAAC_4	FAS	11.7633036017219	1.9910164418669
TTGGCAATCACCACCT_4	FAS	0.634893819957667	0.5
TTGTAGGAGGCTACGA_4	FAS	12.9049152660124	0.5
TTGTAGGCAGATGGCA_4	FAS	4.14613310662077	0.5
TTGTAGGGTATAAACG_4	FAS	0.429830141588624	0.5
TTGTAGGGTCTAGAGG_4	FAS	21.6494357685903	0.5
TTGTAGGTCAGCTCGG_4	FAS	12.8005240551457	0.5
TTGTAGGTCTGCCAGG_4	FAS	12.4385684568417	0.5
TTTACTGAGTCAATAG_4	FAS	18.4842388001507	0.5
TTTACTGCACCAGTTA_4	FAS	0.524533273081618	0.5
TTTATGCAGAGGTTGC_4	FAS	1.99390572697774	0.5
TTTATGCAGTCGCCGT_4	FAS	20.3036642422126	0.5
TTTATGCTCCTTGGTC_4	FAS	11.3205478920551	0.5
TTTCCTCCAATTCCTT_4	FAS	8.19614660428049	0.5
TTTCCTCCAGCTGCAC_4	FAS	0.760757170718899	2.59876683188643
TTTCCTCGTGAAATCA_4	FAS	0.424571241859463	0.5
TTTCCTCGTTTGCATG_4	FAS	0.52404892818894	0.5
TTTGCGCAGACTAGGC_4	FAS	12.5001672808081	2.4926543249189
TTTGCGCAGCTCTCGG_4	FAS	6.10465657676987	0.5
TTTGCGCAGTTAGGTA_4	FAS	10.9150251431362	3.52426078230983
TTTGCGCGTATATGGA_4	FAS	14.1959164539271	0.5
TTTGCGCTCATATCGG_4	FAS	3.89958516391707	0.689841538930533
TTTGGTTAGAAACGAG_4	FAS	9.55914398392119	0.5
TTTGGTTAGACTGGGT_4	FAS	2.87703280305388	0.5
TTTGGTTAGCAAATCA_4	FAS	20.8651912767429	0.5
TTTGGTTAGTGCGTGA_4	FAS	20.3951155430446	0.5
TTTGGTTCACCATGTA_4	FAS	12.8986663524479	0.5
TTTGGTTCAGGTCCAC_4	FAS	0.623685805559657	0.662819855172222
TTTGGTTGTGTGGTTT_4	FAS	11.7715476032941	0.5
TTTGGTTGTTATCGGT_4	FAS	1.10990874306699	0.5
TTTGGTTTCAAAGTAG_4	FAS	0.440490494408971	0.5
TTTGGTTTCACATGCA_4	FAS	3.42515118438991	0.5
TTTGGTTTCAGCTGGC_4	FAS	0.649734784191762	0.5
TTTGTCAAGTTCGCAT_4	FAS	1.94117107042245	0.98903874331633
TTTGTCACAAACGCGA_4	FAS	2.63956508496847	0.5
TTTGTCACACTATCTT_4	FAS	12.9751026941931	1.36498141874873
TTTGTCATCCGCATAA_4	FAS	1.97901486612033	0.5

## Sheet: Extended Fig. 8h
Cell	f_id	Pseudotime	expression
AAACCTGCAACCGCCA_4	HAVCR2	2.37430522652309	0.5
AAACCTGTCAGATAAG_4	HAVCR2	11.9910425224367	0.5
AAACCTGTCATGGTCA_4	HAVCR2	0.613150872748931	0.5
AAACCTGTCGGAGCAA_4	HAVCR2	17.3933161659712	0.849857177447051
AAACCTGTCTTGAGGT_4	HAVCR2	0.663705720054315	0.5
AAACGGGAGTGGTCCC_4	HAVCR2	2.37434627365936	0.5
AAACGGGGTCTCCATC_4	HAVCR2	1.09803110991969	0.5
AAACGGGGTTACGCGC_4	HAVCR2	0.807293206078957	0.5
AAACGGGGTTGCGCAC_4	HAVCR2	2.37434552734779	0.5
AAACGGGTCGAACGGA_4	HAVCR2	6.10915903609649	0.5
AAAGATGAGCCCAATT_4	HAVCR2	2.37434478103622	0.5
AAAGATGCAAGGTGTG_4	HAVCR2	9.75302569863008	3.15331653503407
AAAGATGTCGTCGTTC_4	HAVCR2	3.39593138449213	0.5
AAAGCAAAGTGCGTGA_4	HAVCR2	12.922651389586	0.5
AAAGCAAAGTTGTCGT_4	HAVCR2	13.6414391228712	0.5
AAAGCAATCAAGGCTT_4	HAVCR2	3.2055363263805	0.5
AAAGTAGAGAGCTGGT_4	HAVCR2	16.0563565674394	1.63864756277182
AAAGTAGCAACTGCTA_4	HAVCR2	21.9373592264645	1.4894126646269
AAAGTAGCATTGGCGC_4	HAVCR2	0.653914318075346	0.5
AAAGTAGGTCTCTTAT_4	HAVCR2	0.96971841530951	0.5
AAAGTAGTCCCAAGTA_4	HAVCR2	2.37434403472466	0.5
AAAGTAGTCCCTAACC_4	HAVCR2	3.18610510939334	0.5
AAATGCCAGAGCTGGT_4	HAVCR2	14.8762614758528	0.5
AAATGCCAGGTTACCT_4	HAVCR2	0.566761229865411	0.5
AAATGCCCACAGAGGT_4	HAVCR2	20.7930347100969	0.5
AAATGCCCAGGTCGTC_4	HAVCR2	16.0372019666823	0.5
AAATGCCCATCGGAAG_4	HAVCR2	20.9958346954133	0.5
AAATGCCGTACAGTGG_4	HAVCR2	5.28589159773011	0.5
AACACGTAGGCACATG_4	HAVCR2	21.1779042848803	0.5
AACACGTCACAGAGGT_4	HAVCR2	13.7292624522684	0.5
AACACGTCACGGTTTA_4	HAVCR2	0.715956731860239	0.5
AACACGTCATCAGTAC_4	HAVCR2	11.892492038103	0.5
AACACGTTCGTCTGCT_4	HAVCR2	20.8131415474754	0.5
AACACGTTCGTGGGAA_4	HAVCR2	9.26378173163297	0.5
AACCATGAGACTAGAT_4	HAVCR2	2.07237213051355	0.5
AACCATGAGCAGCGTA_4	HAVCR2	11.7796934481623	0.5
AACCATGCACTCTGTC_4	HAVCR2	20.3320081355853	0.5
AACCATGCATGGGACA_4	HAVCR2	0.35313719803106	0.5
AACCATGGTTCTCATT_4	HAVCR2	2.06606865594889	0.5
AACCATGTCAGTGCAT_4	HAVCR2	20.6838634623495	0.5
AACCATGTCTTGACGA_4	HAVCR2	5.11181798637441	0.5
AACCGCGCACCACCAG_4	HAVCR2	21.4101787686569	0.5
AACCGCGCACGAGGTA_4	HAVCR2	20.6703930851908	0.5
AACCGCGCACGCGAAA_4	HAVCR2	0.719946086647847	0.5
AACCGCGCATGAAGTA_4	HAVCR2	20.6464279733969	0.5
AACCGCGTCACTTATC_4	HAVCR2	0.448062679559901	0.5
AACCGCGTCAGAAATG_4	HAVCR2	4.49831853316078	0.5
AACCGCGTCCGCGGTA_4	HAVCR2	0.575108469165403	0.5
AACGTTGAGCCACTAT_4	HAVCR2	0.763370612322818	0.5
AACGTTGGTACCTACA_4	HAVCR2	0.726789132397709	0.5
AACGTTGTCGGAATCT_4	HAVCR2	2.37434328841309	0.5
AACTCAGAGGAGTTTA_4	HAVCR2	20.7163318080312	1.13864182665809
AACTCAGGTCCGTCAG_4	HAVCR2	2.37434254210152	0.5
AACTCAGGTGAACCTT_4	HAVCR2	20.2380761115463	0.5
AACTCAGGTGTGACCC_4	HAVCR2	14.6650746502968	0.5
AACTCAGGTTGCCTCT_4	HAVCR2	0.410374055592065	0.5
AACTCCCAGTGTCCAT_4	HAVCR2	14.9103969044104	0.5
AACTCCCCACGGTGTC_4	HAVCR2	0.672686660528704	0.5
AACTCCCTCAACCAAC_4	HAVCR2	15.3997737720387	0.5
AACTCCCTCTCGATGA_4	HAVCR2	21.2210042897947	0.5
AACTGGTCATGCCCGA_4	HAVCR2	13.8873825844862	0.5
AACTTTCCACGGCTAC_4	HAVCR2	2.37434179578995	0.5
AACTTTCCATCACGAT_4	HAVCR2	21.1770015535998	0.5
AACTTTCGTGCCTGTG_4	HAVCR2	15.2902239505615	0.5
AACTTTCTCATGTGGT_4	HAVCR2	20.8629663688313	0.5
AAGACCTAGTCTTGCA_4	HAVCR2	0.633453472773982	0.5
AAGCCGCAGACAGGCT_4	HAVCR2	0.540435085903437	0.5
AAGCCGCAGCAACGGT_4	HAVCR2	11.3202422762075	0.5
AAGCCGCAGTTATCGC_4	HAVCR2	1.98485602946346	0.5
AAGCCGCCATCACCCT_4	HAVCR2	7.35325568954755	0.5
AAGCCGCGTCAAAGCG_4	HAVCR2	21.4251180891659	0.5
AAGCCGCTCAGCCTAA_4	HAVCR2	21.1435865530733	1.56319828039244
AAGGAGCAGATAGGAG_4	HAVCR2	0.693301454947903	0.5
AAGGAGCAGGGATGGG_4	HAVCR2	4.50163859998009	0.5
AAGGAGCAGTTGTCGT_4	HAVCR2	4.91937323346922	0.5
AAGGAGCCAGACGCAA_4	HAVCR2	0.612856649521648	0.5
AAGGAGCCATAACCTG_4	HAVCR2	7.55243999282401	0.5
AAGGAGCCATGGATGG_4	HAVCR2	15.3553690900548	0.5
AAGGAGCGTTACGCGC_4	HAVCR2	20.2923293315001	0.5
AAGGAGCTCGAATGGG_4	HAVCR2	2.80081152032539	0.5
AAGGAGCTCGCATGGC_4	HAVCR2	0.660857726451972	0.5
AAGGCAGAGGATATAC_4	HAVCR2	0.84145019687853	0.5
AAGGCAGAGGTGCTTT_4	HAVCR2	9.2645641183472	0.5
AAGGCAGAGTGGGTTG_4	HAVCR2	6.49440587425271	0.5
AAGGCAGCACCAGTTA_4	HAVCR2	9.33170385534105	0.5
AAGGCAGTCTGCTGCT_4	HAVCR2	12.9920487684868	5.43318894383348
AAGGTTCAGAATGTTG_4	HAVCR2	9.46812054099465	0.5
AAGGTTCAGCTAACTC_4	HAVCR2	20.4723388097849	0.5
AAGGTTCAGGTGCTTT_4	HAVCR2	21.469747172421	1.07254596542275
AAGGTTCCACATGGGA_4	HAVCR2	9.21043065402102	0.5
AAGGTTCCACATTCGA_4	HAVCR2	14.3542643183717	0.5
AAGGTTCGTACTCGCG_4	HAVCR2	0.481083233055966	0.5
AAGGTTCGTCAGGACA_4	HAVCR2	5.07506912660759	0.5
AAGGTTCTCCGTACAA_4	HAVCR2	15.600254911069	1.86545498548599
AAGTCTGAGTAGCCGA_4	HAVCR2	13.7180711521913	0.518203301032005
AAGTCTGGTATCAGTC_4	HAVCR2	0.626795048048112	0.5
AAGTCTGGTCGAATCT_4	HAVCR2	0.693190010536709	0.5
AAGTCTGTCACTCCTG_4	HAVCR2	0.51088099946104	0.5
AAGTCTGTCGACCAGC_4	HAVCR2	0.570247487641134	0.5
AATCCAGAGGAATCGC_4	HAVCR2	15.10632263271	0.5
AATCCAGCAAGGCTCC_4	HAVCR2	16.4809097548639	0.5
AATCCAGTCACCATAG_4	HAVCR2	0.565041335892608	0.5
AATCCAGTCTACTATC_4	HAVCR2	9.30558986586241	0.5
AATCGGTAGGTACTCT_4	HAVCR2	0.610663146894109	0.5
AATCGGTAGTACGCCC_4	HAVCR2	14.6785336957306	0.5
AATCGGTCAATAAGCA_4	HAVCR2	0.376314527235589	0.5
AATCGGTTCGTTGACA_4	HAVCR2	12.2258525168671	0.5
ACACCAAAGAGGGCTT_4	HAVCR2	3.41630226173963	0.5
ACACCAAAGGATGGTC_4	HAVCR2	0.581843794442932	0.5
ACACCAAAGTGGAGTC_4	HAVCR2	0.173766215198722	0.5
ACACCAAAGTTCGATC_4	HAVCR2	15.5725860907021	0.5
ACACCAAGTCAGTGGA_4	HAVCR2	0.803472563646418	0.5
ACACCAAGTGCAGGTA_4	HAVCR2	12.0506275289328	0.5
ACACCAATCCACTCCA_4	HAVCR2	5.35003981825376	0.5
ACACCAATCTCCGGTT_4	HAVCR2	7.61202170642315	0.5
ACACCCTAGTGCGTGA_4	HAVCR2	8.95546895686295	0.5
ACACCCTGTCTCTCGT_4	HAVCR2	8.84808523334044	0.5
ACACCGGAGACCGGAT_4	HAVCR2	0.676102674310592	0.5
ACACCGGAGAGACGAA_4	HAVCR2	18.0539788123065	0.5
ACACCGGTCATTATCC_4	HAVCR2	1.87378561539394	0.5
ACACTGACAATGGAAT_4	HAVCR2	0.576665461828963	0.5
ACAGCCGAGAAGGTGA_4	HAVCR2	9.07017744290582	0.5
ACAGCCGAGCAGCCTC_4	HAVCR2	14.3629955496777	2.51931357699454
ACAGCCGCACCGAATT_4	HAVCR2	7.95248088366142	0.5
ACAGCCGCAGTATGCT_4	HAVCR2	0.516574633363286	0.5
ACAGCTACAATGGTCT_4	HAVCR2	17.3816432724542	0.679105784533878
ACAGCTAGTCATATCG_4	HAVCR2	14.6787912300309	0.5
ACAGCTAGTCTAGCCG_4	HAVCR2	7.13889665144099	0.5
ACAGCTATCGGCCGAT_4	HAVCR2	20.8111169174852	0.5
ACATACGAGGCGATAC_4	HAVCR2	17.8164901269707	0.5
ACATCAGAGAGCAATT_4	HAVCR2	0.639538643686616	0.5
ACATCAGAGCAGACTG_4	HAVCR2	12.6568359322519	1.65327070947406
ACATCAGAGGCGACAT_4	HAVCR2	2.12593529734086	0.5
ACATCAGCACAACGTT_4	HAVCR2	1.73857876722038	0.5
ACATCAGCACATGGGA_4	HAVCR2	0.950454189945799	0.5
ACATCAGTCAGTGTTG_4	HAVCR2	21.0904403153706	0.5
ACATGGTAGACTCGGA_4	HAVCR2	8.89821052918177	0.5
ACATGGTCATGGAATA_4	HAVCR2	8.8599932540493	0.5
ACCAGTAAGAGTCGGT_4	HAVCR2	18.7106811328204	5.5798224493343
ACCAGTAAGTTACGGG_4	HAVCR2	21.4682256543662	0.5
ACCAGTACAAGCCATT_4	HAVCR2	0.963809914613222	0.5
ACCAGTACAAGTTAAG_4	HAVCR2	3.2079833743923	0.5
ACCAGTACACATGTGT_4	HAVCR2	2.65370444257348	0.5
ACCAGTACAGCCTTGG_4	HAVCR2	2.12272311493795	0.5
ACCAGTATCTCTAGGA_4	HAVCR2	12.9284726532557	0.5
ACCCACTAGATGTGTA_4	HAVCR2	15.4880037513423	0.5
ACCCACTAGCCATCGC_4	HAVCR2	20.7234972087195	0.523225804683659
ACCCACTCACCTTGTC_4	HAVCR2	15.3575761742127	0.5
ACCCACTCATAGAAAC_4	HAVCR2	20.5935041583862	0.5
ACCCACTGTAAATGTG_4	HAVCR2	12.880748255993	0.5
ACCCACTTCCTTTCGG_4	HAVCR2	20.3920120237712	0.5
ACCGTAACATAACCTG_4	HAVCR2	2.12853566400557	0.5
ACCGTAAGTCGAATCT_4	HAVCR2	4.09196079484211	4.36520406589612
ACCGTAATCCAAGTAC_4	HAVCR2	14.7630843261729	0.5
ACCTTTAAGACTCGGA_4	HAVCR2	15.2235103159342	0.5
ACCTTTAAGGGTTTCT_4	HAVCR2	7.59580910384914	0.5
ACCTTTACAGCTGTGC_4	HAVCR2	15.2966176230375	0.5
ACCTTTATCACATACG_4	HAVCR2	12.7513204674447	0.5
ACCTTTATCGGCGCTA_4	HAVCR2	12.1033060497628	0.5
ACGAGCCAGCCACTAT_4	HAVCR2	17.0957514891002	0.5
ACGAGCCAGCGTTTAC_4	HAVCR2	1.90350703148627	0.5
ACGAGCCGTGTGGTTT_4	HAVCR2	0.624052243703222	0.5
ACGAGGAAGTCACGCC_4	HAVCR2	0.813946535581524	0.5
ACGAGGACAGTGAGTG_4	HAVCR2	0.619499305876819	0.5
ACGAGGACATACCATG_4	HAVCR2	13.7523374107421	0.5
ACGAGGAGTGCGATAG_4	HAVCR2	0.500092125120208	0.5
ACGAGGATCTGAAAGA_4	HAVCR2	6.12347565341442	0.5
ACGAGGATCTTTACAC_4	HAVCR2	11.5325913254342	0.5
ACGATACAGGACAGAA_4	HAVCR2	12.9202341053754	0.5
ACGATACAGTGTGAAT_4	HAVCR2	9.58292736587994	0.5
ACGATACCACAGAGGT_4	HAVCR2	0.65166730400287	0.5
ACGATACCACTACAGT_4	HAVCR2	2.96566725264668	0.5
ACGATACGTTAAGTAG_4	HAVCR2	20.82794909326	0.5
ACGATACGTTTGGGCC_4	HAVCR2	0.663055968993109	0.5
ACGATACTCGTCACGG_4	HAVCR2	14.4030764623094	0.5
ACGATGTCATGGTCAT_4	HAVCR2	9.4526981880329	0.5
ACGATGTGTCAAAGAT_4	HAVCR2	7.40998225474113	0.5
ACGCAGCAGCCTCGTG_4	HAVCR2	2.10582523869427	0.5
ACGCAGCAGGGCTTGA_4	HAVCR2	9.07474728448507	0.5
ACGCCAGCAAGCCCAC_4	HAVCR2	2.03308290053394	0.5
ACGCCAGCATAAGACA_4	HAVCR2	8.10264893040071	0.5
ACGCCGAAGCGACGTA_4	HAVCR2	6.51857742143915	0.5
ACGCCGAAGGCGCTCT_4	HAVCR2	20.9605329008016	0.5
ACGCCGACACAGCCCA_4	HAVCR2	2.37434104947838	0.5
ACGCCGACATTAGCCA_4	HAVCR2	20.398267112773	0.5
ACGCCGACATTCACTT_4	HAVCR2	21.370874614107	3.90361039419018
ACGCCGAGTCATACTG_4	HAVCR2	11.8322745239901	0.5
ACGCCGATCAGATAAG_4	HAVCR2	0.552004703940556	0.5
ACGCCGATCGTCTGAA_4	HAVCR2	4.52976038717269	0.5
ACGGAGACAGCAGTTT_4	HAVCR2	3.19566078278987	0.5
ACGGAGACAGGATTGG_4	HAVCR2	12.4454704089892	0.5
ACGGAGATCTTGGGTA_4	HAVCR2	2.02133627650568	0.818465258510317
ACGGAGATCTTGTCAT_4	HAVCR2	21.5799714735779	0.824673153070469
ACGGCCATCGTTTGCC_4	HAVCR2	8.93995535017138	0.5
ACGGGCTCACGGTGTC_4	HAVCR2	1.78205584133995	0.5
ACGGGCTCATGTCGAT_4	HAVCR2	20.4791556361277	0.5
ACGGGCTTCGGAAACG_4	HAVCR2	2.15451510184232	0.5
ACGGGTCAGAGGTAGA_4	HAVCR2	9.68511527087914	0.5
ACGGGTCAGATGGGTC_4	HAVCR2	0.748912214728461	0.5
ACGGGTCTCCCTCAGT_4	HAVCR2	3.59260472417024	0.5
ACGGGTCTCGTTGACA_4	HAVCR2	0.752072835907979	4.63016541352785
ACGGGTCTCTAACGGT_4	HAVCR2	1.99139716376477	0.5
ACGTCAATCACAACGT_4	HAVCR2	14.6156356161443	0.5
ACGTCAATCGTCTGCT_4	HAVCR2	21.5435621268668	0.5
ACTATCTTCTTAGCCC_4	HAVCR2	6.41205270553789	0.5
ACTGAACCAGACAGGT_4	HAVCR2	2.97032549925893	0.5
ACTGAACCAGGCGATA_4	HAVCR2	15.8076214790151	0.5
ACTGAACGTGGCAAAC_4	HAVCR2	0.670579987755537	0.5
ACTGAACTCTCGCATC_4	HAVCR2	21.3104440823481	2.36903524502306
ACTGAGTTCACAAACC_4	HAVCR2	0.515435908622092	0.5
ACTGAGTTCTTACCGC_4	HAVCR2	19.8067192928978	0.5
ACTGATGAGCTTCGCG_4	HAVCR2	6.31671063655705	0.5
ACTGATGGTTGTCGCG_4	HAVCR2	8.96367858706822	0.5
ACTGCTCCAGACAAGC_4	HAVCR2	12.9519282309613	0.5
ACTGTCCCACTCAGGC_4	HAVCR2	0.986939075845536	0.5
ACTGTCCCAGACGCAA_4	HAVCR2	20.7093894896403	0.68625295737604
ACTGTCCGTACGACCC_4	HAVCR2	14.1822060986059	0.90929772084887
ACTTACTAGCACCGCT_4	HAVCR2	2.70174375535014	0.5
ACTTACTTCACGCATA_4	HAVCR2	0.596832246501709	0.5
ACTTGTTAGAACAACT_4	HAVCR2	2.1626112539015	0.5
ACTTGTTAGAACAATC_4	HAVCR2	2.35317578011839	0.5
ACTTGTTAGGCCCGTT_4	HAVCR2	20.4474371703065	0.5
ACTTGTTAGTAGCGGT_4	HAVCR2	1.93794166939832	0.5
ACTTGTTCAATTCCTT_4	HAVCR2	20.3281609857931	0.5
ACTTGTTCATGTAGTC_4	HAVCR2	12.0613377825712	0.5
ACTTGTTGTAGGAGTC_4	HAVCR2	17.1660396014798	0.5
ACTTGTTGTCTCAACA_4	HAVCR2	1.87293426992506	0.5
ACTTGTTGTGGTTTCA_4	HAVCR2	0.57792293375115	0.5
ACTTTCAAGAGTACCG_4	HAVCR2	0	0.5
ACTTTCACACCGTTGG_4	HAVCR2	14.621540684855	0.5
ACTTTCACACGGCTAC_4	HAVCR2	5.04462321144631	0.5
ACTTTCACAGCTCGCA_4	HAVCR2	0.51690166816233	0.5
ACTTTCACATATACCG_4	HAVCR2	1.64248613016953	0.5
ACTTTCAGTAGCGATG_4	HAVCR2	2.10094144085307	0.5
ACTTTCATCCGTCATC_4	HAVCR2	0.742322812151549	0.5
AGAATAGCATCTGGTA_4	HAVCR2	8.94167419958748	0.5
AGAATAGGTTACGGAG_4	HAVCR2	4.72039793753138	0.5
AGAATAGGTTCGTGAT_4	HAVCR2	20.7232261790633	0.5
AGAATAGTCCCAACGG_4	HAVCR2	21.0532470354013	0.5
AGAATAGTCGGTTCGG_4	HAVCR2	15.8136537296213	0.5
AGACGTTCAAGAGGCT_4	HAVCR2	11.8273325520925	0.5
AGACGTTCAAGCCGCT_4	HAVCR2	0.682172689310015	0.5
AGACGTTGTCCATCCT_4	HAVCR2	21.2363012282191	0.5
AGACGTTGTGCAACTT_4	HAVCR2	3.19590744085173	0.5
AGAGCTTAGACCTTTG_4	HAVCR2	9.16828092463972	0.5
AGAGCTTAGGTGCAAC_4	HAVCR2	21.379087917056	0.5
AGAGCTTCAAACCTAC_4	HAVCR2	21.4449792878314	2.96502490003467
AGAGCTTTCAACACTG_4	HAVCR2	18.4820488573971	0.5
AGAGCTTTCCACGCAG_4	HAVCR2	2.13326140315447	0.5
AGAGTGGAGGCCGAAT_4	HAVCR2	17.5982495234579	0.5
AGATCTGAGAAACCGC_4	HAVCR2	6.11463755186095	0.5
AGATCTGAGCTAGTTC_4	HAVCR2	16.4834639341021	0.5
AGATCTGGTCAATACC_4	HAVCR2	13.8480484606837	0.5
AGATTGCAGTACATGA_4	HAVCR2	0.994370855310719	0.5
AGATTGCCACATTTCT_4	HAVCR2	14.0404522891709	0.5
AGATTGCCACTAAGTC_4	HAVCR2	2.03716865958577	1.34345837197784
AGATTGCCACTTACGA_4	HAVCR2	15.8288308134708	0.5
AGATTGCCATGTAAGA_4	HAVCR2	0.617008449690461	0.5
AGATTGCTCCGCATAA_4	HAVCR2	14.2162251309326	0.5
AGATTGCTCTTGCAAG_4	HAVCR2	12.2154780218585	2.39932599977636
AGCAGCCAGTCTCCTC_4	HAVCR2	2.07214364915252	1.78289585462873
AGCAGCCCAGAGCCAA_4	HAVCR2	20.497218044137	1.7729094813011
AGCAGCCGTCAATACC_4	HAVCR2	15.7949393678157	0.5
AGCAGCCTCCACGCAG_4	HAVCR2	20.4735389300728	0.5
AGCAGCCTCCTTGCCA_4	HAVCR2	1.00270891559756	0.5
AGCAGCCTCTGCAGTA_4	HAVCR2	0.852471813384048	0.5
AGCATACAGTTAACGA_4	HAVCR2	17.1485345131872	0.5
AGCATACCATCATCCC_4	HAVCR2	11.3415567436917	0.5
AGCCTAAAGAATAGGG_4	HAVCR2	0.559771083434721	0.5
AGCCTAAAGCAGCCTC_4	HAVCR2	20.3524864193504	2.65926762681223
AGCCTAAAGTTAAGTG_4	HAVCR2	16.7046361587221	0.5
AGCCTAACAAGCTGGA_4	HAVCR2	14.6796030712551	0.5
AGCCTAACAGTCAGCC_4	HAVCR2	21.5402185288999	0.5
AGCCTAACATAAGACA_4	HAVCR2	0.911002405350396	0.5
AGCGGTCAGCCCTAAT_4	HAVCR2	6.71580194944344	0.5
AGCGGTCAGGATGGTC_4	HAVCR2	0.843142186778366	0.5
AGCGGTCAGGTTCCTA_4	HAVCR2	2.37434030316681	0.5
AGCGGTCGTTGCGTTA_4	HAVCR2	6.11714552241097	0.5
AGCGTATCATGGTCAT_4	HAVCR2	10.5218787698314	0.5
AGCGTATGTAAATACG_4	HAVCR2	15.1440705078725	0.5
AGCGTCGTCTTGTACT_4	HAVCR2	20.9329218953353	0.5
AGCTCCTAGGATGGTC_4	HAVCR2	1.96904839138166	0.5
AGCTCCTCAAGCGTAG_4	HAVCR2	1.7438814484186	1.15032339007411
AGCTCCTGTTCGTCTC_4	HAVCR2	3.41214566247866	0.5
AGCTCCTTCGCAGGCT_4	HAVCR2	1.06864720734524	0.5
AGCTCTCAGGAGTTGC_4	HAVCR2	11.3961718748563	0.5
AGCTCTCCAAAGAATC_4	HAVCR2	8.63083907821379	0.5
AGCTCTCCAAATCCGT_4	HAVCR2	14.2354020604355	0.5
AGCTCTCGTGAGTATA_4	HAVCR2	17.1599919763902	0.5
AGCTTGAGTACCGCTG_4	HAVCR2	14.1118150969926	0.5
AGCTTGATCCTGTACC_4	HAVCR2	4.95279130813166	1.58459240874861
AGCTTGATCGGATGTT_4	HAVCR2	3.18179154583128	0.5
AGGCCACAGCAATATG_4	HAVCR2	16.9326335562138	1.9202071859762
AGGCCACCAACAACCT_4	HAVCR2	21.1095906066062	0.5
AGGCCACGTCAAGCGA_4	HAVCR2	0.533492567503951	0.5
AGGCCGTAGCGTTTAC_4	HAVCR2	20.7933001625899	0.5
AGGCCGTAGTTCGATC_4	HAVCR2	1.17930258389019	0.5
AGGCCGTCAGTCCTTC_4	HAVCR2	18.2749063008763	0.5
AGGCCGTGTTCGTCTC_4	HAVCR2	20.4543157845526	3.14393475676964
AGGCCGTTCATGCAAC_4	HAVCR2	0.61787431490291	0.5
AGGCCGTTCTTAGCCC_4	HAVCR2	2.37433955685525	0.5
AGGGAGTTCACCCTCA_4	HAVCR2	0.821840780341672	0.5
AGGGAGTTCATAAAGG_4	HAVCR2	0.495766425096524	0.5
AGGGATGCACGACTCG_4	HAVCR2	12.7691294104667	0.5
AGGGATGGTGCGGTAA_4	HAVCR2	0.726870875491756	0.5
AGGGTGAAGCGATCCC_4	HAVCR2	5.27372287534356	0.5
AGGGTGATCTCGAGTA_4	HAVCR2	15.1383836935045	1.6258699670891
AGGTCATAGCCATCGC_4	HAVCR2	20.9184478822898	0.933432676247888
AGGTCATGTTCAGTAC_4	HAVCR2	21.0171798090469	4.09872748865063
AGGTCCGAGAGTCTGG_4	HAVCR2	2.37433881054368	0.5
AGGTCCGAGCTATGCT_4	HAVCR2	12.4612812039074	0.5
AGGTCCGGTTCCGTCT_4	HAVCR2	8.89041906743324	0.5
AGGTCCGTCCTATTCA_4	HAVCR2	20.5059434558629	0.5
AGTAGTCAGTCAAGGC_4	HAVCR2	11.5508628827468	0.5
AGTAGTCGTGAACCTT_4	HAVCR2	3.18539134274612	0.5
AGTAGTCTCGAGCCCA_4	HAVCR2	0.59706428656648	0.5
AGTCTTTGTAGCTTGT_4	HAVCR2	2.04715385957224	0.5
AGTGAGGAGCACAGGT_4	HAVCR2	0.511074722889747	0.5
AGTGAGGCAACTTGAC_4	HAVCR2	0.783114866977145	0.5
AGTGAGGCAGGATCGA_4	HAVCR2	3.95245927622273	0.5
AGTGAGGCAGTATAAG_4	HAVCR2	2.08254577997046	0.5
AGTGAGGCATTGTGCA_4	HAVCR2	20.4655362544713	0.5
AGTGAGGGTCTAAAGA_4	HAVCR2	13.3944260991211	0.5
AGTGAGGGTTGCTCCT_4	HAVCR2	20.2713285436788	0.5
AGTGGGACATCCTTGC_4	HAVCR2	4.9086455884206	0.5
AGTGGGACATGGAATA_4	HAVCR2	2.081216750633	0.5
AGTGGGAGTCTGATCA_4	HAVCR2	9.52709056680138	0.5
AGTGGGAGTTAAGGGC_4	HAVCR2	10.5536070525648	0.5
AGTGGGATCCACTCCA_4	HAVCR2	2.37433806423211	0.5
AGTGGGATCGGTCTAA_4	HAVCR2	2.07329124973686	0.5
AGTGGGATCGTCCAGG_4	HAVCR2	3.71038557507115	0.5
AGTGGGATCTGGCGTG_4	HAVCR2	20.6439264655911	1.43544028330441
AGTGTCAAGAGGTTGC_4	HAVCR2	1.30056898019149	0.5
AGTGTCACATTCTCAT_4	HAVCR2	8.64160111457142	10.1089294660111
AGTGTCAGTGAACCTT_4	HAVCR2	20.6851341826333	0.956005043013955
AGTGTCAGTGGCTCCA_4	HAVCR2	21.3057866852471	3.46866086990817
AGTGTCATCGGCATCG_4	HAVCR2	15.1155886879735	0.5
AGTTGGTAGAGATGAG_4	HAVCR2	14.4243954409386	0.5
AGTTGGTCATCCGGGT_4	HAVCR2	20.2328951005482	0.5
AGTTGGTGTACAGTTC_4	HAVCR2	0.630414007492663	0.5
AGTTGGTGTTGAGTTC_4	HAVCR2	15.1739768531051	6.46307862356104
AGTTGGTGTTTGACAC_4	HAVCR2	9.74917727400627	0.5
AGTTGGTTCCGAGCCA_4	HAVCR2	2.00627818437341	0.5
ATAACGCCAGGGTTAG_4	HAVCR2	12.9138294931115	1.40330298528081
ATAACGCGTCACACGC_4	HAVCR2	6.12400560899183	0.5
ATAACGCGTCGCATAT_4	HAVCR2	20.44902847833	0.5
ATAACGCGTGAGTGAC_4	HAVCR2	9.29148601949564	0.5
ATAAGAGAGGGCTTGA_4	HAVCR2	0.40037369614126	0.5
ATAAGAGCAATTCCTT_4	HAVCR2	0.700240330990656	0.5
ATAAGAGTCCGGGTGT_4	HAVCR2	2.11466909132333	0.5
ATAAGAGTCTTTACGT_4	HAVCR2	3.38349878424366	1.34320561664007
ATAGACCCACAGCCCA_4	HAVCR2	8.85502040025744	0.5
ATAGACCGTCAAGCGA_4	HAVCR2	2.11197488261795	0.5
ATAGACCGTCCAGTAT_4	HAVCR2	13.9592175629303	0.5
ATAGACCTCTGTTGAG_4	HAVCR2	11.9922014163997	0.5
ATCACGACAAGTCTAC_4	HAVCR2	0.394009937795588	0.5
ATCACGATCCGTCATC_4	HAVCR2	0.751523539753295	0.5
ATCACGATCCTGCTTG_4	HAVCR2	0.674438006032186	0.5
ATCACGATCTAACTCT_4	HAVCR2	1.50781313023503	0.5
ATCATCTAGCTCCTCT_4	HAVCR2	21.8791940773611	1.24375504861581
ATCATCTCATCGTCGG_4	HAVCR2	3.14929987846237	1.20963991767758
ATCATCTCATCTCCCA_4	HAVCR2	3.03911494613047	0.5
ATCATCTGTGACTACT_4	HAVCR2	0.470513909518601	0.5
ATCATCTGTTGGTTTG_4	HAVCR2	21.547868579929	2.87846806464496
ATCATCTTCTCGCATC_4	HAVCR2	14.2939017044695	0.5
ATCATGGAGTGACATA_4	HAVCR2	20.2384302838125	0.5
ATCATGGAGTGCTGCC_4	HAVCR2	0.420584166607609	0.5
ATCATGGGTCACACGC_4	HAVCR2	2.10367870391742	0.5
ATCCACCTCCTCCTAG_4	HAVCR2	1.56598265350926	0.5
ATCCACCTCTTGAGGT_4	HAVCR2	2.37433731792054	0.5
ATCCACCTCTTTCCTC_4	HAVCR2	19.601647049799	0.5
ATCCGAAAGACCGGAT_4	HAVCR2	2.21146071476325	0.5
ATCCGAACACGTTGGC_4	HAVCR2	7.14125138877914	0.5
ATCCGAAGTGACAAAT_4	HAVCR2	0.519676523924297	0.5
ATCCGAATCCACGCAG_4	HAVCR2	1.98352413424954	0.5
ATCGAGTAGATGTGTA_4	HAVCR2	9.56950716187037	0.5
ATCGAGTTCCGAACGC_4	HAVCR2	2.08759939856753	0.5
ATCTACTAGTGACTCT_4	HAVCR2	3.40842984879443	0.5
ATCTACTAGTTACCCA_4	HAVCR2	8.62753483658249	0.5
ATCTACTCAAGAGGCT_4	HAVCR2	9.57164359647442	1.44052349983702
ATCTACTCACGTGAGA_4	HAVCR2	9.43543534894165	0.5
ATCTACTCAGTTAACC_4	HAVCR2	7.13803376120959	0.5
ATCTGCCAGCGATGAC_4	HAVCR2	0.824805244163938	0.5
ATCTGCCGTGCGAAAC_4	HAVCR2	7.3523409356583	0.5
ATGAGGGCATTCTCAT_4	HAVCR2	16.4941779969754	0.689612939602178
ATGCGATAGTTATCGC_4	HAVCR2	13.1268311411488	0.5
ATGCGATCAGATGAGC_4	HAVCR2	20.9652093764108	0.5
ATGCGATCATTGGCGC_4	HAVCR2	1.83338678733065	0.5
ATGCGATGTCCGAAGA_4	HAVCR2	4.5228016213442	0.5
ATGCGATTCGGTCCGA_4	HAVCR2	3.92297447413874	0.5
ATGGGAGAGGTGCTAG_4	HAVCR2	7.95347231713162	0.5
ATGGGAGCAAAGCGGT_4	HAVCR2	20.9761617217224	0.5
ATGGGAGCAAGCCCAC_4	HAVCR2	2.05519462747358	0.5
ATGGGAGCAAGCTGTT_4	HAVCR2	0.761407480404027	0.5
ATGGGAGGTGGTACAG_4	HAVCR2	0.62007309184868	0.5
ATGGGAGGTTACGGAG_4	HAVCR2	9.09537445346688	0.5
ATGTGTGCAGCTGGCT_4	HAVCR2	14.4274370900696	0.5
ATGTGTGCATCTACGA_4	HAVCR2	21.5865958536627	0.5
ATTACTCCACTCGACG_4	HAVCR2	0.81146288318423	0.5
ATTATCCCATGTCCTC_4	HAVCR2	20.4052540394602	0.5
ATTATCCGTGGTCCGT_4	HAVCR2	2.10845996730588	0.764586053566953
ATTATCCGTTATCACG_4	HAVCR2	2.05209347044116	0.5
ATTCTACCATGCGCAC_4	HAVCR2	1.96739737098988	0.5
ATTCTACTCACCCGAG_4	HAVCR2	8.79901145542345	0.617868856397873
ATTGGACAGGCTAGCA_4	HAVCR2	0.718198313781753	0.5
ATTGGACCAACTTGAC_4	HAVCR2	0.63535630018744	4.6310668297793
ATTGGACCATTCTTAC_4	HAVCR2	2.15299991898537	0.5
ATTGGACGTCCGAATT_4	HAVCR2	6.72207592705488	0.5
ATTGGACGTGCCTGCA_4	HAVCR2	11.5814323467224	0.5
ATTGGTGAGCTGCAAG_4	HAVCR2	19.3614286833086	0.5
ATTGGTGAGCTTATCG_4	HAVCR2	0.706088619082296	0.5
ATTGGTGAGTAGGTGC_4	HAVCR2	9.03504778297606	0.5
ATTGGTGCAGTCCTTC_4	HAVCR2	0.671289407437459	0.5
ATTGGTGCATGCCCGA_4	HAVCR2	1.37850045152887	0.5
ATTGGTGTCCGTAGTA_4	HAVCR2	0.530596647435849	0.5
ATTTCTGAGAAAGTGG_4	HAVCR2	1.35281856409955	0.5
ATTTCTGAGCGATAGC_4	HAVCR2	21.4969817507446	3.12685989358497
ATTTCTGAGCTTATCG_4	HAVCR2	11.3889946154248	0.5
CAACCAAGTGCCTGTG_4	HAVCR2	0.700966660622338	0.5
CAACCTCAGTCAAGGC_4	HAVCR2	14.7085774241199	0.5
CAACCTCCAACGATCT_4	HAVCR2	17.6089293014897	0.5
CAACTAGCATACCATG_4	HAVCR2	5.31273024984722	0.5
CAACTAGGTAGAAGGA_4	HAVCR2	4.4492793070314	0.5
CAACTAGTCAATCACG_4	HAVCR2	0.736496644646912	0.5
CAAGAAACAGATTGCT_4	HAVCR2	20.4942521068986	0.5
CAAGAAAGTGAGGGTT_4	HAVCR2	6.58558580011446	0.5
CAAGATCCATGCCTAA_4	HAVCR2	0.722763722548339	0.5
CAAGATCGTCGGATCC_4	HAVCR2	5.52575272781911	0.5
CAAGATCGTTCAACCA_4	HAVCR2	21.3645441927189	0.5
CAAGGCCAGTGTCCCG_4	HAVCR2	20.4837931535188	0.5
CAAGGCCCACGAAACG_4	HAVCR2	7.1444379388412	0.5
CAAGTTGAGAACTCGG_4	HAVCR2	8.89085774991493	0.5
CAAGTTGAGCCGTCGT_4	HAVCR2	2.37433657160897	0.5
CAAGTTGCAACGCACC_4	HAVCR2	3.96179399284784	0.5
CAAGTTGCAGGACGTA_4	HAVCR2	21.059257421602	0.5
CAAGTTGGTTGCTCCT_4	HAVCR2	11.3313761684204	0.5
CAAGTTGTCCTTCAAT_4	HAVCR2	3.22019934717445	0.5
CACAAACAGACTGGGT_4	HAVCR2	0.681587253927745	0.5
CACAAACAGGAGTCTG_4	HAVCR2	0.812806733148625	0.5
CACAAACAGGCGATAC_4	HAVCR2	12.4957336078043	0.5
CACACAACACACGCTG_4	HAVCR2	0.781285172027893	0.5
CACACAATCTCGGACG_4	HAVCR2	3.19221414245555	0.5
CACACCTAGCATGGCA_4	HAVCR2	3.14673093404188	0.5
CACACCTCAGTAAGCG_4	HAVCR2	11.3990908819621	0.5
CACACTCCACAACGTT_4	HAVCR2	0.71432088814589	0.5
CACACTCCAGTTAACC_4	HAVCR2	3.51687829356434	0.5
CACACTCGTTGACGTT_4	HAVCR2	1.81346408015254	0.5
CACACTCTCTGATTCT_4	HAVCR2	4.44839415177925	0.5
CACAGGCAGGTACTCT_4	HAVCR2	1.19647320510266	0.5
CACAGGCCAGTTTACG_4	HAVCR2	0.698740532312512	0.5
CACAGTACATGCGCAC_4	HAVCR2	2.00947484709713	0.5
CACAGTACATTAGGCT_4	HAVCR2	0.464103759599257	0.5
CACAGTAGTTAAAGTG_4	HAVCR2	0.508005032389836	0.5
CACAGTATCAACACTG_4	HAVCR2	1.68144863284583	2.07292541331353
CACAGTATCCTAAGTG_4	HAVCR2	20.5552264347341	0.5
CACATAGCATGCCACG_4	HAVCR2	7.19937265465662	0.5
CACATAGGTCCTCTTG_4	HAVCR2	16.042358287326	0.5
CACATAGGTTCATGGT_4	HAVCR2	0.618363677878848	2.62864211105431
CACATAGTCGCAAGCC_4	HAVCR2	0.543869666627459	0.5
CACATTTAGACAGACC_4	HAVCR2	20.6627839235856	0.5
CACATTTAGCACGCCT_4	HAVCR2	4.78097212847513	0.5
CACATTTAGGCCCTTG_4	HAVCR2	2.16302358556158	0.5
CACATTTCAGTTCATG_4	HAVCR2	2.108234552478	0.5
CACCACTAGGCGATAC_4	HAVCR2	3.16355686564215	0.5
CACCACTAGGGAACGG_4	HAVCR2	20.9182016066879	0.5
CACCACTAGTCTTGCA_4	HAVCR2	2.86961198915447	0.5
CACCACTCAAGTTGTC_4	HAVCR2	2.36949332741918	0.5
CACCACTGTACAGACG_4	HAVCR2	2.05241765227865	0.5
CACCACTGTACGCTGC_4	HAVCR2	20.3682544531357	0.5
CACCACTGTGAACCTT_4	HAVCR2	14.2941426624172	0.821937796883902
CACCACTGTGGTACAG_4	HAVCR2	14.376310856092	0.5
CACCACTTCAGAGGTG_4	HAVCR2	9.39610212540784	0.5
CACCACTTCCTATTCA_4	HAVCR2	0.66804968916492	0.5
CACCAGGAGCAGATCG_4	HAVCR2	2.02647518287293	0.5
CACCAGGAGTACGTTC_4	HAVCR2	0.627845500706044	0.5
CACCAGGGTTACCAGT_4	HAVCR2	4.43465765734225	0.5
CACCAGGTCAGTTTGG_4	HAVCR2	2.37017442613064	0.5
CACCAGGTCCGCATCT_4	HAVCR2	1.98858839408351	0.5
CACCAGGTCGTCTGCT_4	HAVCR2	0.568492461356476	0.5
CACCTTGAGTCGTACT_4	HAVCR2	4.48766629833111	1.15098954442197
CACCTTGCAAGCGCTC_4	HAVCR2	9.26835168796004	0.5
CACTCCAAGTGTGAAT_4	HAVCR2	0.479328702579483	1.91862295876377
CACTCCAGTCCAACTA_4	HAVCR2	0.74875329204304	0.5
CACTCCAGTGACGGTA_4	HAVCR2	0.605660140941545	0.5
CACTCCATCAGTCAGT_4	HAVCR2	0.676870663414222	0.5
CACTCCATCTACTTAC_4	HAVCR2	20.3794025332582	0.551875929174874
CAGAATCCATACTACG_4	HAVCR2	14.6949125205725	0.764051386098879
CAGAATCCATCGATGT_4	HAVCR2	0.605723069779308	0.5
CAGAATCTCCTTTACA_4	HAVCR2	0.793119113946833	0.5
CAGAGAGAGCAGGTCA_4	HAVCR2	14.689651115598	0.5
CAGAGAGCAGGGTATG_4	HAVCR2	13.5872497730256	0.5
CAGAGAGCATCACGAT_4	HAVCR2	11.4196646847939	1.24094539100109
CAGATCATCGTACGGC_4	HAVCR2	0.560362251398916	0.5
CAGCAGCAGCCAGTTT_4	HAVCR2	0.63798562078799	0.5
CAGCAGCAGCCCAGCT_4	HAVCR2	20.2963156606473	0.5
CAGCAGCAGCCCGAAA_4	HAVCR2	2.19835100837155	0.5
CAGCAGCCACACATGT_4	HAVCR2	0.657462789296323	0.5
CAGCAGCTCGGCGGTT_4	HAVCR2	20.797588945042	0.5
CAGCATAAGAAGGGTA_4	HAVCR2	3.26679977860817	0.5
CAGCATACATGCCTTC_4	HAVCR2	8.84678573514453	0.643451018361167
CAGCATAGTGTGAAAT_4	HAVCR2	4.63731066706225	0.5
CAGCCGAAGAACAACT_4	HAVCR2	2.07806364565035	0.5
CAGCCGATCTGCGTAA_4	HAVCR2	12.0810787428564	0.5
CAGCGACTCTAGCACA_4	HAVCR2	12.0515917052567	1.39492948090126
CAGCTAAAGGAATTAC_4	HAVCR2	0.45409839460072	0.5
CAGCTAAGTCTCCATC_4	HAVCR2	5.50414461530822	0.5
CAGCTGGAGGGAAACA_4	HAVCR2	2.78861293777467	0.5
CAGCTGGAGTGTTTGC_4	HAVCR2	20.7453209029954	0.907383421244788
CAGCTGGGTCTTCGTC_4	HAVCR2	0.759057947277688	0.5
CAGCTGGTCATTGCGA_4	HAVCR2	5.91029229470129	0.5
CAGGTGCCAGATCTGT_4	HAVCR2	19.5843120108531	1.08927098485201
CAGGTGCGTGGAAAGA_4	HAVCR2	13.2297701554207	0.5
CAGGTGCTCCTAGGGC_4	HAVCR2	1.96733026516437	0.5
CAGTAACCACGAAACG_4	HAVCR2	21.0655770492107	0.5
CAGTAACCATGACATC_4	HAVCR2	14.4617345915536	0.5
CAGTCCTAGCCCAACC_4	HAVCR2	15.6115392473221	0.5
CAGTCCTAGTACGACG_4	HAVCR2	0.780626453899937	0.5
CAGTCCTAGTCCGTAT_4	HAVCR2	21.0437610538864	0.5
CAGTCCTCACGTGAGA_4	HAVCR2	21.0636786788357	0.5
CAGTCCTCATCGGTTA_4	HAVCR2	0.855992345417419	0.5
CAGTCCTGTCACAAGG_4	HAVCR2	21.6033314864811	0.578982693780786
CAGTCCTTCATAACCG_4	HAVCR2	12.089261686536	0.5
CAGTCCTTCGTCGTTC_4	HAVCR2	0.348436491906998	0.5
CAGTCCTTCTGTACGA_4	HAVCR2	0.498049136584265	0.5
CATATGGTCTGTCCGT_4	HAVCR2	2.3743358252974	0.5
CATATTCAGGCTATCT_4	HAVCR2	15.1439796243058	0.5
CATATTCCAAGCTGGA_4	HAVCR2	6.3177985152587	3.82150570055542
CATATTCCAATGCCAT_4	HAVCR2	21.1949513793736	3.58493136070549
CATATTCGTGAGGCTA_4	HAVCR2	6.31459031888663	1.36775780765669
CATATTCGTTGCGTTA_4	HAVCR2	6.54748619967592	3.39368140292878
CATCAGAAGTGAAGTT_4	HAVCR2	20.2488089973645	1.19178687977495
CATCCACCACGCGAAA_4	HAVCR2	1.9711030312179	0.5
CATCCACGTACCGTAT_4	HAVCR2	8.86799782427308	0.5
CATCCACGTCGCGAAA_4	HAVCR2	16.2589568151889	0.5
CATCCACTCCCAAGTA_4	HAVCR2	4.91224613414688	0.5
CATCCACTCCGCGTTT_4	HAVCR2	5.51043398628936	0.5
CATCCACTCGTCTGAA_4	HAVCR2	1.83803931258737	0.5
CATCGAACACCTTGTC_4	HAVCR2	3.16702846774246	0.5
CATCGAAGTCTCTTAT_4	HAVCR2	0.768751483486519	0.5
CATCGAATCCGAATGT_4	HAVCR2	14.6077827033183	0.5
CATCGAATCTCGCTTG_4	HAVCR2	6.72178353682135	0.5
CATCGGGAGCAATATG_4	HAVCR2	9.83408759950792	0.5
CATCGGGAGGACTGGT_4	HAVCR2	2.37433507898583	0.5
CATCGGGCAGCTCGAC_4	HAVCR2	20.6279304624406	0.5
CATCGGGTCAGGTAAA_4	HAVCR2	20.3087495585378	1.92979284631746
CATCGGGTCCTCTAGC_4	HAVCR2	3.34559287764075	0.5
CATCGGGTCTCGCATC_4	HAVCR2	1.41171876727888	0.5
CATGACAAGGCGATAC_4	HAVCR2	12.6499489436664	0.5
CATGACACACAGCGTC_4	HAVCR2	5.31716870112925	0.5
CATGACAGTCACCCAG_4	HAVCR2	2.37433433267427	0.5
CATGACAGTCATCGGC_4	HAVCR2	4.84393269299556	0.5
CATGACATCGTAGATC_4	HAVCR2	13.3958713463223	4.79413186972315
CATGACATCTCTTGAT_4	HAVCR2	20.2476377297418	0.5
CATGCCTCACGCATCG_4	HAVCR2	21.4058451042152	1.17808461506482
CATGCCTGTCCTCCAT_4	HAVCR2	8.171742820768	1.18006007818656
CATGCCTTCCTTCAAT_4	HAVCR2	2.00952544887162	0.5
CATGCCTTCTCTAGGA_4	HAVCR2	12.3552863579652	0.5
CATGGCGAGCCAACAG_4	HAVCR2	12.9952415928793	0.5
CATGGCGAGCTACCTA_4	HAVCR2	20.6076686473388	0.5
CATGGCGAGTCGAGTG_4	HAVCR2	1.94595680551615	0.5
CATGGCGAGTGTTAGA_4	HAVCR2	4.1301249682985	0.5
CATGGCGCAAAGGCGT_4	HAVCR2	20.6823171138759	1.5911339215602
CATGGCGCAATGGACG_4	HAVCR2	0.739789846108701	0.5
CATGGCGGTCACTGGC_4	HAVCR2	0.54651485967294	0.5
CATGGCGTCCACTCCA_4	HAVCR2	2.14333493612465	0.5
CATTATCGTACTTAGC_4	HAVCR2	3.890713883233	0.5
CATTATCTCATCTGTT_4	HAVCR2	9.16059579394686	0.5
CATTATCTCCTTGGTC_4	HAVCR2	2.80831961091555	0.5
CATTCGCAGTAAGTAC_4	HAVCR2	20.4273320143999	0.5
CATTCGCGTGCAACGA_4	HAVCR2	6.96504483362116	0.5
CATTCGCTCACCTCGT_4	HAVCR2	0.979138682105265	0.5
CATTCGCTCAGCGACC_4	HAVCR2	6.82988007903374	0.5
CCAATCCAGGCATTGG_4	HAVCR2	0.49686539435199	0.5
CCACCTAAGGAGCGAG_4	HAVCR2	2.3743335863627	0.5
CCACCTACACTTACGA_4	HAVCR2	2.03241361734565	0.5
CCACCTACAGCCAGAA_4	HAVCR2	17.828265252305	0.5
CCACCTAGTATATCCG_4	HAVCR2	6.72393579221691	0.5
CCACCTAGTGCCTTGG_4	HAVCR2	0.626525512452298	0.5
CCACCTAGTTGGAGGT_4	HAVCR2	2.69811942212767	0.5
CCACGGAAGACTAGAT_4	HAVCR2	1.19504186248177	0.5
CCACGGAAGGATTCGG_4	HAVCR2	0.624538577842931	0.5
CCACGGAAGTGTCCCG_4	HAVCR2	6.50769293353339	0.5
CCACGGACAAGTACCT_4	HAVCR2	0.335490489433062	0.5
CCACGGACACTCGACG_4	HAVCR2	7.76173167191941	0.5
CCACGGACAGGTCTCG_4	HAVCR2	0.501285241970634	0.5
CCACGGAGTCTTTCAT_4	HAVCR2	13.2577650952485	0.5
CCACGGATCATTTGGG_4	HAVCR2	5.04689979521803	0.5
CCACGGATCCTGTAGA_4	HAVCR2	0.499807751890956	0.5
CCACGGATCTACGAGT_4	HAVCR2	0.462352568310113	0.5
CCACTACAGTCTTGCA_4	HAVCR2	14.6022486742777	0.5
CCACTACGTCCGAACC_4	HAVCR2	13.6487432243456	0.5
CCACTACGTCTTCTCG_4	HAVCR2	0.568760546167423	0.5
CCAGCGACAGGGATTG_4	HAVCR2	1.24667811707836	0.5
CCAGCGACATTAGCCA_4	HAVCR2	0.664254433667525	0.5
CCAGCGAGTAGGACAC_4	HAVCR2	4.50084358614589	0.5
CCAGCGATCCATTCTA_4	HAVCR2	20.8244430235871	0.5
CCATGTCAGAACTGTA_4	HAVCR2	21.043471546957	0.5
CCATGTCAGGTGGGTT_4	HAVCR2	0.638621952191758	0.5
CCATGTCGTACCGGCT_4	HAVCR2	2.08967994567563	0.5
CCATGTCTCATGTCTT_4	HAVCR2	8.81156468531824	0.5
CCATGTCTCCCATTTA_4	HAVCR2	15.5933147152956	0.5
CCATGTCTCTTGTACT_4	HAVCR2	8.59865736672583	0.5
CCATTCGTCAGCTCGG_4	HAVCR2	11.8291659282646	0.5
CCATTCGTCAGTACGT_4	HAVCR2	1.22305250704827	0.5
CCATTCGTCGGAGCAA_4	HAVCR2	0.436645951948967	0.5
CCCAATCGTCGCGTGT_4	HAVCR2	0.490001651592093	0.5
CCCAATCTCACAGTAC_4	HAVCR2	20.3511969200763	0.5
CCCAATCTCTTATCTG_4	HAVCR2	0.57855837473366	3.84882193493831
CCCATACTCTCAACTT_4	HAVCR2	18.7182150998071	0.5
CCCTCCTAGGAACTGC_4	HAVCR2	3.22328803632873	0.5
CCCTCCTCAGCGTCCA_4	HAVCR2	5.26959732759553	0.5
CCCTCCTCAGGGTTAG_4	HAVCR2	20.2843031911542	0.5
CCCTCCTCATTTGCTT_4	HAVCR2	19.5647598549605	0.5
CCCTCCTTCTCAACTT_4	HAVCR2	15.8062835311472	0.5
CCGGGATTCCGCTGTT_4	HAVCR2	0.519349180840888	0.5
CCGGGATTCGCGATCG_4	HAVCR2	9.62977933923566	0.5
CCGGTAGAGGAATTAC_4	HAVCR2	14.3179855894438	0.5
CCGGTAGAGGGCTCTC_4	HAVCR2	11.9848313430691	0.5
CCGGTAGAGTGTACCT_4	HAVCR2	15.7345693585429	0.5
CCGGTAGGTAGTAGTA_4	HAVCR2	10.8778785139822	0.5
CCGGTAGGTTCCGTCT_4	HAVCR2	21.1052105153784	0.5
CCGTACTAGCTGCCCA_4	HAVCR2	6.73681173446856	0.5
CCGTACTCAGGCTCAC_4	HAVCR2	9.20572293942919	0.5
CCGTACTGTAGCACGA_4	HAVCR2	7.27854079444657	0.5
CCGTGGAGTGCTAGCC_4	HAVCR2	9.20197899589324	0.5
CCGTGGAGTTCCATGA_4	HAVCR2	0.697091375167118	0.5
CCGTGGATCTGGTGTA_4	HAVCR2	8.94800212353965	0.5
CCGTTCACACCAGATT_4	HAVCR2	2.37433284005113	0.5
CCGTTCAGTTCGAATC_4	HAVCR2	0.614782264683221	0.5
CCGTTCATCAACGAAA_4	HAVCR2	5.70382655313076	0.730517567282062
CCTAAAGGTAGCGTCC_4	HAVCR2	6.51312671902321	0.5
CCTAAAGTCTCTTATG_4	HAVCR2	6.3060770092857	0.5
CCTACACCAGCTGTAT_4	HAVCR2	8.90117812952403	0.5
CCTACACCATGGTCTA_4	HAVCR2	2.37433209373956	0.5
CCTACACGTTCGCTAA_4	HAVCR2	0.584827667293263	0.5
CCTACCACACGACGAA_4	HAVCR2	0.673108921254779	0.5
CCTACCACACGGCGTT_4	HAVCR2	2.37433134742799	0.5
CCTAGCTCAATAGCGG_4	HAVCR2	1.64469838492816	0.5
CCTAGCTCATGCAACT_4	HAVCR2	2.05302643772195	2.47482703206068
CCTAGCTGTCCCTACT_4	HAVCR2	7.75025269991614	0.5
CCTAGCTGTGTGGCTC_4	HAVCR2	2.13222179946215	0.5
CCTAGCTTCTATCCCG_4	HAVCR2	12.9157522427734	1.13919721946344
CCTAGCTTCTTCATGT_4	HAVCR2	14.233781809828	0.5
CCTATTAAGCCTTGAT_4	HAVCR2	16.2687348501245	4.09539081158246
CCTATTATCAGGTTCA_4	HAVCR2	6.37487436396609	0.5
CCTCAGTAGGCATGTG_4	HAVCR2	0.563760408851981	0.5
CCTCAGTCATCCGGGT_4	HAVCR2	2.02813593213715	0.5
CCTCAGTGTACCCAAT_4	HAVCR2	2.37433060111642	0.5
CCTCAGTTCGGTGTTA_4	HAVCR2	9.15714941602026	2.63589568324636
CCTCTGACAGCTTCGG_4	HAVCR2	5.5208162162485	0.5
CCTCTGAGTGAAATCA_4	HAVCR2	0.309910254331207	0.5
CCTCTGATCGTAGATC_4	HAVCR2	9.76168450961972	0.5
CCTTACGCAGCCTGTG_4	HAVCR2	16.1438530036093	0.5
CCTTACGCATCAGTCA_4	HAVCR2	5.88475060865948	0.5
CCTTACGGTAAGTGGC_4	HAVCR2	2.15493667483082	0.5
CCTTACGGTTCGGGCT_4	HAVCR2	20.4805374367894	4.07274574661293
CCTTACGTCGTCCGTT_4	HAVCR2	1.74053964640816	0.5
CCTTCCCAGACGCAAC_4	HAVCR2	14.6710634678507	0.5
CCTTCCCAGAGTAAGG_4	HAVCR2	9.60789821455634	0.5
CCTTCCCCATCCGTGG_4	HAVCR2	1.96947361588984	0.5
CCTTCCCTCTCGCTTG_4	HAVCR2	0.580394543224601	0.5
CCTTCCCTCTCTGAGA_4	HAVCR2	13.0945100479358	0.5
CCTTCGAAGGTGACCA_4	HAVCR2	9.01024892968517	0.5
CCTTCGACAGCGTAAG_4	HAVCR2	21.0943016502287	3.24249958202991
CCTTCGATCAACACCA_4	HAVCR2	0.533705681773057	0.5
CCTTTCTCACTTAAGC_4	HAVCR2	4.52629061030347	0.5
CCTTTCTTCCCTAACC_4	HAVCR2	11.5797861920259	0.5
CGAACATAGAGTGACC_4	HAVCR2	5.5041282892801	0.5
CGAACATAGCGCTTAT_4	HAVCR2	0.479634499025978	0.5
CGAACATCACAGCGTC_4	HAVCR2	2.619351472202	0.5
CGAACATCAGTCGATT_4	HAVCR2	12.8935264842516	0.5
CGAACATTCGCCGTGA_4	HAVCR2	3.20098517777735	0.5
CGAATGTAGGACACCA_4	HAVCR2	4.9044553582427	0.5
CGAATGTAGTAGATGT_4	HAVCR2	0.709795859266226	0.5
CGAATGTCAGACAGGT_4	HAVCR2	0.565772383292597	0.5
CGAATGTCAGATCCAT_4	HAVCR2	0.64957874386972	0.5
CGAATGTCAGATCTGT_4	HAVCR2	0.48037148738312	0.5
CGAATGTTCTCTGTCG_4	HAVCR2	0.453712981999506	0.5
CGACCTTGTTAAAGAC_4	HAVCR2	12.9268648534715	0.5
CGACCTTTCAGTTCGA_4	HAVCR2	6.3853049427713	0.5
CGACCTTTCGCGATCG_4	HAVCR2	0.305636583911625	0.5
CGACTTCAGGGTTCCC_4	HAVCR2	18.494805730559	0.5
CGACTTCCACGGACAA_4	HAVCR2	2.01120451880405	0.5
CGACTTCCATGCAATC_4	HAVCR2	8.63413949009552	0.5
CGACTTCCATTACCTT_4	HAVCR2	0.520362991062112	0.5
CGACTTCTCCGCATCT_4	HAVCR2	2.96897075150865	0.5
CGACTTCTCGTGTAGT_4	HAVCR2	2.67787323771913	0.5
CGAGAAGAGCTAGTTC_4	HAVCR2	14.0951132574869	0.5
CGAGAAGAGGGAACGG_4	HAVCR2	1.21681361253799	0.5
CGAGAAGCATGTCGAT_4	HAVCR2	0.602734274408556	0.5
CGAGAAGGTAAACACA_4	HAVCR2	8.86885650585049	0.5
CGAGAAGGTACAGTGG_4	HAVCR2	0.594294999224669	0.5
CGAGAAGGTACCGAGA_4	HAVCR2	0.582497101928266	0.5
CGAGAAGGTACCTACA_4	HAVCR2	3.21658308707788	0.5
CGAGAAGTCGATGAGG_4	HAVCR2	21.6165348967979	4.10791677593667
CGAGCACAGAATGTGT_4	HAVCR2	7.07823758407756	0.5
CGAGCACAGTGACATA_4	HAVCR2	0.450127314318831	0.5
CGAGCACTCAAACAAG_4	HAVCR2	19.8059197811303	0.5
CGAGCACTCGAATGGG_4	HAVCR2	0.650295333833888	0.5
CGAGCACTCGCCATAA_4	HAVCR2	3.18053726387934	0.5
CGAGCCACAGCTTCGG_4	HAVCR2	9.20271287204975	0.5
CGAGCCACATCAGTAC_4	HAVCR2	3.913475264686	0.5
CGAGCCAGTCCAAGTT_4	HAVCR2	9.96045476315646	0.5
CGAGCCATCGCAAGCC_4	HAVCR2	12.1143221008974	0.5
CGAGCCATCGGCCGAT_4	HAVCR2	2.37432985480485	0.5
CGATCGGAGATCTGCT_4	HAVCR2	1.93811943000084	0.5
CGATCGGCACGTAAGG_4	HAVCR2	4.24792935186467	0.5
CGATCGGCATTGGCGC_4	HAVCR2	3.875250754712	0.5
CGATCGGGTTAAGAAC_4	HAVCR2	1.4138233028433	0.5
CGATCGGTCGAGAGCA_4	HAVCR2	2.08081657350998	0.5
CGATGGCAGATCTGCT_4	HAVCR2	13.6758284911078	0.5
CGATGGCGTGCGGTAA_4	HAVCR2	12.8418184627086	0.5
CGATGGCTCAGTGCAT_4	HAVCR2	0.970123976658789	0.5
CGATGTAAGTTACGGG_4	HAVCR2	20.6606915027311	1.09324635522183
CGATGTACACTTGGAT_4	HAVCR2	8.19244564698756	0.626109895708968
CGATGTAGTCTAGCGC_4	HAVCR2	11.7773308696239	0.5
CGATTGAAGCACGCCT_4	HAVCR2	0.616737559925298	0.5
CGATTGACACGGCGTT_4	HAVCR2	0.425567326646545	0.5
CGATTGACATCGGAAG_4	HAVCR2	2.37432910849329	0.5
CGATTGAGTCTGCAAT_4	HAVCR2	9.35376859992519	6.08176564617517
CGATTGATCCGTAGTA_4	HAVCR2	0.560165802017115	0.5
CGATTGATCTACGAGT_4	HAVCR2	20.8715358222547	1.78226956419828
CGCCAAGTCCTACAGA_4	HAVCR2	9.57377485138198	0.5
CGCGGTACAGTCGATT_4	HAVCR2	5.35247552547756	0.5
CGCGGTACATGCAATC_4	HAVCR2	2.11425398684193	0.5
CGCGGTAGTCCGAGTC_4	HAVCR2	5.5704406906158	0.5
CGCGGTAGTTCCACAA_4	HAVCR2	2.37432836218172	0.5
CGCGTTTAGGAGTAGA_4	HAVCR2	0.76275844981745	0.5
CGCGTTTCATCACGTA_4	HAVCR2	4.65202397179697	0.5
CGCGTTTGTCGCCATG_4	HAVCR2	0.692536102431596	0.5
CGCGTTTGTGACCAAG_4	HAVCR2	5.24051887649968	2.03385966843768
CGCTATCCAAGCTGAG_4	HAVCR2	15.1239442876145	0.5
CGCTATCGTAGCGCTC_4	HAVCR2	9.28425024325212	0.5
CGCTATCGTGAAGGCT_4	HAVCR2	2.37432761587015	0.5
CGCTGGAAGATCCCGC_4	HAVCR2	20.9347293288077	0.5
CGCTGGAAGGAACTGC_4	HAVCR2	0.669753293332364	0.5
CGCTGGAAGTGTACCT_4	HAVCR2	20.6808107002716	0.5
CGCTGGACATGCAATC_4	HAVCR2	1.97209483518712	0.5
CGCTGGAGTCATCGGC_4	HAVCR2	21.4377564326107	2.5711183883936
CGCTGGATCGCACTCT_4	HAVCR2	0.401325844950678	0.5
CGCTGGATCTTGAGGT_4	HAVCR2	15.2857381374326	1.03029375720977
CGCTTCAAGATGTGTA_4	HAVCR2	2.0449329850249	0.5
CGCTTCAAGGTTCCTA_4	HAVCR2	17.8220797922231	0.5
CGCTTCACACATTTCT_4	HAVCR2	0.736811451423615	0.5
CGCTTCACAGCCTGTG_4	HAVCR2	15.329741563759	0.5
CGCTTCATCCGCATCT_4	HAVCR2	0.525535203569674	0.5
CGGACACGTGACTACT_4	HAVCR2	2.9599292425409	0.5
CGGACACGTGATGATA_4	HAVCR2	20.993410271501	0.5
CGGACGTGTGACGCCT_4	HAVCR2	2.37432686955858	0.5
CGGACGTGTGCAACGA_4	HAVCR2	3.34619622858471	0.5
CGGACTGAGAATTGTG_4	HAVCR2	12.1134777017575	0.5
CGGACTGCAATGAAAC_4	HAVCR2	14.3979763206512	0.5
CGGACTGCATGATCCA_4	HAVCR2	3.01746264964721	0.5
CGGACTGGTTTCCACC_4	HAVCR2	7.97651695574473	0.5
CGGAGCTCAGCGTCCA_4	HAVCR2	0.152202476692665	0.5
CGGAGCTTCCCAACGG_4	HAVCR2	0.473050241549477	0.5
CGGCTAGAGACCCACC_4	HAVCR2	12.9399832581885	0.5
CGGCTAGAGACCTTTG_4	HAVCR2	12.1532916617108	0.5
CGGCTAGAGTACACCT_4	HAVCR2	20.6096433826307	0.5
CGGCTAGCATGCAACT_4	HAVCR2	0.330682941613771	0.5
CGGCTAGCATTGAGCT_4	HAVCR2	12.7118656501464	0.5
CGGCTAGGTCTTGCGG_4	HAVCR2	2.11820855053695	0.5
CGGCTAGTCAACCAAC_4	HAVCR2	0.766707322381956	0.5
CGGCTAGTCACCGGGT_4	HAVCR2	12.7430792329195	0.5
CGGGTCAAGACTGGGT_4	HAVCR2	9.73153127520756	0.5
CGGGTCAAGAGTAAGG_4	HAVCR2	0.741258346538011	0.5
CGGGTCAGTTTCCACC_4	HAVCR2	20.2328275670631	0.5
CGGTTAAAGGTGTTAA_4	HAVCR2	20.4233596075526	0.5
CGGTTAACATACGCCG_4	HAVCR2	2.37432612324701	0.5
CGGTTAACATGGATGG_4	HAVCR2	21.7544133992131	1.06630981802076
CGGTTAAGTCCTCTTG_4	HAVCR2	3.7450618581046	0.5
CGGTTAATCCAAACAC_4	HAVCR2	20.5662464845583	0.5
CGTAGCGAGCGTGAAC_4	HAVCR2	2.00592480951268	0.5
CGTAGCGGTAAGAGAG_4	HAVCR2	2.16814736204015	0.5
CGTAGCGTCGAGAACG_4	HAVCR2	1.89023084875028	0.5
CGTAGGCAGCTCTCGG_4	HAVCR2	13.8622446099884	0.5
CGTAGGCGTATAATGG_4	HAVCR2	2.37432537693544	0.5
CGTAGGCGTCCATCCT_4	HAVCR2	2.37432463062387	0.5
CGTAGGCTCATGTCTT_4	HAVCR2	9.59881834638617	0.5
CGTCACTCATCTACGA_4	HAVCR2	7.04697752721417	0.639992659803097
CGTCAGGAGGAGTCTG_4	HAVCR2	21.1557085260466	0.5
CGTCAGGAGGCTCAGA_4	HAVCR2	0.313022025938758	0.5
CGTCAGGCAAGACGTG_4	HAVCR2	12.6733498266244	0.5
CGTCAGGGTCCGAATT_4	HAVCR2	0.664511564861653	0.5
CGTCAGGGTGCAGTAG_4	HAVCR2	21.1398381910788	0.5
CGTCAGGGTTTGTGTG_4	HAVCR2	2.37432388431231	0.5
CGTCCATCATGGTCAT_4	HAVCR2	20.9343889492059	0.5
CGTCCATGTGGCCCTA_4	HAVCR2	7.2028002964091	0.5
CGTCTACCAAGTCTGT_4	HAVCR2	13.9603021385495	0.5
CGTCTACTCTCGCATC_4	HAVCR2	5.80243170142856	0.5
CGTGAGCAGTGGTAGC_4	HAVCR2	14.214746353152	0.5
CGTGAGCTCTTCGGTC_4	HAVCR2	2.37432313800074	0.5
CGTGTAAAGGAATCGC_4	HAVCR2	20.460789918187	0.5
CGTGTAACAGTATGCT_4	HAVCR2	0.778902308177194	0.5
CGTGTAAGTACTCAAC_4	HAVCR2	0.759636394768268	0.5
CGTGTAAGTATAGGTA_4	HAVCR2	21.8435554119761	0.5
CGTGTAAGTCGAATCT_4	HAVCR2	0.740144346159791	0.5
CGTGTAAGTCGCCATG_4	HAVCR2	21.4845964653697	0.5
CGTGTAAGTTGTCTTT_4	HAVCR2	12.9069055988374	0.5
CGTGTCTAGGAGTAGA_4	HAVCR2	2.37432239168917	0.5
CGTGTCTGTTGGAGGT_4	HAVCR2	0.650926136990718	0.5
CGTTAGACAAGTAATG_4	HAVCR2	21.6804572639073	2.02922109385171
CGTTAGAGTAGCGCTC_4	HAVCR2	12.9791529301071	0.5
CGTTAGATCCTTGACC_4	HAVCR2	20.6315608259143	0.5
CGTTCTGAGACTCGGA_4	HAVCR2	0.32161477544693	0.5
CGTTCTGAGACTTTCG_4	HAVCR2	2.3743216453776	0.747405881444916
CGTTCTGAGCAGATCG_4	HAVCR2	0.612214455239322	0.5
CGTTCTGGTAGTGAAT_4	HAVCR2	20.7911050858562	0.732499990941611
CGTTCTGTCAACACCA_4	HAVCR2	14.054253053604	0.5
CGTTCTGTCCCAAGAT_4	HAVCR2	2.37432089906603	0.5
CGTTCTGTCGGTGTTA_4	HAVCR2	2.03053004608698	0.5
CGTTGGGAGGAGTAGA_4	HAVCR2	0.392565952188326	0.5
CGTTGGGCAGTAACGG_4	HAVCR2	7.149462379496	0.5
CGTTGGGCATTTGCCC_4	HAVCR2	8.84170163458399	0.5
CGTTGGGTCTGTTGAG_4	HAVCR2	20.6876795098666	2.57688782812046
CTAACTTTCGAGAACG_4	HAVCR2	0.631855680600891	0.5
CTAACTTTCGGATGGA_4	HAVCR2	20.6291049693618	0.5
CTAACTTTCTTCAACT_4	HAVCR2	9.74176771266696	0.5
CTAAGACCATCGGACC_4	HAVCR2	21.0333269685962	0.5
CTAAGACGTTTCGCTC_4	HAVCR2	12.7541965011548	0.5
CTAAGACTCCACTGGG_4	HAVCR2	2.37432015275446	0.5
CTAAGACTCCTTGACC_4	HAVCR2	17.8196244714688	0.5
CTAATGGAGCATGGCA_4	HAVCR2	3.14840299500999	0.5
CTAATGGCACGAGAGT_4	HAVCR2	20.8079364452772	0.505948675072308
CTAATGGGTAGGAGTC_4	HAVCR2	20.222912923434	0.5
CTAATGGGTATGAAAC_4	HAVCR2	4.84683662881418	0.5
CTAATGGGTGATAAAC_4	HAVCR2	1.38541557692134	0.5
CTAATGGTCCTTGCCA_4	HAVCR2	3.16226655255965	0.5
CTACACCCAAGAGTCG_4	HAVCR2	13.8779377370871	0.5
CTACACCCACTAGTAC_4	HAVCR2	20.6930915450769	0.5
CTACACCCAGCCAGAA_4	HAVCR2	0.658703355483312	0.5
CTACACCCAGTCACTA_4	HAVCR2	0.681532029665394	0.5
CTACATTAGGCTAGGT_4	HAVCR2	7.56461448477009	0.5
CTACATTTCGTCGTTC_4	HAVCR2	0.815946407630096	0.5
CTACCCAAGATCCCAT_4	HAVCR2	0.568039870016663	0.5
CTACCCAAGCTGATAA_4	HAVCR2	9.11956822422997	0.5
CTACCCAGTCTTGCGG_4	HAVCR2	5.70603817030976	0.5
CTACCCAGTTGGTGGA_4	HAVCR2	20.6113950059338	0.5
CTACGTCCACGTTGGC_4	HAVCR2	9.29097988532539	0.5
CTACGTCCATACGCCG_4	HAVCR2	0.527764602402169	0.5
CTACGTCGTGACGCCT_4	HAVCR2	12.7118910469138	0.5
CTACGTCTCTGTCTAT_4	HAVCR2	8.83479841914679	0.5
CTAGAGTAGTCTCAAC_4	HAVCR2	5.71374906119804	0.5
CTAGAGTAGTGAAGTT_4	HAVCR2	21.1087896663844	0.5
CTAGAGTCAAGTCTAC_4	HAVCR2	6.11096924056207	0.5
CTAGAGTGTAACGACG_4	HAVCR2	1.94147735240214	0.5
CTAGAGTTCTTGTACT_4	HAVCR2	0.359763012835161	0.5
CTAGCCTGTGGTGTAG_4	HAVCR2	1.85208688992215	0.587971845849439
CTAGCCTGTGTTTGGT_4	HAVCR2	0.740723098815551	0.5
CTAGCCTTCAAGGTAA_4	HAVCR2	5.70757620090942	0.5
CTAGCCTTCAGTACGT_4	HAVCR2	20.2909258184412	0.5
CTAGTGAAGTATCGAA_4	HAVCR2	0.264928112946148	0.5
CTAGTGACACGAAAGC_4	HAVCR2	2.01085832049597	0.5
CTAGTGAGTGAGTATA_4	HAVCR2	0.459870112872847	0.5
CTCACACAGCGTGAGT_4	HAVCR2	20.4223847148145	0.5
CTCACACCATGTAGTC_4	HAVCR2	0.643483113119782	0.5
CTCACACGTCGGCACT_4	HAVCR2	5.04043676557764	0.5
CTCACACTCGCATGGC_4	HAVCR2	11.9881955555461	0.5
CTCAGAACACGGTAGA_4	HAVCR2	20.7230249035892	0.5
CTCAGAACATAGGATA_4	HAVCR2	0.863427247515718	0.599327519927151
CTCAGAAGTCGCTTCT_4	HAVCR2	13.1322531167943	2.38350445046122
CTCAGAATCCCTTGCA_4	HAVCR2	16.0458663659333	0.5
CTCAGAATCGGTGTCG_4	HAVCR2	0.707496085119822	0.5
CTCATTAAGTGGAGAA_4	HAVCR2	2.9729012294776	0.5
CTCATTACAAACGCGA_4	HAVCR2	0.471903323451703	0.5
CTCATTACAAGCCGCT_4	HAVCR2	12.9758701583038	0.5
CTCATTATCAAGAAGT_4	HAVCR2	5.11995514513851	0.5
CTCATTATCAGGTTCA_4	HAVCR2	12.9195466727735	0.5
CTCCTAGAGATGCCTT_4	HAVCR2	21.9584119808445	0.5
CTCCTAGCACGAGAGT_4	HAVCR2	0.476022436421293	0.5
CTCCTAGCACTGTGTA_4	HAVCR2	15.5856974661858	0.5
CTCCTAGGTAGAGTGC_4	HAVCR2	2.06555488902711	0.5
CTCGAAACACTTAAGC_4	HAVCR2	0.743593735586829	0.5
CTCGAAATCCTTTCTC_4	HAVCR2	9.07488771576465	0.5
CTCGAGGAGTTACCCA_4	HAVCR2	16.4976159777473	2.65349031833942
CTCGAGGGTGAGGGTT_4	HAVCR2	20.573497206597	0.5
CTCGGAGCAAGGTGTG_4	HAVCR2	20.3637848876857	2.1848246276964
CTCGGAGTCCACGACG_4	HAVCR2	0.594095687971361	0.5
CTCGGAGTCTCTTGAT_4	HAVCR2	0.573838848249983	0.5
CTCGGGAAGAGGGCTT_4	HAVCR2	4.94218280449676	0.5
CTCGGGAAGGGAAACA_4	HAVCR2	2.37431940644289	0.5
CTCGGGACAGGGTTAG_4	HAVCR2	4.83758141722758	1.55606933745796
CTCGTACCAGTGAGTG_4	HAVCR2	21.5931375172986	0.920875398750685
CTCGTACGTGATGTGG_4	HAVCR2	8.9469809890768	0.5
CTCGTCAAGGTAAACT_4	HAVCR2	0.749463269654634	2.71970968473653
CTCGTCACACCGCTAG_4	HAVCR2	14.3633919320687	0.5
CTCGTCAGTCCATCCT_4	HAVCR2	2.12749656728154	0.5
CTCGTCAGTTCCGGCA_4	HAVCR2	20.4196599537607	0.5
CTCGTCATCACATAGC_4	HAVCR2	0.64754614752135	0.5
CTCGTCATCCGCAAGC_4	HAVCR2	0.556250708382692	0.5
CTCGTCATCGGAAATA_4	HAVCR2	0.550489448640806	0.5
CTCTAATAGAATCTCC_4	HAVCR2	20.837755260768	1.66953962358869
CTCTAATCAGGAATGC_4	HAVCR2	2.10110959610122	0.5
CTCTACGAGAAGGCCT_4	HAVCR2	14.6315093970287	0.5
CTCTACGGTCCGTTAA_4	HAVCR2	15.050871024288	0.5
CTCTACGTCCCAACGG_4	HAVCR2	8.64133027913863	0.5
CTCTGGTAGAAACCGC_4	HAVCR2	3.55024112292396	0.5
CTCTGGTAGCCACCTG_4	HAVCR2	0.781078671283168	0.5
CTCTGGTAGTGGTCCC_4	HAVCR2	9.27552038286117	0.5
CTCTGGTCAGAAGCAC_4	HAVCR2	1.96200581439997	0.5
CTCTGGTCAGTTCCCT_4	HAVCR2	11.7334434302456	2.58059904128829
CTCTGGTGTGACGCCT_4	HAVCR2	9.45554091824766	0.5
CTGAAACAGTAGCGGT_4	HAVCR2	1.90793297366374	0.5
CTGAAACTCACTTCAT_4	HAVCR2	20.8734603542541	0.5
CTGAAGTAGCGTCTAT_4	HAVCR2	0.629260139882493	0.5
CTGAAGTGTCGCGAAA_4	HAVCR2	14.679227718357	0.5
CTGAAGTGTGGCGAAT_4	HAVCR2	2.01399607450254	0.5
CTGAAGTTCTTTAGGG_4	HAVCR2	20.320156430302	0.5
CTGATAGAGACTCGGA_4	HAVCR2	20.3330191999451	0.5
CTGATAGTCCTCATTA_4	HAVCR2	3.23544955169126	0.5
CTGATCCAGATGTGTA_4	HAVCR2	11.334327603855	0.5
CTGATCCGTACCGTAT_4	HAVCR2	3.70731089342758	0.5
CTGATCCGTCAATGTC_4	HAVCR2	7.16550117979613	0.5
CTGATCCGTGGGTATG_4	HAVCR2	2.37431866013133	0.5
CTGATCCTCAACACAC_4	HAVCR2	6.93909483669437	0.5
CTGATCCTCGGTGTTA_4	HAVCR2	5.24990662935101	0.5
CTGCCTACAAAGCAAT_4	HAVCR2	21.0564020676502	0.526641638876475
CTGCCTACAGTGGGAT_4	HAVCR2	0.949561842743609	0.5
CTGCCTAGTAGGCTGA_4	HAVCR2	0.479104820753245	0.5
CTGCCTATCAGTGCAT_4	HAVCR2	1.7516022565486	1.19730127844436
CTGCGGATCCCACTTG_4	HAVCR2	2.08527394641047	0.5
CTGCTGTAGCGTTGCC_4	HAVCR2	7.9655310077755	0.5
CTGCTGTCACTGCCAG_4	HAVCR2	5.15134724336422	0.5
CTGCTGTCAGCCTTTC_4	HAVCR2	2.06193899875997	0.5
CTGCTGTTCAGTTAGC_4	HAVCR2	6.8701210974017	0.5
CTGCTGTTCCGTACAA_4	HAVCR2	0.950454936257368	0.5
CTGGTCTGTCAGCTAT_4	HAVCR2	0.576006086178612	0.5
CTGGTCTGTCGCTTCT_4	HAVCR2	20.4467685765561	0.5
CTGGTCTTCAACCAAC_4	HAVCR2	21.5702655705791	5.10217628192186
CTGGTCTTCACGGTTA_4	HAVCR2	0.639045286785771	0.5
CTGGTCTTCCACGCAG_4	HAVCR2	3.17129536643259	0.5
CTGTGCTAGTGGGTTG_4	HAVCR2	12.8051018815876	0.5
CTGTGCTAGTTTCCTT_4	HAVCR2	20.6558574557273	0.5
CTGTGCTTCGAACTGT_4	HAVCR2	8.94981881678925	0.5
CTGTGCTTCGAGGTAG_4	HAVCR2	3.14393363649827	0.5
CTGTTTAGTAAGCACG_4	HAVCR2	10.0538996949665	0.5
CTGTTTAGTAGAGTGC_4	HAVCR2	0.566965716853843	0.5
CTTAACTCACATTTCT_4	HAVCR2	0.800600343077908	0.5
CTTAACTCACCAGGCT_4	HAVCR2	12.2033466069878	0.5
CTTAACTCAGCGTTCG_4	HAVCR2	20.4390782653659	4.64766058983044
CTTAACTGTAAGGGCT_4	HAVCR2	20.4405883222436	0.5
CTTAACTGTACCGTAT_4	HAVCR2	6.49014411528559	0.5
CTTAACTGTGATAAAC_4	HAVCR2	5.72369411464876	0.5
CTTAACTTCTTGTATC_4	HAVCR2	20.6931608851565	0.5
CTTACCGAGATGCCTT_4	HAVCR2	13.2263339261611	0.5
CTTACCGAGTACTTGC_4	HAVCR2	0.484547289264313	0.5
CTTACCGCAGACGCCT_4	HAVCR2	20.8969164287168	0.5
CTTACCGCAGGTTTCA_4	HAVCR2	6.33462726498218	0.5
CTTACCGGTAATAGCA_4	HAVCR2	0.55024037302158	0.5
CTTACCGGTGTGACCC_4	HAVCR2	2.37431791381976	0.5
CTTACCGTCATGTCTT_4	HAVCR2	2.285732711908	0.5
CTTAGGACAGCTGTTA_4	HAVCR2	2.97209101458637	0.5
CTTAGGAGTCTCTCGT_4	HAVCR2	16.7189318136371	0.5
CTTAGGATCGACAGCC_4	HAVCR2	8.59833654200579	0.667021272242714
CTTCTCTAGGATGGAA_4	HAVCR2	3.2042876302766	0.5
CTTCTCTAGTTGTAGA_4	HAVCR2	8.95565134885967	0.5
CTTCTCTCAGTTAACC_4	HAVCR2	0.63134247679792	0.5
CTTCTCTGTCGAGATG_4	HAVCR2	20.5651904750904	6.1744032143416
CTTCTCTTCACGACTA_4	HAVCR2	20.4264503708212	1.64983850044951
CTTGGCTAGAGTGAGA_4	HAVCR2	21.9590751163976	0.5
CTTGGCTAGATGAGAG_4	HAVCR2	2.37431716750819	0.561430690151246
CTTGGCTAGCACAGGT_4	HAVCR2	14.6762265745022	0.5
CTTGGCTAGTGTTAGA_4	HAVCR2	12.6030230066919	0.5
CTTGGCTCAGCTGTTA_4	HAVCR2	14.8920957452999	0.5
CTTGGCTGTAACGCGA_4	HAVCR2	9.01176813838234	0.5
CTTTGCGAGAACTGTA_4	HAVCR2	2.07061669753921	0.5
CTTTGCGAGTTTAGGA_4	HAVCR2	14.3435337900277	0.5
CTTTGCGCAATGGTCT_4	HAVCR2	14.4156428971925	0.5
CTTTGCGCAGCCACCA_4	HAVCR2	11.5825222657891	0.5
CTTTGCGGTACATCCA_4	HAVCR2	0.31201834084552	0.5
GAAACTCAGAAACCAT_4	HAVCR2	17.1522336941782	0.5
GAAACTCAGCTTATCG_4	HAVCR2	8.6600028500403	0.5
GAAACTCAGTGGGTTG_4	HAVCR2	20.8759974952037	0.5
GAAACTCGTTGGAGGT_4	HAVCR2	12.9693461309972	0.5
GAAACTCTCCAGAGGA_4	HAVCR2	12.9575140263994	0.5
GAAACTCTCCCTCTTT_4	HAVCR2	14.9092211936199	0.5
GAAACTCTCTTTCCTC_4	HAVCR2	5.28830227471586	0.5
GAAATGAAGCCAGGAT_4	HAVCR2	9.23608190177704	0.5
GAAATGAAGGAATCGC_4	HAVCR2	3.90826671851786	0.5
GAAATGAAGGGATGGG_4	HAVCR2	9.46764167716356	0.5
GAAATGACAGACAAGC_4	HAVCR2	21.4819833388217	4.49851411348456
GAAATGATCAATCTCT_4	HAVCR2	6.31216995489847	0.5
GAACATCAGTACGCGA_4	HAVCR2	4.78632905975071	0.5
GAACATCCAGCATGAG_4	HAVCR2	12.9967818977105	0.5
GAACATCCAGGTCTCG_4	HAVCR2	2.37431642119662	0.5
GAACATCGTTGAACTC_4	HAVCR2	15.1257998368044	0.5
GAACCTAAGTACGCCC_4	HAVCR2	1.69530532840914	0.5
GAACCTACAAGTTGTC_4	HAVCR2	3.04404495786052	0.5
GAACCTACAGTCACTA_4	HAVCR2	20.2427195677374	1.48363000914153
GAACCTAGTAGTGAAT_4	HAVCR2	20.6284474240778	0.676954277498024
GAACCTAGTGCAGGTA_4	HAVCR2	2.06226114646528	0.5
GAACCTATCTTCCTTC_4	HAVCR2	2.11813358856913	0.5
GAACGGAGTCTGCCAG_4	HAVCR2	20.336676805333	0.534198097539501
GAACGGATCAACACTG_4	HAVCR2	1.82498444516884	0.5
GAACGGATCAGGTTCA_4	HAVCR2	2.09103571940032	0.5
GAAGCAGAGCTAGTTC_4	HAVCR2	17.1632408886024	0.5
GAAGCAGAGGTGCTTT_4	HAVCR2	18.0517065141991	0.5
GAAGCAGAGTACGTAA_4	HAVCR2	2.00267232080502	0.5
GAAGCAGCATAGAAAC_4	HAVCR2	20.3017260834902	1.52431703389432
GAAGCAGTCCCAGGTG_4	HAVCR2	15.3487911345763	0.964802820880527
GAATAAGCAGAAGCAC_4	HAVCR2	21.6380713749036	0.5
GAATAAGCATCGATTG_4	HAVCR2	0.521722475726064	0.5
GAATAAGTCACTGGGC_4	HAVCR2	0.289578149719573	0.5
GAATAAGTCGGCCGAT_4	HAVCR2	21.0589447180255	3.06811536208348
GAATAAGTCTATCCCG_4	HAVCR2	0.354611119537381	0.5
GAATGAAAGCACGCCT_4	HAVCR2	5.92396384929741	2.47375696377665
GAATGAACACATGTGT_4	HAVCR2	0.583104992982889	0.5
GAATGAACACGAAGCA_4	HAVCR2	11.5608623745505	0.5
GAATGAACAGAAGCAC_4	HAVCR2	0.509836089300245	0.5
GAATGAACATGTTGAC_4	HAVCR2	1.23475977449125	0.5
GAATGAAGTCTCTTTA_4	HAVCR2	12.042696693902	0.5
GACACGCAGCCACGTC_4	HAVCR2	20.8541641697054	0.689166127581412
GACACGCCACCGAATT_4	HAVCR2	3.15860415259244	0.5
GACACGCCAGCTCGAC_4	HAVCR2	0.757700821088119	0.5
GACACGCGTACTTGAC_4	HAVCR2	19.8001819741199	2.36504030494774
GACAGAGTCATAAAGG_4	HAVCR2	12.7691286641551	1.84919167106178
GACCAATAGAGGTAGA_4	HAVCR2	0.547242278596398	0.5
GACCAATGTCGGATCC_4	HAVCR2	0.506618297335195	0.5
GACCAATGTCTCCATC_4	HAVCR2	14.7000316846595	0.549272032008129
GACCAATTCTTGTACT_4	HAVCR2	0.625268896881125	0.5
GACCTGGAGAAACCTA_4	HAVCR2	13.0851265182254	0.5
GACCTGGAGCAGGTCA_4	HAVCR2	17.3833973355325	0.568093055559408
GACCTGGAGCGATCCC_4	HAVCR2	6.52352297465471	1.6489029611704
GACCTGGAGGCATGGT_4	HAVCR2	13.9353728057595	0.5
GACCTGGAGGGTCTCC_4	HAVCR2	8.94910902773623	0.5
GACCTGGCAATGGAGC_4	HAVCR2	0.502757741128676	0.5
GACCTGGGTTCGTCTC_4	HAVCR2	2.22302863473997	0.5
GACCTGGTCGCTTGTC_4	HAVCR2	0.411946953518899	0.5
GACCTGGTCGTTTAGG_4	HAVCR2	13.9511810313384	0.5
GACGCGTAGCCAGTAG_4	HAVCR2	2.01180409061411	0.5
GACGCGTGTGTCCTCT_4	HAVCR2	15.1506120014341	0.5
GACGCGTTCTGATACG_4	HAVCR2	3.8975171997488	0.5
GACGGCTAGAGTGAGA_4	HAVCR2	0.54519914002987	0.5
GACGGCTAGTGTACTC_4	HAVCR2	9.16154547043574	0.5
GACGGCTCAGGTCCAC_4	HAVCR2	13.6299758340035	0.5
GACGGCTTCACCATAG_4	HAVCR2	1.9629417665134	0.5
GACGGCTTCAGGATCT_4	HAVCR2	0.950455682568936	0.5
[truncated: 770 more rows]

## Sheet: Extended Fig. 8i
Cell	f_id	Pseudotime	expression
[truncated: 1,807 more rows]
